# Supplementary material for: An Integrated Approach to Protein Discovery and Detection From Complex Biofluids
Source: Mol Cell Proteomics. 2023 Jun 9;22(7):100590. doi: 10.1016/j.mcpro.2023.100590 (PMC10388710; doi:10.1016/j.mcpro.2023.100590)
Supplement: Supplemental Data S1 [file mmc1.txt]

Proteins	Positions within proteins	Leading proteins	Protein	Fasta headers	Localization prob	Score diff	PEP	Score	Delta score	Score for localization	Localization prob 1_s_trap_1	Score diff 1_s_trap_1	PEP 1_s_trap_1	Score 1_s_trap_1	Localization prob 1_s_trap_2	Score diff 1_s_trap_2	PEP 1_s_trap_2	Score 1_s_trap_2	Localization prob 3_s_trap_1	Score diff 3_s_trap_1	PEP 3_s_trap_1	Score 3_s_trap_1	Localization prob 3_s_trap_2	Score diff 3_s_trap_2	PEP 3_s_trap_2	Score 3_s_trap_2	Localization prob 5_digest_1	Score diff 5_digest_1	PEP 5_digest_1	Score 5_digest_1	Localization prob 5_digest_2	Score diff 5_digest_2	PEP 5_digest_2	Score 5_digest_2	Localization prob 5_s_trap_1	Score diff 5_s_trap_1	PEP 5_s_trap_1	Score 5_s_trap_1	Localization prob 5_s_trap_2	Score diff 5_s_trap_2	PEP 5_s_trap_2	Score 5_s_trap_2	Localization prob 7_digest_1	Score diff 7_digest_1	PEP 7_digest_1	Score 7_digest_1	Localization prob 7_digest_2	Score diff 7_digest_2	PEP 7_digest_2
sp|P02533|K1C14_HUMAN;CON__P02533;sp|P08779|K1C16_HUMAN;CON__P08779;sp|P13645|K1C10_HUMAN;CON__P13645;tr|A0A1B0GVI3|A0A1B0GVI3_HUMAN;sp|Q61414|K1C15_MOUSE;tr|B1AQ77|B1AQ77_MOUSE;CON__A2A4G1	119;119;121;121;150;150;150;102;102;102	sp|P02533|K1C14_HUMAN;sp|P08779|K1C16_HUMAN;sp|P13645|K1C10_HUMAN	sp|P13645|K1C10_HUMAN		1	61.0971	7.95553E-25	136.48	120.17	61.097
sp|P48668|K2C6C_HUMAN;sp|P02538|K2C6A_HUMAN;CON__P48668;CON__P04259;CON__P02538;sp|P50446|K2C6A_MOUSE;CON__P50446;sp|O95678|K2C75_HUMAN;CON__O95678;sp|Q14CN4-3|K2C72_HUMAN;sp|Q14CN4-2|K2C72_HUMAN;sp|Q14CN4|K2C72_HUMAN;CON__Q14CN4-1;sp|Q6IME9|K2C72_MOUSE;sp|Q6IG04|K2C72_RAT;CON__Q6IME9;sp|P13647|K2C5_HUMAN;CON__P13647;sp|Q6P6Q2|K2C5_RAT;CON__Q5XQN5;tr|F7FFV2|F7FFV2_RAT;sp|Q922U2|K2C5_MOUSE;CON__Q9…	279;279;279;279;279;268;268;265;265;241;241;241;241;250;250;250;284;284;280;285;99;278;278;174;99;279;268;268;268;257;257	sp|P48668|K2C6C_HUMAN;sp|P13647|K2C5_HUMAN;sp|P04259|K2C6B_HUMAN;tr|A0A8I6G380|A0A8I6G380_RAT;tr|A0A0G2JVA8|A0A0G2JVA8_RAT	sp|P13647|K2C5_HUMAN		1	85.2117	0.00252282	105.04	59.959	85.212
sp|P48668|K2C6C_HUMAN;sp|P02538|K2C6A_HUMAN;CON__P48668;CON__P04259;CON__P02538;sp|P50446|K2C6A_MOUSE;CON__P50446;tr|Q3UV11|Q3UV11_MOUSE;sp|Q9Z331|K2C6B_MOUSE;tr|A0A8I6G4D8|A0A8I6G4D8_RAT;sp|Q10758|K2C8_RAT;sp|P05787|K2C8_HUMAN;CON__P05787;sp|P11679|K2C8_MOUSE;sp|P05787-2|K2C8_HUMAN;sp|Q6IG05|K2C75_RAT;sp|Q8BGZ7|K2C75_MOUSE;CON__Q8BGZ7;CON__H-INV:HIT000292931;tr|Q6IFZ5|Q6IFZ5_RAT;tr|A0A0G2KAX7|A0…	452;452;452;452;452;441;441;441;449;378;378;378;378;384;406;429;439;439;338;450;373;373;460;452	sp|P48668|K2C6C_HUMAN;sp|P04259|K2C6B_HUMAN	sp|P48668|K2C6C_HUMAN		1	75.8543	1.62493E-05	121.99	96.095	75.854
CON__P02769	571	CON__P02769	CON__P02769		1	113.926	3.55675E-07	113.93	83.672	113.93
sp|P13645|K1C10_HUMAN;CON__P13645;tr|A0A1B0GVI3|A0A1B0GVI3_HUMAN;sp|Q6IFW6|K1C10_RAT;tr|A0A0G2K2V6|A0A0G2K2V6_RAT	271;271;271;270;270	sp|P13645|K1C10_HUMAN	sp|P13645|K1C10_HUMAN		1	160.48	4.41424E-65	186.49	150.75	160.48
sp|P13645|K1C10_HUMAN;CON__P13645;tr|A0A1B0GVI3|A0A1B0GVI3_HUMAN	306;306;306	sp|P13645|K1C10_HUMAN	sp|P13645|K1C10_HUMAN		1	52.0566	2.91576E-14	52.057	45.191	52.057
sp|P13645|K1C10_HUMAN;CON__P13645;tr|A0A1B0GVI3|A0A1B0GVI3_HUMAN	321;321;321	sp|P13645|K1C10_HUMAN	sp|P13645|K1C10_HUMAN		1	52.0566	2.91576E-14	52.057	45.191	52.057
sp|P13647|K2C5_HUMAN;CON__P13647;sp|Q6P6Q2|K2C5_RAT;CON__Q5XQN5;tr|F7FFV2|F7FFV2_RAT;sp|Q922U2|K2C5_MOUSE;CON__Q922U2;tr|F8W0C6|F8W0C6_HUMAN;tr|H0YIN9|H0YIN9_HUMAN	274;274;270;275;89;268;268;164;89	sp|P13647|K2C5_HUMAN	sp|P13647|K2C5_HUMAN		1	73.082	0.000362039	88.803	75.684	73.082
sp|P13647|K2C5_HUMAN;CON__P13647;sp|Q6P6Q2|K2C5_RAT;CON__Q5XQN5;tr|F7FFV2|F7FFV2_RAT;sp|Q922U2|K2C5_MOUSE;CON__Q922U2;tr|H0YIN9|H0YIN9_HUMAN	297;297;293;298;112;291;291;112	sp|P13647|K2C5_HUMAN	sp|P13647|K2C5_HUMAN		1	77.6014	1.74884E-27	151.22	133.7	131.28
sp|P13647|K2C5_HUMAN;CON__P13647;sp|Q6P6Q2|K2C5_RAT;CON__Q5XQN5;tr|F7FFV2|F7FFV2_RAT;sp|Q922U2|K2C5_MOUSE;CON__Q922U2;tr|H0YIN9|H0YIN9_HUMAN	303;303;299;304;118;297;297;118	sp|P13647|K2C5_HUMAN	sp|P13647|K2C5_HUMAN		1	76.2819	4.39395E-07	128.03	111.01	76.282
sp|P20930|FILA_HUMAN;CON__P20930	53;53	sp|P20930|FILA_HUMAN	sp|P20930|FILA_HUMAN		0.969039	14.9552	0.000248216	45.424	45.424	45.424
sp|P35527|K1C9_HUMAN;CON__P35527;tr|K7EQQ3|K7EQQ3_HUMAN	296;296;63	sp|P35527|K1C9_HUMAN	sp|P35527|K1C9_HUMAN		1	60.2719	9.51149E-22	122.3	118.64	60.272
sp|P35527|K1C9_HUMAN;CON__P35527;tr|K7EQQ3|K7EQQ3_HUMAN	276;276;43	sp|P35527|K1C9_HUMAN	sp|P35527|K1C9_HUMAN		1	93.2369	4.31323E-60	177.81	147.88	117.93
sp|P35527|K1C9_HUMAN;CON__P35527;tr|K7EQQ3|K7EQQ3_HUMAN	286;286;53	sp|P35527|K1C9_HUMAN	sp|P35527|K1C9_HUMAN		1	139.912	2.67758E-72	178.15	165.79	178.15
sp|P35527|K1C9_HUMAN;CON__P35527	157;157	sp|P35527|K1C9_HUMAN	sp|P35527|K1C9_HUMAN		1	107.825	3.29768E-15	112.34	90.507	107.82
sp|P35527|K1C9_HUMAN;CON__P35527	234;234	sp|P35527|K1C9_HUMAN	sp|P35527|K1C9_HUMAN		1	66.8264	7.55131E-13	96.208	73.108	66.826
sp|P35527|K1C9_HUMAN;CON__P35527;tr|K7EQQ3|K7EQQ3_HUMAN	326;326;93	sp|P35527|K1C9_HUMAN	sp|P35527|K1C9_HUMAN		1	65.4716	9.15464E-08	91.616	77.156	65.472
sp|P35908|K22E_HUMAN;CON__P35908	294;300	sp|P35908|K22E_HUMAN	sp|P35908|K22E_HUMAN		1	96.4916	0.00100339	113.5	92.204	96.492
sp|P35908|K22E_HUMAN;CON__P35908	257;263	sp|P35908|K22E_HUMAN	sp|P35908|K22E_HUMAN		1	47.9195	3.15798E-20	91.175	80.846	47.919
sp|P35908|K22E_HUMAN;CON__P35908	337;343	sp|P35908|K22E_HUMAN	sp|P35908|K22E_HUMAN		1	67.0153	7.54021E-19	67.015	59.082	67.015
sp|F1LMV6|DESP_RAT;sp|P15924|DESP_HUMAN;sp|P15924-3|DESP_HUMAN;sp|P15924-2|DESP_HUMAN	2484;2477;2034;1878	sp|F1LMV6|DESP_RAT;sp|P15924|DESP_HUMAN	sp|P15924|DESP_HUMAN		1	51.3458	0.00546358	84.568	54.401	51.346
sp|F1LMV6|DESP_RAT;sp|P15924|DESP_HUMAN;sp|P15924-3|DESP_HUMAN;sp|P15924-2|DESP_HUMAN	2285;2278;1835;1679	sp|F1LMV6|DESP_RAT;sp|P15924|DESP_HUMAN	sp|P15924|DESP_HUMAN		1	41.6523	0.0307438	44.395	20.871	41.652
sp|P04264|K2C1_HUMAN;CON__P04264	296;296	sp|P04264|K2C1_HUMAN	sp|P04264|K2C1_HUMAN		1	60.5898	0.00300899	99.442	53.016	60.59
sp|P04264|K2C1_HUMAN;CON__P04264	469;469	sp|P04264|K2C1_HUMAN	sp|P04264|K2C1_HUMAN		1	52.0261	3.22928E-05	71.558	49.344	52.026
sp|P04264|K2C1_HUMAN;CON__P04264	259;259	sp|P04264|K2C1_HUMAN	sp|P04264|K2C1_HUMAN		1	105.678	1.95187E-16	150.1	144.13	150.1
sp|P04264|K2C1_HUMAN;CON__P04264	262;262	sp|P04264|K2C1_HUMAN	sp|P04264|K2C1_HUMAN		1	78.5261	5.51477E-44	183.72	177.69	136.7
sp|P05109|S10A8_HUMAN	1	sp|P05109|S10A8_HUMAN	sp|P05109|S10A8_HUMAN		1	51.5723	0.000841646	105.39	54.425	51.572
sp|P06702|S10A9_HUMAN	63	sp|P06702|S10A9_HUMAN	sp|P06702|S10A9_HUMAN		1	71.3439	2.36464E-10	130.06	118.37	71.344
sp|Q6P0K8|PLAK_RAT;sp|Q02257|PLAK_MOUSE;sp|P14923|PLAK_HUMAN;tr|A0A8L2R4T1|A0A8L2R4T1_RAT;tr|C9JTX4|C9JTX4_HUMAN;tr|C9J826|C9J826_HUMAN;tr|C9JK18|C9JK18_HUMAN;tr|C9JKY1|C9JKY1_HUMAN	164;164;164;164;164;164;164;164	sp|Q6P0K8|PLAK_RAT	sp|Q6P0K8|PLAK_RAT		1	44.3492	5.31405E-05	103.56	86.178	44.349
sp|P29508|SPB3_HUMAN;sp|P29508-2|SPB3_HUMAN;sp|P48594|SPB4_HUMAN;tr|H0Y5H9|H0Y5H9_HUMAN;tr|C9JZ65|C9JZ65_HUMAN	1;1;1;3;1	sp|P29508|SPB3_HUMAN	sp|P29508|SPB3_HUMAN		1	73.985	0.0140905	73.985	53.465	73.985
tr|A0A2R8YFE2|A0A2R8YFE2_HUMAN;tr|F8WGM8|F8WGM8_MOUSE;tr|B1ATY1|B1ATY1_MOUSE;tr|A0A8I6AQR0|A0A8I6AQR0_RAT;tr|E9Q1F2|E9Q1F2_MOUSE;tr|A0A8I6G8Y4|A0A8I6G8Y4_RAT;tr|A0A804HKV3|A0A804HKV3_HUMAN;tr|A0A6Q8PFE4|A0A6Q8PFE4_HUMAN;sp|P63267-2|ACTH_HUMAN;tr|E7EVS6|E7EVS6_HUMAN;tr|I3L4N8|I3L4N8_HUMAN;tr|A6NL76|A6NL76_HUMAN;tr|A0A8I5Y704|A0A8I5Y704_RAT;tr|A0A804GS07|A0A804GS07_HUMAN;tr|A0A8I5ZXG0|A0A8I5ZXG0_RA…	29;80;103;103;245;245;282;282;283;325;301;327;307;316;325;318;325;325;325;325;325;325;326;326;326;326;327;327;327;327;327;327;327;327;327;327;327;328	tr|A0A2R8YFE2|A0A2R8YFE2_HUMAN	tr|A0A2R8YFE2|A0A2R8YFE2_HUMAN		1	53.7564	0.00902808	71.614	37.361	53.756
sp|Q01469|FABP5_HUMAN	23	sp|Q01469|FABP5_HUMAN	sp|Q01469|FABP5_HUMAN		1	60.294	0.0130015	60.294	54.756	60.294
sp|Q02413|DSG1_HUMAN	455	sp|Q02413|DSG1_HUMAN	sp|Q02413|DSG1_HUMAN		1	79.4686	0.00844601	79.469	66.641	79.469
sp|Q02413|DSG1_HUMAN	398	sp|Q02413|DSG1_HUMAN	sp|Q02413|DSG1_HUMAN		1	51.9267	0.0117687	59.542	51.499	51.927
sp|Q08188|TGM3_HUMAN;tr|A0A494C0J7|A0A494C0J7_HUMAN	492;511	sp|Q08188|TGM3_HUMAN	sp|Q08188|TGM3_HUMAN		1	54.2049	0.0224492	54.205	31.168	54.205
tr|A0A8I6G380|A0A8I6G380_RAT;tr|A0A8I5ZMI8|A0A8I5ZMI8_RAT;sp|Q4FZU2|K2C6A_RAT;tr|A0A8I6AP90|A0A8I6AP90_RAT;tr|A0A0G2JUG1|A0A0G2JUG1_RAT	441;441;441;441;429	tr|A0A8I6G380|A0A8I6G380_RAT	tr|A0A8I6G380|A0A8I6G380_RAT		1	75.8543	0.0104244	75.854	56.218	75.854
tr|G3V4T3|G3V4T3_HUMAN;sp|Q8WXH0-7|SYNE2_HUMAN;tr|A0A0C4DGK3|A0A0C4DGK3_HUMAN;tr|G3V5X4|G3V5X4_HUMAN;sp|Q8WXH0|SYNE2_HUMAN;sp|Q8WXH0-2|SYNE2_HUMAN	248;1657;1906;5189;5272;5272	tr|G3V4T3|G3V4T3_HUMAN	tr|G3V4T3|G3V4T3_HUMAN		1	57.5896	0.00929099	70.919	66.468	57.59
tr|A0A0A0MY14|A0A0A0MY14_RAT	1	tr|A0A0A0MY14|A0A0A0MY14_RAT	tr|A0A0A0MY14|A0A0A0MY14_RAT		0.860146	7.88899	0.0317356	63.565	10.849	63.565
tr|A0A7I2V4N4|A0A7I2V4N4_HUMAN	13	tr|A0A7I2V4N4|A0A7I2V4N4_HUMAN	tr|A0A7I2V4N4|A0A7I2V4N4_HUMAN		0.997582	26.1548	0.00430453	42.095	6.5013	42.095
tr|A0A8I6A0Z2|A0A8I6A0Z2_RAT;tr|D4A254|D4A254_RAT	628;794	tr|A0A8I6A0Z2|A0A8I6A0Z2_RAT	tr|A0A8I6A0Z2|A0A8I6A0Z2_RAT		1	57.5896	0.0140229	59.35	16.042	57.59
[truncated: 107 more columns]
