# Supplementary material for: An Integrated Approach to Protein Discovery and Detection From Complex Biofluids
Source: Mol Cell Proteomics. 2023 Jun 9;22(7):100590. doi: 10.1016/j.mcpro.2023.100590 (PMC10388710; doi:10.1016/j.mcpro.2023.100590)
Supplement: Supplemental Data S3 [file mmc3.txt]

Sequence	Length	Modifications	Modified sequence	Oxidation (M) Probabilities	Oxidation (M) Score Diffs	Acetyl (Protein N-term)	Oxidation (M)	Missed cleavages	Proteins	Leading proteins	Leading razor protein	Type	Raw file	Experiment	MS/MS m/z	Charge	m/z	Mass	Resolution	Uncalibrated - Calibrated m/z [ppm]	Uncalibrated - Calibrated m/z [Da]	Mass Error [ppm]	Mass Error [Da]	Uncalibrated Mass Error [ppm]	Uncalibrated Mass Error [Da]	Max intensity m/z 0	Retention time	Retention length	Calibrated retention time	Calibrated retention time start	Calibrated retention time finish	Retention time calibration	Match time difference	Match m/z difference	Match q-value	Match score	Number of data points	Number of scans	Number of isotopic peaks	PIF	Fraction of total spectrum	Base peak fraction	PEP	MS/MS Count	MS/MS Scan Number	Score	Delta score	Combinatorics	Intensity
AAMIVNQLSK	10	Oxidation (M)	_AAM(ox)IVNQLSK_	AAM(1)IVNQLSK	AAM(87.31)IVNQLSK	0	1	0	sp|Q6P0K8|PLAK_RAT;sp|Q02257|PLAK_MOUSE;sp|P14923|PLAK_HUMAN;tr|A0A8L2R4T1|A0A8L2R4T1_RAT;tr|C9JTX4|C9JTX4_HUMAN;tr|C9J826|C9J826_HUMAN;tr|C9JK18|C9JK18_HUMAN;tr|C9JKY1|C9JKY1_HUMAN	sp|Q6P0K8|PLAK_RAT	sp|Q6P0K8|PLAK_RAT	MULTI-MSMS	wk1_s_trap_1	1_s_trap_1	545.8004	2	545.799891	1089.58523	47500.77	0.42581	0.0002324	-0.35873	-0.00019579	0.06708	3.6612E-05	545.79971463294	21.506	0.8301	21.506	21.217	22.047	1.9073E-06					191	120	2	0	0	0	0.0032851	2	5417	87.308	67.521	1	7862500
AAMIVNQLSK	10	Oxidation (M)	_AAM(ox)IVNQLSK_	AAM(1)IVNQLSK	AAM(103.56)IVNQLSK	0	1	0	sp|Q6P0K8|PLAK_RAT;sp|Q02257|PLAK_MOUSE;sp|P14923|PLAK_HUMAN;tr|A0A8L2R4T1|A0A8L2R4T1_RAT;tr|C9JTX4|C9JTX4_HUMAN;tr|C9J826|C9J826_HUMAN;tr|C9JK18|C9JK18_HUMAN;tr|C9JKY1|C9JKY1_HUMAN	sp|Q6P0K8|PLAK_RAT	sp|Q6P0K8|PLAK_RAT	MULTI-MSMS	wk1_s_trap_2	1_s_trap_2	545.8	2	545.799891	1089.58523	47993.07	0.30458	0.00016624	-0.29488	-0.00016095	0.0096982	5.2933E-06	545.799886722635	21.415	0.85573	21.415	21.055	21.911	0					200	124	3	0	0	0	0.0027706	2	5487	103.56	86.178	1	9058200
AAMIVNQLSK	10	Oxidation (M)	_AAM(ox)IVNQLSK_	AAM(1)IVNQLSK	AAM(57.96)IVNQLSK	0	1	0	sp|Q6P0K8|PLAK_RAT;sp|Q02257|PLAK_MOUSE;sp|P14923|PLAK_HUMAN;tr|A0A8L2R4T1|A0A8L2R4T1_RAT;tr|C9JTX4|C9JTX4_HUMAN;tr|C9J826|C9J826_HUMAN;tr|C9JK18|C9JK18_HUMAN;tr|C9JKY1|C9JKY1_HUMAN	sp|Q6P0K8|PLAK_RAT	sp|Q6P0K8|PLAK_RAT	MULTI-SECPEP	wk7_s_trap_1	7_s_trap_1	546.2731	2	545.799891	1089.58523	47653.97	0.32742	0.0001787	-0.23753	-0.00012964	0.089889	4.9061E-05	545.79980151529	21.581	0.73959	21.581	21.43	22.17	1.9073E-06					165	124	2	0	0	0	5.3141E-05	1	4768	57.96	33.805	1	2542100
AAMIVNQLSK	10	Oxidation (M)	_AAM(ox)IVNQLSK_	AAM(1)IVNQLSK	AAM(44.35)IVNQLSK	0	1	0	sp|Q6P0K8|PLAK_RAT;sp|Q02257|PLAK_MOUSE;sp|P14923|PLAK_HUMAN;tr|A0A8L2R4T1|A0A8L2R4T1_RAT;tr|C9JTX4|C9JTX4_HUMAN;tr|C9J826|C9J826_HUMAN;tr|C9JK18|C9JK18_HUMAN;tr|C9JKY1|C9JKY1_HUMAN	sp|Q6P0K8|PLAK_RAT	sp|Q6P0K8|PLAK_RAT	MULTI-SECPEP	wk7_s_trap_2	7_s_trap_2	546.2726	2	545.799891	1089.58523	48027.37	0.32327	0.00017644	-0.154	-8.4056E-05	0.16927	9.2388E-05	545.799790566317	21.499	0.93869	21.499	21.282	22.22	0					230	158	3	0	0	0	0.0088182	1	4748	44.349	26.364	1	2074400
AAQEEYVK	8	Unmodified	_AAQEEYVK_			0	0	0	tr|H3BR68|H3BR68_HUMAN;tr|H3BQN4|H3BQN4_HUMAN;sp|P04075|ALDOA_HUMAN;tr|J3KPS3|J3KPS3_HUMAN;sp|P04075-2|ALDOA_HUMAN	tr|H3BR68|H3BR68_HUMAN	tr|H3BR68|H3BR68_HUMAN	MULTI-SECPEP	wk1_s_trap_2	1_s_trap_2	468.8689	2	469.234907	936.455261	52269.71	0.39808	0.00018679	0.53648	0.00025173	0.93455	0.00043853	469.235116893756	9.7753	0.57568	9.7753	9.5302	10.106	0					159	92	2	0	0	0	0.00090984	1	2117	68.422	56.517	1	2120500
ADLEMQIESLTEELAYLK	18	Unmodified	_ADLEMQIESLTEELAYLK_			0	0	0	sp|P13645|K1C10_HUMAN;CON__P13645;tr|A0A1B0GVI3|A0A1B0GVI3_HUMAN;sp|Q6IFW6|K1C10_RAT;tr|A0A0G2K2V6|A0A0G2K2V6_RAT	sp|P13645|K1C10_HUMAN	sp|P13645|K1C10_HUMAN	MULTI-MSMS	wk1_s_trap_1	1_s_trap_1	699.6877	3	699.353773	2095.03949	41348.86	-0.57581	-0.0004027	0.0006896	4.8228E-07	-0.57512	-0.00040221	699.688439041826	68.73	1.0515	68.73	68.353	69.405	0					645	168	5	0	0	0	2.2302E-41	3	19296	171.56	158.9	1	253560000
ADLEMQIESLTEELAYLK	18	Unmodified	_ADLEMQIESLTEELAYLK_			0	0	0	sp|P13645|K1C10_HUMAN;CON__P13645;tr|A0A1B0GVI3|A0A1B0GVI3_HUMAN;sp|Q6IFW6|K1C10_RAT;tr|A0A0G2K2V6|A0A0G2K2V6_RAT	sp|P13645|K1C10_HUMAN	sp|P13645|K1C10_HUMAN	MULTI-MSMS	wk1_s_trap_1	1_s_trap_1	1049.0286	2	1048.52702	2095.03949	33975.44	-0.28259	-0.0002963	0.24028	0.00025194	-0.04231	-4.4363E-05	1049.02887281833	68.734	1.1082	68.734	68.382	69.49	0					757	179	6	0	0	0	1.7088E-40	2	19284	200.13	156.14	1	254850000
ADLEMQIESLTEELAYLK	18	Unmodified	_ADLEMQIESLTEELAYLK_			0	0	0	sp|P13645|K1C10_HUMAN;CON__P13645;tr|A0A1B0GVI3|A0A1B0GVI3_HUMAN;sp|Q6IFW6|K1C10_RAT;tr|A0A0G2K2V6|A0A0G2K2V6_RAT	sp|P13645|K1C10_HUMAN	sp|P13645|K1C10_HUMAN	MULTI-MSMS	wk1_s_trap_2	1_s_trap_2	699.6878	3	699.353773	2095.03949	41932.87	-0.93338	-0.00065276	0.29852	0.00020877	-0.63486	-0.00044399	699.688628641512	68.604	1.1358	68.604	68.271	69.407	0					707	193	5	0	0	0	6.1353E-32	3	19176	161.19	144.5	1	223090000
ADLEMQIESLTEELAYLK	18	Unmodified	_ADLEMQIESLTEELAYLK_			0	0	0	sp|P13645|K1C10_HUMAN;CON__P13645;tr|A0A1B0GVI3|A0A1B0GVI3_HUMAN;sp|Q6IFW6|K1C10_RAT;tr|A0A0G2K2V6|A0A0G2K2V6_RAT	sp|P13645|K1C10_HUMAN	sp|P13645|K1C10_HUMAN	MULTI-MSMS	wk1_s_trap_2	1_s_trap_2	1049.0294	2	1048.52702	2095.03949	34140.48	-0.72641	-0.00076166	0.54998	0.00057667	-0.17643	-0.00018499	1049.02920287443	68.601	1.1465	68.601	68.271	69.418	0					868	195	7	0	0	0	2.8489E-79	2	19170	234.69	182.13	1	226740000
ADLEMQIESLTEELAYLK	18	Unmodified	_ADLEMQIESLTEELAYLK_			0	0	0	sp|P13645|K1C10_HUMAN;CON__P13645;tr|A0A1B0GVI3|A0A1B0GVI3_HUMAN;sp|Q6IFW6|K1C10_RAT;tr|A0A0G2K2V6|A0A0G2K2V6_RAT	sp|P13645|K1C10_HUMAN	sp|P13645|K1C10_HUMAN	MULTI-MSMS	wk3_s_trap_1	3_s_trap_1	1049.0284	2	1048.52702	2095.03949	34001.28	-0.029644	-3.1082E-05	0.029114	3.0526E-05	-0.0005301	-5.5583E-07	1049.02862580996	68.72	0.98721	68.72	68.42	69.407	0					579	145	6	0	0	0	1.0041E-41	3	17979	189.5	149.43	1	166860000
ADLEMQIESLTEELAYLK	18	Unmodified	_ADLEMQIESLTEELAYLK_			0	0	0	sp|P13645|K1C10_HUMAN;CON__P13645;tr|A0A1B0GVI3|A0A1B0GVI3_HUMAN;sp|Q6IFW6|K1C10_RAT;tr|A0A0G2K2V6|A0A0G2K2V6_RAT	sp|P13645|K1C10_HUMAN	sp|P13645|K1C10_HUMAN	MULTI-MSMS	wk3_s_trap_1	3_s_trap_1	699.6882	3	699.353773	2095.03949	41764.93	-0.27582	-0.00019289	-0.27967	-0.00019559	-0.55548	-0.00038848	699.688272464844	68.717	0.99558	68.717	68.37	69.365	0					558	145	5	0	0	0	4.2034E-42	3	17983	157.74	141.8	1	182820000
ADLEMQIESLTEELAYLK	18	Unmodified	_ADLEMQIESLTEELAYLK_			0	0	0	sp|P13645|K1C10_HUMAN;CON__P13645;tr|A0A1B0GVI3|A0A1B0GVI3_HUMAN;sp|Q6IFW6|K1C10_RAT;tr|A0A0G2K2V6|A0A0G2K2V6_RAT	sp|P13645|K1C10_HUMAN	sp|P13645|K1C10_HUMAN	MULTI-MSMS	wk3_s_trap_2	3_s_trap_2	699.6876	3	699.353773	2095.03949	42055.87	-0.0025269	-1.7672E-06	-0.54739	-0.00038282	-0.54991	-0.00038458	699.688048232316	68.614	1.0344	68.614	68.265	69.299	0					594	159	5	0	0	0	4.3009E-64	3	17953	174.52	160.27	1	167790000
ADLEMQIESLTEELAYLK	18	Unmodified	_ADLEMQIESLTEELAYLK_			0	0	0	sp|P13645|K1C10_HUMAN;CON__P13645;tr|A0A1B0GVI3|A0A1B0GVI3_HUMAN;sp|Q6IFW6|K1C10_RAT;tr|A0A0G2K2V6|A0A0G2K2V6_RAT	sp|P13645|K1C10_HUMAN	sp|P13645|K1C10_HUMAN	MULTI-MSMS	wk3_s_trap_2	3_s_trap_2	1049.0276	2	1048.52702	2095.03949	34298.47	-0.17052	-0.0001788	0.10478	0.00010987	-0.065738	-6.8928E-05	1049.02869661304	68.612	0.95782	68.612	68.293	69.25	0					624	148	6	0	0	0	1.0764E-51	2	17954	192.14	164.47	1	150840000
ADLEMQIESLTEELAYLK	18	Unmodified	_ADLEMQIESLTEELAYLK_			0	0	0	sp|P13645|K1C10_HUMAN;CON__P13645;tr|A0A1B0GVI3|A0A1B0GVI3_HUMAN;sp|Q6IFW6|K1C10_RAT;tr|A0A0G2K2V6|A0A0G2K2V6_RAT	sp|P13645|K1C10_HUMAN	sp|P13645|K1C10_HUMAN	MULTI-MSMS	wk5_s_trap_1	5_s_trap_1	699.6885	3	699.353773	2095.03949	41773.32	-0.39486	-0.00027615	-0.36401	-0.00025457	-0.75887	-0.00053072	699.688374500658	68.7	0.90179	68.7	68.383	69.285	0					528	150	5	0	0	0	1.1847E-76	2	17305	192.96	178.71	1	116940000
ADLEMQIESLTEELAYLK	18	Unmodified	_ADLEMQIESLTEELAYLK_			0	0	0	sp|P13645|K1C10_HUMAN;CON__P13645;tr|A0A1B0GVI3|A0A1B0GVI3_HUMAN;sp|Q6IFW6|K1C10_RAT;tr|A0A0G2K2V6|A0A0G2K2V6_RAT	sp|P13645|K1C10_HUMAN	sp|P13645|K1C10_HUMAN	MULTI-MSMS	wk5_s_trap_1	5_s_trap_1	1049.0291	2	1048.52702	2095.03949	34466.36	-0.23244	-0.00024372	0.22048	0.00023117	-0.011963	-1.2544E-05	1049.02883509637	68.715	0.86469	68.715	68.377	69.241	0					597	143	6	0	0	0	8.9257E-50	2	17292	200.13	149.92	1	112580000
ADLEMQIESLTEELAYLK	18	Unmodified	_ADLEMQIESLTEELAYLK_			0	0	0	sp|P13645|K1C10_HUMAN;CON__P13645;tr|A0A1B0GVI3|A0A1B0GVI3_HUMAN;sp|Q6IFW6|K1C10_RAT;tr|A0A0G2K2V6|A0A0G2K2V6_RAT	sp|P13645|K1C10_HUMAN	sp|P13645|K1C10_HUMAN	MULTI-MSMS	wk5_s_trap_2	5_s_trap_2	699.6882	3	699.353773	2095.03949	42223.66	-0.56125	-0.00039251	-0.15708	-0.00010985	-0.71833	-0.00050237	699.688404816377	68.519	0.90774	68.519	68.198	69.106	0					592	157	5	0	0	0	7.2436E-76	3	17200	191.15	176.54	1	119170000
ADLEMQIESLTEELAYLK	18	Unmodified	_ADLEMQIESLTEELAYLK_			0	0	0	sp|P13645|K1C10_HUMAN;CON__P13645;tr|A0A1B0GVI3|A0A1B0GVI3_HUMAN;sp|Q6IFW6|K1C10_RAT;tr|A0A0G2K2V6|A0A0G2K2V6_RAT	sp|P13645|K1C10_HUMAN	sp|P13645|K1C10_HUMAN	MULTI-MSMS	wk5_s_trap_2	5_s_trap_2	1049.0288	2	1048.52702	2095.03949	34135.81	-0.50346	-0.00052789	0.4982	0.00052238	-0.0052634	-5.5188E-06	1049.02911806935	68.526	0.91306	68.526	68.209	69.122	-7.6294E-06					621	158	5	0	0	0	2.3493E-40	2	17188	189.5	158.27	1	108280000
ADLEMQIESLTEELAYLK	18	Unmodified	_ADLEMQIESLTEELAYLK_			0	0	0	sp|P13645|K1C10_HUMAN;CON__P13645;tr|A0A1B0GVI3|A0A1B0GVI3_HUMAN;sp|Q6IFW6|K1C10_RAT;tr|A0A0G2K2V6|A0A0G2K2V6_RAT	sp|P13645|K1C10_HUMAN	sp|P13645|K1C10_HUMAN	MULTI-MSMS	wk7_s_trap_1	7_s_trap_1	699.6877	3	699.353773	2095.03949	41330.4	-0.38993	-0.0002727	-0.0093736	-6.5555E-06	-0.3993	-0.00027925	699.688282603697	68.749	1.1519	68.749	68.331	69.483	0					895	203	7	0	0	0	1.9647E-227	4	16999	215.23	203.31	1	207630000
ADLEMQIESLTEELAYLK	18	Unmodified	_ADLEMQIESLTEELAYLK_			0	0	0	sp|P13645|K1C10_HUMAN;CON__P13645;tr|A0A1B0GVI3|A0A1B0GVI3_HUMAN;sp|Q6IFW6|K1C10_RAT;tr|A0A0G2K2V6|A0A0G2K2V6_RAT	sp|P13645|K1C10_HUMAN	sp|P13645|K1C10_HUMAN	MULTI-MSMS	wk7_s_trap_1	7_s_trap_1	1049.028	2	1048.52702	2095.03949	33920.65	-0.18547	-0.00019447	0.19647	0.00020601	0.011009	1.1543E-05	1049.02886147462	68.7	1.1519	68.7	68.337	69.489	0					896	203	6	0	0	0	2.3917E-156	2	17004	230.14	177.58	1	168440000
ADLEMQIESLTEELAYLK	18	Unmodified	_ADLEMQIESLTEELAYLK_			0	0	0	sp|P13645|K1C10_HUMAN;CON__P13645;tr|A0A1B0GVI3|A0A1B0GVI3_HUMAN;sp|Q6IFW6|K1C10_RAT;tr|A0A0G2K2V6|A0A0G2K2V6_RAT	sp|P13645|K1C10_HUMAN	sp|P13645|K1C10_HUMAN	MULTI-MSMS	wk7_s_trap_2	7_s_trap_2	1049.0294	2	1048.52702	2095.03949	33986.23	-0.3238	-0.00033951	0.36193	0.00037949	0.038128	3.9978E-05	1049.02901481903	68.543	1.1109	68.543	68.155	69.266	0					898	200	6	0	0	0	4.9033E-87	3	16672	194.12	147.97	1	162840000
ADLEMQIESLTEELAYLK	18	Unmodified	_ADLEMQIESLTEELAYLK_			0	0	0	sp|P13645|K1C10_HUMAN;CON__P13645;tr|A0A1B0GVI3|A0A1B0GVI3_HUMAN;sp|Q6IFW6|K1C10_RAT;tr|A0A0G2K2V6|A0A0G2K2V6_RAT	sp|P13645|K1C10_HUMAN	sp|P13645|K1C10_HUMAN	MULTI-MSMS	wk7_s_trap_2	7_s_trap_2	699.6878	3	699.353773	2095.03949	41836.14	-0.59236	-0.00041427	0.21627	0.00015125	-0.37609	-0.00026302	699.688401773472	68.509	1.234	68.509	68.155	69.389	-7.6294E-06					994	223	7	0	0	0	1.9647E-227	3	16666	215.23	201.59	1	207600000
ADLEMQIESLTEELAYLK	18	Oxidation (M)	_ADLEM(ox)QIESLTEELAYLK_	ADLEM(1)QIESLTEELAYLK	ADLEM(140.46)QIESLTEELAYLK	0	1	0	sp|P13645|K1C10_HUMAN;CON__P13645;tr|A0A1B0GVI3|A0A1B0GVI3_HUMAN;sp|Q6IFW6|K1C10_RAT;tr|A0A0G2K2V6|A0A0G2K2V6_RAT	sp|P13645|K1C10_HUMAN	sp|P13645|K1C10_HUMAN	MULTI-MSMS	wk1_s_trap_1	1_s_trap_1	705.0193	3	704.685411	2111.0344	42015.77	-0.58325	-0.00041101	0.36483	0.00025709	-0.21842	-0.00015392	705.020146300773	69.125	1.1207	69.125	68.624	69.745	0					798	184	5	0	0	0	1.0028E-18	3	19350	140.46	121.42	1	164140000
ADLEMQIESLTEELAYLK	18	Oxidation (M)	_ADLEM(ox)QIESLTEELAYLK_	ADLEM(1)QIESLTEELAYLK	ADLEM(186.49)QIESLTEELAYLK	0	1	0	sp|P13645|K1C10_HUMAN;CON__P13645;tr|A0A1B0GVI3|A0A1B0GVI3_HUMAN;sp|Q6IFW6|K1C10_RAT;tr|A0A0G2K2V6|A0A0G2K2V6_RAT	sp|P13645|K1C10_HUMAN	sp|P13645|K1C10_HUMAN	MULTI-MSMS	wk1_s_trap_1	1_s_trap_1	1056.5247	2	1056.52448	2111.0344	34038.69	-0.27178	-0.00028714	0.21102	0.00022295	-0.060761	-6.4195E-05	1057.02627803325	69.055	1.1504	69.055	68.63	69.78	0					860	189	6	0	0	0	4.4142E-65	3	19355	186.49	150.75	1	162100000
ADLEMQIESLTEELAYLK	18	Oxidation (M)	_ADLEM(ox)QIESLTEELAYLK_	ADLEM(1)QIESLTEELAYLK	ADLEM(131.18)QIESLTEELAYLK	0	1	0	sp|P13645|K1C10_HUMAN;CON__P13645;tr|A0A1B0GVI3|A0A1B0GVI3_HUMAN;sp|Q6IFW6|K1C10_RAT;tr|A0A0G2K2V6|A0A0G2K2V6_RAT	sp|P13645|K1C10_HUMAN	sp|P13645|K1C10_HUMAN	MULTI-MSMS	wk1_s_trap_2	1_s_trap_2	705.0193	3	704.685411	2111.0344	41450.95	-1.002	-0.00070608	0.62136	0.00043786	-0.38063	-0.00026822	705.020319112011	69.049	1.1361	69.049	68.499	69.635	0					911	196	6	0	0	0	2.1542E-15	2	19224	131.18	105.86	1	161980000
ADLEMQIESLTEELAYLK	18	Oxidation (M)	_ADLEM(ox)QIESLTEELAYLK_	ADLEM(1)QIESLTEELAYLK	ADLEM(173.25)QIESLTEELAYLK	0	1	0	sp|P13645|K1C10_HUMAN;CON__P13645;tr|A0A1B0GVI3|A0A1B0GVI3_HUMAN;sp|Q6IFW6|K1C10_RAT;tr|A0A0G2K2V6|A0A0G2K2V6_RAT	sp|P13645|K1C10_HUMAN	sp|P13645|K1C10_HUMAN	MULTI-MSMS	wk1_s_trap_2	1_s_trap_2	1057.0264	2	1056.52448	2111.0344	33998.64	-0.72249	-0.00076333	0.47228	0.00049898	-0.2502	-0.00026435	1057.02656204773	68.979	1.1644	68.979	68.52	69.684	0					895	202	6	0	0	0	4.8477E-42	2	19233	173.25	137.51	1	144920000
ADLEMQIESLTEELAYLK	18	Oxidation (M)	_ADLEM(ox)QIESLTEELAYLK_	ADLEM(1)QIESLTEELAYLK	ADLEM(151.04)QIESLTEELAYLK	0	1	0	sp|P13645|K1C10_HUMAN;CON__P13645;tr|A0A1B0GVI3|A0A1B0GVI3_HUMAN;sp|Q6IFW6|K1C10_RAT;tr|A0A0G2K2V6|A0A0G2K2V6_RAT	sp|P13645|K1C10_HUMAN	sp|P13645|K1C10_HUMAN	MULTI-MSMS	wk3_s_trap_1	3_s_trap_1	705.0199	3	704.685411	2111.0344	42098.05	-0.29932	-0.00021092	0.1202	8.4705E-05	-0.17911	-0.00012622	705.019961377206	69.085	1.0533	69.085	68.661	69.715	0					724	159	6	0	0	0	2.0471E-34	3	18053	151.04	131.75	1	126450000
ADLEMQIESLTEELAYLK	18	Oxidation (M)	_ADLEM(ox)QIESLTEELAYLK_	ADLEM(1)QIESLTEELAYLK	ADLEM(178.58)QIESLTEELAYLK	0	1	0	sp|P13645|K1C10_HUMAN;CON__P13645;tr|A0A1B0GVI3|A0A1B0GVI3_HUMAN;sp|Q6IFW6|K1C10_RAT;tr|A0A0G2K2V6|A0A0G2K2V6_RAT	sp|P13645|K1C10_HUMAN	sp|P13645|K1C10_HUMAN	MULTI-MSMS	wk3_s_trap_1	3_s_trap_1	1057.0258	2	1056.52448	2111.0344	34040.11	-0.014307	-1.5116E-05	-0.062869	-6.6423E-05	-0.077176	-8.1539E-05	1057.02601702679	69.064	0.96903	69.064	68.661	69.63	0					652	145	6	0	0	0	1.4677E-63	3	18062	178.58	143.9	1	93902000
ADLEMQIESLTEELAYLK	18	Oxidation (M)	_ADLEM(ox)QIESLTEELAYLK_	ADLEM(1)QIESLTEELAYLK	ADLEM(173.59)QIESLTEELAYLK	0	1	0	sp|P13645|K1C10_HUMAN;CON__P13645;tr|A0A1B0GVI3|A0A1B0GVI3_HUMAN;sp|Q6IFW6|K1C10_RAT;tr|A0A0G2K2V6|A0A0G2K2V6_RAT	sp|P13645|K1C10_HUMAN	sp|P13645|K1C10_HUMAN	MULTI-MSMS	wk3_s_trap_2	3_s_trap_2	1057.0265	2	1056.52448	2111.0344	34213.62	-0.15873	-0.00016771	0.051634	5.4552E-05	-0.1071	-0.00011315	1057.02605670883	68.975	0.95088	68.975	68.576	69.527	0					651	144	6	0	0	0	1.1578E-52	3	18022	173.59	137.86	1	104590000
ADLEMQIESLTEELAYLK	18	Oxidation (M)	_ADLEM(ox)QIESLTEELAYLK_	ADLEM(1)QIESLTEELAYLK	ADLEM(136.36)QIESLTEELAYLK	0	1	0	sp|P13645|K1C10_HUMAN;CON__P13645;tr|A0A1B0GVI3|A0A1B0GVI3_HUMAN;sp|Q6IFW6|K1C10_RAT;tr|A0A0G2K2V6|A0A0G2K2V6_RAT	sp|P13645|K1C10_HUMAN	sp|P13645|K1C10_HUMAN	MULTI-MSMS	wk3_s_trap_2	3_s_trap_2	704.6845	3	704.685411	2111.0344	41745.64	0.00067991	4.7913E-07	-0.24165	-0.00017029	-0.24097	-0.00016981	705.019737818971	68.972	1.0125	68.972	68.568	69.58	0					686	153	6	0	0	0	2.3222E-27	3	18026	136.36	111.57	1	123250000
ADLEMQIESLTEELAYLK	18	Oxidation (M)	_ADLEM(ox)QIESLTEELAYLK_	ADLEM(1)QIESLTEELAYLK	ADLEM(155.42)QIESLTEELAYLK	0	1	0	sp|P13645|K1C10_HUMAN;CON__P13645;tr|A0A1B0GVI3|A0A1B0GVI3_HUMAN;sp|Q6IFW6|K1C10_RAT;tr|A0A0G2K2V6|A0A0G2K2V6_RAT	sp|P13645|K1C10_HUMAN	sp|P13645|K1C10_HUMAN	MULTI-MSMS	wk5_s_trap_1	5_s_trap_1	1057.0262	2	1056.52448	2111.0344	34074.03	-0.21899	-0.00023137	-0.12644	-0.00013359	-0.34544	-0.00036496	1057.02577490596	69.072	0.86149	69.072	68.69	69.551	0					565	147	5	0	0	0	5.2334E-40	2	17352	155.42	119.68	1	53255000
ADLEMQIESLTEELAYLK	18	Oxidation (M)	_ADLEM(ox)QIESLTEELAYLK_	ADLEM(1)QIESLTEELAYLK	ADLEM(140.46)QIESLTEELAYLK	0	1	0	sp|P13645|K1C10_HUMAN;CON__P13645;tr|A0A1B0GVI3|A0A1B0GVI3_HUMAN;sp|Q6IFW6|K1C10_RAT;tr|A0A0G2K2V6|A0A0G2K2V6_RAT	sp|P13645|K1C10_HUMAN	sp|P13645|K1C10_HUMAN	MULTI-MSMS	wk5_s_trap_1	5_s_trap_1	705.0197	3	704.685411	2111.0344	42103.25	-0.40439	-0.00028497	0.23486	0.0001655	-0.16953	-0.00011947	705.020254646572	69.038	0.87818	69.038	68.668	69.546	0					558	149	5	0	0	0	3.5591E-32	2	17359	140.46	115.14	1	49128000
ADLEMQIESLTEELAYLK	18	Oxidation (M)	_ADLEM(ox)QIESLTEELAYLK_	ADLEM(1)QIESLTEELAYLK	ADLEM(134.61)QIESLTEELAYLK	0	1	0	sp|P13645|K1C10_HUMAN;CON__P13645;tr|A0A1B0GVI3|A0A1B0GVI3_HUMAN;sp|Q6IFW6|K1C10_RAT;tr|A0A0G2K2V6|A0A0G2K2V6_RAT	sp|P13645|K1C10_HUMAN	sp|P13645|K1C10_HUMAN	MULTI-MSMS	wk5_s_trap_2	5_s_trap_2	1057.0253	2	1056.52448	2111.0344	34148.21	-0.49667	-0.00052474	0.11449	0.00012096	-0.38218	-0.00040378	1057.0260138854	68.891	0.90788	68.891	68.507	69.415	0					666	160	5	0	0	0	1.323E-25	2	17266	134.61	98.878	1	51684000
ADLEMQIESLTEELAYLK	18	Oxidation (M)	_ADLEM(ox)QIESLTEELAYLK_	ADLEM(1)QIESLTEELAYLK	ADLEM(106.31)QIESLTEELAYLK	0	1	0	sp|P13645|K1C10_HUMAN;CON__P13645;tr|A0A1B0GVI3|A0A1B0GVI3_HUMAN;sp|Q6IFW6|K1C10_RAT;tr|A0A0G2K2V6|A0A0G2K2V6_RAT	sp|P13645|K1C10_HUMAN	sp|P13645|K1C10_HUMAN	MULTI-MSMS	wk5_s_trap_2	5_s_trap_2	705.0197	3	704.685411	2111.0344	41622.22	-0.57497	-0.00040517	0.4366	0.00030767	-0.13837	-9.7506E-05	704.685721876396	68.814	0.93971	68.814	68.512	69.452	0					669	166	5	0	0	0	1.5575E-14	2	17270	106.31	80.992	1	66296000
ADLEMQIESLTEELAYLK	18	Oxidation (M)	_ADLEM(ox)QIESLTEELAYLK_	ADLEM(1)QIESLTEELAYLK	ADLEM(162.93)QIESLTEELAYLK	0	1	0	sp|P13645|K1C10_HUMAN;CON__P13645;tr|A0A1B0GVI3|A0A1B0GVI3_HUMAN;sp|Q6IFW6|K1C10_RAT;tr|A0A0G2K2V6|A0A0G2K2V6_RAT	sp|P13645|K1C10_HUMAN	sp|P13645|K1C10_HUMAN	MULTI-MSMS	wk7_s_trap_1	7_s_trap_1	1057.0261	2	1056.52448	2111.0344	33983.32	-0.17298	-0.00018276	0.14482	0.000153	-0.028167	-2.9759E-05	1057.02626213256	69.055	1.1553	69.055	68.553	69.709	0					768	206	5	0	0	0	1.2234E-48	3	17070	162.93	128.54	1	64751000
ADLEMQIESLTEELAYLK	18	Oxidation (M)	_ADLEM(ox)QIESLTEELAYLK_	ADLEM(1)QIESLTEELAYLK	ADLEM(145.79)QIESLTEELAYLK	0	1	0	sp|P13645|K1C10_HUMAN;CON__P13645;tr|A0A1B0GVI3|A0A1B0GVI3_HUMAN;sp|Q6IFW6|K1C10_RAT;tr|A0A0G2K2V6|A0A0G2K2V6_RAT	sp|P13645|K1C10_HUMAN	sp|P13645|K1C10_HUMAN	MULTI-MSMS	wk7_s_trap_1	7_s_trap_1	705.0198	3	704.685411	2111.0344	41907.05	-0.39436	-0.0002779	0.12688	8.9411E-05	-0.26748	-0.00018849	705.0198903468	69.133	1.136	69.133	68.612	69.748	0					841	203	5	0	0	0	3.3488E-39	2	17065	145.79	121	1	83919000
ADLEMQIESLTEELAYLK	18	Oxidation (M)	_ADLEM(ox)QIESLTEELAYLK_	ADLEM(1)QIESLTEELAYLK	ADLEM(130.87)QIESLTEELAYLK	0	1	0	sp|P13645|K1C10_HUMAN;CON__P13645;tr|A0A1B0GVI3|A0A1B0GVI3_HUMAN;sp|Q6IFW6|K1C10_RAT;tr|A0A0G2K2V6|A0A0G2K2V6_RAT	sp|P13645|K1C10_HUMAN	sp|P13645|K1C10_HUMAN	MULTI-MSMS	wk7_s_trap_2	7_s_trap_2	705.0198	3	704.685411	2111.0344	41429.71	-0.58768	-0.00041413	0.2411	0.0001699	-0.34658	-0.00024423	705.019996424194	68.856	1.202	68.856	68.412	69.614	0					928	218	6	0	0	0	1.8805E-26	3	16764	130.87	115.28	1	73916000
ADLEMQIESLTEELAYLK	18	Oxidation (M)	_ADLEM(ox)QIESLTEELAYLK_	ADLEM(1)QIESLTEELAYLK	ADLEM(160.48)QIESLTEELAYLK	0	1	0	sp|P13645|K1C10_HUMAN;CON__P13645;tr|A0A1B0GVI3|A0A1B0GVI3_HUMAN;sp|Q6IFW6|K1C10_RAT;tr|A0A0G2K2V6|A0A0G2K2V6_RAT	sp|P13645|K1C10_HUMAN	sp|P13645|K1C10_HUMAN	MULTI-MSMS	wk7_s_trap_2	7_s_trap_2	1057.0262	2	1056.52448	2111.0344	33650.04	-0.31709	-0.00033501	0.30944	0.00032693	-0.0076434	-8.0755E-06	1057.02632579535	68.9	1.054	68.9	68.46	69.514	0					810	191	5	0	0	0	3.1464E-48	2	16733	160.48	127.98	1	52775000
AEAESLYQSK	10	Unmodified	_AEAESLYQSK_			0	0	0	sp|P04264|K2C1_HUMAN;CON__P04264	sp|P04264|K2C1_HUMAN	sp|P04264|K2C1_HUMAN	MULTI-MSMS	wk1_s_trap_1	1_s_trap_1	563.2749	2	563.274761	1124.53497	46572.29	0.092829	5.2288E-05	0.21272	0.00011982	0.30554	0.00017211	563.275097452038	16.263	4.9007	16.263	15.664	20.564	0					1738	730	6	0	0	0	8.8182E-23	6	3685	163.32	131.56	1	2375200000
AEAESLYQSK	10	Unmodified	_AEAESLYQSK_			0	0	0	sp|P04264|K2C1_HUMAN;CON__P04264	sp|P04264|K2C1_HUMAN	sp|P04264|K2C1_HUMAN	MULTI-MSMS	wk1_s_trap_2	1_s_trap_2	563.275	2	563.274761	1124.53497	46004.98	0.056855	3.2025E-05	0.21344	0.00012022	0.27029	0.00015225	563.275114797627	16.195	4.9274	16.195	15.592	20.519	0					1711	739	6	0	0	0	3.0496E-21	6	4123	159.1	134.33	1	2372600000
AEAESLYQSK	10	Unmodified	_AEAESLYQSK_			0	0	0	sp|P04264|K2C1_HUMAN;CON__P04264	sp|P04264|K2C1_HUMAN	sp|P04264|K2C1_HUMAN	MULTI-MSMS	wk3_s_trap_1	3_s_trap_1	563.275	2	563.274761	1124.53497	46607.46	0.28033	0.0001579	0.095167	5.3605E-05	0.37549	0.00021151	563.274966660375	16.338	4.4824	16.338	15.724	20.207	0					1676	704	6	0	0	0	1.397E-25	5	3819	160.74	132.39	1	1589600000
AEAESLYQSK	10	Unmodified	_AEAESLYQSK_			0	0	0	sp|P04264|K2C1_HUMAN;CON__P04264	sp|P04264|K2C1_HUMAN	sp|P04264|K2C1_HUMAN	MULTI-MSMS	wk3_s_trap_2	3_s_trap_2	563.2752	2	563.274761	1124.53497	46416.31	-0.27084	-0.00015256	0.57461	0.00032366	0.30376	0.0001711	563.275259262166	16.16	2.5852	16.16	15.557	18.142	0					1411	390	6	0	0	0	1.2455E-35	5	3753	173.48	145.3	1	1636200000
AEAESLYQSK	10	Unmodified	_AEAESLYQSK_			0	0	0	sp|P04264|K2C1_HUMAN;CON__P04264	sp|P04264|K2C1_HUMAN	sp|P04264|K2C1_HUMAN	MULTI-MSMS	wk5_s_trap_1	5_s_trap_1	563.2752	2	563.274761	1124.53497	46579.92	0.30894	0.00017402	0.092739	5.2238E-05	0.40168	0.00022626	563.274961034794	16.369	3.921	16.369	15.76	19.681	0					1585	625	6	0	0	0	3.7097E-33	5	3693	168.26	138	1	1329000000
AEAESLYQSK	10	Unmodified	_AEAESLYQSK_			0	0	0	sp|P04264|K2C1_HUMAN;CON__P04264	sp|P04264|K2C1_HUMAN	sp|P04264|K2C1_HUMAN	MULTI-MSMS	wk5_s_trap_2	5_s_trap_2	563.2751	2	563.274761	1124.53497	46222.12	0.19488	0.00010977	0.1855	0.00010449	0.38037	0.00021426	563.275037099695	16.297	2.6373	16.297	15.693	18.33	0					1546	413	6	0	0	0	1.6451E-44	5	3792	181.55	151.29	1	1309000000
AEAESLYQSK	10	Unmodified	_AEAESLYQSK_			0	0	0	sp|P04264|K2C1_HUMAN;CON__P04264	sp|P04264|K2C1_HUMAN	sp|P04264|K2C1_HUMAN	MULTI-MSMS	wk7_s_trap_1	7_s_trap_1	563.2753	2	563.274761	1124.53497	46581.34	0.32535	0.00018326	-0.015508	-8.7353E-06	0.30984	0.00017452	563.274936995263	16.397	5.0602	16.397	15.719	20.779	0					2729	845	6	0	0	0	1.1142E-41	11	3468	170.95	138.99	1	1199800000
AEAESLYQSK	10	Unmodified	_AEAESLYQSK_			0	0	0	sp|P04264|K2C1_HUMAN;CON__P04264	sp|P04264|K2C1_HUMAN	sp|P04264|K2C1_HUMAN	MULTI-MSMS	wk7_s_trap_2	7_s_trap_2	563.2752	2	563.274761	1124.53497	46501.29	0.34184	0.00019255	-0.013821	-7.7849E-06	0.32801	0.00018476	563.274947906515	16.176	5.245	16.176	15.53	20.775	0					2602	880	6	0	0	0	3.6313E-68	11	3427	194.84	158.29	1	1130700000
AEFVEVTK	8	Unmodified	_AEFVEVTK_			0	0	0	CON__P02769	CON__P02769	CON__P02769	MULTI-MSMS	wk3_s_trap_1	3_s_trap_1	461.7476	2	461.74765	921.480748	51166.95	0.47994	0.00022161	-0.14025	-6.4759E-05	0.33969	0.00015685	461.747433675047	21.932	1.7815	21.932	21.372	23.153	0					777	288	4	0	0	0	0.021343	3	5096	95.909	43.507	1	129290000
AEFVEVTK	8	Unmodified	_AEFVEVTK_			0	0	0	CON__P02769	CON__P02769	CON__P02769	MULTI-MSMS	wk3_s_trap_2	3_s_trap_2	461.7476	2	461.74765	921.480748	51382.34	1.4193	0.00065535	-0.95512	-0.00044103	0.46416	0.00021433	461.747039516376	21.735	2.0216	21.735	21.176	23.197	-1.9073E-06					837	328	4	0	0	0	0.021343	3	5122	95.909	43.507	1	133060000
AEFVEVTK	8	Unmodified	_AEFVEVTK_			0	0	0	CON__P02769	CON__P02769	CON__P02769	MULTI-MSMS	wk7_s_trap_1	7_s_trap_1	461.7476	2	461.74765	921.480748	51397.14	0.17504	8.0826E-05	-0.028494	-1.3157E-05	0.14655	6.7669E-05	461.747490465615	21.844	1.5803	21.844	21.418	22.999	0					590	270	3	0	0	0	0.02206	1	4834	65.246	31.158	1	10375000
AEFVEVTK	8	Unmodified	_AEFVEVTK_			0	0	0	CON__P02769	CON__P02769	CON__P02769	MULTI-MSMS	wk7_s_trap_2	7_s_trap_2	461.7476	2	461.74765	921.480748	51484.35	0.21628	9.9866E-05	-0.049562	-2.2885E-05	0.16672	7.6981E-05	461.74748411191	21.662	1.4549	21.662	21.269	22.724	-1.9073E-06					607	247	3	0	0	0	0.0094295	1	4787	75.738	32.869	1	9934100
AFSAVDTDGNGTINAQELGAALK	23	Unmodified	_AFSAVDTDGNGTINAQELGAALK_			0	0	0	sp|Q9NZT1|CALL5_HUMAN	sp|Q9NZT1|CALL5_HUMAN	sp|Q9NZT1|CALL5_HUMAN	MULTI-MSMS	wk1_s_trap_1	1_s_trap_1	755.3753	3	755.044878	2262.1128	39482.51	-1.2116	-0.00091483	-3.9021	-0.0029462	-5.1137	-0.0038611	755.376459450128	46.003	1.1425	46.003	45.587	46.729	0					526	163	4	0	0	0	9.6275E-09	3	12962	83.063	79.191	1	16768000
AFSAVDTDGNGTINAQELGAALK	23	Unmodified	_AFSAVDTDGNGTINAQELGAALK_			0	0	0	sp|Q9NZT1|CALL5_HUMAN	sp|Q9NZT1|CALL5_HUMAN	sp|Q9NZT1|CALL5_HUMAN	MULTI-MSMS	wk1_s_trap_1	1_s_trap_1	1132.5599	2	1132.06368	2262.1128	32661.8	-0.71788	-0.00081268	-4.2676	-0.0048312	-4.9855	-0.0056439	1132.56071494377	45.951	1.2611	45.951	45.617	46.878	0					632	179	4	0	0	0	2.6878E-05	3	12948	92.939	80.579	1	13932000
AFSAVDTDGNGTINAQELGAALK	23	Unmodified	_AFSAVDTDGNGTINAQELGAALK_			0	0	0	sp|Q9NZT1|CALL5_HUMAN	sp|Q9NZT1|CALL5_HUMAN	sp|Q9NZT1|CALL5_HUMAN	MULTI-MSMS	wk1_s_trap_2	1_s_trap_2	755.3745	3	755.044878	2262.1128	39391.31	-1.6557	-0.0012502	-4.4205	-0.0033376	-6.0762	-0.0045878	755.37604945066	45.766	1.5226	45.766	45.351	46.874	0					648	228	4	0	0	0	1.2959E-08	3	13006	81.016	77.87	1	14037000
AFSAVDTDGNGTINAQELGAALK	23	Unmodified	_AFSAVDTDGNGTINAQELGAALK_			0	0	0	sp|Q9NZT1|CALL5_HUMAN	sp|Q9NZT1|CALL5_HUMAN	sp|Q9NZT1|CALL5_HUMAN	MULTI-MSMS	wk3_s_trap_1	3_s_trap_1	755.3731	3	755.044878	2262.1128	39468.55	-1.0115	-0.00076372	-3.1926	-0.0024106	-4.2041	-0.0031743	755.376660976455	45.944	0.81632	45.944	45.59	46.406	0					272	112	3	0	0	0	8.6992E-11	2	11953	82.36	73.54	1	14831000
AFSAVDTDGNGTINAQELGAALK	23	Unmodified	_AFSAVDTDGNGTINAQELGAALK_			0	0	0	sp|Q9NZT1|CALL5_HUMAN	sp|Q9NZT1|CALL5_HUMAN	sp|Q9NZT1|CALL5_HUMAN	MULTI-MSMS	wk3_s_trap_1	3_s_trap_1	1133.0605	2	1132.06368	2262.1128	33067.16	-0.66249	-0.00074998	-3.9206	-0.0044384	-4.5831	-0.0051883	1132.56100467456	45.965	0.97979	45.965	45.59	46.569	0					401	137	4	0	0	0	0.008088	1	12008	50.843	43.473	1	13658000
AFSAVDTDGNGTINAQELGAALK	23	Unmodified	_AFSAVDTDGNGTINAQELGAALK_			0	0	0	sp|Q9NZT1|CALL5_HUMAN	sp|Q9NZT1|CALL5_HUMAN	sp|Q9NZT1|CALL5_HUMAN	MULTI-MSMS	wk3_s_trap_2	3_s_trap_2	755.3753	3	755.044878	2262.1128	39660.71	-1.2642	-0.00095454	-4.2637	-0.0032193	-5.5279	-0.0041738	755.375948884446	45.791	0.82531	45.791	45.406	46.232	0					334	111	5	0	0	0	1.145E-10	2	12040	80.236	74.273	1	17586000
AFSAVDTDGNGTINAQELGAALK	23	Unmodified	_AFSAVDTDGNGTINAQELGAALK_			0	0	0	sp|Q9NZT1|CALL5_HUMAN	sp|Q9NZT1|CALL5_HUMAN	sp|Q9NZT1|CALL5_HUMAN	MULTI-MSMS	wk3_s_trap_2	3_s_trap_2	1132.5558	2	1132.06368	2262.1128	33023.54	-1.3804	-0.0015627	-4.2495	-0.0048107	-5.6299	-0.0063734	1132.5606987592	45.759	0.7473	45.759	45.4	46.147	0					326	100	4	0	0	0	2.631E-14	1	12088	117.92	111.01	1	12530000
AFSAVDTDGNGTINAQELGAALK	23	Unmodified	_AFSAVDTDGNGTINAQELGAALK_			0	0	0	sp|Q9NZT1|CALL5_HUMAN	sp|Q9NZT1|CALL5_HUMAN	sp|Q9NZT1|CALL5_HUMAN	MULTI-MSMS	wk5_s_trap_1	5_s_trap_1	755.3764	3	755.044878	2262.1128	39953.34	-0.84783	-0.00064015	-1.5902	-0.0012007	-2.438	-0.0018408	755.377959352731	45.833	0.73821	45.833	45.511	46.25	0					366	111	4	0	0	0	2.3203E-08	1	11801	74.698	65.879	1	15918000
AFSAVDTDGNGTINAQELGAALK	23	Unmodified	_AFSAVDTDGNGTINAQELGAALK_			0	0	0	sp|Q9NZT1|CALL5_HUMAN	sp|Q9NZT1|CALL5_HUMAN	sp|Q9NZT1|CALL5_HUMAN	MULTI-MSMS	wk5_s_trap_1	5_s_trap_1	1132.5631	2	1132.06368	2262.1128	33159.11	-0.4381	-0.00049596	-2.0044	-0.0022692	-2.4425	-0.0027651	1132.56321781327	45.846	0.77074	45.846	45.529	46.3	0					355	117	4	0	0	0	0.00037409	1	11849	84.468	77.74	1	13232000
AFSAVDTDGNGTINAQELGAALK	23	Unmodified	_AFSAVDTDGNGTINAQELGAALK_			0	0	0	sp|Q9NZT1|CALL5_HUMAN	sp|Q9NZT1|CALL5_HUMAN	sp|Q9NZT1|CALL5_HUMAN	MULTI-MSMS	wk5_s_trap_2	5_s_trap_2	755.3765	3	755.044878	2262.1128	39547.07	-0.68746	-0.00051907	-2.0953	-0.001582	-2.7828	-0.0021011	755.377866012483	45.29	0.95549	45.29	44.992	45.947	0					488	149	5	0	0	0	5.4577E-06	2	11745	65.184	57.191	1	14293000
AFSAVDTDGNGTINAQELGAALK	23	Unmodified	_AFSAVDTDGNGTINAQELGAALK_			0	0	0	sp|Q9NZT1|CALL5_HUMAN	sp|Q9NZT1|CALL5_HUMAN	sp|Q9NZT1|CALL5_HUMAN	MULTI-MSMS	wk5_s_trap_2	5_s_trap_2	1132.5632	2	1132.06368	2262.1128	32958.75	-0.41197	-0.00046637	-1.929	-0.0021837	-2.3409	-0.0026501	1132.56295132659	45.31	0.74502	45.31	45.006	45.751	3.8147E-06					384	114	4	0	0	0	0.0013122	1	11721	75.669	70.59	1	11569000
AFSAVDTDGNGTINAQELGAALK	23	Unmodified	_AFSAVDTDGNGTINAQELGAALK_			0	0	0	sp|Q9NZT1|CALL5_HUMAN	sp|Q9NZT1|CALL5_HUMAN	sp|Q9NZT1|CALL5_HUMAN	MULTI-MSMS	wk7_s_trap_1	7_s_trap_1	755.3766	3	755.044878	2262.1128	39302.55	-0.76987	-0.00058129	-3.5611	-0.0026888	-4.331	-0.0032701	755.376742388616	46.245	0.67768	46.245	45.818	46.496	0					383	107	5	0	0	0	2.936E-14	2	11692	59.469	56.323	1	6822500
AFSAVDTDGNGTINAQELGAALK	23	Unmodified	_AFSAVDTDGNGTINAQELGAALK_			0	0	0	sp|Q9NZT1|CALL5_HUMAN	sp|Q9NZT1|CALL5_HUMAN	sp|Q9NZT1|CALL5_HUMAN	MULTI-MSMS	wk7_s_trap_1	7_s_trap_1	1132.5618	2	1132.06368	2262.1128	32893.33	-0.38851	-0.00043982	-3.4249	-0.0038772	-3.8134	-0.004317	1132.56170685526	46.385	1.2558	46.385	45.911	47.167	0					591	196	4	0	0	0	0.0033987	2	11695	36.292	31.214	1	7143600
AFSAVDTDGNGTINAQELGAALK	23	Unmodified	_AFSAVDTDGNGTINAQELGAALK_			0	0	0	sp|Q9NZT1|CALL5_HUMAN	sp|Q9NZT1|CALL5_HUMAN	sp|Q9NZT1|CALL5_HUMAN	MULTI-MSMS	wk7_s_trap_2	7_s_trap_2	755.3774	3	755.044878	2262.1128	39329.79	-0.79644	-0.00060135	-3.3105	-0.0024996	-4.1069	-0.0031009	755.376846038361	45.992	1.4617	45.992	45.374	46.836	-3.8147E-06					555	234	4	0	0	0	1.2594E-22	5	11446	73.294	65.301	1	8914900
AFSAVDTDGNGTINAQELGAALK	23	Unmodified	_AFSAVDTDGNGTINAQELGAALK_			0	0	0	sp|Q9NZT1|CALL5_HUMAN	sp|Q9NZT1|CALL5_HUMAN	sp|Q9NZT1|CALL5_HUMAN	MULTI-MSMS	wk7_s_trap_2	7_s_trap_2	1132.5603	2	1132.06368	2262.1128	32848.14	-0.53221	-0.00060249	-3.7909	-0.0042916	-4.3231	-0.0048941	1133.06077924702	45.97	1.0611	45.97	45.474	46.535	0					462	169	4	0	0	0	0.00031806	1	11455	46.481	41.304	1	5530600
AGELTPEEEAQYK	13	Acetyl (Protein N-term)	_(ac)AGELTPEEEAQYK_			1	0	0	sp|Q9NZT1|CALL5_HUMAN	sp|Q9NZT1|CALL5_HUMAN	sp|Q9NZT1|CALL5_HUMAN	MULTI-MSMS	wk1_s_trap_1	1_s_trap_1	753.8511	2	753.851561	1505.68857	40224.06	-0.77516	-0.00058435	-1.346	-0.0010147	-2.1212	-0.0015991	753.851344187173	29.343	1.5935	29.343	28.53	30.123	0					627	235	5	0	0	0	3.3674E-05	3	7755	119.22	104.25	1	32998000
AGELTPEEEAQYK	13	Acetyl (Protein N-term)	_(ac)AGELTPEEEAQYK_			1	0	0	sp|Q9NZT1|CALL5_HUMAN	sp|Q9NZT1|CALL5_HUMAN	sp|Q9NZT1|CALL5_HUMAN	MULTI-MSMS	wk1_s_trap_2	1_s_trap_2	753.8514	2	753.851561	1505.68857	40289.46	-0.9093	-0.00068547	-1.0582	-0.00079773	-1.9675	-0.0014832	753.851369955567	29.256	1.2028	29.256	28.818	30.021	0					564	178	5	0	0	0	1.0959E-06	2	7809	125.75	104.88	1	33628000
AGELTPEEEAQYK	13	Acetyl (Protein N-term)	_(ac)AGELTPEEEAQYK_			1	0	0	sp|Q9NZT1|CALL5_HUMAN	sp|Q9NZT1|CALL5_HUMAN	sp|Q9NZT1|CALL5_HUMAN	MULTI-MSMS	wk3_s_trap_2	3_s_trap_2	753.8508	2	753.851561	1505.68857	40686.26	-1.0233	-0.00077143	-1.6055	-0.0012103	-2.6288	-0.0019817	753.851052776934	29.31	2.2674	29.31	28.041	30.309	0					691	342	4	0	0	0	5.1011E-05	1	7208	91.549	76.284	1	21050000
AGELTPEEEAQYK	13	Acetyl (Protein N-term)	_(ac)AGELTPEEEAQYK_			1	0	0	sp|Q9NZT1|CALL5_HUMAN	sp|Q9NZT1|CALL5_HUMAN	sp|Q9NZT1|CALL5_HUMAN	MULTI-MSMS	wk5_s_trap_1	5_s_trap_1	753.8502	2	753.851561	1505.68857	39690.63	-0.73772	-0.00055613	-2.6541	-0.0020008	-3.3918	-0.0025569	753.851103024774	29.329	2.3378	29.329	28.101	30.439	0					613	359	3	0	0	0	0.0009144	2	7125	83.862	68.889	1	14021000
AGELTPEEEAQYK	13	Acetyl (Protein N-term)	_(ac)AGELTPEEEAQYK_			1	0	0	sp|Q9NZT1|CALL5_HUMAN	sp|Q9NZT1|CALL5_HUMAN	sp|Q9NZT1|CALL5_HUMAN	MULTI-MSMS	wk7_s_trap_1	7_s_trap_1	753.8512	2	753.851561	1505.68857	39783.92	-0.84565	-0.00063749	-1.0955	-0.00082581	-1.9411	-0.0014633	753.851699511389	29.349	1.1855	29.349	28.92	30.106	0					612	190	4	0	0	0	0.00011532	2	6796	84.658	69.686	1	16253000
AGELTPEEEAQYK	13	Acetyl (Protein N-term)	_(ac)AGELTPEEEAQYK_			1	0	0	sp|Q9NZT1|CALL5_HUMAN	sp|Q9NZT1|CALL5_HUMAN	sp|Q9NZT1|CALL5_HUMAN	MULTI-MSMS	wk7_s_trap_2	7_s_trap_2	753.8513	2	753.851561	1505.68857	40400.08	-0.66134	-0.00049855	-1.5192	-0.0011453	-2.1806	-0.0016438	753.851558352818	29.116	1.643	29.116	28.415	30.058	0					708	267	4	0	0	0	1.2522E-06	2	6717	91.549	76.577	1	18446000
AGELTPEEEAQYKK	14	Acetyl (Protein N-term)	_(ac)AGELTPEEEAQYKK_			1	0	1	sp|Q9NZT1|CALL5_HUMAN	sp|Q9NZT1|CALL5_HUMAN	sp|Q9NZT1|CALL5_HUMAN	MULTI-MSMS	wk1_s_trap_1	1_s_trap_1	817.8986	2	817.899042	1633.78353	38819.11	-0.47082	-0.00038509	0.35618	0.00029132	-0.11464	-9.3768E-05	817.899257914734	25.059	1.1664	25.059	24.63	25.797	-1.9073E-06					514	173	4	0	0	0	8.2897E-06	2	6368	111.27	85.829	1	34270000
AGELTPEEEAQYKK	14	Acetyl (Protein N-term)	_(ac)AGELTPEEEAQYKK_			1	0	1	sp|Q9NZT1|CALL5_HUMAN	sp|Q9NZT1|CALL5_HUMAN	sp|Q9NZT1|CALL5_HUMAN	MULTI-MSMS	wk1_s_trap_2	1_s_trap_2	817.8991	2	817.899042	1633.78353	39271.92	-0.59043	-0.00048291	0.50239	0.0004109	-0.088046	-7.2012E-05	817.89935834286	24.978	1.1496	24.978	24.547	25.697	-1.9073E-06					604	175	5	0	0	0	5.2305E-12	2	6450	138.22	112.78	1	36772000
AGELTPEEEAQYKK	14	Acetyl (Protein N-term)	_(ac)AGELTPEEEAQYKK_			1	0	1	sp|Q9NZT1|CALL5_HUMAN	sp|Q9NZT1|CALL5_HUMAN	sp|Q9NZT1|CALL5_HUMAN	MULTI-MSMS	wk3_s_trap_1	3_s_trap_1	818.4006	2	817.899042	1633.78353	39313.09	-0.42613	-0.00034853	0.23784	0.00019453	-0.18829	-0.000154	817.899219069385	25.186	0.89204	25.186	24.817	25.709	0					453	150	4	0	0	0	6.4011E-05	2	5897	84.507	64.301	1	19160000
AGELTPEEEAQYKK	14	Acetyl (Protein N-term)	_(ac)AGELTPEEEAQYKK_			1	0	1	sp|Q9NZT1|CALL5_HUMAN	sp|Q9NZT1|CALL5_HUMAN	sp|Q9NZT1|CALL5_HUMAN	MULTI-MSMS	wk3_s_trap_2	3_s_trap_2	817.8987	2	817.899042	1633.78353	39465.23	-0.41162	-0.00033666	0.15072	0.00012327	-0.2609	-0.00021339	817.899161217444	24.97	1.0194	24.97	24.642	25.662	0					494	166	4	0	0	0	0.00039573	2	5953	77.062	61.088	1	20121000
AGELTPEEEAQYKK	14	Acetyl (Protein N-term)	_(ac)AGELTPEEEAQYKK_			1	0	1	sp|Q9NZT1|CALL5_HUMAN	sp|Q9NZT1|CALL5_HUMAN	sp|Q9NZT1|CALL5_HUMAN	MULTI-MSMS	wk5_s_trap_1	5_s_trap_1	817.8985	2	817.899042	1633.78353	39064.82	-0.83416	-0.00068226	0.72293	0.00059128	-0.11123	-9.0974E-05	817.899606585265	25.088	1.1957	25.088	24.673	25.868	1.9073E-06					671	197	5	0	0	0	2.5012E-15	2	5922	134.57	114.36	1	44918000
AGELTPEEEAQYKK	14	Acetyl (Protein N-term)	_(ac)AGELTPEEEAQYKK_			1	0	1	sp|Q9NZT1|CALL5_HUMAN	sp|Q9NZT1|CALL5_HUMAN	sp|Q9NZT1|CALL5_HUMAN	MULTI-MSMS	wk5_s_trap_2	5_s_trap_2	817.899	2	817.899042	1633.78353	39291.91	-0.53177	-0.00043493	0.36442	0.00029806	-0.16735	-0.00013688	817.89928686058	24.95	1.1878	24.95	24.536	25.724	0					691	195	5	0	0	0	1.6329E-08	3	5902	108.9	83.466	1	48534000
AGELTPEEEAQYKK	14	Acetyl (Protein N-term)	_(ac)AGELTPEEEAQYKK_			1	0	1	sp|Q9NZT1|CALL5_HUMAN	sp|Q9NZT1|CALL5_HUMAN	sp|Q9NZT1|CALL5_HUMAN	MULTI-MSMS	wk7_s_trap_2	7_s_trap_2	817.8988	2	817.899042	1633.78353	39285.47	-0.62827	-0.00051386	0.51569	0.00042179	-0.11257	-9.2072E-05	817.899371051445	24.886	1.1575	24.886	24.493	25.651	0					498	197	3	0	0	0	0.007722	1	5606	42.001	33.047	1	6311000
AITGFDDPFSGK	12	Unmodified	_AITGFDDPFSGK_			0	0	0	sp|P15924|DESP_HUMAN;sp|P15924-3|DESP_HUMAN;sp|P15924-2|DESP_HUMAN;sp|F1LMV6|DESP_RAT	sp|P15924|DESP_HUMAN;sp|F1LMV6|DESP_RAT	sp|P15924|DESP_HUMAN	MULTI-SECPEP	wk1_s_trap_1	1_s_trap_1	627.9943	2	627.803685	1253.59282	44878.5	-0.76512	-0.00048035	1.1487	0.00072114	0.38355	0.00024079	627.804350869562	42.335	0.8035	42.335	41.969	42.773	0					225	118	3	0	0	0	0.027143	1	11863	51.092	28.944	1	4694500
AITGFDDPFSGK	12	Unmodified	_AITGFDDPFSGK_			0	0	0	sp|P15924|DESP_HUMAN;sp|P15924-3|DESP_HUMAN;sp|P15924-2|DESP_HUMAN;sp|F1LMV6|DESP_RAT	sp|P15924|DESP_HUMAN;sp|F1LMV6|DESP_RAT	sp|P15924|DESP_HUMAN	MULTI-SECPEP	wk1_s_trap_2	1_s_trap_2	627.9944	2	627.803685	1253.59282	45625.18	-0.80713	-0.00050672	1.1205	0.00070343	0.31334	0.00019671	627.804244174101	42.12	0.8124	42.12	41.822	42.634	0					206	124	3	0	0	0	0.012306	1	11930	61.353	39.205	1	5175700
ALAAAGYDVEK	11	Unmodified	_ALAAAGYDVEK_			0	0	0	tr|A0A0G2K654|A0A0G2K654_RAT;sp|P15864|H12_MOUSE;sp|P16403|H12_HUMAN;sp|P15865|H14_RAT;sp|P10412|H14_HUMAN;tr|M0R7B4|M0R7B4_RAT;sp|P43277|H13_MOUSE;sp|P16402|H13_HUMAN;sp|P43274|H14_MOUSE;sp|P22492|H1T_HUMAN;sp|Q07133|H1T_MOUSE;sp|P06349|H1T_RAT;tr|I7HFT9|I7HFT9_MOUSE;sp|Q02539|H11_HUMAN	tr|A0A0G2K654|A0A0G2K654_RAT	tr|A0A0G2K654|A0A0G2K654_RAT	MULTI-MSMS	wk5_s_trap_2	5_s_trap_2	554.2881	2	554.287671	1106.56079	47592.93	0.32591	0.00018065	0.62726	0.00034768	0.95316	0.00052833	554.287880605716	22.174	1.1372	22.174	21.799	22.936	1.9073E-06					570	188	4	0	0	0	0.012724	1	5189	81.338	55.764	1	37467000
ALDPEISSGEGLRYQK	16	Unmodified	_ALDPEISSGEGLRYQK_			0	0	0	sp|Q08554-2|DSC1_HUMAN;sp|Q08554|DSC1_HUMAN	sp|Q08554-2|DSC1_HUMAN	sp|Q08554-2|DSC1_HUMAN	MULTI-MSMS	wk1_s_trap_1	1_s_trap_1	588.9724	3	588.303852	1761.88973	47299.33	0.029082	1.7109E-05	0.0106	6.2359E-06	0.039682	2.3345E-05	588.638191777414	30.008	0.55774	30.008	29.783	30.34	-1.9073E-06					156	84	3	0	0	0	0.0081925	2	7966	54.598	37.932	1	3573500
ALDPEISSGEGLRYQK	16	Unmodified	_ALDPEISSGEGLRYQK_			0	0	0	sp|Q08554-2|DSC1_HUMAN;sp|Q08554|DSC1_HUMAN	sp|Q08554-2|DSC1_HUMAN	sp|Q08554-2|DSC1_HUMAN	MULTI-MSMS	wk1_s_trap_2	1_s_trap_2	588.6377	3	588.303852	1761.88973	47345.33	0.10788	6.3467E-05	-0.099445	-5.8504E-05	0.0084357	4.9628E-06	588.30363974566	29.768	0.17965	29.768	29.632	29.812	0					40	25	2	0	0	0	0.041451	1	7966	30.543	17.03	1	3153400
ALNEINQFYQK	11	Unmodified	_ALNEINQFYQK_			0	0	0	CON__P02663	CON__P02663	CON__P02663	MULTI-MSMS	wk1_s_trap_1	1_s_trap_1	684.3516	2	684.351334	1366.68811	42922.37	-0.33684	-0.00023052	0.29584	0.00020246	-0.041	-2.8059E-05	684.351452179526	34.982	1.6068	34.982	34.562	36.169	0					626	243	4	0	0	0	1.0781E-66	3	9487	199.29	162.89	1	29118000
ALNEINQFYQK	11	Unmodified	_ALNEINQFYQK_			0	0	0	CON__P02663	CON__P02663	CON__P02663	MULTI-MSMS	wk1_s_trap_2	1_s_trap_2	684.351	2	684.351334	1366.68811	43142	-0.2365	-0.00016185	0.15939	0.00010908	-0.077108	-5.2769E-05	684.351353661404	35.004	1.4304	35.004	34.505	35.936	0					642	216	4	0	0	0	1.8609E-41	3	9576	183.65	147.25	1	29333000
ALNEINQFYQK	11	Unmodified	_ALNEINQFYQK_			0	0	0	CON__P02663	CON__P02663	CON__P02663	MULTI-MSMS	wk3_s_trap_1	3_s_trap_1	684.8517	2	684.351334	1366.68811	43743.28	-0.55774	-0.00038169	0.35938	0.00024594	-0.19836	-0.00013575	684.351418190982	35.115	0.62928	35.115	34.784	35.413	0					152	98	2	0	0	0	0.040504	1	8716	69.812	42.558	1	7908200
ALNEINQFYQK	11	Unmodified	_ALNEINQFYQK_			0	0	0	CON__P02663	CON__P02663	CON__P02663	MULTI-MSMS	wk3_s_trap_2	3_s_trap_2	684.352	2	684.351334	1366.68811	44402.27	0.042895	2.9355E-05	0.038768	2.6531E-05	0.081663	5.5887E-05	684.351284868453	34.91	0.78757	34.91	34.656	35.443	0					225	120	3	0	0	0	0.0029952	2	8735	95.502	72.073	1	6915600
ALNEINQFYQK	11	Unmodified	_ALNEINQFYQK_			0	0	0	CON__P02663	CON__P02663	CON__P02663	MULTI-MSMS	wk5_s_trap_1	5_s_trap_1	684.3511	2	684.351334	1366.68811	42907.9	-0.53583	-0.00036669	0.54766	0.00037479	0.011835	8.0994E-06	684.351660761152	35.05	1.1921	35.05	34.64	35.832	0					552	190	4	0	0	0	1.2736E-56	3	8733	186.3	144.87	1	35346000
ALNEINQFYQK	11	Unmodified	_ALNEINQFYQK_			0	0	0	CON__P02663	CON__P02663	CON__P02663	MULTI-MSMS	wk5_s_trap_2	5_s_trap_2	684.3508	2	684.351334	1366.68811	43034.76	-0.47912	-0.00032788	0.47839	0.00032739	-0.00072029	-4.9293E-07	684.351576700503	34.566	1.2917	34.566	34.107	35.399	0					557	207	4	0	0	0	7.2189E-34	3	8616	170.3	133.9	1	32033000
ALNEINQFYQK	11	Unmodified	_ALNEINQFYQK_			0	0	0	CON__P02663	CON__P02663	CON__P02663	MULTI-MSMS	wk7_s_trap_1	7_s_trap_1	684.8532	2	684.351334	1366.68811	42795.34	-0.58558	-0.00040074	-0.17649	-0.00012078	-0.76206	-0.00052152	684.350831195893	35.07	0.8851	35.07	34.625	35.51	0					349	142	3	0	0	0	0.024327	1	8345	53.775	37.572	1	3970700
ALNEINQFYQK	11	Unmodified	_ALNEINQFYQK_			0	0	0	CON__P02663	CON__P02663	CON__P02663	MULTI-MSMS	wk7_s_trap_2	7_s_trap_2	684.8531	2	684.351334	1366.68811	43522.58	-0.59002	-0.00040378	-0.0065726	-4.498E-06	-0.59659	-0.00040828	684.350837368049	34.775	1.0901	34.775	34.492	35.582	0					378	178	3	0	0	0	0.015327	2	8246	60.436	38.586	1	3682500
ALNSIIDVYHK	11	Unmodified	_ALNSIIDVYHK_			0	0	0	sp|P05109|S10A8_HUMAN	sp|P05109|S10A8_HUMAN	sp|P05109|S10A8_HUMAN	MULTI-MSMS	wk1_s_trap_1	1_s_trap_1	636.8511	2	636.85097	1271.68739	45680.81	0.13698	8.7236E-05	1.0751	0.00068467	1.2121	0.00077191	636.852112423142	36.3	0.98655	36.3	35.945	36.932	0					366	146	3	0	0	0	0.0036395	1	9858	105.4	79.837	1	9727600
ALNSIIDVYHKYSLIK	16	Unmodified	_ALNSIIDVYHKYSLIK_			0	0	1	sp|P05109|S10A8_HUMAN	sp|P05109|S10A8_HUMAN	sp|P05109|S10A8_HUMAN	MULTI-MSMS	wk5_digest_1	5_digest_1	470.2691	4	470.018735	1876.04583	51591.15	0	0	-1.1323	-0.00053221	-1.1323	-0.00053221	470.018081822582	50.784	0.48704	50.784	50.463	50.95	0					219	88	3	0	0	0	6.3016E-10	2	10037	43.297	32.958	1	8335100
ALNSIIDVYHKYSLIK	16	Unmodified	_ALNSIIDVYHKYSLIK_			0	0	1	sp|P05109|S10A8_HUMAN	sp|P05109|S10A8_HUMAN	sp|P05109|S10A8_HUMAN	MULTI-MSMS	wk5_digest_1	5_digest_1	626.6895	3	626.355888	1876.04583	44796.7	0	0	-1.1104	-0.00069548	-1.1104	-0.00069548	626.689602811307	50.807	0.55143	50.807	50.469	51.02	0					158	99	2	0	0	0	0.0046359	1	10040	17.917	7.0627	1	8787200
ALNSIIDVYHKYSLIK	16	Unmodified	_ALNSIIDVYHKYSLIK_			0	0	1	sp|P05109|S10A8_HUMAN	sp|P05109|S10A8_HUMAN	sp|P05109|S10A8_HUMAN	MULTI-MSMS	wk5_digest_2	5_digest_2	470.2687	4	470.018735	1876.04583	51662.87	0	0	-0.95812	-0.00045034	-0.95812	-0.00045034	470.018077218313	50.563	0.58715	50.563	50.232	50.819	0					326	106	4	0	0	0	0.0054551	1	9829	16.88	13.039	1	5786500
ALNSIIDVYHKYSLIK	16	Unmodified	_ALNSIIDVYHKYSLIK_			0	0	1	sp|P05109|S10A8_HUMAN	sp|P05109|S10A8_HUMAN	sp|P05109|S10A8_HUMAN	MULTI-MSMS	wk5_digest_2	5_digest_2	626.6901	3	626.355888	1876.04583	45416.74	0	0	-2.1327	-0.0013358	-2.1327	-0.0013358	626.355281651024	50.569	0.47704	50.569	50.258	50.735	3.8147E-06					195	86	3	0	0	0	0.0028726	2	9835	21.458	16.029	1	5959100
ANSSATETINK	11	Unmodified	_ANSSATETINK_			0	0	0	sp|P15924|DESP_HUMAN	sp|P15924|DESP_HUMAN	sp|P15924|DESP_HUMAN	MULTI-MSMS	wk1_s_trap_1	1_s_trap_1	568.283	2	568.283117	1134.55168	47432.06	0.25122	0.00014276	0.15602	8.8661E-05	0.40723	0.00023142	568.283183165931	7.1113	1.0021	7.1113	6.8036	7.8056	0					384	171	3	0	0	0	0.0044673	1	1454	102.55	86.252	1	7382500
ANSSATETINK	11	Unmodified	_ANSSATETINK_			0	0	0	sp|P15924|DESP_HUMAN	sp|P15924|DESP_HUMAN	sp|P15924|DESP_HUMAN	MULTI-MSMS	wk1_s_trap_2	1_s_trap_2	568.2834	2	568.283117	1134.55168	47258.15	0.32796	0.00018637	0.04319	2.4544E-05	0.37115	0.00021092	568.283142742881	7.009	0.97781	7.009	6.6606	7.6384	0					382	167	3	0	0	0	0.0049781	1	1473	99.013	80.689	1	7725200
ANSSATETINK	11	Unmodified	_ANSSATETINK_			0	0	0	sp|P15924|DESP_HUMAN	sp|P15924|DESP_HUMAN	sp|P15924|DESP_HUMAN	MULTI-MSMS	wk7_s_trap_2	7_s_trap_2	568.2831	2	568.283117	1134.55168	47780.34	0.099054	5.6291E-05	0.31767	0.00018053	0.41673	0.00023682	568.28333692006	6.8911	0.77666	6.8911	6.6144	7.391	0					281	137	3	0	0	0	0.023106	1	1375	54.416	44.43	1	1770300
AQQIHSQTSQQYPLYDLDLGK	21	Unmodified	_AQQIHSQTSQQYPLYDLDLGK_			0	0	0	sp|P15924|DESP_HUMAN;sp|P15924-3|DESP_HUMAN;sp|P15924-2|DESP_HUMAN	sp|P15924|DESP_HUMAN	sp|P15924|DESP_HUMAN	MULTI-MSMS	wk1_s_trap_1	1_s_trap_1	812.0752	3	811.739677	2432.1972	39489.43	-1.3527	-0.001098	1.752	0.0014222	0.3993	0.00032413	812.075211870432	43.445	1.1421	43.445	42.937	44.079	-3.8147E-06					480	169	4	0	0	0	9.6457E-06	2	12160	71.735	68.347	1	12392000
AQQIHSQTSQQYPLYDLDLGK	21	Unmodified	_AQQIHSQTSQQYPLYDLDLGK_			0	0	0	sp|P15924|DESP_HUMAN;sp|P15924-3|DESP_HUMAN;sp|P15924-2|DESP_HUMAN	sp|P15924|DESP_HUMAN	sp|P15924|DESP_HUMAN	MULTI-MSMS	wk1_s_trap_2	1_s_trap_2	812.075	3	811.739677	2432.1972	39084.51	-1.5803	-0.0012828	1.9563	0.001588	0.37607	0.00030527	812.075460176376	43.347	1.229	43.347	42.768	43.997	0					501	184	4	0	0	0	0.00026363	1	12319	54.658	49.566	1	12113000
AQQIHSQTSQQYPLYDLDLGK	21	Unmodified	_AQQIHSQTSQQYPLYDLDLGK_			0	0	0	sp|P15924|DESP_HUMAN;sp|P15924-3|DESP_HUMAN;sp|P15924-2|DESP_HUMAN	sp|P15924|DESP_HUMAN	sp|P15924|DESP_HUMAN	MSMS	wk1_s_trap_2	1_s_trap_2	811.7405	3	811.739677	2432.1972	NaN	NaN	NaN	NaN	NaN	NaN	NaN	NaN	43.184	1	43.184	42.684	43.684	0								0	0	0	2.6853E-09	1	12206	64.295	55.794	1
AQQIHSQTSQQYPLYDLDLGK	21	Unmodified	_AQQIHSQTSQQYPLYDLDLGK_			0	0	0	sp|P15924|DESP_HUMAN;sp|P15924-3|DESP_HUMAN;sp|P15924-2|DESP_HUMAN	sp|P15924|DESP_HUMAN	sp|P15924|DESP_HUMAN	MULTI-MSMS	wk3_s_trap_1	3_s_trap_1	812.0738	3	811.739677	2432.1972	39412.02	-0.87359	-0.00070913	0.18373	0.00014914	-0.68986	-0.00055999	812.073965550279	43.466	0.52786	43.466	43.184	43.712	0					121	76	2	0	0	0	0.00053377	1	11182	45.88	42.491	1	10046000
AQQIHSQTSQQYPLYDLDLGK	21	Unmodified	_AQQIHSQTSQQYPLYDLDLGK_			0	0	0	sp|P15924|DESP_HUMAN;sp|P15924-3|DESP_HUMAN;sp|P15924-2|DESP_HUMAN	sp|P15924|DESP_HUMAN	sp|P15924|DESP_HUMAN	MULTI-MSMS	wk5_s_trap_1	5_s_trap_1	812.0739	3	811.739677	2432.1972	39023.89	-0.87138	-0.00070734	0.51476	0.00041785	-0.35662	-0.00028949	812.074243245648	43.528	0.84634	43.528	42.992	43.839	-3.8147E-06					240	135	3	0	0	0	0.0078972	2	11155	40.158	36.77	1	11365000
AQQIHSQTSQQYPLYDLDLGK	21	Unmodified	_AQQIHSQTSQQYPLYDLDLGK_			0	0	0	sp|P15924|DESP_HUMAN;sp|P15924-3|DESP_HUMAN;sp|P15924-2|DESP_HUMAN	sp|P15924|DESP_HUMAN	sp|P15924|DESP_HUMAN	MULTI-MSMS	wk5_s_trap_2	5_s_trap_2	812.0739	3	811.739677	2432.1972	38636.96	-0.69328	-0.00056276	0.68018	0.00055213	-0.013102	-1.0636E-05	812.074402874384	42.853	0.8349	42.853	42.303	43.138	0					354	130	5	0	0	0	1.4253E-07	2	10986	71.148	63.059	1	12154000
AQQIHSQTSQQYPLYDLDLGK	21	Unmodified	_AQQIHSQTSQQYPLYDLDLGK_			0	0	0	sp|P15924|DESP_HUMAN;sp|P15924-3|DESP_HUMAN;sp|P15924-2|DESP_HUMAN	sp|P15924|DESP_HUMAN	sp|P15924|DESP_HUMAN	MULTI-MSMS	wk7_s_trap_1	7_s_trap_1	812.0704	3	811.739677	2432.1972	39352.09	-0.70612	-0.00057318	-0.65854	-0.00053456	-1.3647	-0.0011077	812.072889488918	45.898	0.28918	45.898	45.752	46.041	0					62	46	2	0	0	0	0.0011515	1	11574	41.711	37.76	1	6232400
AQQIHSQTSQQYPLYDLDLGK	21	Unmodified	_AQQIHSQTSQQYPLYDLDLGK_			0	0	0	sp|P15924|DESP_HUMAN;sp|P15924-3|DESP_HUMAN;sp|P15924-2|DESP_HUMAN	sp|P15924|DESP_HUMAN	sp|P15924|DESP_HUMAN	MULTI-MSMS	wk7_s_trap_2	7_s_trap_2	812.0728	3	811.739677	2432.1972	39044.48	-0.77861	-0.00063203	-0.13227	-0.00010737	-0.91088	-0.00073939	812.073533555428	45.515	1.0428	45.515	44.703	45.746	0					283	169	2	0	0	0	0.0025511	1	11273	36.111	26.948	1	4308500
AQYEDIAQK	9	Unmodified	_AQYEDIAQK_			0	0	0	sp|P04264|K2C1_HUMAN	sp|P04264|K2C1_HUMAN	sp|P04264|K2C1_HUMAN	MULTI-MSMS	wk1_s_trap_1	1_s_trap_1	533.267	2	533.264196	1064.51384	47774.02	-0.07289	-3.8869E-05	2.2507	0.0012002	2.1778	0.0011613	533.265203647371	14.591	0.61916	14.591	14.134	14.753	0					275	94	4	0	0	0	0.0098114	1	3320	93.143	72.196	1	32691000
AQYEDIAQK	9	Unmodified	_AQYEDIAQK_			0	0	0	sp|P04264|K2C1_HUMAN	sp|P04264|K2C1_HUMAN	sp|P04264|K2C1_HUMAN	MULTI-MSMS	wk1_s_trap_1	1_s_trap_1	533.2642	2	533.264196	1064.51384	47591.79	0.038708	2.0642E-05	0.33207	0.00017708	0.37078	0.00019772	533.264553626286	15.474	2.0217	15.474	15.052	17.073	0					1252	289	7	0	0	0	1.0122E-29	6	3896	169.57	129.47	1	2329700000
AQYEDIAQK	9	Unmodified	_AQYEDIAQK_			0	0	0	sp|P04264|K2C1_HUMAN	sp|P04264|K2C1_HUMAN	sp|P04264|K2C1_HUMAN	MULTI-MSMS	wk1_s_trap_1	1_s_trap_1	533.2656	2	533.264196	1064.51384	47457.27	0.32293	0.00017221	-0.18258	-9.7362E-05	0.14035	7.4844E-05	533.263926386093	18.404	1.0028	18.404	18.35	19.353	0					191	153	2	0	0	0	0.0085465	1	4563	103.83	75.321	1	7277900
AQYEDIAQK	9	Unmodified	_AQYEDIAQK_			0	0	0	sp|P04264|K2C1_HUMAN	sp|P04264|K2C1_HUMAN	sp|P04264|K2C1_HUMAN	MULTI-MSMS	wk1_s_trap_2	1_s_trap_2	533.2666	2	533.264196	1064.51384	47819.68	-0.428	-0.00022824	2.4003	0.00128	1.9723	0.0010518	533.265250962172	14.519	0.61168	14.519	14.091	14.703	0					330	93	5	0	0	0	0.009115	1	3381	102.95	82.809	1	31313000
AQYEDIAQK	9	Unmodified	_AQYEDIAQK_			0	0	0	sp|P04264|K2C1_HUMAN	sp|P04264|K2C1_HUMAN	sp|P04264|K2C1_HUMAN	MULTI-MSMS	wk1_s_trap_2	1_s_trap_2	533.2645	2	533.264196	1064.51384	47072.36	-0.29672	-0.00015823	0.39825	0.00021237	0.10154	5.4145E-05	533.264602039806	15.445	1.9254	15.445	14.978	16.904	0					1145	271	7	0	0	0	1.66E-29	6	3847	166.68	122.56	1	2341400000
AQYEDIAQK	9	Unmodified	_AQYEDIAQK_			0	0	0	sp|P04264|K2C1_HUMAN	sp|P04264|K2C1_HUMAN	sp|P04264|K2C1_HUMAN	MULTI-MSMS	wk3_s_trap_1	3_s_trap_1	533.2658	2	533.264196	1064.51384	48275.24	0.28756	0.00015334	2.0105	0.0010721	2.2981	0.0012255	533.265081251178	14.697	0.66084	14.697	14.284	14.945	0					365	110	5	0	0	0	0.00052307	1	3187	118.32	86.182	1	28346000
AQYEDIAQK	9	Unmodified	_AQYEDIAQK_			0	0	0	sp|P04264|K2C1_HUMAN	sp|P04264|K2C1_HUMAN	sp|P04264|K2C1_HUMAN	MULTI-MSMS	wk3_s_trap_1	3_s_trap_1	533.2646	2	533.264196	1064.51384	47588.99	0.31908	0.00017016	0.20018	0.00010675	0.51926	0.0002769	533.264449896226	15.592	3.424	15.592	15.125	18.549	0					1408	517	6	0	0	0	6.2903E-23	6	3406	153.04	108.92	1	1575800000
AQYEDIAQK	9	Unmodified	_AQYEDIAQK_			0	0	0	sp|P04264|K2C1_HUMAN	sp|P04264|K2C1_HUMAN	sp|P04264|K2C1_HUMAN	MSMS	wk3_s_trap_1	3_s_trap_1	533.2637	2	533.264196	1064.51384	NaN	NaN	NaN	NaN	NaN	NaN	NaN	NaN	18.784	1	18.784	18.284	19.284	0								0	0	0	0.084597	1	4337	51.854	40.133	1
AQYEDIAQK	9	Unmodified	_AQYEDIAQK_			0	0	0	sp|P04264|K2C1_HUMAN	sp|P04264|K2C1_HUMAN	sp|P04264|K2C1_HUMAN	MULTI-MSMS	wk3_s_trap_2	3_s_trap_2	533.2657	2	533.264196	1064.51384	47176.49	-0.1059	-5.6473E-05	2.2306	0.0011895	2.1247	0.001133	533.265183238159	14.487	0.76287	14.487	14.032	14.795	0					381	125	5	0	0	0	0.0068057	1	3197	104.06	76.175	1	26728000
AQYEDIAQK	9	Unmodified	_AQYEDIAQK_			0	0	0	sp|P04264|K2C1_HUMAN	sp|P04264|K2C1_HUMAN	sp|P04264|K2C1_HUMAN	MULTI-MSMS	wk3_s_trap_2	3_s_trap_2	533.2643	2	533.264196	1064.51384	47354.18	-0.11362	-6.0591E-05	0.45264	0.00024138	0.33902	0.00018078	533.264617304825	15.39	2.1654	15.39	14.908	17.074	0					1256	328	6	0	0	0	2.4463E-23	6	3416	159.46	114.69	1	1584400000
AQYEDIAQK	9	Unmodified	_AQYEDIAQK_			0	0	0	sp|P04264|K2C1_HUMAN	sp|P04264|K2C1_HUMAN	sp|P04264|K2C1_HUMAN	MULTI-MSMS	wk5_s_trap_1	5_s_trap_1	533.2649	2	533.264196	1064.51384	47847.91	0.40196	0.00021435	1.3302	0.00070934	1.7321	0.00092369	533.264797317459	14.715	0.76381	14.715	14.226	14.989	0					466	123	5	0	0	0	1.9563E-10	1	3255	139.97	103.4	1	48024000
AQYEDIAQK	9	Unmodified	_AQYEDIAQK_			0	0	0	sp|P04264|K2C1_HUMAN	sp|P04264|K2C1_HUMAN	sp|P04264|K2C1_HUMAN	MULTI-MSMS	wk5_s_trap_1	5_s_trap_1	533.2646	2	533.264196	1064.51384	47917.39	0.42499	0.00022663	0.057333	3.0573E-05	0.48232	0.00025721	533.264366129078	15.577	2.2226	15.577	14.971	17.194	0					1433	350	7	0	0	0	3.1072E-09	6	3481	137.62	101.21	1	1337400000
AQYEDIAQK	9	Unmodified	_AQYEDIAQK_			0	0	0	sp|P04264|K2C1_HUMAN	sp|P04264|K2C1_HUMAN	sp|P04264|K2C1_HUMAN	MSMS	wk5_s_trap_1	5_s_trap_1	533.2654	2	533.264196	1064.51384	NaN	NaN	NaN	NaN	NaN	NaN	NaN	NaN	18.513	1	18.513	18.013	19.013	0								0	0	0	0.003443	1	4315	75.213	45.875	1
AQYEDIAQK	9	Unmodified	_AQYEDIAQK_			0	0	0	sp|P04264|K2C1_HUMAN	sp|P04264|K2C1_HUMAN	sp|P04264|K2C1_HUMAN	MULTI-MSMS	wk5_s_trap_2	5_s_trap_2	533.265	2	533.264196	1064.51384	47550.44	0.26025	0.00013878	1.6282	0.00086824	1.8884	0.001007	533.264949389838	14.571	0.82736	14.571	14.153	14.98	0					440	133	5	0	0	0	3.3313E-05	1	3268	125.31	94.011	1	43383000
AQYEDIAQK	9	Unmodified	_AQYEDIAQK_			0	0	0	sp|P04264|K2C1_HUMAN	sp|P04264|K2C1_HUMAN	sp|P04264|K2C1_HUMAN	MULTI-MSMS	wk5_s_trap_2	5_s_trap_2	533.2647	2	533.264196	1064.51384	47363.7	0.26024	0.00013878	0.19427	0.0001036	0.45452	0.00024238	533.264461192738	15.518	2.17	15.518	14.877	17.047	0					1436	343	7	0	0	0	2.7555E-09	6	3486	137.9	101.56	1	1348900000
AQYEDIAQK	9	Unmodified	_AQYEDIAQK_			0	0	0	sp|P04264|K2C1_HUMAN	sp|P04264|K2C1_HUMAN	sp|P04264|K2C1_HUMAN	MULTI-MSMS	wk7_s_trap_1	7_s_trap_1	533.2649	2	533.264196	1064.51384	47743.86	0.39448	0.00021036	1.2349	0.00065853	1.6294	0.00086889	533.264728891666	14.692	0.92045	14.692	14.168	15.088	0					583	159	5	0	0	0	5.4899E-20	2	3100	146.27	101.5	1	34041000
AQYEDIAQK	9	Unmodified	_AQYEDIAQK_			0	0	0	sp|P04264|K2C1_HUMAN	sp|P04264|K2C1_HUMAN	sp|P04264|K2C1_HUMAN	MULTI-MSMS	wk7_s_trap_1	7_s_trap_1	533.2646	2	533.264196	1064.51384	47623.98	0.40307	0.00021494	0.042638	2.2737E-05	0.4457	0.00023768	533.264375345654	15.617	2.089	15.617	15.082	17.171	-9.5367E-07					1415	349	6	0	0	0	2.0352E-20	6	3259	151.04	114.47	1	1095500000
AQYEDIAQK	9	Unmodified	_AQYEDIAQK_			0	0	0	sp|P04264|K2C1_HUMAN	sp|P04264|K2C1_HUMAN	sp|P04264|K2C1_HUMAN	MULTI-MSMS	wk7_s_trap_2	7_s_trap_2	533.2646	2	533.264196	1064.51384	47140.83	0.17519	9.3421E-05	1.3817	0.0007368	1.5569	0.00083022	533.264769420948	14.498	0.90719	14.498	13.951	14.858	0					579	154	5	0	0	0	1.4614E-08	3	3049	130.28	96.84	1	32895000
AQYEDIAQK	9	Unmodified	_AQYEDIAQK_			0	0	0	sp|P04264|K2C1_HUMAN	sp|P04264|K2C1_HUMAN	sp|P04264|K2C1_HUMAN	MULTI-MSMS	wk7_s_trap_2	7_s_trap_2	533.2646	2	533.264196	1064.51384	46842.7	0.20795	0.00011089	0.19061	0.00010165	0.39857	0.00021254	533.264462413378	15.437	2.0627	15.437	14.827	16.89	-9.5367E-07					1400	346	5	0	0	0	1.286E-28	6	3207	157.8	116.61	1	997750000
AQYEEIANRSRTEAESWYQTK	21	Unmodified	_AQYEEIANRSRTEAESWYQTK_			0	0	0	sp|P13647|K2C5_HUMAN;CON__P13647;tr|H0YI76|H0YI76_HUMAN;tr|H0YIN9|H0YIN9_HUMAN	sp|P13647|K2C5_HUMAN	sp|P13647|K2C5_HUMAN	MULTI-MSMS	wk1_s_trap_1	1_s_trap_1	641.3087	4	640.807025	2559.19899	43902.74	-0.020314	-1.3018E-05	0.17203	0.00011024	0.15172	9.7223E-05	641.057711563979	37.874	0.80822	37.874	37.528	38.336	3.8147E-06					312	116	4	0	0	0	0.016053	1	10403	23.172	11.713	1	10410000
AQYEEIANRSRTEAESWYQTK	21	Unmodified	_AQYEEIANRSRTEAESWYQTK_			0	0	0	sp|P13647|K2C5_HUMAN;CON__P13647;tr|H0YI76|H0YI76_HUMAN;tr|H0YIN9|H0YIN9_HUMAN	sp|P13647|K2C5_HUMAN	sp|P13647|K2C5_HUMAN	MULTI-MSMS	wk1_s_trap_1	1_s_trap_1	641.0574	4	640.807025	2559.19899	44131.31	-0.57965	-0.00037145	0.4384	0.00028093	-0.14126	-9.0518E-05	641.057874917272	40.843	0.097046	40.843	40.788	40.885	3.8147E-06					21	15	2	0	0	0	0.036504	1	11317	13.592	6.2315	1	2811300
AQYEEIANRSRTEAESWYQTK	21	Unmodified	_AQYEEIANRSRTEAESWYQTK_			0	0	0	sp|P13647|K2C5_HUMAN;CON__P13647;tr|H0YI76|H0YI76_HUMAN;tr|H0YIN9|H0YIN9_HUMAN	sp|P13647|K2C5_HUMAN	sp|P13647|K2C5_HUMAN	MULTI-MSMS	wk1_s_trap_1	1_s_trap_1	641.0577	4	640.807025	2559.19899	43798.89	-0.84806	-0.00054345	0.85596	0.0005485	0.007894	5.0585E-06	641.058147256445	42.419	2.0617	42.419	41.156	43.218	0					822	301	5	0	0	0	0.0002628	4	11774	49.768	33.052	1	15707000
AQYEEIANRSRTEAESWYQTK	21	Unmodified	_AQYEEIANRSRTEAESWYQTK_			0	0	0	sp|P13647|K2C5_HUMAN;CON__P13647;tr|H0YI76|H0YI76_HUMAN;tr|H0YIN9|H0YIN9_HUMAN	sp|P13647|K2C5_HUMAN	sp|P13647|K2C5_HUMAN	MULTI-MSMS	wk1_s_trap_2	1_s_trap_2	641.0576	4	640.807025	2559.19899	44019.32	-0.87213	-0.00055886	0.70228	0.00045002	-0.16985	-0.00010884	641.058144586239	42.43	2.2491	42.43	41.119	43.368	0					785	336	4	0	0	0	0.00021375	6	12115	51.348	34.949	1	15329000
AQYEEIANRSRTEAESWYQTK	21	Unmodified	_AQYEEIANRSRTEAESWYQTK_			0	0	0	sp|P13647|K2C5_HUMAN;CON__P13647;tr|H0YI76|H0YI76_HUMAN;tr|H0YIN9|H0YIN9_HUMAN	sp|P13647|K2C5_HUMAN	sp|P13647|K2C5_HUMAN	MULTI-MSMS	wk1_s_trap_2	1_s_trap_2	641.308	4	640.807025	2559.19899	44019.32	-1.1077	-0.0007098	0.70128	0.00044938	-0.40638	-0.00026041	641.057944466867	43.801	0.36127	43.801	43.641	44.002	3.8147E-06					107	53	4	0	0	0	0.037012	1	12440	13.321	9.9848	1	7022800
AQYEEIANRSRTEAESWYQTK	21	Unmodified	_AQYEEIANRSRTEAESWYQTK_			0	0	0	sp|P13647|K2C5_HUMAN;CON__P13647;tr|H0YI76|H0YI76_HUMAN;tr|H0YIN9|H0YIN9_HUMAN	sp|P13647|K2C5_HUMAN	sp|P13647|K2C5_HUMAN	MULTI-MSMS	wk3_s_trap_1	3_s_trap_1	641.0579	4	640.807025	2559.19899	43687.35	-0.35744	-0.00022905	0.5138	0.00032925	0.15637	0.0001002	641.057922974339	37.886	0.79754	37.886	37.603	38.4	0					390	116	4	0	0	0	0.00015799	2	9518	50.425	34.328	1	26666000
AQYEEIANRSRTEAESWYQTK	21	Unmodified	_AQYEEIANRSRTEAESWYQTK_			0	0	0	sp|P13647|K2C5_HUMAN;CON__P13647;tr|H0YI76|H0YI76_HUMAN;tr|H0YIN9|H0YIN9_HUMAN	sp|P13647|K2C5_HUMAN	sp|P13647|K2C5_HUMAN	MULTI-MSMS	wk3_s_trap_1	3_s_trap_1	641.0575	4	640.807025	2559.19899	44296.66	-0.38602	-0.00024736	0.069142	4.4307E-05	-0.31687	-0.00020306	641.057724365039	38.763	0.23927	38.763	38.623	38.862	0					88	35	4	0	0	0	0.028705	1	9738	16.506	9.1458	1	7243100
AQYEEIANRSRTEAESWYQTK	21	Unmodified	_AQYEEIANRSRTEAESWYQTK_			0	0	0	sp|P13647|K2C5_HUMAN;CON__P13647;tr|H0YI76|H0YI76_HUMAN;tr|H0YIN9|H0YIN9_HUMAN	sp|P13647|K2C5_HUMAN	sp|P13647|K2C5_HUMAN	MULTI-MSMS	wk3_s_trap_1	3_s_trap_1	641.0577	4	640.807025	2559.19899	44762.57	-0.42418	-0.00027182	-0.16147	-0.00010347	-0.58565	-0.00037529	641.057657269467	39.785	0.32673	39.785	39.602	39.929	0					93	47	4	0	0	0	0.016312	1	10070	22.118	14.757	1	8392400
AQYEEIANRSRTEAESWYQTK	21	Unmodified	_AQYEEIANRSRTEAESWYQTK_			0	0	0	sp|P13647|K2C5_HUMAN;CON__P13647;tr|H0YI76|H0YI76_HUMAN;tr|H0YIN9|H0YIN9_HUMAN	sp|P13647|K2C5_HUMAN	sp|P13647|K2C5_HUMAN	MULTI-MSMS	wk3_s_trap_1	3_s_trap_1	641.307	4	640.807025	2559.19899	44676.55	-0.43614	-0.00027948	0.4407	0.0002824	0.0045603	2.9223E-06	641.058257134985	40.19	0.22675	40.19	40.048	40.275	0					52	34	3	0	0	0	0.027768	1	10177	16.93	9.5699	1	5865700
AQYEEIANRSRTEAESWYQTK	21	Unmodified	_AQYEEIANRSRTEAESWYQTK_			0	0	0	sp|P13647|K2C5_HUMAN;CON__P13647;tr|H0YI76|H0YI76_HUMAN;tr|H0YIN9|H0YIN9_HUMAN	sp|P13647|K2C5_HUMAN	sp|P13647|K2C5_HUMAN	MULTI-SECPEP	wk3_s_trap_1	3_s_trap_1	641.3085	4	640.807025	2559.19899	44296.67	-0.37739	-0.00024183	0.35067	0.00022471	-0.026726	-1.7126E-05	641.057753863658	38.508	0.31765	38.508	38.339	38.657	0					116	44	4	0	0	0	0.018023	1	9628	28.813	20.916	1	7546900
AQYEEIANRSRTEAESWYQTK	21	Unmodified	_AQYEEIANRSRTEAESWYQTK_			0	0	0	sp|P13647|K2C5_HUMAN;CON__P13647;tr|H0YI76|H0YI76_HUMAN;tr|H0YIN9|H0YIN9_HUMAN	sp|P13647|K2C5_HUMAN	sp|P13647|K2C5_HUMAN	MULTI-MSMS	wk3_s_trap_2	3_s_trap_2	641.0571	4	640.807025	2559.19899	44247.56	0.12289	7.8748E-05	0.025554	1.6375E-05	0.14844	9.5123E-05	641.057569051343	37.797	0.92232	37.797	37.475	38.397	0					407	132	5	0	0	0	3.7117E-06	2	9558	58.024	43.25	1	24750000
AQYEEIANRSRTEAESWYQTK	21	Unmodified	_AQYEEIANRSRTEAESWYQTK_			0	0	0	sp|P13647|K2C5_HUMAN;CON__P13647;tr|H0YI76|H0YI76_HUMAN;tr|H0YIN9|H0YIN9_HUMAN	sp|P13647|K2C5_HUMAN	sp|P13647|K2C5_HUMAN	MULTI-MSMS	wk3_s_trap_2	3_s_trap_2	641.0588	4	640.807025	2559.19899	44539.54	-0.12089	-7.7467E-05	0.1506	9.6507E-05	0.029714	1.9041E-05	641.057925280229	39.797	0.25213	39.797	39.688	39.941	0					75	36	3	0	0	0	0.034975	1	10256	13.321	5.9601	1	8338200
AQYEEIANRSRTEAESWYQTK	21	Unmodified	_AQYEEIANRSRTEAESWYQTK_			0	0	0	sp|P13647|K2C5_HUMAN;CON__P13647;tr|H0YI76|H0YI76_HUMAN;tr|H0YIN9|H0YIN9_HUMAN	sp|P13647|K2C5_HUMAN	sp|P13647|K2C5_HUMAN	MULTI-MSMS	wk3_s_trap_2	3_s_trap_2	641.3094	4	640.807025	2559.19899	44539.52	-0.19862	-0.00012728	-0.16756	-0.00010737	-0.36618	-0.00023465	640.807103606766	40.414	0.23248	40.414	40.302	40.535	0					57	35	3	0	0	0	0.034975	1	10446	13.321	5.9601	1	5033900
AQYEEIANRSRTEAESWYQTK	21	Unmodified	_AQYEEIANRSRTEAESWYQTK_			0	0	0	sp|P13647|K2C5_HUMAN;CON__P13647;tr|H0YI76|H0YI76_HUMAN;tr|H0YIN9|H0YIN9_HUMAN	sp|P13647|K2C5_HUMAN	sp|P13647|K2C5_HUMAN	MULTI-MSMS	wk5_s_trap_1	5_s_trap_1	640.8075	4	640.807025	2559.19899	43490.15	-0.23735	-0.0001521	0.368	0.00023582	0.13065	8.372E-05	641.057886093852	37.868	0.81882	37.868	37.509	38.328	3.8147E-06					435	121	5	0	0	0	0.0019596	3	9535	47.814	32.87	1	33127000
AQYEEIANRSRTEAESWYQTK	21	Unmodified	_AQYEEIANRSRTEAESWYQTK_			0	0	0	sp|P13647|K2C5_HUMAN;CON__P13647;tr|H0YI76|H0YI76_HUMAN;tr|H0YIN9|H0YIN9_HUMAN	sp|P13647|K2C5_HUMAN	sp|P13647|K2C5_HUMAN	MULTI-MSMS	wk5_s_trap_1	5_s_trap_1	854.4068	3	854.073608	2559.19899	39065.85	-0.7603	-0.00064935	0.39558	0.00033786	-0.36471	-0.00031149	854.408215972926	37.917	0.68292	37.917	37.602	38.285	0					264	100	4	0	0	0	0.019247	1	9555	22.585	15.473	1	13963000
AQYEEIANRSRTEAESWYQTK	21	Unmodified	_AQYEEIANRSRTEAESWYQTK_			0	0	0	sp|P13647|K2C5_HUMAN;CON__P13647;tr|H0YI76|H0YI76_HUMAN;tr|H0YIN9|H0YIN9_HUMAN	sp|P13647|K2C5_HUMAN	sp|P13647|K2C5_HUMAN	MULTI-MSMS	wk5_s_trap_2	5_s_trap_2	641.058	4	640.807025	2559.19899	44054.03	-0.24148	-0.00015474	0.3345	0.00021435	0.093013	5.9603E-05	641.057906740952	37.285	0.96333	37.285	36.936	37.899	3.8147E-06					455	147	5	0	0	0	0.0022127	2	9397	46.833	39.211	1	28466000
AQYEEIANRSRTEAESWYQTK	21	Unmodified	_AQYEEIANRSRTEAESWYQTK_			0	0	0	sp|P13647|K2C5_HUMAN;CON__P13647;tr|H0YI76|H0YI76_HUMAN;tr|H0YIN9|H0YIN9_HUMAN	sp|P13647|K2C5_HUMAN	sp|P13647|K2C5_HUMAN	MULTI-MSMS	wk7_s_trap_1	7_s_trap_1	641.3074	4	640.807025	2559.19899	43415.95	-0.3604	-0.00023094	-0.0064673	-4.1443E-06	-0.36686	-0.00023509	641.057734710665	43.102	2.587	43.102	42.244	44.831	0					1132	400	5	0	0	0	1.3393E-05	7	10941	51.566	35.867	1	15347000
AQYEEIANRSRTEAESWYQTK	21	Unmodified	_AQYEEIANRSRTEAESWYQTK_			0	0	0	sp|P13647|K2C5_HUMAN;CON__P13647;tr|H0YI76|H0YI76_HUMAN;tr|H0YIN9|H0YIN9_HUMAN	sp|P13647|K2C5_HUMAN	sp|P13647|K2C5_HUMAN	MULTI-MSMS	wk7_s_trap_2	7_s_trap_2	641.0577	4	640.807025	2559.19899	43962.27	-0.7835	-0.00050207	0.51051	0.00032714	-0.27299	-0.00017493	641.058006402587	42.817	2.9271	42.817	41.837	44.764	0					1230	469	5	0	0	0	2.6512E-07	6	10644	58.672	33.328	1	13965000
AQYEEIAQRSK	11	Unmodified	_AQYEEIAQRSK_			0	0	0	sp|P35908|K22E_HUMAN;CON__P35908	sp|P35908|K22E_HUMAN	sp|P35908|K22E_HUMAN	MULTI-MSMS	wk1_s_trap_1	1_s_trap_1	441.5617	3	441.561486	1321.66263	53192.4	0.09124	4.0288E-05	0.038378	1.6946E-05	0.12962	5.7234E-05	441.561481944981	15.249	1.2683	15.249	14.803	16.072	0					548	187	5	0	0	0	0.0020309	2	3541	87.777	64.028	1	39820000
AQYEEIAQRSK	11	Unmodified	_AQYEEIAQRSK_			0	0	0	sp|P35908|K22E_HUMAN;CON__P35908	sp|P35908|K22E_HUMAN	sp|P35908|K22E_HUMAN	MULTI-MSMS	wk1_s_trap_2	1_s_trap_2	441.5613	3	441.561486	1321.66263	53298.2	0.094148	4.1572E-05	-0.16787	-7.4124E-05	-0.073721	-3.2552E-05	441.561397620255	15.17	1.2158	15.17	14.696	15.911	0					492	178	4	0	0	0	0.0018654	2	3613	88.155	64.406	1	38812000
AQYEEIAQRSK	11	Unmodified	_AQYEEIAQRSK_			0	0	0	sp|P35908|K22E_HUMAN;CON__P35908	sp|P35908|K22E_HUMAN	sp|P35908|K22E_HUMAN	MULTI-MSMS	wk3_s_trap_1	3_s_trap_1	441.5616	3	441.561486	1321.66263	51952.91	0.11734	5.1815E-05	0.10371	4.5796E-05	0.22106	9.7611E-05	441.561528510889	15.317	1.4434	15.317	14.83	16.274	0					785	221	5	0	0	0	0.006745	3	3359	71.153	47.404	1	153420000
AQYEEIAQRSK	11	Unmodified	_AQYEEIAQRSK_			0	0	0	sp|P35908|K22E_HUMAN;CON__P35908	sp|P35908|K22E_HUMAN	sp|P35908|K22E_HUMAN	MULTI-MSMS	wk3_s_trap_1	3_s_trap_1	661.8378	2	661.838591	1321.66263	43329.84	-0.55206	-0.00036537	-0.17798	-0.0001178	-0.73004	-0.00048317	661.838046258995	15.337	0.94057	15.337	14.964	15.905	0					435	145	4	0	0	0	8.7602E-47	2	3351	181.44	101.28	1	30330000
AQYEEIAQRSK	11	Unmodified	_AQYEEIAQRSK_			0	0	0	sp|P35908|K22E_HUMAN;CON__P35908	sp|P35908|K22E_HUMAN	sp|P35908|K22E_HUMAN	MULTI-MSMS	wk3_s_trap_2	3_s_trap_2	441.5614	3	441.561486	1321.66263	52588.35	0.034561	1.5261E-05	0.074942	3.3091E-05	0.1095	4.8352E-05	441.561524300845	15.159	1.6562	15.159	14.64	16.296	-9.5367E-07					889	254	5	0	0	0	0.0049579	3	3489	79.82	47.297	1	136590000
AQYEEIAQRSK	11	Unmodified	_AQYEEIAQRSK_			0	0	0	sp|P35908|K22E_HUMAN;CON__P35908	sp|P35908|K22E_HUMAN	sp|P35908|K22E_HUMAN	MULTI-MSMS	wk3_s_trap_2	3_s_trap_2	661.8381	2	661.838591	1321.66263	43670.33	-0.88143	-0.00058336	-0.12402	-8.2081E-05	-1.0054	-0.00066545	661.838002870899	15.169	1.0167	15.169	14.758	15.774	0					451	160	4	0	0	0	6.4687E-36	1	3385	173.24	108.97	1	22808000
AQYEEIAQRSK	11	Unmodified	_AQYEEIAQRSK_			0	0	0	sp|P35908|K22E_HUMAN;CON__P35908	sp|P35908|K22E_HUMAN	sp|P35908|K22E_HUMAN	MULTI-MSMS	wk5_s_trap_1	5_s_trap_1	441.5615	3	441.561486	1321.66263	52499.33	0.52132	0.00023019	-0.40577	-0.00017917	0.11555	5.1022E-05	441.561291693303	15.306	1.2631	15.306	14.846	16.109	0					627	202	4	0	0	0	0.033024	1	3369	44.299	27.357	1	52599000
AQYEEIAQRSK	11	Unmodified	_AQYEEIAQRSK_			0	0	0	sp|P35908|K22E_HUMAN;CON__P35908	sp|P35908|K22E_HUMAN	sp|P35908|K22E_HUMAN	MULTI-MSMS	wk5_s_trap_2	5_s_trap_2	441.5615	3	441.561486	1321.66263	53382.44	0.45568	0.00020121	-0.33732	-0.00014895	0.11836	5.2261E-05	441.56131423463	15.261	1.35	15.261	14.802	16.152	9.5367E-07					684	214	5	0	0	0	0.035848	2	3468	41.401	24.459	1	55732000
AQYEEIAQRSK	11	Unmodified	_AQYEEIAQRSK_			0	0	0	sp|P35908|K22E_HUMAN;CON__P35908	sp|P35908|K22E_HUMAN	sp|P35908|K22E_HUMAN	MULTI-MSMS	wk7_s_trap_1	7_s_trap_1	441.5616	3	441.561486	1321.66263	52364.55	0.13453	5.9404E-05	0.015702	6.9333E-06	0.15023	6.6337E-05	441.56149798191	15.409	2.4437	15.409	14.837	17.28	0					1315	410	5	0	0	0	0.0043128	4	3246	69.451	46.225	1	107340000
AQYEEIAQRSK	11	Unmodified	_AQYEEIAQRSK_			0	0	0	sp|P35908|K22E_HUMAN;CON__P35908	sp|P35908|K22E_HUMAN	sp|P35908|K22E_HUMAN	MULTI-MSMS	wk7_s_trap_1	7_s_trap_1	661.8377	2	661.838591	1321.66263	42730.72	-0.59711	-0.00039519	-0.22547	-0.00014923	-0.82258	-0.00054442	661.83820810471	15.405	1.3254	15.405	14.964	16.289	0					585	223	4	0	0	0	4.065E-07	2	3274	129.16	80.36	1	14776000
AQYEEIAQRSK	11	Unmodified	_AQYEEIAQRSK_			0	0	0	sp|P35908|K22E_HUMAN;CON__P35908	sp|P35908|K22E_HUMAN	sp|P35908|K22E_HUMAN	MULTI-MSMS	wk7_s_trap_2	7_s_trap_2	661.8383	2	661.838591	1321.66263	42926.38	-0.79246	-0.00052448	0.054068	3.5784E-05	-0.7384	-0.0004887	661.838360769183	15.219	1.2532	15.219	14.776	16.03	0					498	210	3	0	0	0	0.0001132	3	3239	110.39	60.969	1	11655000
AQYEEIAQRSK	11	Unmodified	_AQYEEIAQRSK_			0	0	0	sp|P35908|K22E_HUMAN;CON__P35908	sp|P35908|K22E_HUMAN	sp|P35908|K22E_HUMAN	MULTI-MSMS	wk7_s_trap_2	7_s_trap_2	441.5615	3	441.561486	1321.66263	52771.71	0.14907	6.5826E-05	-0.050847	-2.2452E-05	0.098228	4.3374E-05	441.561463342631	15.19	3.2579	15.19	14.658	17.916	0					1455	545	5	0	0	0	0.002134	3	3294	76.332	50.862	1	102920000
AQYEEIAQRSRAEAESWYQTK	21	Unmodified	_AQYEEIAQRSRAEAESWYQTK_			0	0	0	sp|P48668|K2C6C_HUMAN;sp|P02538|K2C6A_HUMAN;CON__P48668;CON__P04259;CON__P02538;sp|P04259|K2C6B_HUMAN	sp|P48668|K2C6C_HUMAN;sp|P04259|K2C6B_HUMAN	sp|P48668|K2C6C_HUMAN	MULTI-MSMS	wk7_s_trap_1	7_s_trap_1	637.0572	4	636.808296	2543.20408	43300.17	-0.34368	-0.00021886	-1.293	-0.00082339	-1.6367	-0.0010423	637.058532828586	45.418	1.5672	45.418	44.257	45.824	0					531	248	3	0	0	0	6.4622E-18	2	11423	94.384	71.748	1	6758100
AQYEEIAQRSRAEAESWYQTK	21	Unmodified	_AQYEEIAQRSRAEAESWYQTK_			0	0	0	sp|P48668|K2C6C_HUMAN;sp|P02538|K2C6A_HUMAN;CON__P48668;CON__P04259;CON__P02538;sp|P04259|K2C6B_HUMAN	sp|P48668|K2C6C_HUMAN;sp|P04259|K2C6B_HUMAN	sp|P48668|K2C6C_HUMAN	MULTI-MSMS	wk7_s_trap_2	7_s_trap_2	637.3076	4	636.808296	2543.20408	43087.16	-0.65144	-0.00041485	-0.7394	-0.00047086	-1.3908	-0.0008857	637.058914679462	45.058	1.2242	45.058	44.143	45.367	3.8147E-06					365	201	3	0	0	0	0.013708	1	11197	21.006	13.645	1	5450700
ASGPPVSELITK	12	Unmodified	_ASGPPVSELITK_			0	0	0	tr|A0A0G2K654|A0A0G2K654_RAT;sp|P15864|H12_MOUSE;sp|P16403|H12_HUMAN;sp|P15865|H14_RAT;sp|P10412|H14_HUMAN;tr|M0R7B4|M0R7B4_RAT;sp|P43277|H13_MOUSE;sp|P16402|H13_HUMAN	tr|A0A0G2K654|A0A0G2K654_RAT	tr|A0A0G2K654|A0A0G2K654_RAT	MULTI-MSMS	wk5_s_trap_1	5_s_trap_1	599.8374	2	599.837528	1197.6605	45700.03	0.35017	0.00021005	-0.10665	-6.3973E-05	0.24352	0.00014607	599.837428227019	32.594	1.5605	32.594	31.85	33.411	0					724	251	4	0	0	0	0.0045449	2	8130	83.775	54.717	1	31652000
ASGPPVSELITK	12	Unmodified	_ASGPPVSELITK_			0	0	0	tr|A0A0G2K654|A0A0G2K654_RAT;sp|P15864|H12_MOUSE;sp|P16403|H12_HUMAN;sp|P15865|H14_RAT;sp|P10412|H14_HUMAN;tr|M0R7B4|M0R7B4_RAT;sp|P43277|H13_MOUSE;sp|P16402|H13_HUMAN	tr|A0A0G2K654|A0A0G2K654_RAT	tr|A0A0G2K654|A0A0G2K654_RAT	MULTI-MSMS	wk5_s_trap_2	5_s_trap_2	599.8373	2	599.837528	1197.6605	44809.85	0.094022	5.6398E-05	-0.20307	-0.00012181	-0.10904	-6.5408E-05	599.83728783748	32.252	1.6232	32.252	31.54	33.163	0					691	260	4	0	0	0	0.007262	1	8015	81.799	51.61	1	26076000
ASLENSLEETK	11	Unmodified	_ASLENSLEETK_			0	0	0	sp|P02533|K1C14_HUMAN;CON__P02533;sp|Q9Z2K1|K1C16_MOUSE;CON__Q9Z2K1;CON__Q3ZAW8;tr|Q6IFU9|Q6IFU9_RAT;tr|Q6IFV0|Q6IFV0_RAT;sp|P08779|K1C16_HUMAN;CON__P08779;tr|K7ENW6|K7ENW6_HUMAN	sp|P02533|K1C14_HUMAN;sp|P08779|K1C16_HUMAN	sp|P02533|K1C14_HUMAN	MULTI-MSMS	wk1_s_trap_1	1_s_trap_1	610.804	2	610.803882	1219.59321	44691.61	0.08554	5.2248E-05	0.39499	0.00024126	0.48053	0.00029351	610.803941558291	25.211	1.929	25.211	24.494	26.423	-1.9073E-06					928	278	5	0	0	0	8.4656E-53	4	6446	186.78	146.52	1	296160000
ASLENSLEETK	11	Unmodified	_ASLENSLEETK_			0	0	0	sp|P02533|K1C14_HUMAN;CON__P02533;sp|Q9Z2K1|K1C16_MOUSE;CON__Q9Z2K1;CON__Q3ZAW8;tr|Q6IFU9|Q6IFU9_RAT;tr|Q6IFV0|Q6IFV0_RAT;sp|P08779|K1C16_HUMAN;CON__P08779;tr|K7ENW6|K7ENW6_HUMAN	sp|P02533|K1C14_HUMAN;sp|P08779|K1C16_HUMAN	sp|P02533|K1C14_HUMAN	MULTI-MSMS	wk1_s_trap_2	1_s_trap_2	610.8041	2	610.803882	1219.59321	44398.16	0.02671	1.6315E-05	0.458	0.00027975	0.48471	0.00029606	610.80400325474	25.182	2.0057	25.182	24.529	26.535	1.9073E-06					1008	286	5	0	0	0	1.218E-30	5	6439	171.33	130.45	1	266710000
ASLENSLEETK	11	Unmodified	_ASLENSLEETK_			0	0	0	sp|P02533|K1C14_HUMAN;CON__P02533;sp|Q9Z2K1|K1C16_MOUSE;CON__Q9Z2K1;CON__Q3ZAW8;tr|Q6IFU9|Q6IFU9_RAT;tr|Q6IFV0|Q6IFV0_RAT;sp|P08779|K1C16_HUMAN;CON__P08779;tr|K7ENW6|K7ENW6_HUMAN	sp|P02533|K1C14_HUMAN;sp|P08779|K1C16_HUMAN	sp|P02533|K1C14_HUMAN	MULTI-MSMS	wk3_s_trap_1	3_s_trap_1	610.8039	2	610.803882	1219.59321	45122.19	0.13593	8.3024E-05	0.26521	0.00016199	0.40113	0.00024501	610.803877837815	25.341	1.6568	25.341	24.702	26.359	0					892	259	5	0	0	0	2.5934E-88	3	6023	214.83	167.75	1	167660000
ASLENSLEETK	11	Unmodified	_ASLENSLEETK_			0	0	0	sp|P02533|K1C14_HUMAN;CON__P02533;sp|Q9Z2K1|K1C16_MOUSE;CON__Q9Z2K1;CON__Q3ZAW8;tr|Q6IFU9|Q6IFU9_RAT;tr|Q6IFV0|Q6IFV0_RAT;sp|P08779|K1C16_HUMAN;CON__P08779;tr|K7ENW6|K7ENW6_HUMAN	sp|P02533|K1C14_HUMAN;sp|P08779|K1C16_HUMAN	sp|P02533|K1C14_HUMAN	MULTI-MSMS	wk3_s_trap_2	3_s_trap_2	610.8038	2	610.803882	1219.59321	44557.83	0.40621	0.00024812	0.017404	1.063E-05	0.42361	0.00025875	610.803749726273	25.231	1.5602	25.231	24.609	26.169	0					882	240	5	0	0	0	1.0758E-46	3	6000	180.67	140.41	1	176680000
ASLENSLEETK	11	Unmodified	_ASLENSLEETK_			0	0	0	sp|P02533|K1C14_HUMAN;CON__P02533;sp|Q9Z2K1|K1C16_MOUSE;CON__Q9Z2K1;CON__Q3ZAW8;tr|Q6IFU9|Q6IFU9_RAT;tr|Q6IFV0|Q6IFV0_RAT;sp|P08779|K1C16_HUMAN;CON__P08779;tr|K7ENW6|K7ENW6_HUMAN	sp|P02533|K1C14_HUMAN;sp|P08779|K1C16_HUMAN	sp|P02533|K1C14_HUMAN	MULTI-MSMS	wk5_s_trap_1	5_s_trap_1	610.8043	2	610.803882	1219.59321	45168.24	0.01411	8.6184E-06	0.54009	0.00032989	0.5542	0.00033851	610.804021050656	25.25	1.6497	25.25	24.623	26.273	0					861	261	5	0	0	0	3.4814E-57	3	6006	191.4	150.52	1	141240000
ASLENSLEETK	11	Unmodified	_ASLENSLEETK_			0	0	0	sp|P02533|K1C14_HUMAN;CON__P02533;sp|Q9Z2K1|K1C16_MOUSE;CON__Q9Z2K1;CON__Q3ZAW8;tr|Q6IFU9|Q6IFU9_RAT;tr|Q6IFV0|Q6IFV0_RAT;sp|P08779|K1C16_HUMAN;CON__P08779;tr|K7ENW6|K7ENW6_HUMAN	sp|P02533|K1C14_HUMAN;sp|P08779|K1C16_HUMAN	sp|P02533|K1C14_HUMAN	MULTI-MSMS	wk5_s_trap_2	5_s_trap_2	610.804	2	610.803882	1219.59321	44622.3	0.12766	7.7973E-05	0.39787	0.00024302	0.52553	0.000321	610.803946217494	25.07	1.6537	25.07	24.547	26.2	0					849	262	4	0	0	0	1.2304E-44	3	5961	180.67	140.41	1	140890000
ASLENSLEETK	11	Unmodified	_ASLENSLEETK_			0	0	0	sp|P02533|K1C14_HUMAN;CON__P02533;sp|Q9Z2K1|K1C16_MOUSE;CON__Q9Z2K1;CON__Q3ZAW8;tr|Q6IFU9|Q6IFU9_RAT;tr|Q6IFV0|Q6IFV0_RAT;sp|P08779|K1C16_HUMAN;CON__P08779;tr|K7ENW6|K7ENW6_HUMAN	sp|P02533|K1C14_HUMAN;sp|P08779|K1C16_HUMAN	sp|P02533|K1C14_HUMAN	MULTI-MSMS	wk7_s_trap_1	7_s_trap_1	610.804	2	610.803882	1219.59321	45160.44	-0.16432	-0.00010037	0.36804	0.0002248	0.20372	0.00012443	610.804081628331	25.188	2.5327	25.188	24.608	27.14	0					1207	414	5	0	0	0	6.0283E-98	7	5728	210.93	164.81	1	112500000
ASLENSLEETK	11	Unmodified	_ASLENSLEETK_			0	0	0	sp|P02533|K1C14_HUMAN;CON__P02533;sp|Q9Z2K1|K1C16_MOUSE;CON__Q9Z2K1;CON__Q3ZAW8;tr|Q6IFU9|Q6IFU9_RAT;tr|Q6IFV0|Q6IFV0_RAT;sp|P08779|K1C16_HUMAN;CON__P08779;tr|K7ENW6|K7ENW6_HUMAN	sp|P02533|K1C14_HUMAN;sp|P08779|K1C16_HUMAN	sp|P02533|K1C14_HUMAN	MULTI-MSMS	wk7_s_trap_2	7_s_trap_2	610.8041	2	610.803882	1219.59321	44949.48	-0.13614	-8.3157E-05	0.37772	0.00023071	0.24158	0.00014756	610.804086410145	25.15	2.6808	25.15	24.577	27.257	0					1310	440	5	0	0	0	8.0912E-98	7	5623	208.63	161.55	1	115380000
ATAVMPDGQFK	11	Unmodified	_ATAVMPDGQFK_			0	0	0	tr|B1AXW4|B1AXW4_MOUSE;tr|B1AXW5|B1AXW5_MOUSE;tr|A0A0A0MSI0|A0A0A0MSI0_HUMAN;tr|B1AXW6|B1AXW6_MOUSE;tr|A0A0G2K3Z9|A0A0G2K3Z9_RAT;sp|Q63716|PRDX1_RAT;sp|Q06830|PRDX1_HUMAN;sp|P35700|PRDX1_MOUSE	tr|B1AXW4|B1AXW4_MOUSE	tr|B1AXW4|B1AXW4_MOUSE	MULTI-MSMS	wk1_s_trap_1	1_s_trap_1	582.7903	2	582.789524	1163.56449	47345.51	0.27556	0.00016059	0.56472	0.00032911	0.84028	0.00048971	582.789584977911	25.811	0.49775	25.811	25.456	25.954	0					90	65	2	0	0	0	0.029913	1	6530	69.812	55.809	1	4540000
ATAVMPDGQFK	11	Unmodified	_ATAVMPDGQFK_			0	0	0	tr|B1AXW4|B1AXW4_MOUSE;tr|B1AXW5|B1AXW5_MOUSE;tr|A0A0A0MSI0|A0A0A0MSI0_HUMAN;tr|B1AXW6|B1AXW6_MOUSE;tr|A0A0G2K3Z9|A0A0G2K3Z9_RAT;sp|Q63716|PRDX1_RAT;sp|Q06830|PRDX1_HUMAN;sp|P35700|PRDX1_MOUSE	tr|B1AXW4|B1AXW4_MOUSE	tr|B1AXW4|B1AXW4_MOUSE	MULTI-SECPEP	wk1_s_trap_2	1_s_trap_2	582.9883	2	582.789524	1163.56449	47443.61	0.28029	0.00016335	0.42667	0.00024866	0.70696	0.00041201	582.789397364315	25.69	0.60955	25.69	25.338	25.947	0					127	83	2	0	0	0	0.0012652	1	6647	63.816	44.838	1	3681600
ATVQQLEGRWRLVDSK	16	Acetyl (Protein N-term)	_(ac)ATVQQLEGRWRLVDSK_			1	0	0	sp|Q01469|FABP5_HUMAN	sp|Q01469|FABP5_HUMAN	sp|Q01469|FABP5_HUMAN	MULTI-MSMS	wk1_s_trap_1	1_s_trap_1	643.3497	3	643.349796	1927.02756	43264.22	-0.5519	-0.00035507	0.26505	0.00017052	-0.28685	-0.00018455	643.350077254159	49.254	1.6032	49.254	48.425	50.028	0					435	229	3	0	0	0	2.0385E-06	3	14043	92.773	68.781	1	19090000
ATVQQLEGRWRLVDSK	16	Acetyl (Protein N-term)	_(ac)ATVQQLEGRWRLVDSK_			1	0	0	sp|Q01469|FABP5_HUMAN	sp|Q01469|FABP5_HUMAN	sp|Q01469|FABP5_HUMAN	MULTI-MSMS	wk1_s_trap_2	1_s_trap_2	643.35	3	643.349796	1927.02756	44049.56	-0.65115	-0.00041892	0.53524	0.00034434	-0.11592	-7.4574E-05	643.684417534525	49.009	1.4378	49.009	48.319	49.756	0					591	210	4	0	0	0	5.3236E-06	3	14112	87.863	61.572	1	11924000
ATVQQLEGRWRLVDSK	16	Acetyl (Protein N-term)	_(ac)ATVQQLEGRWRLVDSK_			1	0	0	sp|Q01469|FABP5_HUMAN	sp|Q01469|FABP5_HUMAN	sp|Q01469|FABP5_HUMAN	MULTI-MSMS	wk3_s_trap_1	3_s_trap_1	643.3493	3	643.349796	1927.02756	44481.02	-0.60905	-0.00039184	0.47619	0.00030636	-0.13286	-8.5476E-05	643.349986400637	47.511	0.83281	47.511	47.183	48.015	0					233	108	4	0	0	0	0.0094872	1	12536	41.912	29.395	1	13026000
ATVQQLEGRWRLVDSK	16	Acetyl (Protein N-term)	_(ac)ATVQQLEGRWRLVDSK_			1	0	0	sp|Q01469|FABP5_HUMAN	sp|Q01469|FABP5_HUMAN	sp|Q01469|FABP5_HUMAN	MULTI-MSMS	wk3_s_trap_1	3_s_trap_1	644.0184	3	643.349796	1927.02756	43683.73	-0.58976	-0.00037942	1.1326	0.00072868	0.54288	0.00034926	643.684325462023	48.09	0.35767	48.09	48.015	48.373	0					114	51	3	0	0	0	0.0062742	1	12737	49.482	31.993	1	5516600
ATVQQLEGRWRLVDSK	16	Acetyl (Protein N-term)	_(ac)ATVQQLEGRWRLVDSK_			1	0	0	sp|Q01469|FABP5_HUMAN	sp|Q01469|FABP5_HUMAN	sp|Q01469|FABP5_HUMAN	MULTI-MSMS	wk3_s_trap_2	3_s_trap_2	643.3493	3	643.349796	1927.02756	44754.79	-0.60242	-0.00038757	0.56373	0.00036268	-0.038688	-2.489E-05	643.350040453353	47.889	0.48561	47.889	47.709	48.194	0					126	69	3	0	0	0	0.0040225	1	12809	55.173	37.684	1	6352500
ATVQQLEGRWRLVDSK	16	Acetyl (Protein N-term)	_(ac)ATVQQLEGRWRLVDSK_			1	0	0	sp|Q01469|FABP5_HUMAN	sp|Q01469|FABP5_HUMAN	sp|Q01469|FABP5_HUMAN	MULTI-MSMS	wk5_s_trap_1	5_s_trap_1	643.6838	3	643.349796	1927.02756	43817.3	-0.26664	-0.00017154	-0.081489	-5.2426E-05	-0.34813	-0.00022397	643.684114362395	47.397	0.91469	47.397	47.038	47.953	0					348	123	4	0	0	0	0.00041421	2	12322	70.41	54.047	1	19364000
ATVQQLEGRWRLVDSK	16	Acetyl (Protein N-term)	_(ac)ATVQQLEGRWRLVDSK_			1	0	0	sp|Q01469|FABP5_HUMAN	sp|Q01469|FABP5_HUMAN	sp|Q01469|FABP5_HUMAN	MULTI-MSMS	wk5_s_trap_2	5_s_trap_2	643.6839	3	643.349796	1927.02756	44080.68	-0.27838	-0.00017909	-0.12479	-8.0285E-05	-0.40317	-0.00025938	643.684156697232	46.914	0.88872	46.914	46.504	47.393	0					357	126	4	0	0	0	3.0122E-07	1	12186	88.706	66.357	1	16593000
ATVQQLEGRWRLVDSK	16	Acetyl (Protein N-term)	_(ac)ATVQQLEGRWRLVDSK_			1	0	0	sp|Q01469|FABP5_HUMAN	sp|Q01469|FABP5_HUMAN	sp|Q01469|FABP5_HUMAN	MULTI-MSMS	wk7_s_trap_1	7_s_trap_1	643.6842	3	643.349796	1927.02756	43917.94	-0.44878	-0.00028873	0.39766	0.00025584	-0.051123	-3.289E-05	643.684325828038	49.231	1.3886	49.231	48.782	50.17	0					639	218	4	0	0	0	2.4817E-09	3	12591	92.773	70.941	1	10939000
ATVQQLEGRWRLVDSK	16	Acetyl (Protein N-term)	_(ac)ATVQQLEGRWRLVDSK_			1	0	0	sp|Q01469|FABP5_HUMAN	sp|Q01469|FABP5_HUMAN	sp|Q01469|FABP5_HUMAN	MULTI-MSMS	wk7_s_trap_2	7_s_trap_2	643.3494	3	643.349796	1927.02756	43864.01	-0.59742	-0.00038435	0.42828	0.00027553	-0.16914	-0.00010882	643.350084552589	48.9	1.3979	48.9	48.391	49.789	3.8147E-06					588	232	3	0	0	0	8.1035E-06	3	12267	74.789	58.362	1	8583800
AWSVARLSQK	10	Unmodified	_AWSVARLSQK_			0	0	0	CON__P02769	CON__P02769	CON__P02769	MULTI-MSMS	wk3_s_trap_1	3_s_trap_1	573.3253	2	573.324922	1144.63529	47071.05	0.41393	0.00023732	-0.33095	-0.00018974	0.082979	4.7574E-05	573.324682856047	28.09	0.80252	28.09	27.741	28.544	0					289	120	3	0	0	0	0.035911	1	6764	80.438	10.44	1	7533200
AWSVARLSQK	10	Unmodified	_AWSVARLSQK_			0	0	0	CON__P02769	CON__P02769	CON__P02769	MULTI-MSMS	wk3_s_trap_2	3_s_trap_2	573.3246	2	573.324922	1144.63529	47693.34	0.016021	9.1852E-06	0.23906	0.00013706	0.25508	0.00014624	573.324929946903	27.966	0.83976	27.966	27.62	28.46	0					229	125	2	0	0	0	0.022459	1	6852	85.731	10.621	1	5910700
DAEAWFNEK	9	Unmodified	_DAEAWFNEK_			0	0	0	sp|P13645|K1C10_HUMAN;CON__P13645;tr|A0A1B0GVI3|A0A1B0GVI3_HUMAN;sp|Q6IFW6|K1C10_RAT;tr|A0A0G2K2V6|A0A0G2K2V6_RAT;sp|Q7Z3Y7|K1C28_HUMAN;CON__Q7Z3Y7	sp|P13645|K1C10_HUMAN	sp|P13645|K1C10_HUMAN	MULTI-MSMS	wk1_s_trap_1	1_s_trap_1	555.2489	2	555.248546	1108.48254	46526.63	0.49231	0.00027335	0.018895	1.0491E-05	0.5112	0.00028384	555.248641200354	34.443	3.4241	34.443	33.74	37.164	0					1503	508	5	0	0	0	2.0983E-29	9	9231	164.72	136.3	1	828480000
DAEAWFNEK	9	Unmodified	_DAEAWFNEK_			0	0	0	sp|P13645|K1C10_HUMAN;CON__P13645;tr|A0A1B0GVI3|A0A1B0GVI3_HUMAN;sp|Q6IFW6|K1C10_RAT;tr|A0A0G2K2V6|A0A0G2K2V6_RAT;sp|Q7Z3Y7|K1C28_HUMAN;CON__Q7Z3Y7	sp|P13645|K1C10_HUMAN	sp|P13645|K1C10_HUMAN	MULTI-MSMS	wk1_s_trap_2	1_s_trap_2	555.2488	2	555.248546	1108.48254	46968.62	0.4004	0.00022232	0.0079553	4.4171E-06	0.40836	0.00022674	555.248648565621	34.395	4.5215	34.395	33.704	38.225	-3.8147E-06					1931	665	6	0	0	0	1.3721E-39	10	9752	174.52	137.43	1	827530000
DAEAWFNEK	9	Unmodified	_DAEAWFNEK_			0	0	0	sp|P13645|K1C10_HUMAN;CON__P13645;tr|A0A1B0GVI3|A0A1B0GVI3_HUMAN;sp|Q6IFW6|K1C10_RAT;tr|A0A0G2K2V6|A0A0G2K2V6_RAT;sp|Q7Z3Y7|K1C28_HUMAN;CON__Q7Z3Y7	sp|P13645|K1C10_HUMAN	sp|P13645|K1C10_HUMAN	MULTI-MSMS	wk3_s_trap_1	3_s_trap_1	555.2487	2	555.248546	1108.48254	46550.56	0.3935	0.00021849	0.12731	7.0687E-05	0.52081	0.00028918	555.248635202868	34.492	3.8146	34.492	33.889	37.703	0					1493	581	5	0	0	0	2.8715E-10	5	8763	139.97	114.39	1	540770000
DAEAWFNEK	9	Unmodified	_DAEAWFNEK_			0	0	0	sp|P13645|K1C10_HUMAN;CON__P13645;tr|A0A1B0GVI3|A0A1B0GVI3_HUMAN;sp|Q6IFW6|K1C10_RAT;tr|A0A0G2K2V6|A0A0G2K2V6_RAT;sp|Q7Z3Y7|K1C28_HUMAN;CON__Q7Z3Y7	sp|P13645|K1C10_HUMAN	sp|P13645|K1C10_HUMAN	MULTI-MSMS	wk3_s_trap_2	3_s_trap_2	555.2489	2	555.248546	1108.48254	47095.65	0.78744	0.00043722	-0.26232	-0.00014566	0.52511	0.00029157	555.24842198617	34.384	3.3255	34.384	33.745	37.07	0					1466	516	5	0	0	0	7.7138E-24	6	8670	162.25	136.87	1	579110000
DAEAWFNEK	9	Unmodified	_DAEAWFNEK_			0	0	0	sp|P13645|K1C10_HUMAN;CON__P13645;tr|A0A1B0GVI3|A0A1B0GVI3_HUMAN;sp|Q6IFW6|K1C10_RAT;tr|A0A0G2K2V6|A0A0G2K2V6_RAT;sp|Q7Z3Y7|K1C28_HUMAN;CON__Q7Z3Y7	sp|P13645|K1C10_HUMAN	sp|P13645|K1C10_HUMAN	MULTI-MSMS	wk5_s_trap_1	5_s_trap_1	555.249	2	555.248546	1108.48254	46658.39	0.48233	0.00026782	0.072936	4.0498E-05	0.55527	0.00030831	555.248588185157	34.48	3.2651	34.48	33.826	37.091	0					1387	513	5	0	0	0	2.7916E-22	5	8541	161.02	132.6	1	489370000
DAEAWFNEK	9	Unmodified	_DAEAWFNEK_			0	0	0	sp|P13645|K1C10_HUMAN;CON__P13645;tr|A0A1B0GVI3|A0A1B0GVI3_HUMAN;sp|Q6IFW6|K1C10_RAT;tr|A0A0G2K2V6|A0A0G2K2V6_RAT;sp|Q7Z3Y7|K1C28_HUMAN;CON__Q7Z3Y7	sp|P13645|K1C10_HUMAN	sp|P13645|K1C10_HUMAN	MULTI-MSMS	wk5_s_trap_2	5_s_trap_2	555.2488	2	555.248546	1108.48254	47115.2	0.25543	0.00014183	0.29292	0.00016264	0.54835	0.00030447	555.248700983295	33.972	3.1945	33.972	33.316	36.511	0					1395	507	5	0	0	0	2.5754E-21	5	8502	157.86	133.71	1	409090000
DAEAWFNEK	9	Unmodified	_DAEAWFNEK_			0	0	0	sp|P13645|K1C10_HUMAN;CON__P13645;tr|A0A1B0GVI3|A0A1B0GVI3_HUMAN;sp|Q6IFW6|K1C10_RAT;tr|A0A0G2K2V6|A0A0G2K2V6_RAT;sp|Q7Z3Y7|K1C28_HUMAN;CON__Q7Z3Y7	sp|P13645|K1C10_HUMAN	sp|P13645|K1C10_HUMAN	MULTI-MSMS	wk7_s_trap_1	7_s_trap_1	555.2488	2	555.248546	1108.48254	46593.84	0.38676	0.00021475	0.13905	7.7206E-05	0.52581	0.00029195	555.248585559195	34.455	4.9454	34.455	33.72	38.666	3.8147E-06					2664	791	6	0	0	0	1.7995E-50	12	8347	175.38	151.22	1	288760000
DAEAWFNEK	9	Unmodified	_DAEAWFNEK_			0	0	0	sp|P13645|K1C10_HUMAN;CON__P13645;tr|A0A1B0GVI3|A0A1B0GVI3_HUMAN;sp|Q6IFW6|K1C10_RAT;tr|A0A0G2K2V6|A0A0G2K2V6_RAT;sp|Q7Z3Y7|K1C28_HUMAN;CON__Q7Z3Y7	sp|P13645|K1C10_HUMAN	sp|P13645|K1C10_HUMAN	MULTI-MSMS	wk7_s_trap_2	7_s_trap_2	555.2488	2	555.248546	1108.48254	46683.71	0.48011	0.00026658	0.11096	6.1609E-05	0.59106	0.00032819	555.248561211841	34.254	5.1051	34.254	33.538	38.643	0					2518	828	5	0	0	0	1.2008E-50	12	8065	178.83	154.68	1	297160000
DAEEWFFTK	9	Unmodified	_DAEEWFFTK_			0	0	0	sp|P02533|K1C14_HUMAN;CON__P02533;sp|Q6IFU7|K1C42_RAT	sp|P02533|K1C14_HUMAN	sp|P02533|K1C14_HUMAN	MULTI-MSMS	wk1_s_trap_1	1_s_trap_1	586.7665	2	586.766571	1171.51859	46368.16	-0.25017	-0.00014679	0.3927	0.00023043	0.14253	8.3634E-05	586.766736804907	47.268	2.9814	47.268	46.722	49.704	0					1206	404	5	0	0	0	6.8516E-09	7	13302	136.8	97.834	1	93250000
DAEEWFFTK	9	Unmodified	_DAEEWFFTK_			0	0	0	sp|P02533|K1C14_HUMAN;CON__P02533;sp|Q6IFU7|K1C42_RAT	sp|P02533|K1C14_HUMAN	sp|P02533|K1C14_HUMAN	MULTI-MSMS	wk1_s_trap_2	1_s_trap_2	586.7664	2	586.766571	1171.51859	46014.34	-0.46595	-0.0002734	0.42435	0.00024899	-0.041604	-2.4412E-05	586.766740876313	47.188	2.7898	47.188	46.626	49.416	0					1137	388	4	0	0	0	2.7965E-21	7	13486	161.02	123.29	1	82438000
DAEEWFFTK	9	Unmodified	_DAEEWFFTK_			0	0	0	sp|P02533|K1C14_HUMAN;CON__P02533;sp|Q6IFU7|K1C42_RAT	sp|P02533|K1C14_HUMAN	sp|P02533|K1C14_HUMAN	MULTI-MSMS	wk3_s_trap_1	3_s_trap_1	586.7667	2	586.766571	1171.51859	46270.34	-0.11587	-6.7987E-05	0.29325	0.00017207	0.17739	0.00010408	586.766681492269	47.332	2.0233	47.332	46.814	48.837	0					687	275	4	0	0	0	6.8991E-10	4	12402	136.75	91.671	1	64181000
DAEEWFFTK	9	Unmodified	_DAEEWFFTK_			0	0	0	sp|P02533|K1C14_HUMAN;CON__P02533;sp|Q6IFU7|K1C42_RAT	sp|P02533|K1C14_HUMAN	sp|P02533|K1C14_HUMAN	MULTI-MSMS	wk3_s_trap_2	3_s_trap_2	586.7667	2	586.766571	1171.51859	46200.78	-0.29339	-0.00017215	0.31317	0.00018376	0.019782	1.1607E-05	586.766696398808	47.242	2.2441	47.242	46.698	48.942	3.8147E-06					816	313	4	0	0	0	6.8439E-10	4	12675	136.8	100.54	1	71820000
DAEEWFFTK	9	Unmodified	_DAEEWFFTK_			0	0	0	sp|P02533|K1C14_HUMAN;CON__P02533;sp|Q6IFU7|K1C42_RAT	sp|P02533|K1C14_HUMAN	sp|P02533|K1C14_HUMAN	MULTI-MSMS	wk5_s_trap_1	5_s_trap_1	586.7666	2	586.766571	1171.51859	45949.49	0.2064	0.00012111	-0.10375	-6.0876E-05	0.10265	6.0234E-05	586.766447526291	47.3	1.747	47.3	46.764	48.511	0					710	244	4	0	0	0	4.1273E-09	3	12219	136.8	91.715	1	72863000
DAEEWFFTK	9	Unmodified	_DAEEWFFTK_			0	0	0	sp|P02533|K1C14_HUMAN;CON__P02533;sp|Q6IFU7|K1C42_RAT	sp|P02533|K1C14_HUMAN	sp|P02533|K1C14_HUMAN	MULTI-MSMS	wk5_s_trap_2	5_s_trap_2	586.7667	2	586.766571	1171.51859	46109.72	0.1521	8.9249E-05	-0.0088233	-5.1772E-06	0.14328	8.4072E-05	586.766482562242	46.699	1.9507	46.699	46.16	48.111	3.8147E-06					824	287	4	0	0	0	2.7916E-22	3	12199	161.02	112.46	1	72147000
DAEEWFFTK	9	Unmodified	_DAEEWFFTK_			0	0	0	sp|P02533|K1C14_HUMAN;CON__P02533;sp|Q6IFU7|K1C42_RAT	sp|P02533|K1C14_HUMAN	sp|P02533|K1C14_HUMAN	MULTI-MSMS	wk7_s_trap_1	7_s_trap_1	586.7666	2	586.766571	1171.51859	46062.86	0.16747	9.8263E-05	0.094002	5.5157E-05	0.26147	0.00015342	586.766553529633	47.406	1.2807	47.406	46.809	48.09	0					643	197	4	0	0	0	1.7995E-50	4	12061	175.38	128.29	1	32224000
DAEEWFFTK	9	Unmodified	_DAEEWFFTK_			0	0	0	sp|P02533|K1C14_HUMAN;CON__P02533;sp|Q6IFU7|K1C42_RAT	sp|P02533|K1C14_HUMAN	sp|P02533|K1C14_HUMAN	MULTI-MSMS	wk7_s_trap_1	7_s_trap_1	586.7664	2	586.766571	1171.51859	45787.31	0.15946	9.3565E-05	0.1512	8.8717E-05	0.31066	0.00018228	586.766574129931	48.481	2.4353	48.481	47.933	50.368	0					887	371	3	0	0	0	3.5191E-20	6	12385	148.99	107.56	1	25040000
DAEEWFFTK	9	Unmodified	_DAEEWFFTK_			0	0	0	sp|P02533|K1C14_HUMAN;CON__P02533;sp|Q6IFU7|K1C42_RAT	sp|P02533|K1C14_HUMAN	sp|P02533|K1C14_HUMAN	MULTI-MSMS	wk7_s_trap_2	7_s_trap_2	586.7667	2	586.766571	1171.51859	46273.78	0.1257	7.3759E-05	0.12001	7.0416E-05	0.24571	0.00014417	586.766549647454	47.063	1.2527	47.063	46.491	47.744	0					656	197	4	0	0	0	9.8213E-14	4	11819	141.39	112.23	1	30972000
DAEEWFFTK	9	Unmodified	_DAEEWFFTK_			0	0	0	sp|P02533|K1C14_HUMAN;CON__P02533;sp|Q6IFU7|K1C42_RAT	sp|P02533|K1C14_HUMAN	sp|P02533|K1C14_HUMAN	MULTI-MSMS	wk7_s_trap_2	7_s_trap_2	586.7667	2	586.766571	1171.51859	46277.05	0.16878	9.9034E-05	0.12153	7.1312E-05	0.29031	0.00017035	586.766542819657	48.157	1.9739	48.157	47.687	49.661	0					812	316	3	0	0	0	6.6587E-29	5	12115	161.02	112.46	1	20670000
DAIPENLPPLTADFAEDK	18	Unmodified	_DAIPENLPPLTADFAEDK_			0	0	0	CON__P02769	CON__P02769	CON__P02769	MULTI-MSMS	wk3_s_trap_1	3_s_trap_1	652.9923	3	652.658072	1954.95239	43871.18	-0.58514	-0.0003819	0.69518	0.00045372	0.11004	7.1819E-05	652.992746203303	49.977	1.3927	49.977	49.512	50.904	0					680	215	5	0	0	0	9.4587E-08	3	13268	66.152	50.637	1	36378000
DAIPENLPPLTADFAEDK	18	Unmodified	_DAIPENLPPLTADFAEDK_			0	0	0	CON__P02769	CON__P02769	CON__P02769	MULTI-MSMS	wk3_s_trap_1	3_s_trap_1	978.9849	2	978.48347	1954.95239	35085.29	-0.67833	-0.00066373	0.64673	0.00063281	-0.031603	-3.0923E-05	978.985506064746	49.972	1.8095	49.972	49.383	51.192	3.8147E-06					976	279	5	0	0	0	1.0121E-26	4	13316	136.33	119.79	1	83070000
DAIPENLPPLTADFAEDK	18	Unmodified	_DAIPENLPPLTADFAEDK_			0	0	0	CON__P02769	CON__P02769	CON__P02769	MULTI-MSMS	wk3_s_trap_2	3_s_trap_2	652.9923	3	652.658072	1954.95239	43649.08	-0.58334	-0.00038072	0.68679	0.00044824	0.10344	6.7513E-05	652.992729306567	49.795	1.4961	49.795	49.285	50.781	3.8147E-06					668	241	4	0	0	0	8.6503E-11	3	13351	78.78	63.507	1	30412000
DAIPENLPPLTADFAEDK	18	Unmodified	_DAIPENLPPLTADFAEDK_			0	0	0	CON__P02769	CON__P02769	CON__P02769	MULTI-MSMS	wk3_s_trap_2	3_s_trap_2	978.9847	2	978.48347	1954.95239	35206	-1.1403	-0.0011158	1.0185	0.00099661	-0.1218	-0.00011918	978.985872729127	49.83	1.8679	49.83	49.213	51.081	-3.8147E-06					1165	300	5	0	0	0	1.8566E-23	4	13416	131.53	112.64	1	92645000
DANNPAEDGDAK	12	Unmodified	_DANNPAEDGDAK_			0	0	0	sp|P18437|HMGN2_RAT	sp|P18437|HMGN2_RAT	sp|P18437|HMGN2_RAT	MULTI-MSMS	wk5_s_trap_1	5_s_trap_1	608.7574	2	608.757463	1215.50037	44831.64	-0.22209	-0.0001352	-0.090594	-5.515E-05	-0.31269	-0.00019035	608.757316863319	3.947	0.97475	3.947	3.4017	4.3764	2.3842E-07					512	173	4	0	0	0	4.7938E-07	3	778	110.39	93.549	1	10004000
DANNPAEDGDAK	12	Unmodified	_DANNPAEDGDAK_			0	0	0	sp|P18437|HMGN2_RAT	sp|P18437|HMGN2_RAT	sp|P18437|HMGN2_RAT	MULTI-MSMS	wk5_s_trap_1	5_s_trap_1	608.7574	2	608.757463	1215.50037	44867.99	-0.20211	-0.00012303	0.19215	0.00011697	-0.0099559	-6.0607E-06	608.757486191622	4.7694	1.6475	4.7694	4.3603	6.0078	0					722	288	3	0	0	0	1.7697E-09	3	932	121.9	115.6	1	11654000
DANNPAEDGDAK	12	Unmodified	_DANNPAEDGDAK_			0	0	0	sp|P18437|HMGN2_RAT	sp|P18437|HMGN2_RAT	sp|P18437|HMGN2_RAT	MULTI-MSMS	wk5_s_trap_2	5_s_trap_2	608.7571	2	608.757463	1215.50037	44539.36	-0.024537	-1.4937E-05	-0.32638	-0.00019869	-0.35092	-0.00021363	608.757194080709	3.9419	1.0615	3.9419	3.3483	4.4098	2.3842E-07					542	187	4	0	0	0	1.0701E-13	2	797	133.23	126.78	1	9190500
DANNPAEDGDAK	12	Unmodified	_DANNPAEDGDAK_			0	0	0	sp|P18437|HMGN2_RAT	sp|P18437|HMGN2_RAT	sp|P18437|HMGN2_RAT	MULTI-MSMS	wk5_s_trap_2	5_s_trap_2	608.7575	2	608.757463	1215.50037	44539.38	-0.024726	-1.5052E-05	-0.030134	-1.8344E-05	-0.05486	-3.3397E-05	608.757389858558	4.6974	1.5257	4.6974	4.3447	5.8704	0					743	266	4	0	0	0	1.7697E-09	3	953	121.9	115.94	1	12206000
DATNVGDEGGFAPNILENK	19	Unmodified	_DATNVGDEGGFAPNILENK_			0	0	0	sp|P06733-2|ENOA_HUMAN;tr|A0A2R8Y6G6|A0A2R8Y6G6_HUMAN;sp|P06733|ENOA_HUMAN;tr|B0QZL1|B0QZL1_MOUSE;tr|A0A8I6GJ97|A0A8I6GJ97_RAT;tr|A0A8I6ASH7|A0A8I6ASH7_RAT;tr|Q6PHC1|Q6PHC1_MOUSE;tr|A0A8L2QCV1|A0A8L2QCV1_RAT;tr|A0A8I6AR18|A0A8I6AR18_RAT;tr|M0R5J4|M0R5J4_RAT;tr|A0A8I6ART9|A0A8I6ART9_RAT;sp|P17182|ENOA_MOUSE;sp|P04764|ENOA_RAT	sp|P06733-2|ENOA_HUMAN	sp|P06733-2|ENOA_HUMAN	MULTI-MSMS	wk1_s_trap_2	1_s_trap_2	980.965	2	980.965976	1959.9174	35636.09	-0.91878	-0.0009013	0.98927	0.00097044	0.070488	6.9146E-05	980.966281244851	40.895	0.86563	40.895	40.564	41.429	0					210	122	2	0	0	0	0.014053	1	11488	41.644	29.083	1	5790400
DAVEDLESVGK	11	Unmodified	_DAVEDLESVGK_			0	0	0	sp|P81605|DCD_HUMAN;sp|P81605-2|DCD_HUMAN	sp|P81605|DCD_HUMAN	sp|P81605|DCD_HUMAN	MULTI-MSMS	wk1_s_trap_1	1_s_trap_1	581.2855	2	581.285325	1160.5561	45805.57	0.27691	0.00016096	0.010456	6.078E-06	0.28737	0.00016704	581.285308341117	33.523	1.9571	33.523	32.843	34.8	0					861	293	4	0	0	0	0.0037885	4	8963	103.7	64.678	1	121450000
DAVEDLESVGK	11	Unmodified	_DAVEDLESVGK_			0	0	0	sp|P81605|DCD_HUMAN;sp|P81605-2|DCD_HUMAN	sp|P81605|DCD_HUMAN	sp|P81605|DCD_HUMAN	MULTI-MSMS	wk1_s_trap_2	1_s_trap_2	581.2849	2	581.285325	1160.5561	46075.01	0.36492	0.00021212	0.036665	2.1313E-05	0.40158	0.00023343	581.285336289115	32.529	0.65295	32.529	32.201	32.854	0					139	103	2	0	0	0	0.029576	1	8873	70.1	20.682	1	4272200
DAVEDLESVGK	11	Unmodified	_DAVEDLESVGK_			0	0	0	sp|P81605|DCD_HUMAN;sp|P81605-2|DCD_HUMAN	sp|P81605|DCD_HUMAN	sp|P81605|DCD_HUMAN	MULTI-MSMS	wk1_s_trap_2	1_s_trap_2	581.2853	2	581.285325	1160.5561	46061.03	0.36561	0.00021253	-0.11602	-6.744E-05	0.24959	0.00014509	581.285235689702	33.487	1.99	33.487	32.854	34.844	0					877	297	4	0	0	0	0.0033794	4	9069	99.815	60.793	1	111560000
DAVEDLESVGK	11	Unmodified	_DAVEDLESVGK_			0	0	0	sp|P81605|DCD_HUMAN;sp|P81605-2|DCD_HUMAN	sp|P81605|DCD_HUMAN	sp|P81605|DCD_HUMAN	MULTI-MSMS	wk3_s_trap_1	3_s_trap_1	581.2855	2	581.285325	1160.5561	45963.1	0.26264	0.00015267	0.067066	3.8984E-05	0.3297	0.00019165	581.285328194501	32.597	0.6082	32.597	32.347	32.955	0					174	98	3	0	0	0	0.033647	1	8063	72.643	33.621	1	4867300
DAVEDLESVGK	11	Unmodified	_DAVEDLESVGK_			0	0	0	sp|P81605|DCD_HUMAN;sp|P81605-2|DCD_HUMAN	sp|P81605|DCD_HUMAN	sp|P81605|DCD_HUMAN	MULTI-MSMS	wk3_s_trap_1	3_s_trap_1	581.2854	2	581.285325	1160.5561	45713.46	0.24817	0.00014426	0.057463	3.3402E-05	0.30563	0.00017766	581.285342476212	33.575	1.8237	33.575	32.955	34.779	0					846	284	4	0	0	0	0.0012707	4	8240	99.815	60.793	1	149710000
DAVEDLESVGK	11	Unmodified	_DAVEDLESVGK_			0	0	0	sp|P81605|DCD_HUMAN;sp|P81605-2|DCD_HUMAN	sp|P81605|DCD_HUMAN	sp|P81605|DCD_HUMAN	MULTI-MSMS	wk3_s_trap_2	3_s_trap_2	581.2859	2	581.285325	1160.5561	46402.14	0.36807	0.00021395	-0.14628	-8.5032E-05	0.22179	0.00012892	581.285175633522	32.464	0.66445	32.464	32.169	32.833	3.8147E-06					194	106	3	0	0	0	0.039806	1	8144	70.1	31.078	1	4643000
DAVEDLESVGK	11	Unmodified	_DAVEDLESVGK_			0	0	0	sp|P81605|DCD_HUMAN;sp|P81605-2|DCD_HUMAN	sp|P81605|DCD_HUMAN	sp|P81605|DCD_HUMAN	MULTI-MSMS	wk3_s_trap_2	3_s_trap_2	581.2857	2	581.285325	1160.5561	46328.53	0.52975	0.00030794	-0.22835	-0.00013274	0.3014	0.0001752	581.285174859986	33.475	1.7443	33.475	32.808	34.552	0					910	275	4	0	0	0	0.0063721	4	8317	88.495	49.474	1	141340000
DAVEDLESVGK	11	Unmodified	_DAVEDLESVGK_			0	0	0	sp|P81605|DCD_HUMAN;sp|P81605-2|DCD_HUMAN	sp|P81605|DCD_HUMAN	sp|P81605|DCD_HUMAN	MULTI-MSMS	wk5_s_trap_1	5_s_trap_1	581.2851	2	581.285325	1160.5561	45239.8	0.44209	0.00025698	-0.044236	-2.5714E-05	0.39786	0.00023127	581.285174209065	32.523	0.64376	32.523	32.326	32.97	0					176	102	2	0	0	0	0.041627	1	8117	72.643	33.621	1	4922800
DAVEDLESVGK	11	Unmodified	_DAVEDLESVGK_			0	0	0	sp|P81605|DCD_HUMAN;sp|P81605-2|DCD_HUMAN	sp|P81605|DCD_HUMAN	sp|P81605|DCD_HUMAN	MULTI-MSMS	wk5_s_trap_1	5_s_trap_1	581.2853	2	581.285325	1160.5561	45631.45	0.40661	0.00023635	-0.0687	-3.9934E-05	0.33791	0.00019642	581.285250218209	33.58	1.5108	33.58	32.97	34.48	0					692	237	4	0	0	0	0.0016355	2	8382	99.815	58.367	1	67480000
DAVEDLESVGK	11	Unmodified	_DAVEDLESVGK_			0	0	0	sp|P81605|DCD_HUMAN;sp|P81605-2|DCD_HUMAN	sp|P81605|DCD_HUMAN	sp|P81605|DCD_HUMAN	MULTI-MSMS	wk5_s_trap_2	5_s_trap_2	581.2855	2	581.285325	1160.5561	46212.47	0.20345	0.00011826	0.12176	7.0776E-05	0.32521	0.00018904	581.285357112794	33.068	1.4381	33.068	32.527	33.965	0					669	228	4	0	0	0	0.0016355	2	8151	99.815	61.729	1	57944000
DAVEDLESVGK	11	Unmodified	_DAVEDLESVGK_			0	0	0	sp|P81605|DCD_HUMAN;sp|P81605-2|DCD_HUMAN	sp|P81605|DCD_HUMAN	sp|P81605|DCD_HUMAN	MULTI-MSMS	wk7_s_trap_1	7_s_trap_1	581.2852	2	581.285325	1160.5561	45486.03	0.29347	0.00017059	-0.048719	-2.8319E-05	0.24475	0.00014227	581.285243199445	33.454	2.9504	33.454	32.832	35.783	0					1201	476	4	0	0	0	0.00022792	7	7922	99.815	60.793	1	42951000
DAVEDLESVGK	11	Unmodified	_DAVEDLESVGK_			0	0	0	sp|P81605|DCD_HUMAN;sp|P81605-2|DCD_HUMAN	sp|P81605|DCD_HUMAN	sp|P81605|DCD_HUMAN	MULTI-MSMS	wk7_s_trap_2	7_s_trap_2	581.2853	2	581.285325	1160.5561	45663.01	0.46722	0.00027159	0.73832	0.00042917	1.2055	0.00070076	581.285787165481	32.316	0.5843	32.316	32.085	32.669	0					177	94	2	0	0	0	0.012138	1	7607	69.275	27.827	1	2185700
DAVEDLESVGK	11	Unmodified	_DAVEDLESVGK_			0	0	0	sp|P81605|DCD_HUMAN;sp|P81605-2|DCD_HUMAN	sp|P81605|DCD_HUMAN	sp|P81605|DCD_HUMAN	MULTI-MSMS	wk7_s_trap_2	7_s_trap_2	581.2856	2	581.285325	1160.5561	45844.38	0.50958	0.00029621	-0.24538	-0.00014263	0.2642	0.00015358	581.28512945464	33.338	2.2411	33.338	32.663	34.904	0					1049	364	4	0	0	0	0.00026456	6	7829	98.044	54.961	1	40142000
DDELTGF	7	Unmodified	_DDELTGF_			0	0	0	sp|P01040|CYTA_HUMAN	sp|P01040|CYTA_HUMAN	sp|P01040|CYTA_HUMAN	MULTI-MSMS	wk1_s_trap_1	1_s_trap_1	796.3339	1	796.33594	795.328664	40074.46	-0.44733	-0.00035622	-0.14776	-0.00011767	-0.59509	-0.00047389	796.335643377397	34.42	1.1445	34.42	34.023	35.168	0					282	167	2	0	0	0	0.00059141	2	9316	104.94	93.83	1	7283300
DDELTGF	7	Unmodified	_DDELTGF_			0	0	0	sp|P01040|CYTA_HUMAN	sp|P01040|CYTA_HUMAN	sp|P01040|CYTA_HUMAN	MULTI-MSMS	wk1_s_trap_2	1_s_trap_2	796.3358	1	796.33594	795.328664	39502.99	-0.61779	-0.00049197	-0.14849	-0.00011825	-0.76629	-0.00061022	796.335625946125	34.351	1.1202	34.351	33.986	35.107	0					279	161	2	0	0	0	0.0010715	3	9420	98.513	88.763	1	6093100
DDELTGF	7	Unmodified	_DDELTGF_			0	0	0	sp|P01040|CYTA_HUMAN	sp|P01040|CYTA_HUMAN	sp|P01040|CYTA_HUMAN	MULTI-MSMS	wk3_s_trap_1	3_s_trap_1	796.3349	1	796.33594	795.328664	40586.69	-0.62902	-0.00050091	-0.21612	-0.00017211	-0.84514	-0.00067302	796.335677391659	34.515	0.86493	34.515	34.13	34.995	0					164	130	2	0	0	0	0.0048909	1	8519	62.338	52.032	1	3538000
DDELTGF	7	Unmodified	_DDELTGF_			0	0	0	sp|P01040|CYTA_HUMAN	sp|P01040|CYTA_HUMAN	sp|P01040|CYTA_HUMAN	MULTI-MSMS	wk7_s_trap_1	7_s_trap_1	796.3367	1	796.33594	795.328664	40803.47	-0.66816	-0.00053208	0.47911	0.00038153	-0.18906	-0.00015055	796.336008098814	34.438	0.91941	34.438	34.047	34.966	0					191	147	2	0	0	0	0.0068668	1	8187	46.351	42.231	1	2245400
DDELTGF	7	Unmodified	_DDELTGF_			0	0	0	sp|P01040|CYTA_HUMAN	sp|P01040|CYTA_HUMAN	sp|P01040|CYTA_HUMAN	MULTI-MSMS	wk7_s_trap_2	7_s_trap_2	796.3355	1	796.33594	795.328664	39747	-0.45064	-0.00035886	0.37962	0.00030231	-0.071021	-5.6556E-05	796.33598115447	34.25	0.98489	34.25	33.825	34.81	3.8147E-06					210	158	2	0	0	0	0.028459	1	8108	30.669	26.549	1	1715500
DDQDGAFTK	9	Unmodified	_DDQDGAFTK_			0	0	0	tr|K7ESE8|K7ESE8_HUMAN;sp|Q13867|BLMH_HUMAN	tr|K7ESE8|K7ESE8_HUMAN	tr|K7ESE8|K7ESE8_HUMAN	MSMS	wk1_s_trap_1	1_s_trap_1	498.7175	2	498.717079	995.419604	NaN	NaN	NaN	NaN	NaN	NaN	NaN	NaN	9.9914	1	9.9914	9.4914	10.491	0								0	0	0	0.0025429	1	2102	71.501	31.398	1
DDQDGAFTK	9	Unmodified	_DDQDGAFTK_			0	0	0	tr|K7ESE8|K7ESE8_HUMAN;sp|Q13867|BLMH_HUMAN	tr|K7ESE8|K7ESE8_HUMAN	tr|K7ESE8|K7ESE8_HUMAN	MSMS	wk1_s_trap_2	1_s_trap_2	498.7171	2	498.717079	995.419604	NaN	NaN	NaN	NaN	NaN	NaN	NaN	NaN	9.865	1	9.865	9.365	10.365	0								0	0	0	0.0012366	1	2142	76.679	40.799	1
DDQDGAFTK	9	Unmodified	_DDQDGAFTK_			0	0	0	tr|K7ESE8|K7ESE8_HUMAN;sp|Q13867|BLMH_HUMAN	tr|K7ESE8|K7ESE8_HUMAN	tr|K7ESE8|K7ESE8_HUMAN	MSMS	wk1_s_trap_2	1_s_trap_2	498.7176	2	498.717079	995.419604	NaN	NaN	NaN	NaN	NaN	NaN	NaN	NaN	10.208	1	10.208	9.7079	10.708	0								0	0	0	0.075876	1	2230	50.607	32.571	1
DDSPDLPK	8	Unmodified	_DDSPDLPK_			0	0	0	CON__P02769	CON__P02769	CON__P02769	MULTI-MSMS	wk3_s_trap_1	3_s_trap_1	443.7113	2	443.711265	885.407977	53273.68	0.12659	5.617E-05	0.076185	3.3804E-05	0.20278	8.9974E-05	443.711232005947	15.452	1.9395	15.452	14.657	16.597	9.5367E-07					780	296	4	0	0	0	0.035049	2	3383	78.324	67.348	1	69689000
DDSPDLPK	8	Unmodified	_DDSPDLPK_			0	0	0	CON__P02769	CON__P02769	CON__P02769	MULTI-MSMS	wk3_s_trap_2	3_s_trap_2	443.7114	2	443.711265	885.407977	52469.36	0.034988	1.5525E-05	-0.015317	-6.7962E-06	0.019671	8.7284E-06	443.711212843651	15.223	1.9017	15.223	14.411	16.313	0					752	295	3	0	0	0	0.038676	1	3303	74.255	61.871	1	68610000
DEAEALYQTK	10	Unmodified	_DEAEALYQTK_			0	0	0	sp|Q7Z794|K2C1B_HUMAN;CON__Q7Z794	sp|Q7Z794|K2C1B_HUMAN	sp|Q7Z794|K2C1B_HUMAN	MULTI-MSMS	wk1_s_trap_2	1_s_trap_2	584.7814	2	584.280043	1166.54553	47325	0.32115	0.00018764	-0.40616	-0.00023731	-0.085003	-4.9665E-05	584.280388014796	21.343	0.42172	21.343	21.25	21.672	0					111	60	3	0	0	0	0.040365	1	5421	72.607	57.938	1	4396800
DEAEALYQTK	10	Unmodified	_DEAEALYQTK_			0	0	0	sp|Q7Z794|K2C1B_HUMAN;CON__Q7Z794	sp|Q7Z794|K2C1B_HUMAN	sp|Q7Z794|K2C1B_HUMAN	MSMS	wk7_s_trap_1	7_s_trap_1	584.2812	2	584.280043	1166.54553	NaN	NaN	NaN	NaN	NaN	NaN	NaN	NaN	21.406	1	21.406	20.906	21.906	0								0	0	0	0.057503	1	4746	64.04	56.109	1
DERFFSDK	8	Unmodified	_DERFFSDK_			0	0	0	CON__P02668	CON__P02668	CON__P02668	MULTI-MSMS	wk1_s_trap_1	1_s_trap_1	522.2437	2	522.243264	1042.47197	48666.05	0.47324	0.00024715	0.18144	9.4756E-05	0.65468	0.0003419	522.24336634811	21.887	0.89633	21.887	21.499	22.395	0					289	133	3	0	0	0	0.0037438	2	5523	107.57	48.329	1	12938000
DERFFSDK	8	Unmodified	_DERFFSDK_			0	0	0	CON__P02668	CON__P02668	CON__P02668	MULTI-MSMS	wk1_s_trap_2	1_s_trap_2	522.2433	2	522.243264	1042.47197	49282.73	0.18434	9.6271E-05	0.60517	0.00031604	0.78951	0.00041231	522.24353274498	21.789	1.0263	21.789	21.411	22.437	0					316	155	3	0	0	0	0.011277	1	5609	91.867	41.826	1	12110000
DERFFSDK	8	Unmodified	_DERFFSDK_			0	0	0	CON__P02668	CON__P02668	CON__P02668	MSMS	wk1_s_trap_2	1_s_trap_2	522.2437	2	522.243264	1042.47197	NaN	NaN	NaN	NaN	NaN	NaN	NaN	NaN	22.321	1	22.321	21.821	22.821	1.9073E-06								0	0	0	0.064134	1	5725	51.854	20.781	1
DGVVEITGK	9	Unmodified	_DGVVEITGK_			0	0	0	sp|P04792|HSPB1_HUMAN;tr|A0A6Q8PHJ6|A0A6Q8PHJ6_HUMAN;tr|A0A6Q8PFK8|A0A6Q8PFK8_HUMAN	sp|P04792|HSPB1_HUMAN	sp|P04792|HSPB1_HUMAN	MULTI-MSMS	wk1_s_trap_2	1_s_trap_2	459.2509	2	459.250557	916.486562	51681.35	0.6394	0.00029365	-0.38546	-0.00017702	0.25395	0.00011662	459.250398417299	19.672	1.239	19.672	19.243	20.482	0					502	202	3	0	0	0	0.034651	1	4988	74.301	50.777	1	13122000
DIENQYETQITQIEHEVSSSGQEVQSSAK	29	Unmodified	_DIENQYETQITQIEHEVSSSGQEVQSSAK_			0	0	0	sp|P35527|K1C9_HUMAN;CON__P35527;tr|K7EQQ3|K7EQQ3_HUMAN	sp|P35527|K1C9_HUMAN	sp|P35527|K1C9_HUMAN	MULTI-MSMS	wk1_s_trap_1	1_s_trap_1	1089.512	3	1088.84281	3263.50659	33491.68	-0.26736	-0.00029111	0.3546	0.0003861	0.087244	9.4995E-05	1089.17765058385	54.108	0.88315	54.108	53.691	54.574	0					479	130	4	0	0	0	7.8382E-13	2	15609	80.847	69.431	1	21316000
DIENQYETQITQIEHEVSSSGQEVQSSAK	29	Unmodified	_DIENQYETQITQIEHEVSSSGQEVQSSAK_			0	0	0	sp|P35527|K1C9_HUMAN;CON__P35527;tr|K7EQQ3|K7EQQ3_HUMAN	sp|P35527|K1C9_HUMAN	sp|P35527|K1C9_HUMAN	MULTI-MSMS	wk1_s_trap_1	1_s_trap_1	817.1342	4	816.883923	3263.50659	38820.95	-0.60973	-0.00049808	0.28803	0.00023529	-0.3217	-0.00026279	817.134865941793	55.329	1.34	55.329	54.809	56.149	0					828	191	5	0	0	0	4.7043E-70	5	15973	183.49	172.08	1	108430000
DIENQYETQITQIEHEVSSSGQEVQSSAK	29	Unmodified	_DIENQYETQITQIEHEVSSSGQEVQSSAK_			0	0	0	sp|P35527|K1C9_HUMAN;CON__P35527;tr|K7EQQ3|K7EQQ3_HUMAN	sp|P35527|K1C9_HUMAN	sp|P35527|K1C9_HUMAN	MULTI-MSMS	wk1_s_trap_1	1_s_trap_1	1089.1775	3	1088.84281	3263.50659	33367.94	-0.26398	-0.00028744	0.37105	0.00040402	0.10707	0.00011658	1089.17775673096	55.214	2.9278	55.214	54.561	57.489	0					2322	445	8	0	0	0	9.5133E-147	7	16056	232.8	214.71	1	879710000
DIENQYETQITQIEHEVSSSGQEVQSSAK	29	Unmodified	_DIENQYETQITQIEHEVSSSGQEVQSSAK_			0	0	0	sp|P35527|K1C9_HUMAN;CON__P35527;tr|K7EQQ3|K7EQQ3_HUMAN	sp|P35527|K1C9_HUMAN	sp|P35527|K1C9_HUMAN	MULTI-MSMS	wk1_s_trap_2	1_s_trap_2	1089.5105	3	1088.84281	3263.50659	33454.29	-0.16495	-0.00017961	0.16409	0.00017867	-0.00086271	-9.3936E-07	1089.51113629077	53.962	1.123	53.962	53.328	54.451	3.8147E-06					621	169	6	0	0	0	9.7536E-11	2	15602	76.237	67.841	1	23938000
DIENQYETQITQIEHEVSSSGQEVQSSAK	29	Unmodified	_DIENQYETQITQIEHEVSSSGQEVQSSAK_			0	0	0	sp|P35527|K1C9_HUMAN;CON__P35527;tr|K7EQQ3|K7EQQ3_HUMAN	sp|P35527|K1C9_HUMAN	sp|P35527|K1C9_HUMAN	MULTI-MSMS	wk1_s_trap_2	1_s_trap_2	1089.1769	3	1088.84281	3263.50659	33227.07	-0.19772	-0.00021528	0.10589	0.00011529	-0.091828	-9.9986E-05	1089.17744062237	55.132	3.1428	55.132	54.346	57.488	-3.8147E-06					2543	495	9	0	0	0	6.5457E-213	8	16009	259.32	241.67	1	782870000
DIENQYETQITQIEHEVSSSGQEVQSSAK	29	Unmodified	_DIENQYETQITQIEHEVSSSGQEVQSSAK_			0	0	0	sp|P35527|K1C9_HUMAN;CON__P35527;tr|K7EQQ3|K7EQQ3_HUMAN	sp|P35527|K1C9_HUMAN	sp|P35527|K1C9_HUMAN	MULTI-MSMS	wk1_s_trap_2	1_s_trap_2	817.1343	4	816.883923	3263.50659	38554.87	-0.64944	-0.00053052	0.14255	0.00011645	-0.5069	-0.00041407	817.134795393645	55.148	1.4062	55.148	54.647	56.053	-3.8147E-06					947	214	6	0	0	0	5.8153E-58	3	15887	171.25	159.83	1	73385000
DIENQYETQITQIEHEVSSSGQEVQSSAK	29	Unmodified	_DIENQYETQITQIEHEVSSSGQEVQSSAK_			0	0	0	sp|P35527|K1C9_HUMAN;CON__P35527;tr|K7EQQ3|K7EQQ3_HUMAN	sp|P35527|K1C9_HUMAN	sp|P35527|K1C9_HUMAN	MULTI-MSMS	wk3_s_trap_1	3_s_trap_1	1089.1766	3	1088.84281	3263.50659	33842.02	-0.46056	-0.00050148	0.50577	0.00055071	0.045214	4.9231E-05	1089.5120123155	53.745	0.79658	53.745	53.432	54.229	0					480	123	5	0	0	0	1.6418E-20	2	14311	91.583	83.509	1	23193000
DIENQYETQITQIEHEVSSSGQEVQSSAK	29	Unmodified	_DIENQYETQITQIEHEVSSSGQEVQSSAK_			0	0	0	sp|P35527|K1C9_HUMAN;CON__P35527;tr|K7EQQ3|K7EQQ3_HUMAN	sp|P35527|K1C9_HUMAN	sp|P35527|K1C9_HUMAN	MULTI-MSMS	wk3_s_trap_1	3_s_trap_1	817.1348	4	816.883923	3263.50659	40963.35	-0.71509	-0.00058415	0.040365	3.2974E-05	-0.67473	-0.00055117	817.134812264238	53.751	0.15957	53.751	53.65	53.81	3.8147E-06					33	26	2	0	0	0	0.020171	1	14302	11.65	9.1999	1	4587100
DIENQYETQITQIEHEVSSSGQEVQSSAK	29	Unmodified	_DIENQYETQITQIEHEVSSSGQEVQSSAK_			0	0	0	sp|P35527|K1C9_HUMAN;CON__P35527;tr|K7EQQ3|K7EQQ3_HUMAN	sp|P35527|K1C9_HUMAN	sp|P35527|K1C9_HUMAN	MULTI-MSMS	wk3_s_trap_1	3_s_trap_1	1089.1779	3	1088.84281	3263.50659	33412.08	-0.4184	-0.00045557	0.63104	0.00068711	0.21265	0.00023154	1089.17797204225	55.036	2.4528	55.036	54.326	56.778	0					1913	382	8	0	0	0	2.1024E-166	6	14647	230.75	202.34	1	798120000
DIENQYETQITQIEHEVSSSGQEVQSSAK	29	Unmodified	_DIENQYETQITQIEHEVSSSGQEVQSSAK_			0	0	0	sp|P35527|K1C9_HUMAN;CON__P35527;tr|K7EQQ3|K7EQQ3_HUMAN	sp|P35527|K1C9_HUMAN	sp|P35527|K1C9_HUMAN	MULTI-MSMS	wk3_s_trap_1	3_s_trap_1	817.1346	4	816.883923	3263.50659	38704.34	-0.67338	-0.00055007	0.35646	0.00029119	-0.31692	-0.00025889	817.135015355609	54.994	1.2247	54.994	54.566	55.791	0					754	176	7	0	0	0	5.688E-54	3	14631	150.59	144.29	1	85013000
DIENQYETQITQIEHEVSSSGQEVQSSAK	29	Unmodified	_DIENQYETQITQIEHEVSSSGQEVQSSAK_			0	0	0	sp|P35527|K1C9_HUMAN;CON__P35527;tr|K7EQQ3|K7EQQ3_HUMAN	sp|P35527|K1C9_HUMAN	sp|P35527|K1C9_HUMAN	MULTI-MSMS	wk3_s_trap_1	3_s_trap_1	1089.5107	3	1088.84281	3263.50659	33744.35	-0.36329	-0.00039557	-2.8241	-0.003075	-3.1874	-0.0034706	1089.50772251093	56.883	0.5937	56.883	56.607	57.201	3.8147E-06					152	96	2	0	0	0	0.00025524	1	15083	27.143	20.638	1	9055500
DIENQYETQITQIEHEVSSSGQEVQSSAK	29	Unmodified	_DIENQYETQITQIEHEVSSSGQEVQSSAK_			0	0	0	sp|P35527|K1C9_HUMAN;CON__P35527;tr|K7EQQ3|K7EQQ3_HUMAN	sp|P35527|K1C9_HUMAN	sp|P35527|K1C9_HUMAN	MULTI-MSMS	wk3_s_trap_2	3_s_trap_2	1089.1782	3	1088.84281	3263.50659	34240.9	-0.96076	-0.0010461	1.0329	0.0011247	0.072186	7.86E-05	1089.51240559559	53.666	0.98481	53.666	53.171	54.156	0					595	160	5	0	0	0	3.989E-16	2	14388	85	73.476	1	25586000
DIENQYETQITQIEHEVSSSGQEVQSSAK	29	Unmodified	_DIENQYETQITQIEHEVSSSGQEVQSSAK_			0	0	0	sp|P35527|K1C9_HUMAN;CON__P35527;tr|K7EQQ3|K7EQQ3_HUMAN	sp|P35527|K1C9_HUMAN	sp|P35527|K1C9_HUMAN	MULTI-MSMS	wk3_s_trap_2	3_s_trap_2	1089.1774	3	1088.84281	3263.50659	33498.79	-0.88915	-0.00096815	1.106	0.0012042	0.21682	0.00023608	1089.1785157784	54.931	2.6166	54.931	54.287	56.903	0					2032	427	8	0	0	0	6.8365E-114	7	14836	201.08	189.87	1	754730000
DIENQYETQITQIEHEVSSSGQEVQSSAK	29	Unmodified	_DIENQYETQITQIEHEVSSSGQEVQSSAK_			0	0	0	sp|P35527|K1C9_HUMAN;CON__P35527;tr|K7EQQ3|K7EQQ3_HUMAN	sp|P35527|K1C9_HUMAN	sp|P35527|K1C9_HUMAN	MULTI-MSMS	wk3_s_trap_2	3_s_trap_2	817.1348	4	816.883923	3263.50659	38493.04	-0.84963	-0.00069405	0.54646	0.00044639	-0.30317	-0.00024765	817.135185629336	54.948	1.0664	54.948	54.511	55.577	0					761	161	6	0	0	0	2.2658E-74	3	14696	173.92	157.11	1	85107000
DIENQYETQITQIEHEVSSSGQEVQSSAK	29	Unmodified	_DIENQYETQITQIEHEVSSSGQEVQSSAK_			0	0	0	sp|P35527|K1C9_HUMAN;CON__P35527;tr|K7EQQ3|K7EQQ3_HUMAN	sp|P35527|K1C9_HUMAN	sp|P35527|K1C9_HUMAN	MULTI-MSMS	wk3_s_trap_2	3_s_trap_2	817.3854	4	816.883923	3263.50659	38648.9	-0.81724	-0.00066759	-0.59448	-0.00048562	-1.4117	-0.0011532	817.384779268376	55.598	0.15488	55.598	55.539	55.694	3.8147E-06					40	25	2	0	0	0	0.0040705	1	14881	21.925	15.349	1	7297200
DIENQYETQITQIEHEVSSSGQEVQSSAK	29	Unmodified	_DIENQYETQITQIEHEVSSSGQEVQSSAK_			0	0	0	sp|P35527|K1C9_HUMAN;CON__P35527;tr|K7EQQ3|K7EQQ3_HUMAN	sp|P35527|K1C9_HUMAN	sp|P35527|K1C9_HUMAN	MULTI-MSMS	wk5_s_trap_1	5_s_trap_1	1089.1779	3	1088.84281	3263.50659	33756.78	-0.39072	-0.00042543	0.46504	0.00050636	0.074319	8.0922E-05	1089.17765781457	53.629	0.88941	53.629	53.213	54.102	0					634	149	6	0	0	0	3.5839E-52	2	13920	146.25	138.73	1	36741000
DIENQYETQITQIEHEVSSSGQEVQSSAK	29	Unmodified	_DIENQYETQITQIEHEVSSSGQEVQSSAK_			0	0	0	sp|P35527|K1C9_HUMAN;CON__P35527;tr|K7EQQ3|K7EQQ3_HUMAN	sp|P35527|K1C9_HUMAN	sp|P35527|K1C9_HUMAN	MULTI-MSMS	wk5_s_trap_1	5_s_trap_1	1089.1793	3	1088.84281	3263.50659	33532.58	-0.38418	-0.00041831	0.58336	0.00063518	0.19918	0.00021687	1089.17755130706	54.155	0.21949	54.155	54.046	54.265	-3.8147E-06					78	35	3	0	0	0	0.032802	1	14082	11.65	9.1999	1	9269200
DIENQYETQITQIEHEVSSSGQEVQSSAK	29	Unmodified	_DIENQYETQITQIEHEVSSSGQEVQSSAK_			0	0	0	sp|P35527|K1C9_HUMAN;CON__P35527;tr|K7EQQ3|K7EQQ3_HUMAN	sp|P35527|K1C9_HUMAN	sp|P35527|K1C9_HUMAN	MULTI-MSMS	wk5_s_trap_1	5_s_trap_1	817.1344	4	816.883923	3263.50659	38678.4	-0.70699	-0.00057753	0.32257	0.00026351	-0.38441	-0.00031402	817.134933065112	54.926	1.1003	54.926	54.518	55.618	3.8147E-06					797	173	6	0	0	0	7.1029E-97	4	14251	187.98	178.74	1	72871000
DIENQYETQITQIEHEVSSSGQEVQSSAK	29	Unmodified	_DIENQYETQITQIEHEVSSSGQEVQSSAK_			0	0	0	sp|P35527|K1C9_HUMAN;CON__P35527;tr|K7EQQ3|K7EQQ3_HUMAN	sp|P35527|K1C9_HUMAN	sp|P35527|K1C9_HUMAN	MULTI-MSMS	wk5_s_trap_1	5_s_trap_1	1089.1775	3	1088.84281	3263.50659	33433.08	-0.37217	-0.00040524	0.49165	0.00053533	0.11948	0.0001301	1089.17780795369	54.908	2.1648	54.908	54.265	56.43	0					1699	360	8	0	0	0	1.0003E-126	6	14268	208.86	185.29	1	635170000
DIENQYETQITQIEHEVSSSGQEVQSSAK	29	Unmodified	_DIENQYETQITQIEHEVSSSGQEVQSSAK_			0	0	0	sp|P35527|K1C9_HUMAN;CON__P35527;tr|K7EQQ3|K7EQQ3_HUMAN	sp|P35527|K1C9_HUMAN	sp|P35527|K1C9_HUMAN	MULTI-SECPEP	wk5_s_trap_1	5_s_trap_1	816.8834	4	816.883923	3263.50659	40190.12	-0.72502	-0.00059226	0.20599	0.00016827	-0.51903	-0.00042399	817.385552615346	53.647	0.2848	53.647	53.491	53.776	-3.8147E-06					81	47	3	0	0	0	0.040955	1	13913	4.4185	1.9684	1	3770300
DIENQYETQITQIEHEVSSSGQEVQSSAK	29	Unmodified	_DIENQYETQITQIEHEVSSSGQEVQSSAK_			0	0	0	sp|P35527|K1C9_HUMAN;CON__P35527;tr|K7EQQ3|K7EQQ3_HUMAN	sp|P35527|K1C9_HUMAN	sp|P35527|K1C9_HUMAN	MULTI-MSMS	wk5_s_trap_2	5_s_trap_2	1089.5078	3	1088.84281	3263.50659	34151.26	-0.45735	-0.00049798	-1.292	-0.0014067	-1.7493	-0.0019047	1089.50927474992	50.35	0.21463	50.35	50.273	50.488	0					55	33	3	0	0	0	0.032262	1	13125	11.785	8.9566	1	8894200
DIENQYETQITQIEHEVSSSGQEVQSSAK	29	Unmodified	_DIENQYETQITQIEHEVSSSGQEVQSSAK_			0	0	0	sp|P35527|K1C9_HUMAN;CON__P35527;tr|K7EQQ3|K7EQQ3_HUMAN	sp|P35527|K1C9_HUMAN	sp|P35527|K1C9_HUMAN	MULTI-MSMS	wk5_s_trap_2	5_s_trap_2	1089.177	3	1088.84281	3263.50659	33558.99	-0.45894	-0.00049972	0.54401	0.00059234	0.085061	9.2618E-05	1089.1777722637	53.081	1.0873	53.081	52.617	53.705	3.8147E-06					734	176	6	0	0	0	3.6044E-32	2	13791	116.34	105.89	1	38750000
DIENQYETQITQIEHEVSSSGQEVQSSAK	29	Unmodified	_DIENQYETQITQIEHEVSSSGQEVQSSAK_			0	0	0	sp|P35527|K1C9_HUMAN;CON__P35527;tr|K7EQQ3|K7EQQ3_HUMAN	sp|P35527|K1C9_HUMAN	sp|P35527|K1C9_HUMAN	MULTI-MSMS	wk5_s_trap_2	5_s_trap_2	1089.1774	3	1088.84281	3263.50659	33325.43	-0.45975	-0.0005006	0.59914	0.00065236	0.13938	0.00015176	1089.17792048338	54.351	2.2866	54.351	53.716	56.002	0					1934	386	8	0	0	0	5.6869E-112	7	14135	203.06	179.5	1	590860000
DIENQYETQITQIEHEVSSSGQEVQSSAK	29	Unmodified	_DIENQYETQITQIEHEVSSSGQEVQSSAK_			0	0	0	sp|P35527|K1C9_HUMAN;CON__P35527;tr|K7EQQ3|K7EQQ3_HUMAN	sp|P35527|K1C9_HUMAN	sp|P35527|K1C9_HUMAN	MULTI-MSMS	wk5_s_trap_2	5_s_trap_2	817.3848	4	816.883923	3263.50659	38461.21	-0.69598	-0.00056854	0.36296	0.0002965	-0.33302	-0.00027204	817.135012099889	54.31	1.0315	54.31	53.948	54.98	3.8147E-06					807	166	7	0	0	0	6.3479E-61	3	14099	155.09	144.67	1	61532000
DIENQYETQITQIEHEVSSSGQEVQSSAK	29	Unmodified	_DIENQYETQITQIEHEVSSSGQEVQSSAK_			0	0	0	sp|P35527|K1C9_HUMAN;CON__P35527;tr|K7EQQ3|K7EQQ3_HUMAN	sp|P35527|K1C9_HUMAN	sp|P35527|K1C9_HUMAN	MULTI-SECPEP	wk5_s_trap_2	5_s_trap_2	816.8837	4	816.883923	3263.50659	39755.23	-0.69524	-0.00056793	0.24205	0.00019772	-0.4532	-0.00037021	817.134717823005	53.15	0.16407	53.15	53.102	53.266	0					38	27	2	0	0	0	0.040533	1	13827	5.3745	2.9244	1	6097600
DIENQYETQITQIEHEVSSSGQEVQSSAK	29	Unmodified	_DIENQYETQITQIEHEVSSSGQEVQSSAK_			0	0	0	sp|P35527|K1C9_HUMAN;CON__P35527;tr|K7EQQ3|K7EQQ3_HUMAN	sp|P35527|K1C9_HUMAN	sp|P35527|K1C9_HUMAN	MULTI-MSMS	wk7_s_trap_1	7_s_trap_1	1089.5116	3	1088.84281	3263.50659	33398.91	-0.37841	-0.00041203	0.53871	0.00058657	0.1603	0.00017454	1089.17796412511	53.986	1.0515	53.986	53.52	54.572	0					842	175	6	0	0	0	8.532E-15	3	13768	75.174	69.079	1	28162000
DIENQYETQITQIEHEVSSSGQEVQSSAK	29	Unmodified	_DIENQYETQITQIEHEVSSSGQEVQSSAK_			0	0	0	sp|P35527|K1C9_HUMAN;CON__P35527;tr|K7EQQ3|K7EQQ3_HUMAN	sp|P35527|K1C9_HUMAN	sp|P35527|K1C9_HUMAN	MULTI-MSMS	wk7_s_trap_1	7_s_trap_1	817.3845	4	816.883923	3263.50659	40348.96	-0.65191	-0.00053254	0.56597	0.00046233	-0.085949	-7.0211E-05	817.135259501225	53.98	0.29087	53.98	53.801	54.092	0					95	48	3	0	0	0	0.038848	1	13757	5.3197	3.1816	1	3967000
DIENQYETQITQIEHEVSSSGQEVQSSAK	29	Unmodified	_DIENQYETQITQIEHEVSSSGQEVQSSAK_			0	0	0	sp|P35527|K1C9_HUMAN;CON__P35527;tr|K7EQQ3|K7EQQ3_HUMAN	sp|P35527|K1C9_HUMAN	sp|P35527|K1C9_HUMAN	MULTI-MSMS	wk7_s_trap_1	7_s_trap_1	1089.1779	3	1088.84281	3263.50659	33307.88	-0.3575	-0.00038926	0.48561	0.00052875	0.12811	0.00013949	1089.1778747932	55.202	3.2794	55.202	54.481	57.76	0					2947	559	8	0	0	0	1.5616E-201	8	14019	246.76	229.12	1	706900000
DIENQYETQITQIEHEVSSSGQEVQSSAK	29	Unmodified	_DIENQYETQITQIEHEVSSSGQEVQSSAK_			0	0	0	sp|P35527|K1C9_HUMAN;CON__P35527;tr|K7EQQ3|K7EQQ3_HUMAN	sp|P35527|K1C9_HUMAN	sp|P35527|K1C9_HUMAN	MULTI-MSMS	wk7_s_trap_1	7_s_trap_1	817.1345	4	816.883923	3263.50659	38648.7	-0.63074	-0.00051524	0.31282	0.00025554	-0.31792	-0.0002597	817.134970782451	55.173	1.581	55.173	54.733	56.314	0					1235	266	7	0	0	0	2.1382E-59	4	14043	148.04	138.83	1	72747000
DIENQYETQITQIEHEVSSSGQEVQSSAK	29	Unmodified	_DIENQYETQITQIEHEVSSSGQEVQSSAK_			0	0	0	sp|P35527|K1C9_HUMAN;CON__P35527;tr|K7EQQ3|K7EQQ3_HUMAN	sp|P35527|K1C9_HUMAN	sp|P35527|K1C9_HUMAN	MULTI-MSMS	wk7_s_trap_2	7_s_trap_2	817.3827	4	816.883923	3263.50659	40060.76	-0.53624	-0.00043804	0.28267	0.00023091	-0.25357	-0.00020714	817.13510111612	53.614	0.40498	53.614	53.308	53.713	0					175	67	4	0	0	0	0.031574	1	13402	7.7651	5.315	1	2999300
DIENQYETQITQIEHEVSSSGQEVQSSAK	29	Unmodified	_DIENQYETQITQIEHEVSSSGQEVQSSAK_			0	0	0	sp|P35527|K1C9_HUMAN;CON__P35527;tr|K7EQQ3|K7EQQ3_HUMAN	sp|P35527|K1C9_HUMAN	sp|P35527|K1C9_HUMAN	MULTI-MSMS	wk7_s_trap_2	7_s_trap_2	1089.1777	3	1088.84281	3263.50659	33401.72	-0.32692	-0.00035596	0.48129	0.00052405	0.15437	0.00016809	1089.17782130839	53.61	1.1378	53.61	53.038	54.175	0					909	191	6	0	0	0	1.02E-24	2	13428	93.147	83.938	1	27324000
DIENQYETQITQIEHEVSSSGQEVQSSAK	29	Unmodified	_DIENQYETQITQIEHEVSSSGQEVQSSAK_			0	0	0	sp|P35527|K1C9_HUMAN;CON__P35527;tr|K7EQQ3|K7EQQ3_HUMAN	sp|P35527|K1C9_HUMAN	sp|P35527|K1C9_HUMAN	MULTI-MSMS	wk7_s_trap_2	7_s_trap_2	1089.1779	3	1088.84281	3263.50659	33251.11	-0.32391	-0.00035268	0.38644	0.00042077	0.06253	6.8085E-05	1089.17777461746	54.776	3.3496	54.776	54.019	57.368	-3.8147E-06					3266	582	9	0	0	0	1.4191E-123	8	13839	197.1	180.3	1	707580000
DIENQYETQITQIEHEVSSSGQEVQSSAK	29	Unmodified	_DIENQYETQITQIEHEVSSSGQEVQSSAK_			0	0	0	sp|P35527|K1C9_HUMAN;CON__P35527;tr|K7EQQ3|K7EQQ3_HUMAN	sp|P35527|K1C9_HUMAN	sp|P35527|K1C9_HUMAN	MULTI-MSMS	wk7_s_trap_2	7_s_trap_2	817.3855	4	816.883923	3263.50659	38274.55	-0.53317	-0.00043553	0.21059	0.00017203	-0.32257	-0.00026351	817.134905651958	54.83	1.6412	54.83	54.295	55.936	3.8147E-06					1349	281	7	0	0	0	9.6166E-109	6	13732	185.89	175.37	1	82250000
DIISDTSGDFRK	12	Unmodified	_DIISDTSGDFRK_			0	0	0	tr|B0V2N5|B0V2N5_MOUSE;sp|P07356|ANXA2_MOUSE	tr|B0V2N5|B0V2N5_MOUSE	tr|B0V2N5|B0V2N5_MOUSE	MULTI-SECPEP	wk5_s_trap_2	5_s_trap_2	677.3123	2	677.335881	1352.65721	47063.21	-0.43879	-0.00029721	1.493	0.0010113	1.0542	0.00071406	677.337489124175	30.157	0.25567	30.157	30.018	30.274	0					51	39	2	0	0	0	0.039767	1	7408	28.013	16.165	1	2662200
DLAEYQK	7	Unmodified	_DLAEYQK_			0	0	0	tr|Q05DD9|Q05DD9_MOUSE;tr|E9Q2E2|E9Q2E2_MOUSE;sp|Q80UF4|SDCG8_MOUSE	tr|Q05DD9|Q05DD9_MOUSE	tr|Q05DD9|Q05DD9_MOUSE	MULTI-MSMS	wk1_s_trap_1	1_s_trap_1	433.7163	2	433.71635	865.418148	52707.51	0.09443	4.0956E-05	-0.1023	-4.4368E-05	-0.0078687	-3.4128E-06	433.716253820999	10.298	1.6063	10.298	9.8836	11.49	0					596	258	3	0	0	0	0.039156	1	2276	62.338	3.7871	1	39484000
DLAEYQK	7	Unmodified	_DLAEYQK_			0	0	0	tr|Q05DD9|Q05DD9_MOUSE;tr|E9Q2E2|E9Q2E2_MOUSE;sp|Q80UF4|SDCG8_MOUSE	tr|Q05DD9|Q05DD9_MOUSE	tr|Q05DD9|Q05DD9_MOUSE	MULTI-MSMS	wk1_s_trap_2	1_s_trap_2	433.7159	2	433.71635	865.418148	53749.05	0.17102	7.4173E-05	-0.38613	-0.00016747	-0.21511	-9.3297E-05	433.716115965971	10.241	1.5632	10.241	9.7707	11.334	0					616	252	4	0	0	0	0.041297	1	2330	57.453	2.9275	1	35965000
DLGEEHFK	8	Unmodified	_DLGEEHFK_			0	0	0	CON__P02769	CON__P02769	CON__P02769	MULTI-MSMS	wk3_s_trap_1	3_s_trap_1	487.7326	2	487.732532	973.45051	49791.62	0.33594	0.00016385	-0.020433	-9.9659E-06	0.31551	0.00015388	487.732488573025	17.596	1.5242	17.596	17.042	18.566	0					621	230	4	0	0	0	0.026562	2	3928	89.296	53.11	1	74459000
DLRNVSTGDVNVEMNAAPGVDLTQLLNNMRSQYEQLAEQNRK	42	2 Oxidation (M)	_DLRNVSTGDVNVEM(ox)NAAPGVDLTQLLNNM(ox)RSQYEQLAEQNRK_	DLRNVSTGDVNVEM(1)NAAPGVDLTQLLNNM(1)RSQYEQLAEQNRK	DLRNVSTGDVNVEM(52.06)NAAPGVDLTQLLNNM(52.06)RSQYEQLAEQNRK	0	2	0	sp|P13645|K1C10_HUMAN;CON__P13645;tr|A0A1B0GVI3|A0A1B0GVI3_HUMAN	sp|P13645|K1C10_HUMAN	sp|P13645|K1C10_HUMAN	MULTI-MSMS	wk1_s_trap_2	1_s_trap_2	954.0692	5	953.468055	4762.30389	35916.79	-0.40423	-0.00038542	-0.22097	-0.00021069	-0.6252	-0.00059611	953.869133060097	54.645	1.6204	54.645	54.203	55.824	0					552	243	5	0	0	0	2.9158E-14	2	15744	52.057	45.191	1	17048000
DLSMIVLLPNEIDGLQK	17	Unmodified	_DLSMIVLLPNEIDGLQK_			0	0	0	sp|P29508|SPB3_HUMAN;sp|P48594|SPB4_HUMAN;tr|H0Y5H9|H0Y5H9_HUMAN	sp|P29508|SPB3_HUMAN	sp|P29508|SPB3_HUMAN	MULTI-MSMS	wk1_s_trap_1	1_s_trap_1	949.5173	2	949.518802	1897.02305	36833.52	-0.42096	-0.00039971	-0.085153	-8.0854E-05	-0.50611	-0.00048056	950.020228617859	63.652	0.71797	63.652	63.363	64.081	0					241	116	3	0	0	0	4.2279E-08	2	18062	107.85	78.506	1	7519200
DLSMIVLLPNEIDGLQK	17	Unmodified	_DLSMIVLLPNEIDGLQK_			0	0	0	sp|P29508|SPB3_HUMAN;sp|P48594|SPB4_HUMAN;tr|H0Y5H9|H0Y5H9_HUMAN	sp|P29508|SPB3_HUMAN	sp|P29508|SPB3_HUMAN	MULTI-MSMS	wk1_s_trap_2	1_s_trap_2	950.0204	2	949.518802	1897.02305	36795.38	-0.70944	-0.00067363	-0.015643	-1.4853E-05	-0.72508	-0.00068848	950.020434175744	63.376	0.76349	63.376	63.03	63.793	-3.8147E-06					274	125	3	0	0	0	1.5159E-08	2	17947	113.47	90.939	1	6842300
DLSMIVLLPNEIDGLQK	17	Unmodified	_DLSMIVLLPNEIDGLQK_			0	0	0	sp|P29508|SPB3_HUMAN;sp|P48594|SPB4_HUMAN;tr|H0Y5H9|H0Y5H9_HUMAN	sp|P29508|SPB3_HUMAN	sp|P29508|SPB3_HUMAN	MULTI-MSMS	wk3_s_trap_1	3_s_trap_1	950.0197	2	949.518802	1897.02305	37146.89	-0.28758	-0.00027307	-0.76557	-0.00072693	-1.0532	-0.00099999	950.019625189604	63.513	0.3461	63.513	63.245	63.591	0					114	56	3	0	0	0	0.012386	1	16616	46.592	38.079	1	3444100
DLSMIVLLPNEIDGLQK	17	Unmodified	_DLSMIVLLPNEIDGLQK_			0	0	0	sp|P29508|SPB3_HUMAN;sp|P48594|SPB4_HUMAN;tr|H0Y5H9|H0Y5H9_HUMAN	sp|P29508|SPB3_HUMAN	sp|P29508|SPB3_HUMAN	MULTI-MSMS	wk3_s_trap_2	3_s_trap_2	949.5176	2	949.518802	1897.02305	37117.55	-0.43379	-0.00041189	-0.31824	-0.00030218	-0.75203	-0.00071407	949.518514787055	63.265	0.39395	63.265	63.156	63.55	3.8147E-06					150	63	3	0	0	0	0.023486	1	16618	40.589	31.86	1	4121900
DLSMIVLLPNEIDGLQK	17	Unmodified	_DLSMIVLLPNEIDGLQK_			0	0	0	sp|P29508|SPB3_HUMAN;sp|P48594|SPB4_HUMAN;tr|H0Y5H9|H0Y5H9_HUMAN	sp|P29508|SPB3_HUMAN	sp|P29508|SPB3_HUMAN	MULTI-MSMS	wk7_s_trap_1	7_s_trap_1	949.5181	2	949.518802	1897.02305	36756.95	-0.36645	-0.00034795	0.072117	6.8476E-05	-0.29433	-0.00027947	949.519040765461	63.601	0.86925	63.601	63.21	64.079	-3.8147E-06					322	147	3	0	0	0	0.004899	2	15955	46.706	31.83	1	4988400
DLSMIVLLPNEIDGLQK	17	Unmodified	_DLSMIVLLPNEIDGLQK_			0	0	0	sp|P29508|SPB3_HUMAN;sp|P48594|SPB4_HUMAN;tr|H0Y5H9|H0Y5H9_HUMAN	sp|P29508|SPB3_HUMAN	sp|P29508|SPB3_HUMAN	MULTI-MSMS	wk7_s_trap_2	7_s_trap_2	949.5195	2	949.518802	1897.02305	36808.37	-0.41243	-0.00039161	-0.05732	-5.4426E-05	-0.46975	-0.00044604	950.020369163341	63.066	0.84609	63.066	62.718	63.564	3.8147E-06					400	146	3	0	0	0	3.7899E-07	1	15496	86.313	71.751	1	5062700
DQIVDLTVGNNK	12	Unmodified	_DQIVDLTVGNNK_			0	0	0	sp|P35527|K1C9_HUMAN;CON__P35527	sp|P35527|K1C9_HUMAN	sp|P35527|K1C9_HUMAN	MULTI-MSMS	wk1_s_trap_1	1_s_trap_1	658.3463	2	658.346249	1314.67794	41681.69	-0.51488	-0.00033897	-0.71114	-0.00046818	-1.226	-0.00080715	658.346670382265	31.315	3.1263	31.315	30.608	33.735	0					1688	466	6	0	0	0	1.0313E-158	8	8297	255.11	233.66	1	778760000
DQIVDLTVGNNK	12	Unmodified	_DQIVDLTVGNNK_			0	0	0	sp|P35527|K1C9_HUMAN;CON__P35527	sp|P35527|K1C9_HUMAN	sp|P35527|K1C9_HUMAN	MULTI-MSMS	wk1_s_trap_2	1_s_trap_2	658.3462	2	658.346249	1314.67794	41087.68	-0.17646	-0.00011617	-0.85759	-0.00056459	-1.034	-0.00068076	658.346462399416	31.129	3.1486	31.129	30.434	33.582	-1.9073E-06					1479	471	6	0	0	0	1.8698E-100	7	8350	225.01	205.01	1	759550000
DQIVDLTVGNNK	12	Unmodified	_DQIVDLTVGNNK_			0	0	0	sp|P35527|K1C9_HUMAN;CON__P35527	sp|P35527|K1C9_HUMAN	sp|P35527|K1C9_HUMAN	MULTI-MSMS	wk3_s_trap_1	3_s_trap_1	658.3466	2	658.346249	1314.67794	42022.65	-0.35773	-0.00023551	-0.70431	-0.00046368	-1.062	-0.00069919	658.346584749963	31.368	2.592	31.368	30.716	33.308	1.9073E-06					1479	399	5	0	0	0	1.7149E-128	5	7606	230.61	207.97	1	682510000
DQIVDLTVGNNK	12	Unmodified	_DQIVDLTVGNNK_			0	0	0	sp|P35527|K1C9_HUMAN;CON__P35527	sp|P35527|K1C9_HUMAN	sp|P35527|K1C9_HUMAN	MULTI-MSMS	wk3_s_trap_2	3_s_trap_2	658.3464	2	658.346249	1314.67794	42339	-0.30183	-0.00019871	-0.73675	-0.00048503	-1.0386	-0.00068374	658.346584133092	31.169	2.8242	31.169	30.509	33.333	1.9073E-06					1574	440	5	0	0	0	8.992E-149	7	7792	241.13	219.04	1	623880000
DQIVDLTVGNNK	12	Unmodified	_DQIVDLTVGNNK_			0	0	0	sp|P35527|K1C9_HUMAN;CON__P35527	sp|P35527|K1C9_HUMAN	sp|P35527|K1C9_HUMAN	MULTI-MSMS	wk5_s_trap_1	5_s_trap_1	658.3464	2	658.346249	1314.67794	42149.13	-0.23801	-0.00015669	-0.87664	-0.00057713	-1.1146	-0.00073383	658.346533417415	31.306	2.558	31.306	30.658	33.216	0					1467	393	5	0	0	0	6.8845E-145	5	7767	238.73	218.97	1	579970000
DQIVDLTVGNNK	12	Unmodified	_DQIVDLTVGNNK_			0	0	0	sp|P35527|K1C9_HUMAN;CON__P35527	sp|P35527|K1C9_HUMAN	sp|P35527|K1C9_HUMAN	MULTI-MSMS	wk5_s_trap_2	5_s_trap_2	658.3465	2	658.346249	1314.67794	42081.87	-0.3452	-0.00022726	-0.62923	-0.00041425	-0.97443	-0.00064151	658.346561000366	31.019	2.5934	31.019	30.37	32.963	1.9073E-06					1350	402	5	0	0	0	7.0817E-145	5	7561	238.51	211.62	1	405230000
DQIVDLTVGNNK	12	Unmodified	_DQIVDLTVGNNK_			0	0	0	sp|P35527|K1C9_HUMAN;CON__P35527	sp|P35527|K1C9_HUMAN	sp|P35527|K1C9_HUMAN	MULTI-MSMS	wk7_s_trap_1	7_s_trap_1	658.3463	2	658.346249	1314.67794	39077.56	-0.59318	-0.00039052	-0.37485	-0.00024678	-0.96803	-0.0006373	658.346748680264	31.288	4.1342	31.288	30.537	34.671	-1.9073E-06					2231	665	5	0	0	0	4.9374E-162	11	7377	243.82	221.1	1	424140000
DQIVDLTVGNNK	12	Unmodified	_DQIVDLTVGNNK_			0	0	0	sp|P35527|K1C9_HUMAN;CON__P35527	sp|P35527|K1C9_HUMAN	sp|P35527|K1C9_HUMAN	MULTI-MSMS	wk7_s_trap_2	7_s_trap_2	658.3464	2	658.346249	1314.67794	39701.05	-0.62021	-0.00040831	-0.35544	-0.00023401	-0.97565	-0.00064232	658.346768974891	31.097	3.5627	31.097	30.389	33.952	0					2081	578	6	0	0	0	1.3478E-140	11	7202	232.41	214.18	1	417660000
DQIVDLTVGNNK	12	Unmodified	_DQIVDLTVGNNK_			0	0	0	sp|P35527|K1C9_HUMAN;CON__P35527	sp|P35527|K1C9_HUMAN	sp|P35527|K1C9_HUMAN	MULTI-MSMS	wk7_s_trap_2	7_s_trap_2	658.348	2	658.346249	1314.67794	42048.63	-0.54776	-0.00036061	-1.0445	-0.00068766	-1.5923	-0.0010483	658.347432963054	34.027	0.50056	34.027	33.952	34.453	0					119	80	2	0	0	0	0.0089428	1	8133	61.353	51.666	1	3129300
DVDAAYMNK	9	Oxidation (M)	_DVDAAYM(ox)NK_	DVDAAYM(1)NK	DVDAAYM(92.47)NK	0	1	0	sp|P48668|K2C6C_HUMAN;sp|P02538|K2C6A_HUMAN;CON__P48668;CON__P04259;CON__P02538;sp|P50446|K2C6A_MOUSE;CON__P50446;sp|O95678|K2C75_HUMAN;CON__O95678;sp|Q14CN4-3|K2C72_HUMAN;sp|Q14CN4-2|K2C72_HUMAN;sp|Q14CN4|K2C72_HUMAN;CON__Q14CN4-1;sp|Q6IME9|K2C72_MOUSE;sp|Q6IG04|K2C72_RAT;CON__Q6IME9;sp|P13647|K2C5_HUMAN;CON__P13647;sp|Q6P6Q2|K2C5_RAT;CON__Q5XQN5;tr|F7FFV2|F7FFV2_RAT;sp|Q922U2|K2C5_MOUSE;CON__Q9…	sp|P48668|K2C6C_HUMAN;sp|P13647|K2C5_HUMAN;sp|P04259|K2C6B_HUMAN;tr|A0A8I6G380|A0A8I6G380_RAT;tr|A0A0G2JVA8|A0A0G2JVA8_RAT	sp|P13647|K2C5_HUMAN	MULTI-MSMS	wk1_s_trap_1	1_s_trap_1	522.2306	2	521.729132	1041.44371	47015.12	0.073817	3.8512E-05	0.23752	0.00012392	0.31133	0.00016243	521.729330785522	10.498	2.529	10.498	9.9249	12.454	0					1058	410	4	0	0	0	0.0031363	8	2292	99.799	51.238	1	59188000
DVDAAYMNK	9	Oxidation (M)	_DVDAAYM(ox)NK_	DVDAAYM(1)NK	DVDAAYM(105.04)NK	0	1	0	sp|P48668|K2C6C_HUMAN;sp|P02538|K2C6A_HUMAN;CON__P48668;CON__P04259;CON__P02538;sp|P50446|K2C6A_MOUSE;CON__P50446;sp|O95678|K2C75_HUMAN;CON__O95678;sp|Q14CN4-3|K2C72_HUMAN;sp|Q14CN4-2|K2C72_HUMAN;sp|Q14CN4|K2C72_HUMAN;CON__Q14CN4-1;sp|Q6IME9|K2C72_MOUSE;sp|Q6IG04|K2C72_RAT;CON__Q6IME9;sp|P13647|K2C5_HUMAN;CON__P13647;sp|Q6P6Q2|K2C5_RAT;CON__Q5XQN5;tr|F7FFV2|F7FFV2_RAT;sp|Q922U2|K2C5_MOUSE;CON__Q9…	sp|P48668|K2C6C_HUMAN;sp|P13647|K2C5_HUMAN;sp|P04259|K2C6B_HUMAN;tr|A0A8I6G380|A0A8I6G380_RAT;tr|A0A0G2JVA8|A0A0G2JVA8_RAT	sp|P13647|K2C5_HUMAN	MULTI-MSMS	wk1_s_trap_2	1_s_trap_2	521.729	2	521.729132	1041.44371	46642.39	-0.2672	-0.00013941	0.35857	0.00018708	0.091372	4.7671E-05	521.729406520573	10.478	2.6329	10.478	9.8095	12.442	0					1163	425	4	0	0	0	0.0025228	7	2259	105.04	59.959	1	61854000
DVDAAYMNK	9	Oxidation (M)	_DVDAAYM(ox)NK_	DVDAAYM(1)NK	DVDAAYM(86.79)NK	0	1	0	sp|P48668|K2C6C_HUMAN;sp|P02538|K2C6A_HUMAN;CON__P48668;CON__P04259;CON__P02538;sp|P50446|K2C6A_MOUSE;CON__P50446;sp|O95678|K2C75_HUMAN;CON__O95678;sp|Q14CN4-3|K2C72_HUMAN;sp|Q14CN4-2|K2C72_HUMAN;sp|Q14CN4|K2C72_HUMAN;CON__Q14CN4-1;sp|Q6IME9|K2C72_MOUSE;sp|Q6IG04|K2C72_RAT;CON__Q6IME9;sp|P13647|K2C5_HUMAN;CON__P13647;sp|Q6P6Q2|K2C5_RAT;CON__Q5XQN5;tr|F7FFV2|F7FFV2_RAT;sp|Q922U2|K2C5_MOUSE;CON__Q9…	sp|P48668|K2C6C_HUMAN;sp|P13647|K2C5_HUMAN;sp|P04259|K2C6B_HUMAN;tr|A0A8I6G380|A0A8I6G380_RAT;tr|A0A0G2JVA8|A0A0G2JVA8_RAT	sp|P13647|K2C5_HUMAN	MULTI-MSMS	wk5_s_trap_1	5_s_trap_1	521.7289	2	521.729132	1041.44371	48230.01	0.34296	0.00017893	-0.083616	-4.3625E-05	0.25934	0.00013531	521.729144977501	10.724	2.1691	10.724	10.133	12.302	0					752	372	3	0	0	0	0.017264	1	2314	86.794	41.712	1	14279000
DVDAAYMNK	9	Oxidation (M)	_DVDAAYM(ox)NK_	DVDAAYM(1)NK	DVDAAYM(85.21)NK	0	1	0	sp|P48668|K2C6C_HUMAN;sp|P02538|K2C6A_HUMAN;CON__P48668;CON__P04259;CON__P02538;sp|P50446|K2C6A_MOUSE;CON__P50446;sp|O95678|K2C75_HUMAN;CON__O95678;sp|Q14CN4-3|K2C72_HUMAN;sp|Q14CN4-2|K2C72_HUMAN;sp|Q14CN4|K2C72_HUMAN;CON__Q14CN4-1;sp|Q6IME9|K2C72_MOUSE;sp|Q6IG04|K2C72_RAT;CON__Q6IME9;sp|P13647|K2C5_HUMAN;CON__P13647;sp|Q6P6Q2|K2C5_RAT;CON__Q5XQN5;tr|F7FFV2|F7FFV2_RAT;sp|Q922U2|K2C5_MOUSE;CON__Q9…	sp|P48668|K2C6C_HUMAN;sp|P13647|K2C5_HUMAN;sp|P04259|K2C6B_HUMAN;tr|A0A8I6G380|A0A8I6G380_RAT;tr|A0A0G2JVA8|A0A0G2JVA8_RAT	sp|P13647|K2C5_HUMAN	MULTI-MSMS	wk7_s_trap_1	7_s_trap_1	521.7291	2	521.729132	1041.44371	47996.1	0.39483	0.00020599	-0.11584	-6.0437E-05	0.27899	0.00014556	521.729104617566	10.612	2.3759	10.612	10.003	12.379	9.5367E-07					1012	419	3	0	0	0	0.0090974	2	2197	85.212	40.13	1	12626000
DVDAAYMNK	9	Oxidation (M)	_DVDAAYM(ox)NK_	DVDAAYM(1)NK	DVDAAYM(85.21)NK	0	1	0	sp|P48668|K2C6C_HUMAN;sp|P02538|K2C6A_HUMAN;CON__P48668;CON__P04259;CON__P02538;sp|P50446|K2C6A_MOUSE;CON__P50446;sp|O95678|K2C75_HUMAN;CON__O95678;sp|Q14CN4-3|K2C72_HUMAN;sp|Q14CN4-2|K2C72_HUMAN;sp|Q14CN4|K2C72_HUMAN;CON__Q14CN4-1;sp|Q6IME9|K2C72_MOUSE;sp|Q6IG04|K2C72_RAT;CON__Q6IME9;sp|P13647|K2C5_HUMAN;CON__P13647;sp|Q6P6Q2|K2C5_RAT;CON__Q5XQN5;tr|F7FFV2|F7FFV2_RAT;sp|Q922U2|K2C5_MOUSE;CON__Q9…	sp|P48668|K2C6C_HUMAN;sp|P13647|K2C5_HUMAN;sp|P04259|K2C6B_HUMAN;tr|A0A8I6G380|A0A8I6G380_RAT;tr|A0A0G2JVA8|A0A0G2JVA8_RAT	sp|P13647|K2C5_HUMAN	MULTI-MSMS	wk7_s_trap_2	7_s_trap_2	521.7291	2	521.729132	1041.44371	47540.89	0.01014	5.2903E-06	0.22025	0.00011491	0.23039	0.0001202	521.729299371549	10.442	2.5533	10.442	9.802	12.355	0					1009	450	3	0	0	0	0.0090974	3	2165	85.212	40.13	1	11708000
DVDAAYMNK	9	Unmodified	_DVDAAYMNK_			0	0	0	sp|P48668|K2C6C_HUMAN;sp|P02538|K2C6A_HUMAN;CON__P48668;CON__P04259;CON__P02538;sp|P50446|K2C6A_MOUSE;CON__P50446;sp|O95678|K2C75_HUMAN;CON__O95678;sp|Q14CN4-3|K2C72_HUMAN;sp|Q14CN4-2|K2C72_HUMAN;sp|Q14CN4|K2C72_HUMAN;CON__Q14CN4-1;sp|Q6IME9|K2C72_MOUSE;sp|Q6IG04|K2C72_RAT;CON__Q6IME9;sp|P13647|K2C5_HUMAN;CON__P13647;sp|Q6P6Q2|K2C5_RAT;CON__Q5XQN5;tr|F7FFV2|F7FFV2_RAT;sp|Q922U2|K2C5_MOUSE;CON__Q9…	sp|P48668|K2C6C_HUMAN;sp|P13647|K2C5_HUMAN;sp|P04259|K2C6B_HUMAN;tr|A0A8I6G380|A0A8I6G380_RAT;tr|A0A0G2JVA8|A0A0G2JVA8_RAT	sp|P13647|K2C5_HUMAN	MULTI-MSMS	wk1_s_trap_1	1_s_trap_1	513.7321	2	513.731674	1025.4488	47896.96	0.30916	0.00015883	0.27218	0.00013983	0.58135	0.00029866	513.731997138939	17.281	2.5398	17.281	16.726	19.265	0					945	368	5	0	0	0	6.3639E-09	5	4136	137.18	23.29	1	151130000
DVDAAYMNK	9	Unmodified	_DVDAAYMNK_			0	0	0	sp|P48668|K2C6C_HUMAN;sp|P02538|K2C6A_HUMAN;CON__P48668;CON__P04259;CON__P02538;sp|P50446|K2C6A_MOUSE;CON__P50446;sp|O95678|K2C75_HUMAN;CON__O95678;sp|Q14CN4-3|K2C72_HUMAN;sp|Q14CN4-2|K2C72_HUMAN;sp|Q14CN4|K2C72_HUMAN;CON__Q14CN4-1;sp|Q6IME9|K2C72_MOUSE;sp|Q6IG04|K2C72_RAT;CON__Q6IME9;sp|P13647|K2C5_HUMAN;CON__P13647;sp|Q6P6Q2|K2C5_RAT;CON__Q5XQN5;tr|F7FFV2|F7FFV2_RAT;sp|Q922U2|K2C5_MOUSE;CON__Q9…	sp|P48668|K2C6C_HUMAN;sp|P13647|K2C5_HUMAN;sp|P04259|K2C6B_HUMAN;tr|A0A8I6G380|A0A8I6G380_RAT;tr|A0A0G2JVA8|A0A0G2JVA8_RAT	sp|P13647|K2C5_HUMAN	MULTI-MSMS	wk1_s_trap_1	1_s_trap_1	1026.4547	1	1026.45607	1025.4488	35379.64	-0.4528	-0.00046478	0.3086	0.00031677	-0.14419	-0.00014801	1026.45648126612	17.32	0.64597	17.32	16.957	17.603	0					155	94	2	0	0	0	0.022684	1	4108	44.447	18.71	1	4463000
DVDAAYMNK	9	Unmodified	_DVDAAYMNK_			0	0	0	sp|P48668|K2C6C_HUMAN;sp|P02538|K2C6A_HUMAN;CON__P48668;CON__P04259;CON__P02538;sp|P50446|K2C6A_MOUSE;CON__P50446;sp|O95678|K2C75_HUMAN;CON__O95678;sp|Q14CN4-3|K2C72_HUMAN;sp|Q14CN4-2|K2C72_HUMAN;sp|Q14CN4|K2C72_HUMAN;CON__Q14CN4-1;sp|Q6IME9|K2C72_MOUSE;sp|Q6IG04|K2C72_RAT;CON__Q6IME9;sp|P13647|K2C5_HUMAN;CON__P13647;sp|Q6P6Q2|K2C5_RAT;CON__Q5XQN5;tr|F7FFV2|F7FFV2_RAT;sp|Q922U2|K2C5_MOUSE;CON__Q9…	sp|P48668|K2C6C_HUMAN;sp|P13647|K2C5_HUMAN;sp|P04259|K2C6B_HUMAN;tr|A0A8I6G380|A0A8I6G380_RAT;tr|A0A0G2JVA8|A0A0G2JVA8_RAT	sp|P13647|K2C5_HUMAN	MULTI-MSMS	wk1_s_trap_2	1_s_trap_2	513.7321	2	513.731674	1025.4488	47525.01	0.035091	1.8027E-05	0.53948	0.00027715	0.57457	0.00029517	513.732101268731	17.171	2.1601	17.171	16.619	18.779	0					881	311	5	0	0	0	2.349E-14	5	4188	150.17	24.913	1	148930000
DVDAAYMNK	9	Unmodified	_DVDAAYMNK_			0	0	0	sp|P48668|K2C6C_HUMAN;sp|P02538|K2C6A_HUMAN;CON__P48668;CON__P04259;CON__P02538;sp|P50446|K2C6A_MOUSE;CON__P50446;sp|O95678|K2C75_HUMAN;CON__O95678;sp|Q14CN4-3|K2C72_HUMAN;sp|Q14CN4-2|K2C72_HUMAN;sp|Q14CN4|K2C72_HUMAN;CON__Q14CN4-1;sp|Q6IME9|K2C72_MOUSE;sp|Q6IG04|K2C72_RAT;CON__Q6IME9;sp|P13647|K2C5_HUMAN;CON__P13647;sp|Q6P6Q2|K2C5_RAT;CON__Q5XQN5;tr|F7FFV2|F7FFV2_RAT;sp|Q922U2|K2C5_MOUSE;CON__Q9…	sp|P48668|K2C6C_HUMAN;sp|P13647|K2C5_HUMAN;sp|P04259|K2C6B_HUMAN;tr|A0A8I6G380|A0A8I6G380_RAT;tr|A0A0G2JVA8|A0A0G2JVA8_RAT	sp|P13647|K2C5_HUMAN	MULTI-MSMS	wk1_s_trap_2	1_s_trap_2	1026.4563	1	1026.45607	1025.4488	35537.86	-0.54168	-0.00055601	0.40891	0.00041973	-0.13277	-0.00013628	1026.45655045477	17.194	0.59299	17.194	16.897	17.49	0					143	88	2	0	0	0	0.041277	2	4172	25.737	15.75	1	3737800
DVDAAYMNK	9	Unmodified	_DVDAAYMNK_			0	0	0	sp|P48668|K2C6C_HUMAN;sp|P02538|K2C6A_HUMAN;CON__P48668;CON__P04259;CON__P02538;sp|P50446|K2C6A_MOUSE;CON__P50446;sp|O95678|K2C75_HUMAN;CON__O95678;sp|Q14CN4-3|K2C72_HUMAN;sp|Q14CN4-2|K2C72_HUMAN;sp|Q14CN4|K2C72_HUMAN;CON__Q14CN4-1;sp|Q6IME9|K2C72_MOUSE;sp|Q6IG04|K2C72_RAT;CON__Q6IME9;sp|P13647|K2C5_HUMAN;CON__P13647;sp|Q6P6Q2|K2C5_RAT;CON__Q5XQN5;tr|F7FFV2|F7FFV2_RAT;sp|Q922U2|K2C5_MOUSE;CON__Q9…	sp|P48668|K2C6C_HUMAN;sp|P13647|K2C5_HUMAN;sp|P04259|K2C6B_HUMAN;tr|A0A8I6G380|A0A8I6G380_RAT;tr|A0A0G2JVA8|A0A0G2JVA8_RAT	sp|P13647|K2C5_HUMAN	MULTI-MSMS	wk3_s_trap_1	3_s_trap_1	513.732	2	513.731674	1025.4488	47637.12	0.41093	0.00021111	0.11424	5.8687E-05	0.52517	0.00026979	513.731835036972	17.373	2.4846	17.373	16.821	19.306	-1.9073E-06					897	389	4	0	0	0	1.0991E-05	4	3926	122.13	24.191	1	119630000
DVDAAYMNK	9	Unmodified	_DVDAAYMNK_			0	0	0	sp|P48668|K2C6C_HUMAN;sp|P02538|K2C6A_HUMAN;CON__P48668;CON__P04259;CON__P02538;sp|P50446|K2C6A_MOUSE;CON__P50446;sp|O95678|K2C75_HUMAN;CON__O95678;sp|Q14CN4-3|K2C72_HUMAN;sp|Q14CN4-2|K2C72_HUMAN;sp|Q14CN4|K2C72_HUMAN;CON__Q14CN4-1;sp|Q6IME9|K2C72_MOUSE;sp|Q6IG04|K2C72_RAT;CON__Q6IME9;sp|P13647|K2C5_HUMAN;CON__P13647;sp|Q6P6Q2|K2C5_RAT;CON__Q5XQN5;tr|F7FFV2|F7FFV2_RAT;sp|Q922U2|K2C5_MOUSE;CON__Q9…	sp|P48668|K2C6C_HUMAN;sp|P13647|K2C5_HUMAN;sp|P04259|K2C6B_HUMAN;tr|A0A8I6G380|A0A8I6G380_RAT;tr|A0A0G2JVA8|A0A0G2JVA8_RAT	sp|P13647|K2C5_HUMAN	MULTI-MSMS	wk3_s_trap_2	3_s_trap_2	513.7319	2	513.731674	1025.4488	47958.13	0.26005	0.0001336	0.17023	8.745E-05	0.43027	0.00022105	513.73187308299	17.148	2.5443	17.148	16.592	19.137	0					949	392	5	0	0	0	6.3806E-16	5	3934	150.17	24.913	1	119080000
DVDAAYMNK	9	Unmodified	_DVDAAYMNK_			0	0	0	sp|P48668|K2C6C_HUMAN;sp|P02538|K2C6A_HUMAN;CON__P48668;CON__P04259;CON__P02538;sp|P50446|K2C6A_MOUSE;CON__P50446;sp|O95678|K2C75_HUMAN;CON__O95678;sp|Q14CN4-3|K2C72_HUMAN;sp|Q14CN4-2|K2C72_HUMAN;sp|Q14CN4|K2C72_HUMAN;CON__Q14CN4-1;sp|Q6IME9|K2C72_MOUSE;sp|Q6IG04|K2C72_RAT;CON__Q6IME9;sp|P13647|K2C5_HUMAN;CON__P13647;sp|Q6P6Q2|K2C5_RAT;CON__Q5XQN5;tr|F7FFV2|F7FFV2_RAT;sp|Q922U2|K2C5_MOUSE;CON__Q9…	sp|P48668|K2C6C_HUMAN;sp|P13647|K2C5_HUMAN;sp|P04259|K2C6B_HUMAN;tr|A0A8I6G380|A0A8I6G380_RAT;tr|A0A0G2JVA8|A0A0G2JVA8_RAT	sp|P13647|K2C5_HUMAN	MULTI-MSMS	wk5_s_trap_1	5_s_trap_1	513.7322	2	513.731674	1025.4488	48370.29	0.49618	0.0002549	-0.062098	-3.1902E-05	0.43408	0.000223	513.731747302178	17.33	1.3302	17.33	16.806	18.136	0					720	209	5	0	0	0	5.3093E-09	3	3949	135.84	24.027	1	89028000
DVDAAYMNK	9	Unmodified	_DVDAAYMNK_			0	0	0	sp|P48668|K2C6C_HUMAN;sp|P02538|K2C6A_HUMAN;CON__P48668;CON__P04259;CON__P02538;sp|P50446|K2C6A_MOUSE;CON__P50446;sp|O95678|K2C75_HUMAN;CON__O95678;sp|Q14CN4-3|K2C72_HUMAN;sp|Q14CN4-2|K2C72_HUMAN;sp|Q14CN4|K2C72_HUMAN;CON__Q14CN4-1;sp|Q6IME9|K2C72_MOUSE;sp|Q6IG04|K2C72_RAT;CON__Q6IME9;sp|P13647|K2C5_HUMAN;CON__P13647;sp|Q6P6Q2|K2C5_RAT;CON__Q5XQN5;tr|F7FFV2|F7FFV2_RAT;sp|Q922U2|K2C5_MOUSE;CON__Q9…	sp|P48668|K2C6C_HUMAN;sp|P13647|K2C5_HUMAN;sp|P04259|K2C6B_HUMAN;tr|A0A8I6G380|A0A8I6G380_RAT;tr|A0A0G2JVA8|A0A0G2JVA8_RAT	sp|P13647|K2C5_HUMAN	MULTI-MSMS	wk5_s_trap_2	5_s_trap_2	513.732	2	513.731674	1025.4488	48507.9	0.30526	0.00015682	0.14257	7.3244E-05	0.44783	0.00023007	513.731850806764	17.199	1.2907	17.199	16.7	17.99	0					738	205	5	0	0	0	3.3808E-05	3	3939	125.25	23.609	1	82862000
DVDAAYMNK	9	Unmodified	_DVDAAYMNK_			0	0	0	sp|P48668|K2C6C_HUMAN;sp|P02538|K2C6A_HUMAN;CON__P48668;CON__P04259;CON__P02538;sp|P50446|K2C6A_MOUSE;CON__P50446;sp|O95678|K2C75_HUMAN;CON__O95678;sp|Q14CN4-3|K2C72_HUMAN;sp|Q14CN4-2|K2C72_HUMAN;sp|Q14CN4|K2C72_HUMAN;CON__Q14CN4-1;sp|Q6IME9|K2C72_MOUSE;sp|Q6IG04|K2C72_RAT;CON__Q6IME9;sp|P13647|K2C5_HUMAN;CON__P13647;sp|Q6P6Q2|K2C5_RAT;CON__Q5XQN5;tr|F7FFV2|F7FFV2_RAT;sp|Q922U2|K2C5_MOUSE;CON__Q9…	sp|P48668|K2C6C_HUMAN;sp|P13647|K2C5_HUMAN;sp|P04259|K2C6B_HUMAN;tr|A0A8I6G380|A0A8I6G380_RAT;tr|A0A0G2JVA8|A0A0G2JVA8_RAT	sp|P13647|K2C5_HUMAN	MULTI-MSMS	wk5_s_trap_2	5_s_trap_2	513.7325	2	513.731674	1025.4488	48507.93	0.32628	0.00016762	0.6898	0.00035437	1.0161	0.00052199	513.732274958216	18.118	1.2686	18.118	17.955	19.223	0					307	200	3	0	0	0	0.038666	1	4228	77.923	11.849	1	11072000
DVDAAYMNK	9	Unmodified	_DVDAAYMNK_			0	0	0	sp|P48668|K2C6C_HUMAN;sp|P02538|K2C6A_HUMAN;CON__P48668;CON__P04259;CON__P02538;sp|P50446|K2C6A_MOUSE;CON__P50446;sp|O95678|K2C75_HUMAN;CON__O95678;sp|Q14CN4-3|K2C72_HUMAN;sp|Q14CN4-2|K2C72_HUMAN;sp|Q14CN4|K2C72_HUMAN;CON__Q14CN4-1;sp|Q6IME9|K2C72_MOUSE;sp|Q6IG04|K2C72_RAT;CON__Q6IME9;sp|P13647|K2C5_HUMAN;CON__P13647;sp|Q6P6Q2|K2C5_RAT;CON__Q5XQN5;tr|F7FFV2|F7FFV2_RAT;sp|Q922U2|K2C5_MOUSE;CON__Q9…	sp|P48668|K2C6C_HUMAN;sp|P13647|K2C5_HUMAN;sp|P04259|K2C6B_HUMAN;tr|A0A8I6G380|A0A8I6G380_RAT;tr|A0A0G2JVA8|A0A0G2JVA8_RAT	sp|P13647|K2C5_HUMAN	MULTI-MSMS	wk7_s_trap_1	7_s_trap_1	513.732	2	513.731674	1025.4488	47751.94	0.44954	0.00023094	-0.026376	-1.355E-05	0.42316	0.00021739	513.731779515884	17.277	2.6631	17.277	16.728	19.392	0					1054	432	5	0	0	0	3.2555E-13	5	3794	137.18	23.29	1	77636000
DVDAAYMNK	9	Unmodified	_DVDAAYMNK_			0	0	0	sp|P48668|K2C6C_HUMAN;sp|P02538|K2C6A_HUMAN;CON__P48668;CON__P04259;CON__P02538;sp|P50446|K2C6A_MOUSE;CON__P50446;sp|O95678|K2C75_HUMAN;CON__O95678;sp|Q14CN4-3|K2C72_HUMAN;sp|Q14CN4-2|K2C72_HUMAN;sp|Q14CN4|K2C72_HUMAN;CON__Q14CN4-1;sp|Q6IME9|K2C72_MOUSE;sp|Q6IG04|K2C72_RAT;CON__Q6IME9;sp|P13647|K2C5_HUMAN;CON__P13647;sp|Q6P6Q2|K2C5_RAT;CON__Q5XQN5;tr|F7FFV2|F7FFV2_RAT;sp|Q922U2|K2C5_MOUSE;CON__Q9…	sp|P48668|K2C6C_HUMAN;sp|P13647|K2C5_HUMAN;sp|P04259|K2C6B_HUMAN;tr|A0A8I6G380|A0A8I6G380_RAT;tr|A0A0G2JVA8|A0A0G2JVA8_RAT	sp|P13647|K2C5_HUMAN	MULTI-MSMS	wk7_s_trap_2	7_s_trap_2	513.7319	2	513.731674	1025.4488	47206.72	0.19655	0.00010097	0.27231	0.00013989	0.46885	0.00024087	513.73188427269	17.123	2.7152	17.123	16.541	19.256	0					1300	443	5	0	0	0	1.8494E-20	6	3752	151.29	25.585	1	80288000
DVDGAYMTK	9	Oxidation (M)	_DVDGAYM(ox)TK_	DVDGAYM(1)TK	DVDGAYM(68.22)TK	0	1	0	sp|P04264|K2C1_HUMAN;CON__P04264	sp|P04264|K2C1_HUMAN	sp|P04264|K2C1_HUMAN	MULTI-MSMS	wk1_s_trap_1	1_s_trap_1	508.2236	2	508.223682	1014.43281	50149.7	0.36746	0.00018675	-1.0355	-0.00052628	-0.66807	-0.00033953	508.223413674215	7.825	1.0088	7.825	7.4865	8.4952	0					447	171	4	0	0	0	0.014471	1	1637	68.224	23.777	1	7088400
DVDGAYMTK	9	Oxidation (M)	_DVDGAYM(ox)TK_	DVDGAYM(1)TK	DVDGAYM(88.82)TK	0	1	0	sp|P04264|K2C1_HUMAN;CON__P04264	sp|P04264|K2C1_HUMAN	sp|P04264|K2C1_HUMAN	MULTI-MSMS	wk1_s_trap_1	1_s_trap_1	508.2237	2	508.223682	1014.43281	46946.64	0.2337	0.00011877	0.11325	5.7559E-05	0.34695	0.00017633	508.223901387194	9.6246	4.3584	9.6246	9.0716	13.43	0					2093	710	5	0	0	0	0.0029772	13	2270	90.709	54.314	1	516830000
DVDGAYMTK	9	Oxidation (M)	_DVDGAYM(ox)TK_	DVDGAYM(1)TK	DVDGAYM(56.73)TK	0	1	0	sp|P04264|K2C1_HUMAN;CON__P04264	sp|P04264|K2C1_HUMAN	sp|P04264|K2C1_HUMAN	MULTI-MSMS	wk1_s_trap_1	1_s_trap_1	508.2242	2	508.223682	1014.43281	49831.79	0.11743	5.9682E-05	0.66108	0.00033598	0.77852	0.00039566	508.223966985691	15.372	0.82094	15.372	14.617	15.438	0					225	123	3	0	0	0	0.019607	2	3491	56.729	32.575	1	5244900
DVDGAYMTK	9	Oxidation (M)	_DVDGAYM(ox)TK_	DVDGAYM(1)TK	DVDGAYM(56.73)TK	0	1	0	sp|P04264|K2C1_HUMAN;CON__P04264	sp|P04264|K2C1_HUMAN	sp|P04264|K2C1_HUMAN	MULTI-MSMS	wk1_s_trap_1	1_s_trap_1	508.2244	2	508.223682	1014.43281	49177.99	0.17241	8.7624E-05	1.0495	0.00053337	1.2219	0.00062099	508.224288018745	15.578	0.37846	15.578	15.438	15.816	9.5367E-07					75	54	2	0	0	0	0.019607	1	3611	56.729	32.575	1	4719700
DVDGAYMTK	9	Oxidation (M)	_DVDGAYM(ox)TK_	DVDGAYM(1)TK	DVDGAYM(42.6)TK	0	1	0	sp|P04264|K2C1_HUMAN;CON__P04264	sp|P04264|K2C1_HUMAN	sp|P04264|K2C1_HUMAN	MULTI-MSMS	wk1_s_trap_1	1_s_trap_1	508.2238	2	508.223682	1014.43281	49177.92	0.29183	0.00014831	-0.4485	-0.00022794	-0.15667	-7.9625E-05	508.223360487181	16.674	0.52089	16.674	16.619	17.14	0					116	81	2	0	0	0	0.037799	1	3961	42.599	14.425	1	3222200
DVDGAYMTK	9	Oxidation (M)	_DVDGAYM(ox)TK_	DVDGAYM(1)TK	DVDGAYM(57.59)TK	0	1	0	sp|P04264|K2C1_HUMAN;CON__P04264	sp|P04264|K2C1_HUMAN	sp|P04264|K2C1_HUMAN	MSMS	wk1_s_trap_1	1_s_trap_1	508.2236	2	508.223682	1014.43281	NaN	NaN	NaN	NaN	NaN	NaN	NaN	NaN	13.526	1	13.526	13.026	14.026	9.5367E-07								0	0	0	0.029633	1	3017	57.59	23.793	1
DVDGAYMTK	9	Oxidation (M)	_DVDGAYM(ox)TK_	DVDGAYM(1)TK	DVDGAYM(50.61)TK	0	1	0	sp|P04264|K2C1_HUMAN;CON__P04264	sp|P04264|K2C1_HUMAN	sp|P04264|K2C1_HUMAN	MSMS	wk1_s_trap_1	1_s_trap_1	508.2245	2	508.223682	1014.43281	NaN	NaN	NaN	NaN	NaN	NaN	NaN	NaN	13.865	1	13.865	13.365	14.365	-9.5367E-07								0	0	0	0.043088	1	3106	50.607	16.81	1
DVDGAYMTK	9	Oxidation (M)	_DVDGAYM(ox)TK_	DVDGAYM(1)TK	DVDGAYM(59.25)TK	0	1	0	sp|P04264|K2C1_HUMAN;CON__P04264	sp|P04264|K2C1_HUMAN	sp|P04264|K2C1_HUMAN	MSMS	wk1_s_trap_1	1_s_trap_1	508.2243	2	508.223682	1014.43281	NaN	NaN	NaN	NaN	NaN	NaN	NaN	NaN	14.21	1	14.21	13.71	14.71	-9.5367E-07								0	0	0	0.026442	1	3204	59.245	25.448	1
DVDGAYMTK	9	Oxidation (M)	_DVDGAYM(ox)TK_	DVDGAYM(1)TK	DVDGAYM(50.04)TK	0	1	0	sp|P04264|K2C1_HUMAN;CON__P04264	sp|P04264|K2C1_HUMAN	sp|P04264|K2C1_HUMAN	MSMS	wk1_s_trap_1	1_s_trap_1	508.2248	2	508.223682	1014.43281	NaN	NaN	NaN	NaN	NaN	NaN	NaN	NaN	14.551	1	14.551	14.051	15.051	0								0	0	0	0.044522	1	3299	50.04	16.244	1
DVDGAYMTK	9	Oxidation (M)	_DVDGAYM(ox)TK_	DVDGAYM(1)TK	DVDGAYM(40.72)TK	0	1	0	sp|P04264|K2C1_HUMAN;CON__P04264	sp|P04264|K2C1_HUMAN	sp|P04264|K2C1_HUMAN	MSMS	wk1_s_trap_1	1_s_trap_1	508.2235	2	508.223682	1014.43281	NaN	NaN	NaN	NaN	NaN	NaN	NaN	NaN	15.908	1	15.908	15.408	16.408	0								0	0	0	0.076431	1	3709	40.724	16.569	1
DVDGAYMTK	9	Oxidation (M)	_DVDGAYM(ox)TK_	DVDGAYM(1)TK	DVDGAYM(56.73)TK	0	1	0	sp|P04264|K2C1_HUMAN;CON__P04264	sp|P04264|K2C1_HUMAN	sp|P04264|K2C1_HUMAN	MSMS	wk1_s_trap_1	1_s_trap_1	508.224	2	508.223682	1014.43281	NaN	NaN	NaN	NaN	NaN	NaN	NaN	NaN	16.281	1	16.281	15.781	16.781	-1.9073E-06								0	0	0	0.03129	1	3831	56.729	22.933	1
DVDGAYMTK	9	Oxidation (M)	_DVDGAYM(ox)TK_	DVDGAYM(1)TK	DVDGAYM(41.45)TK	0	1	0	sp|P04264|K2C1_HUMAN;CON__P04264	sp|P04264|K2C1_HUMAN	sp|P04264|K2C1_HUMAN	MSMS	wk1_s_trap_1	1_s_trap_1	508.2247	2	508.223682	1014.43281	NaN	NaN	NaN	NaN	NaN	NaN	NaN	NaN	20.128	1	20.128	19.628	20.628	1.9073E-06								0	0	0	0.073951	1	5024	41.448	20.928	1
DVDGAYMTK	9	Oxidation (M)	_DVDGAYM(ox)TK_	DVDGAYM(1)TK	DVDGAYM(46.16)TK	0	1	0	sp|P04264|K2C1_HUMAN;CON__P04264	sp|P04264|K2C1_HUMAN	sp|P04264|K2C1_HUMAN	MSMS	wk1_s_trap_1	1_s_trap_1	508.2235	2	508.223682	1014.43281	NaN	NaN	NaN	NaN	NaN	NaN	NaN	NaN	20.46	1	20.46	19.96	20.96	0								0	0	0	0.057819	1	5104	46.158	29.618	1
DVDGAYMTK	9	Oxidation (M)	_DVDGAYM(ox)TK_	DVDGAYM(1)TK	DVDGAYM(57.59)TK	0	1	0	sp|P04264|K2C1_HUMAN;CON__P04264	sp|P04264|K2C1_HUMAN	sp|P04264|K2C1_HUMAN	MULTI-MSMS	wk1_s_trap_2	1_s_trap_2	508.2234	2	508.223682	1014.43281	49548.88	0.19439	9.8795E-05	-1.0637	-0.00054059	-0.8693	-0.0004418	508.223430416613	7.6713	1.0841	7.6713	7.3562	8.4402	-4.7684E-07					420	183	4	0	0	0	0.019008	2	1657	57.59	29.416	1	7430800
DVDGAYMTK	9	Oxidation (M)	_DVDGAYM(ox)TK_	DVDGAYM(1)TK	DVDGAYM(90.71)TK	0	1	0	sp|P04264|K2C1_HUMAN;CON__P04264	sp|P04264|K2C1_HUMAN	sp|P04264|K2C1_HUMAN	MULTI-MSMS	wk1_s_trap_2	1_s_trap_2	508.2237	2	508.223682	1014.43281	46802.89	0.040745	2.0707E-05	0.22132	0.00011248	0.26206	0.00013319	508.223968557299	9.5408	4.2759	9.5408	9.0025	13.278	9.5367E-07					2217	689	6	0	0	0	0.003009	14	2385	90.709	50.441	1	488580000
DVDGAYMTK	9	Oxidation (M)	_DVDGAYM(ox)TK_	DVDGAYM(1)TK	DVDGAYM(50.04)TK	0	1	0	sp|P04264|K2C1_HUMAN;CON__P04264	sp|P04264|K2C1_HUMAN	sp|P04264|K2C1_HUMAN	MULTI-MSMS	wk1_s_trap_2	1_s_trap_2	508.2242	2	508.223682	1014.43281	49422.91	-0.24849	-0.00012629	0.40757	0.00020714	0.15909	8.0851E-05	508.2237949761	13.497	0.73437	13.497	13.278	14.013	0					173	114	2	0	0	0	0.027139	2	3046	50.04	21.866	1	3000900
DVDGAYMTK	9	Oxidation (M)	_DVDGAYM(ox)TK_	DVDGAYM(1)TK	DVDGAYM(48.28)TK	0	1	0	sp|P04264|K2C1_HUMAN;CON__P04264	sp|P04264|K2C1_HUMAN	sp|P04264|K2C1_HUMAN	MULTI-MSMS	wk1_s_trap_2	1_s_trap_2	508.2236	2	508.223682	1014.43281	49422.92	-0.23822	-0.00012107	0.55772	0.00028345	0.31951	0.00016238	508.223913751352	13.999	0.68096	13.999	13.857	14.538	0					172	102	2	0	0	0	0.029118	1	3326	48.283	14.486	1	3243300
DVDGAYMTK	9	Oxidation (M)	_DVDGAYM(ox)TK_	DVDGAYM(1)TK	DVDGAYM(50.04)TK	0	1	0	sp|P04264|K2C1_HUMAN;CON__P04264	sp|P04264|K2C1_HUMAN	sp|P04264|K2C1_HUMAN	MULTI-MSMS	wk1_s_trap_2	1_s_trap_2	508.2242	2	508.223682	1014.43281	49422.93	-0.14468	-7.3531E-05	0.70742	0.00035953	0.56274	0.000286	508.22403889518	15.174	1.0846	15.174	14.476	15.56	0					261	157	2	0	0	0	0.027139	3	3522	50.04	23.448	1	3611600
DVDGAYMTK	9	Oxidation (M)	_DVDGAYM(ox)TK_	DVDGAYM(1)TK	DVDGAYM(47.2)TK	0	1	0	sp|P04264|K2C1_HUMAN;CON__P04264	sp|P04264|K2C1_HUMAN	sp|P04264|K2C1_HUMAN	MULTI-MSMS	wk1_s_trap_2	1_s_trap_2	508.2241	2	508.223682	1014.43281	49736.63	0.36031	0.00018312	0.31694	0.00016107	0.67724	0.00034419	508.223819616355	20.157	0.78806	20.157	19.825	20.613	0					243	128	2	0	0	0	0.03034	2	5178	47.198	30.995	1	2948500
DVDGAYMTK	9	Oxidation (M)	_DVDGAYM(ox)TK_	DVDGAYM(1)TK	DVDGAYM(96.03)TK	0	1	0	sp|P04264|K2C1_HUMAN;CON__P04264	sp|P04264|K2C1_HUMAN	sp|P04264|K2C1_HUMAN	MULTI-MSMS	wk3_s_trap_1	3_s_trap_1	508.224	2	508.223682	1014.43281	46852.09	0.16896	8.5867E-05	0.19123	9.7189E-05	0.36019	0.00018306	508.223904027172	9.7955	3.8218	9.7955	9.1829	13.005	0					1919	653	5	0	0	0	0.02462	2	1992	96.027	49.601	1	198660000
DVDGAYMTK	9	Oxidation (M)	_DVDGAYM(ox)TK_	DVDGAYM(1)TK	DVDGAYM(96.03)TK	0	1	0	sp|P04264|K2C1_HUMAN;CON__P04264	sp|P04264|K2C1_HUMAN	sp|P04264|K2C1_HUMAN	MULTI-MSMS	wk3_s_trap_2	3_s_trap_2	508.2241	2	508.223682	1014.43281	46706.63	0.1116	5.6719E-05	0.1478	7.5117E-05	0.2594	0.00013184	508.223873862806	9.5371	4.1634	9.5371	8.9526	13.116	0					1993	709	5	0	0	0	0.02462	2	1985	96.027	51.632	1	204320000
DVDGAYMTK	9	Oxidation (M)	_DVDGAYM(ox)TK_	DVDGAYM(1)TK	DVDGAYM(85.67)TK	0	1	0	sp|P04264|K2C1_HUMAN;CON__P04264	sp|P04264|K2C1_HUMAN	sp|P04264|K2C1_HUMAN	MULTI-MSMS	wk5_s_trap_1	5_s_trap_1	508.224	2	508.223682	1014.43281	47166.05	0.33947	0.00017253	-0.072387	-3.6789E-05	0.26709	0.00013574	508.223765131454	9.7648	3.6828	9.7648	9.2383	12.921	0					1766	625	5	0	0	0	0.019114	4	2054	85.666	45.398	1	132260000
DVDGAYMTK	9	Oxidation (M)	_DVDGAYM(ox)TK_	DVDGAYM(1)TK	DVDGAYM(43.81)TK	0	1	0	sp|P04264|K2C1_HUMAN;CON__P04264	sp|P04264|K2C1_HUMAN	sp|P04264|K2C1_HUMAN	MSMS	wk5_s_trap_1	5_s_trap_1	508.2232	2	508.223682	1014.43281	NaN	NaN	NaN	NaN	NaN	NaN	NaN	NaN	14.004	1	14.004	13.504	14.504	0								0	0	0	0.14494	1	3097	43.808	14.659	1
DVDGAYMTK	9	Oxidation (M)	_DVDGAYM(ox)TK_	DVDGAYM(1)TK	DVDGAYM(87.64)TK	0	1	0	sp|P04264|K2C1_HUMAN;CON__P04264	sp|P04264|K2C1_HUMAN	sp|P04264|K2C1_HUMAN	MULTI-MSMS	wk5_s_trap_2	5_s_trap_2	508.2241	2	508.223682	1014.43281	46684.6	0.31428	0.00015972	-0.11382	-5.7844E-05	0.20046	0.00010188	508.223741090223	9.7103	3.4857	9.7103	9.1458	12.632	0					1766	590	5	0	0	0	0.017483	1	2055	87.639	47.371	1	134770000
DVDGAYMTK	9	Oxidation (M)	_DVDGAYM(ox)TK_	DVDGAYM(1)TK	DVDGAYM(99.44)TK	0	1	0	sp|P04264|K2C1_HUMAN;CON__P04264	sp|P04264|K2C1_HUMAN	sp|P04264|K2C1_HUMAN	MULTI-MSMS	wk7_s_trap_1	7_s_trap_1	508.224	2	508.223682	1014.43281	47069.95	0.36602	0.00018602	-0.080861	-4.1095E-05	0.28516	0.00014492	508.223756803615	9.697	4.2634	9.697	9.1082	13.372	0					2238	747	5	0	0	0	0.0075499	7	1954	99.442	53.016	1	96655000
DVDGAYMTK	9	Oxidation (M)	_DVDGAYM(ox)TK_	DVDGAYM(1)TK	DVDGAYM(41.45)TK	0	1	0	sp|P04264|K2C1_HUMAN;CON__P04264	sp|P04264|K2C1_HUMAN	sp|P04264|K2C1_HUMAN	MSMS	wk7_s_trap_1	7_s_trap_1	508.2235	2	508.223682	1014.43281	NaN	NaN	NaN	NaN	NaN	NaN	NaN	NaN	13.461	1	13.461	12.961	13.961	9.5367E-07								0	0	0	0.068929	1	2832	41.448	16.525	1
DVDGAYMTK	9	Oxidation (M)	_DVDGAYM(ox)TK_	DVDGAYM(1)TK	DVDGAYM(49.42)TK	0	1	0	sp|P04264|K2C1_HUMAN;CON__P04264	sp|P04264|K2C1_HUMAN	sp|P04264|K2C1_HUMAN	MSMS	wk7_s_trap_1	7_s_trap_1	508.2235	2	508.223682	1014.43281	NaN	NaN	NaN	NaN	NaN	NaN	NaN	NaN	13.798	1	13.798	13.298	14.298	-9.5367E-07								0	0	0	0.043485	1	2903	49.418	24.495	1
DVDGAYMTK	9	Oxidation (M)	_DVDGAYM(ox)TK_	DVDGAYM(1)TK	DVDGAYM(49.42)TK	0	1	0	sp|P04264|K2C1_HUMAN;CON__P04264	sp|P04264|K2C1_HUMAN	sp|P04264|K2C1_HUMAN	MSMS	wk7_s_trap_1	7_s_trap_1	508.2242	2	508.223682	1014.43281	NaN	NaN	NaN	NaN	NaN	NaN	NaN	NaN	14.473	1	14.473	13.973	14.973	0								0	0	0	0.043485	1	3051	49.418	24.495	1
DVDGAYMTK	9	Oxidation (M)	_DVDGAYM(ox)TK_	DVDGAYM(1)TK	DVDGAYM(59.25)TK	0	1	0	sp|P04264|K2C1_HUMAN;CON__P04264	sp|P04264|K2C1_HUMAN	sp|P04264|K2C1_HUMAN	MSMS	wk7_s_trap_1	7_s_trap_1	508.2235	2	508.223682	1014.43281	NaN	NaN	NaN	NaN	NaN	NaN	NaN	NaN	14.81	1	14.81	14.31	15.31	0								0	0	0	0.024647	1	3129	59.245	25.448	1
DVDGAYMTK	9	Oxidation (M)	_DVDGAYM(ox)TK_	DVDGAYM(1)TK	DVDGAYM(48.28)TK	0	1	0	sp|P04264|K2C1_HUMAN;CON__P04264	sp|P04264|K2C1_HUMAN	sp|P04264|K2C1_HUMAN	MSMS	wk7_s_trap_1	7_s_trap_1	508.2239	2	508.223682	1014.43281	NaN	NaN	NaN	NaN	NaN	NaN	NaN	NaN	15.149	1	15.149	14.649	15.649	0								0	0	0	0.047109	1	3207	48.283	24.128	1
DVDGAYMTK	9	Oxidation (M)	_DVDGAYM(ox)TK_	DVDGAYM(1)TK	DVDGAYM(40)TK	0	1	0	sp|P04264|K2C1_HUMAN;CON__P04264	sp|P04264|K2C1_HUMAN	sp|P04264|K2C1_HUMAN	MSMS	wk7_s_trap_1	7_s_trap_1	508.2238	2	508.223682	1014.43281	NaN	NaN	NaN	NaN	NaN	NaN	NaN	NaN	15.483	1	15.483	14.983	15.983	9.5367E-07								0	0	0	0.073547	1	3287	40.002	15.847	1
DVDGAYMTK	9	Oxidation (M)	_DVDGAYM(ox)TK_	DVDGAYM(1)TK	DVDGAYM(48.79)TK	0	1	0	sp|P04264|K2C1_HUMAN;CON__P04264	sp|P04264|K2C1_HUMAN	sp|P04264|K2C1_HUMAN	MSMS	wk7_s_trap_1	7_s_trap_1	508.2244	2	508.223682	1014.43281	NaN	NaN	NaN	NaN	NaN	NaN	NaN	NaN	15.821	1	15.821	15.321	16.321	-9.5367E-07								0	0	0	0.045477	1	3373	48.794	23.871	1
DVDGAYMTK	9	Oxidation (M)	_DVDGAYM(ox)TK_	DVDGAYM(1)TK	DVDGAYM(58.98)TK	0	1	0	sp|P04264|K2C1_HUMAN;CON__P04264	sp|P04264|K2C1_HUMAN	sp|P04264|K2C1_HUMAN	MSMS	wk7_s_trap_1	7_s_trap_1	508.2238	2	508.223682	1014.43281	NaN	NaN	NaN	NaN	NaN	NaN	NaN	NaN	16.156	1	16.156	15.656	16.656	0								0	0	0	0.025122	1	3454	58.981	24.173	1
DVDGAYMTK	9	Oxidation (M)	_DVDGAYM(ox)TK_	DVDGAYM(1)TK	DVDGAYM(48.28)TK	0	1	0	sp|P04264|K2C1_HUMAN;CON__P04264	sp|P04264|K2C1_HUMAN	sp|P04264|K2C1_HUMAN	MSMS	wk7_s_trap_1	7_s_trap_1	508.2238	2	508.223682	1014.43281	NaN	NaN	NaN	NaN	NaN	NaN	NaN	NaN	16.497	1	16.497	15.997	16.997	0								0	0	0	0.047109	1	3542	48.283	24.128	1
DVDGAYMTK	9	Oxidation (M)	_DVDGAYM(ox)TK_	DVDGAYM(1)TK	DVDGAYM(78.52)TK	0	1	0	sp|P04264|K2C1_HUMAN;CON__P04264	sp|P04264|K2C1_HUMAN	sp|P04264|K2C1_HUMAN	MULTI-MSMS	wk7_s_trap_2	7_s_trap_2	508.2239	2	508.223682	1014.43281	46518.16	-0.046647	-2.3707E-05	0.30472	0.00015487	0.25807	0.00013116	508.223957861904	9.5081	4.2622	9.5081	8.9192	13.181	9.5367E-07					2251	749	5	0	0	0	0.0093606	8	2146	88.948	52.424	1	89451000
DVDGAYMTK	9	Oxidation (M)	_DVDGAYM(ox)TK_	DVDGAYM(1)TK	DVDGAYM(60.59)TK	0	1	0	sp|P04264|K2C1_HUMAN;CON__P04264	sp|P04264|K2C1_HUMAN	sp|P04264|K2C1_HUMAN	MULTI-MSMS	wk7_s_trap_2	7_s_trap_2	508.2237	2	508.223682	1014.43281	49320.17	0.10986	5.5834E-05	0.25408	0.00012913	0.36394	0.00018496	508.223780903002	15.824	3.5958	15.824	13.158	16.754	-9.5367E-07					968	612	2	0	0	0	0.035514	1	3497	60.59	25.782	1	3891300
DVDGAYMTK	9	Unmodified	_DVDGAYMTK_			0	0	0	sp|P04264|K2C1_HUMAN;CON__P04264	sp|P04264|K2C1_HUMAN	sp|P04264|K2C1_HUMAN	MULTI-MSMS	wk1_s_trap_1	1_s_trap_1	500.2263	2	500.226225	998.437897	48068.94	0.33229	0.00016622	-0.43179	-0.00021599	-0.099497	-4.9771E-05	500.226217473429	16.463	4.8647	16.463	14.892	19.756	0					1948	708	6	0	0	0	0.02069	6	4077	82.426	44.836	1	881940000
DVDGAYMTK	9	Unmodified	_DVDGAYMTK_			0	0	0	sp|P04264|K2C1_HUMAN;CON__P04264	sp|P04264|K2C1_HUMAN	sp|P04264|K2C1_HUMAN	MULTI-MSMS	wk1_s_trap_2	1_s_trap_2	500.2263	2	500.226225	998.437897	47685.16	0.18489	9.2486E-05	-0.32998	-0.00016506	-0.14509	-7.2577E-05	500.226277703569	16.347	4.6975	16.347	14.837	19.534	0					2097	686	6	0	0	0	0.0092695	6	4370	90.709	50.611	1	901260000
DVDGAYMTK	9	Unmodified	_DVDGAYMTK_			0	0	0	sp|P04264|K2C1_HUMAN;CON__P04264	sp|P04264|K2C1_HUMAN	sp|P04264|K2C1_HUMAN	MULTI-MSMS	wk3_s_trap_1	3_s_trap_1	500.2264	2	500.226225	998.437897	48272.36	0.34291	0.00017153	-0.37028	-0.00018522	-0.027367	-1.369E-05	500.226233277251	16.495	4.221	16.495	15.386	19.607	0					1941	653	6	0	0	0	0.019465	2	3869	90.709	50.611	1	754000000
DVDGAYMTK	9	Unmodified	_DVDGAYMTK_			0	0	0	sp|P04264|K2C1_HUMAN;CON__P04264	sp|P04264|K2C1_HUMAN	sp|P04264|K2C1_HUMAN	MULTI-MSMS	wk3_s_trap_2	3_s_trap_2	500.2264	2	500.226225	998.437897	46806.27	0.12303	6.1543E-05	-0.20311	-0.0001016	-0.080083	-4.0059E-05	500.226327019643	16.289	4.8068	16.289	14.842	19.649	0					2120	745	5	0	0	0	0.028188	5	3983	85.666	45.568	1	819960000
DVDGAYMTK	9	Unmodified	_DVDGAYMTK_			0	0	0	sp|P04264|K2C1_HUMAN;CON__P04264	sp|P04264|K2C1_HUMAN	sp|P04264|K2C1_HUMAN	MULTI-MSMS	wk5_s_trap_1	5_s_trap_1	500.2264	2	500.226225	998.437897	47635.7	0.49471	0.00024747	-0.50928	-0.00025475	-0.014566	-7.2865E-06	500.226154561065	16.523	4.3318	16.523	15.343	19.674	0					1840	689	5	0	0	0	0.029687	2	3658	82.426	36	1	599800000
DVDGAYMTK	9	Unmodified	_DVDGAYMTK_			0	0	0	sp|P04264|K2C1_HUMAN;CON__P04264	sp|P04264|K2C1_HUMAN	sp|P04264|K2C1_HUMAN	MULTI-MSMS	wk5_s_trap_2	5_s_trap_2	500.2264	2	500.226225	998.437897	46665.2	0.33184	0.00016599	-0.34614	-0.00017315	-0.0143	-7.1533E-06	500.226230870798	16.426	4.2226	16.426	15.249	19.471	0					2092	671	5	0	0	0	0.025612	3	3838	93.162	44.407	1	628180000
DVDGAYMTK	9	Unmodified	_DVDGAYMTK_			0	0	0	sp|P04264|K2C1_HUMAN;CON__P04264	sp|P04264|K2C1_HUMAN	sp|P04264|K2C1_HUMAN	MULTI-MSMS	wk7_s_trap_1	7_s_trap_1	500.226	2	500.226225	998.437897	47414.59	0.38755	0.00019386	-0.48709	-0.00024366	-0.099546	-4.9796E-05	500.226189524809	16.549	4.5848	16.549	15.264	19.849	0					2336	758	5	0	0	0	0.0025534	8	3937	106.91	58.124	1	538340000
DVDGAYMTK	9	Unmodified	_DVDGAYMTK_			0	0	0	sp|P04264|K2C1_HUMAN;CON__P04264	sp|P04264|K2C1_HUMAN	sp|P04264|K2C1_HUMAN	MULTI-MSMS	wk7_s_trap_2	7_s_trap_2	500.2265	2	500.226225	998.437897	47813.59	0.16856	8.4316E-05	-0.27337	-0.00013675	-0.10481	-5.2429E-05	500.22629786809	16.277	4.9973	16.277	14.635	19.633	0					2627	830	6	0	0	0	0.0070801	9	3466	93.143	49.026	1	529990000
DVDNAYMIK	9	Oxidation (M)	_DVDNAYM(ox)IK_	DVDNAYM(1)IK	DVDNAYM(103.83)IK	0	1	0	sp|P35908|K22E_HUMAN;CON__P35908	sp|P35908|K22E_HUMAN	sp|P35908|K22E_HUMAN	MULTI-MSMS	wk1_s_trap_1	1_s_trap_1	542.7529	2	542.752607	1083.49066	47235.5	0.40585	0.00022028	-0.14628	-7.9396E-05	0.25957	0.00014088	542.752622845757	20.932	1.9868	20.932	20.355	22.342	0					893	305	5	0	0	0	0.0027743	3	5240	103.83	84.13	1	120550000
DVDNAYMIK	9	Oxidation (M)	_DVDNAYM(ox)IK_	DVDNAYM(1)IK	DVDNAYM(113.5)IK	0	1	0	sp|P35908|K22E_HUMAN;CON__P35908	sp|P35908|K22E_HUMAN	sp|P35908|K22E_HUMAN	MULTI-MSMS	wk1_s_trap_2	1_s_trap_2	542.7529	2	542.752607	1083.49066	46195.11	0.25623	0.00013907	0.16323	8.8591E-05	0.41946	0.00022766	542.752765992629	20.848	2.3438	20.848	20.22	22.564	0					1026	366	5	0	0	0	0.0010034	3	5308	113.5	92.204	1	128020000
DVDNAYMIK	9	Oxidation (M)	_DVDNAYM(ox)IK_	DVDNAYM(1)IK	DVDNAYM(101.33)IK	0	1	0	sp|P35908|K22E_HUMAN;CON__P35908	sp|P35908|K22E_HUMAN	sp|P35908|K22E_HUMAN	MULTI-MSMS	wk3_s_trap_1	3_s_trap_1	542.7529	2	542.752607	1083.49066	47540.08	0.54496	0.00029578	-0.22121	-0.00012006	0.32374	0.00017571	542.752569042807	21.104	2.1412	21.104	20.516	22.657	0					885	347	5	0	0	0	0.015677	1	4846	101.33	81.624	1	96174000
DVDNAYMIK	9	Oxidation (M)	_DVDNAYM(ox)IK_	DVDNAYM(1)IK	DVDNAYM(109.01)IK	0	1	0	sp|P35908|K22E_HUMAN;CON__P35908	sp|P35908|K22E_HUMAN	sp|P35908|K22E_HUMAN	MULTI-MSMS	wk3_s_trap_2	3_s_trap_2	542.753	2	542.752607	1083.49066	46953.24	0.99709	0.00054117	-0.67968	-0.0003689	0.31741	0.00017227	542.752311032036	20.892	1.8513	20.892	20.309	22.16	0					892	303	5	0	0	0	0.0054144	2	4957	109.01	88.531	1	105600000
DVDNAYMIK	9	Oxidation (M)	_DVDNAYM(ox)IK_	DVDNAYM(1)IK	DVDNAYM(98.9)IK	0	1	0	sp|P35908|K22E_HUMAN;CON__P35908	sp|P35908|K22E_HUMAN	sp|P35908|K22E_HUMAN	MULTI-MSMS	wk7_s_trap_1	7_s_trap_1	542.753	2	542.752607	1083.49066	47302.36	0.34662	0.00018813	0.23596	0.00012807	0.58257	0.00031619	542.752744648757	20.973	2.4699	20.973	20.371	22.841	0					1093	423	4	0	0	0	0.0076863	4	4663	98.904	83.522	1	46368000
DVDNAYMIK	9	Oxidation (M)	_DVDNAYM(ox)IK_	DVDNAYM(1)IK	DVDNAYM(96.49)IK	0	1	0	sp|P35908|K22E_HUMAN;CON__P35908	sp|P35908|K22E_HUMAN	sp|P35908|K22E_HUMAN	MULTI-MSMS	wk7_s_trap_2	7_s_trap_2	542.7531	2	542.752607	1083.49066	46890.05	0.31903	0.00017315	0.33193	0.00018016	0.65097	0.00035331	542.752772289794	20.835	2.4202	20.835	20.251	22.671	0					1048	415	4	0	0	0	0.008298	3	4642	96.492	78.506	1	48992000
DVDNAYMIK	9	Unmodified	_DVDNAYMIK_			0	0	0	sp|P35908|K22E_HUMAN;CON__P35908	sp|P35908|K22E_HUMAN	sp|P35908|K22E_HUMAN	MULTI-MSMS	wk1_s_trap_1	1_s_trap_1	534.7556	2	534.755149	1067.49575	45914.11	0.37245	0.00019917	-0.095421	-5.1027E-05	0.27703	0.00014814	534.755222638149	26.378	2.3268	26.378	25.893	28.22	0					959	332	5	0	0	0	0.0090566	4	6689	101.33	83.942	1	205530000
DVDNAYMIK	9	Unmodified	_DVDNAYMIK_			0	0	0	sp|P35908|K22E_HUMAN;CON__P35908	sp|P35908|K22E_HUMAN	sp|P35908|K22E_HUMAN	MULTI-MSMS	wk1_s_trap_2	1_s_trap_2	534.7556	2	534.755149	1067.49575	45520.59	0.075894	4.0585E-05	0.027331	1.4616E-05	0.10323	5.52E-05	534.755300414428	26.316	2.1453	26.316	25.736	27.881	0					922	299	5	0	0	0	0.009823	4	6994	101.33	83.942	1	186100000
DVDNAYMIK	9	Unmodified	_DVDNAYMIK_			0	0	0	sp|P35908|K22E_HUMAN;CON__P35908	sp|P35908|K22E_HUMAN	sp|P35908|K22E_HUMAN	MULTI-MSMS	wk3_s_trap_1	3_s_trap_1	534.7552	2	534.755149	1067.49575	46175.05	0.58252	0.00031151	-0.28442	-0.0001521	0.2981	0.00015941	534.75511791014	26.484	2.1323	26.484	25.946	28.078	0					1008	309	5	0	0	0	0.0019642	3	6261	110.81	93.422	1	231530000
DVDNAYMIK	9	Unmodified	_DVDNAYMIK_			0	0	0	sp|P35908|K22E_HUMAN;CON__P35908	sp|P35908|K22E_HUMAN	sp|P35908|K22E_HUMAN	MULTI-MSMS	wk3_s_trap_2	3_s_trap_2	534.7552	2	534.755149	1067.49575	45966.52	0.52578	0.00028117	-0.25593	-0.00013686	0.26986	0.00014431	534.755134125787	26.396	2.1822	26.396	25.836	28.018	-1.9073E-06					1029	314	5	0	0	0	0.0024204	4	6428	109.86	92.477	1	232110000
DVDNAYMIK	9	Unmodified	_DVDNAYMIK_			0	0	0	sp|P35908|K22E_HUMAN;CON__P35908	sp|P35908|K22E_HUMAN	sp|P35908|K22E_HUMAN	MULTI-MSMS	wk5_s_trap_1	5_s_trap_1	534.7556	2	534.755149	1067.49575	46538.95	0.41345	0.0002211	-0.025541	-1.3658E-05	0.38791	0.00020744	534.755243228961	26.466	2.2229	26.466	25.926	28.149	0					966	328	5	0	0	0	0.010057	3	6339	108.46	91.075	1	132710000
DVDNAYMIK	9	Unmodified	_DVDNAYMIK_			0	0	0	sp|P35908|K22E_HUMAN;CON__P35908	sp|P35908|K22E_HUMAN	sp|P35908|K22E_HUMAN	MULTI-MSMS	wk5_s_trap_2	5_s_trap_2	534.7553	2	534.755149	1067.49575	47055	0.3985	0.0002131	-0.15915	-8.5104E-05	0.23935	0.00012799	534.755200339512	26.331	2.3931	26.331	25.741	28.134	0					1014	358	5	0	0	0	0.02247	3	6300	101.33	83.942	1	133450000
DVDNAYMIK	9	Unmodified	_DVDNAYMIK_			0	0	0	sp|P35908|K22E_HUMAN;CON__P35908	sp|P35908|K22E_HUMAN	sp|P35908|K22E_HUMAN	MULTI-MSMS	wk7_s_trap_1	7_s_trap_1	534.7554	2	534.755149	1067.49575	46203.18	0.26642	0.00014247	0.023131	1.2369E-05	0.28955	0.00015484	534.755277196092	26.452	3.1121	26.452	25.821	28.933	0					1462	502	5	0	0	0	0.0014103	6	6065	109.01	90.23	1	101660000
DVDNAYMIK	9	Unmodified	_DVDNAYMIK_			0	0	0	sp|P35908|K22E_HUMAN;CON__P35908	sp|P35908|K22E_HUMAN	sp|P35908|K22E_HUMAN	MULTI-MSMS	wk7_s_trap_2	7_s_trap_2	534.7555	2	534.755149	1067.49575	46432.68	0.23348	0.00012486	-0.03233	-1.7289E-05	0.20115	0.00010757	534.755249915631	26.304	3.0803	26.304	25.691	28.772	0					1351	499	5	0	0	0	0.0014103	6	5925	109.01	91.627	1	97391000
DVLDSVL	7	Unmodified	_DVLDSVL_			0	0	0	sp|P81605|DCD_HUMAN	sp|P81605|DCD_HUMAN	sp|P81605|DCD_HUMAN	MULTI-MSMS	wk1_s_trap_2	1_s_trap_2	760.4114	1	760.408711	759.401435	40613.35	-1.6373	-0.001245	-0.83987	-0.00063865	-2.4771	-0.0018836	760.407929680802	45.844	2.1147	45.844	45.198	47.312	0					711	312	3	0	0	0	0.0090058	1	13347	56.51	42.958	1	66384000
DVLGAAK	7	Unmodified	_DVLGAAK_			0	0	0	tr|A0A8I5KXY1|A0A8I5KXY1_HUMAN;tr|A0A8I5KPM1|A0A8I5KPM1_HUMAN;tr|A0A8I5KUU7|A0A8I5KUU7_HUMAN;tr|A0A8I5KQZ1|A0A8I5KQZ1_HUMAN;tr|A0A3B3ISR7|A0A3B3ISR7_HUMAN;tr|E9PIF2|E9PIF2_HUMAN;tr|D3ZBY5|D3ZBY5_RAT;sp|Q80Y44|DDX10_MOUSE;sp|Q13206|DDX10_HUMAN;tr|A0A8I5KSH6|A0A8I5KSH6_HUMAN	tr|A0A8I5KXY1|A0A8I5KXY1_HUMAN	tr|A0A8I5KXY1|A0A8I5KXY1_HUMAN	MULTI-SECPEP	wk3_s_trap_1	3_s_trap_1	673.2785	1	673.387916	672.38064	43515.88	-0.81968	-0.00055196	0.72095	0.00048548	-0.098732	-6.6485E-05	673.388285459925	8.5851	1.4837	8.5851	8.1256	9.6093	0					583	255	3	0	0	0	0.00097376	1	1898	51.572	16.68	1	28106000
DVLGAAK	7	Unmodified	_DVLGAAK_			0	0	0	tr|A0A8I5KXY1|A0A8I5KXY1_HUMAN;tr|A0A8I5KPM1|A0A8I5KPM1_HUMAN;tr|A0A8I5KUU7|A0A8I5KUU7_HUMAN;tr|A0A8I5KQZ1|A0A8I5KQZ1_HUMAN;tr|A0A3B3ISR7|A0A3B3ISR7_HUMAN;tr|E9PIF2|E9PIF2_HUMAN;tr|D3ZBY5|D3ZBY5_RAT;sp|Q80Y44|DDX10_MOUSE;sp|Q13206|DDX10_HUMAN;tr|A0A8I5KSH6|A0A8I5KSH6_HUMAN	tr|A0A8I5KXY1|A0A8I5KXY1_HUMAN	tr|A0A8I5KXY1|A0A8I5KXY1_HUMAN	MULTI-MSMS	wk3_s_trap_2	3_s_trap_2	675.3932	1	673.387916	672.38064	42675.03	-0.91955	-0.00061921	0.71611	0.00048222	-0.20344	-0.00013699	673.388295144278	8.3553	1.613	8.3553	7.9116	9.5246	0					671	277	3	0	0	0	0.0056217	2	1789	59.641	18.72	1	58571000
DYSPYFK	7	Unmodified	_DYSPYFK_			0	0	0	sp|P02533|K1C14_HUMAN;CON__P02533;tr|A0A0G2JW58|A0A0G2JW58_RAT;tr|A0A0G2JT54|A0A0G2JT54_RAT;sp|Q6IFV1|K1C14_RAT;tr|A0A8I6A5I5|A0A8I6A5I5_RAT;tr|A0A0G2JXJ9|A0A0G2JXJ9_RAT;sp|Q9Z2K1|K1C16_MOUSE;CON__Q9Z2K1;CON__Q3ZAW8;sp|P08779|K1C16_HUMAN;CON__P08779;sp|Q61781|K1C14_MOUSE	sp|P02533|K1C14_HUMAN;sp|P08779|K1C16_HUMAN;sp|Q61781|K1C14_MOUSE	sp|P02533|K1C14_HUMAN	MULTI-MSMS	wk1_s_trap_1	1_s_trap_1	460.2134	2	460.213443	918.412334	51975.14	0.49469	0.00022766	-0.45798	-0.00021077	0.036716	1.6897E-05	460.213197370582	28.085	2.1855	28.085	27.498	29.683	0					991	326	4	0	0	0	0.023444	3	7467	74.415	59.194	1	103660000
DYSPYFK	7	Unmodified	_DYSPYFK_			0	0	0	sp|P02533|K1C14_HUMAN;CON__P02533;tr|A0A0G2JW58|A0A0G2JW58_RAT;tr|A0A0G2JT54|A0A0G2JT54_RAT;sp|Q6IFV1|K1C14_RAT;tr|A0A8I6A5I5|A0A8I6A5I5_RAT;tr|A0A0G2JXJ9|A0A0G2JXJ9_RAT;sp|Q9Z2K1|K1C16_MOUSE;CON__Q9Z2K1;CON__Q3ZAW8;sp|P08779|K1C16_HUMAN;CON__P08779;sp|Q61781|K1C14_MOUSE	sp|P02533|K1C14_HUMAN;sp|P08779|K1C16_HUMAN;sp|Q61781|K1C14_MOUSE	sp|P02533|K1C14_HUMAN	MULTI-MSMS	wk1_s_trap_1	1_s_trap_1	919.4207	1	919.41961	918.412334	37416.91	-0.52552	-0.00048317	1.3779	0.0012669	0.85241	0.00078372	919.420977812511	28.128	1.1771	28.128	27.778	28.955	0					317	176	3	0	0	0	0.0010821	2	7377	95.541	27.229	1	7832700
DYSPYFK	7	Unmodified	_DYSPYFK_			0	0	0	sp|P02533|K1C14_HUMAN;CON__P02533;tr|A0A0G2JW58|A0A0G2JW58_RAT;tr|A0A0G2JT54|A0A0G2JT54_RAT;sp|Q6IFV1|K1C14_RAT;tr|A0A8I6A5I5|A0A8I6A5I5_RAT;tr|A0A0G2JXJ9|A0A0G2JXJ9_RAT;sp|Q9Z2K1|K1C16_MOUSE;CON__Q9Z2K1;CON__Q3ZAW8;sp|P08779|K1C16_HUMAN;CON__P08779;sp|Q61781|K1C14_MOUSE	sp|P02533|K1C14_HUMAN;sp|P08779|K1C16_HUMAN;sp|Q61781|K1C14_MOUSE	sp|P02533|K1C14_HUMAN	MULTI-MSMS	wk1_s_trap_2	1_s_trap_2	460.2135	2	460.213443	918.412334	51555.85	0.44821	0.00020627	-0.35839	-0.00016493	0.089822	4.1337E-05	460.213243625368	28.053	2.324	28.053	27.482	29.806	0					1053	345	4	0	0	0	0.018605	3	7440	76.847	61.21	1	100080000
DYSPYFK	7	Unmodified	_DYSPYFK_			0	0	0	sp|P02533|K1C14_HUMAN;CON__P02533;tr|A0A0G2JW58|A0A0G2JW58_RAT;tr|A0A0G2JT54|A0A0G2JT54_RAT;sp|Q6IFV1|K1C14_RAT;tr|A0A8I6A5I5|A0A8I6A5I5_RAT;tr|A0A0G2JXJ9|A0A0G2JXJ9_RAT;sp|Q9Z2K1|K1C16_MOUSE;CON__Q9Z2K1;CON__Q3ZAW8;sp|P08779|K1C16_HUMAN;CON__P08779;sp|Q61781|K1C14_MOUSE	sp|P02533|K1C14_HUMAN;sp|P08779|K1C16_HUMAN;sp|Q61781|K1C14_MOUSE	sp|P02533|K1C14_HUMAN	MULTI-MSMS	wk3_s_trap_1	3_s_trap_1	460.2133	2	460.213443	918.412334	52101.17	0.40275	0.00018535	-0.26414	-0.00012156	0.13861	6.3791E-05	460.213289697642	28.273	1.9744	28.273	27.718	29.693	0					780	301	3	0	0	0	0.011547	3	6816	67.741	10.031	1	51260000
DYSPYFK	7	Unmodified	_DYSPYFK_			0	0	0	sp|P02533|K1C14_HUMAN;CON__P02533;tr|A0A0G2JW58|A0A0G2JW58_RAT;tr|A0A0G2JT54|A0A0G2JT54_RAT;sp|Q6IFV1|K1C14_RAT;tr|A0A8I6A5I5|A0A8I6A5I5_RAT;tr|A0A0G2JXJ9|A0A0G2JXJ9_RAT;sp|Q9Z2K1|K1C16_MOUSE;CON__Q9Z2K1;CON__Q3ZAW8;sp|P08779|K1C16_HUMAN;CON__P08779;sp|Q61781|K1C14_MOUSE	sp|P02533|K1C14_HUMAN;sp|P08779|K1C16_HUMAN;sp|Q61781|K1C14_MOUSE	sp|P02533|K1C14_HUMAN	MULTI-MSMS	wk3_s_trap_2	3_s_trap_2	460.2135	2	460.213443	918.412334	51981.91	0.34521	0.00015887	-0.20436	-9.405E-05	0.14085	6.4819E-05	460.21331231801	28.133	2.3898	28.133	27.604	29.994	-1.9073E-06					845	359	4	0	0	0	0.010133	4	6978	75.311	10.534	1	54358000
DYSPYFK	7	Unmodified	_DYSPYFK_			0	0	0	sp|P02533|K1C14_HUMAN;CON__P02533;tr|A0A0G2JW58|A0A0G2JW58_RAT;tr|A0A0G2JT54|A0A0G2JT54_RAT;sp|Q6IFV1|K1C14_RAT;tr|A0A8I6A5I5|A0A8I6A5I5_RAT;tr|A0A0G2JXJ9|A0A0G2JXJ9_RAT;sp|Q9Z2K1|K1C16_MOUSE;CON__Q9Z2K1;CON__Q3ZAW8;sp|P08779|K1C16_HUMAN;CON__P08779;sp|Q61781|K1C14_MOUSE	sp|P02533|K1C14_HUMAN;sp|P08779|K1C16_HUMAN;sp|Q61781|K1C14_MOUSE	sp|P02533|K1C14_HUMAN	MULTI-MSMS	wk3_s_trap_2	3_s_trap_2	919.4208	1	919.41961	918.412334	37765.46	-1.0312	-0.00094811	1.4139	0.0012999	0.38266	0.00035182	919.421254172734	28.146	0.61823	28.146	27.931	28.549	0					123	93	2	0	0	0	0.027626	1	6811	38.806	3.982	1	3523800
DYSPYFK	7	Unmodified	_DYSPYFK_			0	0	0	sp|P02533|K1C14_HUMAN;CON__P02533;tr|A0A0G2JW58|A0A0G2JW58_RAT;tr|A0A0G2JT54|A0A0G2JT54_RAT;sp|Q6IFV1|K1C14_RAT;tr|A0A8I6A5I5|A0A8I6A5I5_RAT;tr|A0A0G2JXJ9|A0A0G2JXJ9_RAT;sp|Q9Z2K1|K1C16_MOUSE;CON__Q9Z2K1;CON__Q3ZAW8;sp|P08779|K1C16_HUMAN;CON__P08779;sp|Q61781|K1C14_MOUSE	sp|P02533|K1C14_HUMAN;sp|P08779|K1C16_HUMAN;sp|Q61781|K1C14_MOUSE	sp|P02533|K1C14_HUMAN	MULTI-MSMS	wk5_s_trap_1	5_s_trap_1	460.2134	2	460.213443	918.412334	52116.19	0.57886	0.0002664	-0.42177	-0.0001941	0.15709	7.2295E-05	460.213210375973	28.288	1.9129	28.288	27.702	29.615	1.9073E-06					811	297	4	0	0	0	0.024354	2	6827	62.978	51.417	1	43898000
DYSPYFK	7	Unmodified	_DYSPYFK_			0	0	0	sp|P02533|K1C14_HUMAN;CON__P02533;tr|A0A0G2JW58|A0A0G2JW58_RAT;tr|A0A0G2JT54|A0A0G2JT54_RAT;sp|Q6IFV1|K1C14_RAT;tr|A0A8I6A5I5|A0A8I6A5I5_RAT;tr|A0A0G2JXJ9|A0A0G2JXJ9_RAT;sp|Q9Z2K1|K1C16_MOUSE;CON__Q9Z2K1;CON__Q3ZAW8;sp|P08779|K1C16_HUMAN;CON__P08779;sp|Q61781|K1C14_MOUSE	sp|P02533|K1C14_HUMAN;sp|P08779|K1C16_HUMAN;sp|Q61781|K1C14_MOUSE	sp|P02533|K1C14_HUMAN	MULTI-MSMS	wk5_s_trap_2	5_s_trap_2	460.2135	2	460.213443	918.412334	51962.54	0.51829	0.00023852	-0.37967	-0.00017473	0.13862	6.3793E-05	460.213226583991	28.038	1.7751	28.038	27.526	29.301	0					745	270	4	0	0	0	0.021012	3	6838	64.776	55.027	1	43164000
DYSPYFK	7	Unmodified	_DYSPYFK_			0	0	0	sp|P02533|K1C14_HUMAN;CON__P02533;tr|A0A0G2JW58|A0A0G2JW58_RAT;tr|A0A0G2JT54|A0A0G2JT54_RAT;sp|Q6IFV1|K1C14_RAT;tr|A0A8I6A5I5|A0A8I6A5I5_RAT;tr|A0A0G2JXJ9|A0A0G2JXJ9_RAT;sp|Q9Z2K1|K1C16_MOUSE;CON__Q9Z2K1;CON__Q3ZAW8;sp|P08779|K1C16_HUMAN;CON__P08779;sp|Q61781|K1C14_MOUSE	sp|P02533|K1C14_HUMAN;sp|P08779|K1C16_HUMAN;sp|Q61781|K1C14_MOUSE	sp|P02533|K1C14_HUMAN	MULTI-MSMS	wk7_s_trap_1	7_s_trap_1	460.2134	2	460.213443	918.412334	51946.27	0.084865	3.9056E-05	0.019509	8.9785E-06	0.10437	4.8035E-05	460.21340811684	28.241	3.2749	28.241	27.608	30.883	-1.9073E-06					1335	528	4	0	0	0	0.0039432	3	6481	77.984	64.209	1	42503000
DYSPYFK	7	Unmodified	_DYSPYFK_			0	0	0	sp|P02533|K1C14_HUMAN;CON__P02533;tr|A0A0G2JW58|A0A0G2JW58_RAT;tr|A0A0G2JT54|A0A0G2JT54_RAT;sp|Q6IFV1|K1C14_RAT;tr|A0A8I6A5I5|A0A8I6A5I5_RAT;tr|A0A0G2JXJ9|A0A0G2JXJ9_RAT;sp|Q9Z2K1|K1C16_MOUSE;CON__Q9Z2K1;CON__Q3ZAW8;sp|P08779|K1C16_HUMAN;CON__P08779;sp|Q61781|K1C14_MOUSE	sp|P02533|K1C14_HUMAN;sp|P08779|K1C16_HUMAN;sp|Q61781|K1C14_MOUSE	sp|P02533|K1C14_HUMAN	MULTI-MSMS	wk7_s_trap_2	7_s_trap_2	460.2134	2	460.213443	918.412334	51533.76	0.16204	7.4575E-05	0.025298	1.1643E-05	0.18734	8.6217E-05	460.213411708219	27.966	2.6761	27.966	27.393	30.069	0					1316	439	4	0	0	0	0.0041782	3	6404	76.847	65.778	1	41259000
EDLARLLRDYQELMNTK	17	Oxidation (M)	_EDLARLLRDYQELM(ox)NTK_	EDLARLLRDYQELM(1)NTK	EDLARLLRDYQELM(65.95)NTK	0	1	0	sp|P04264|K2C1_HUMAN;CON__P04264	sp|P04264|K2C1_HUMAN	sp|P04264|K2C1_HUMAN	MULTI-MSMS	wk1_s_trap_1	1_s_trap_1	709.0308	3	708.696644	2123.0681	41262.25	-0.6269	-0.00044428	0.34097	0.00024164	-0.28593	-0.00020264	709.031173587536	53.403	1.9782	53.403	52.596	54.574	0					753	293	3	0	0	0	0.00071531	3	15399	65.949	45.836	1	23571000
EDLARLLRDYQELMNTK	17	Oxidation (M)	_EDLARLLRDYQELM(ox)NTK_	EDLARLLRDYQELM(1)NTK	EDLARLLRDYQELM(58.16)NTK	0	1	0	sp|P04264|K2C1_HUMAN;CON__P04264	sp|P04264|K2C1_HUMAN	sp|P04264|K2C1_HUMAN	MULTI-MSMS	wk1_s_trap_2	1_s_trap_2	709.0311	3	708.696644	2123.0681	41776.09	-0.58015	-0.00041115	0.18502	0.00013112	-0.39513	-0.00028003	709.031159254746	53.547	1.9663	53.547	52.724	54.691	3.8147E-06					903	301	4	0	0	0	0.0018404	2	15432	58.159	46.516	1	20794000
EDLARLLRDYQELMNTK	17	Oxidation (M)	_EDLARLLRDYQELM(ox)NTK_	EDLARLLRDYQELM(1)NTK	EDLARLLRDYQELM(71.56)NTK	0	1	0	sp|P04264|K2C1_HUMAN;CON__P04264	sp|P04264|K2C1_HUMAN	sp|P04264|K2C1_HUMAN	MULTI-MSMS	wk3_s_trap_1	3_s_trap_1	709.0307	3	708.696644	2123.0681	41917.36	-0.84364	-0.00059789	0.47608	0.0003374	-0.36756	-0.00026049	709.031308687904	52.367	1.9259	52.367	51.458	53.384	0					982	304	4	0	0	0	3.2293E-05	4	13939	71.558	49.344	1	27830000
EDLARLLRDYQELMNTK	17	Oxidation (M)	_EDLARLLRDYQELM(ox)NTK_	EDLARLLRDYQELM(1)NTK	EDLARLLRDYQELM(56.82)NTK	0	1	0	sp|P04264|K2C1_HUMAN;CON__P04264	sp|P04264|K2C1_HUMAN	sp|P04264|K2C1_HUMAN	MULTI-MSMS	wk3_s_trap_2	3_s_trap_2	709.0305	3	708.696644	2123.0681	41726.8	-0.85339	-0.0006048	0.50815	0.00036013	-0.34524	-0.00024467	709.031344363026	52.633	1.7971	52.633	51.816	53.613	0					816	293	4	0	0	0	0.00072217	2	14130	56.817	44.514	1	23972000
EDLARLLRDYQELMNTK	17	Oxidation (M)	_EDLARLLRDYQELM(ox)NTK_	EDLARLLRDYQELM(1)NTK	EDLARLLRDYQELM(49.46)NTK	0	1	0	sp|P04264|K2C1_HUMAN;CON__P04264	sp|P04264|K2C1_HUMAN	sp|P04264|K2C1_HUMAN	MULTI-MSMS	wk5_s_trap_1	5_s_trap_1	708.6962	3	708.696644	2123.0681	42355.54	-0.66034	-0.00046798	0.30985	0.00021959	-0.35049	-0.00024839	709.03117587749	51.211	1.2406	51.211	50.515	51.756	-3.8147E-06					599	184	5	0	0	0	0.0033588	2	13284	49.463	32.297	1	21143000
EDLARLLRDYQELMNTK	17	Oxidation (M)	_EDLARLLRDYQELM(ox)NTK_	EDLARLLRDYQELM(1)NTK	EDLARLLRDYQELM(52.03)NTK	0	1	0	sp|P04264|K2C1_HUMAN;CON__P04264	sp|P04264|K2C1_HUMAN	sp|P04264|K2C1_HUMAN	MULTI-MSMS	wk5_s_trap_2	5_s_trap_2	708.6966	3	708.696644	2123.0681	42169.44	-0.57396	-0.00040676	0.30167	0.0002138	-0.27228	-0.00019296	709.031186458418	50.763	1.4134	50.763	50.13	51.543	0					670	220	4	0	0	0	0.0032772	2	13176	52.026	38.041	1	15819000
EDLARLLRDYQELMNTK	17	Unmodified	_EDLARLLRDYQELMNTK_			0	0	0	sp|P04264|K2C1_HUMAN;CON__P04264	sp|P04264|K2C1_HUMAN	sp|P04264|K2C1_HUMAN	MULTI-MSMS	wk1_s_trap_1	1_s_trap_1	528.0266	4	527.775574	2107.07319	48369.61	0.33715	0.00017794	-0.019261	-1.0166E-05	0.31789	0.00016777	528.026732618359	60.367	1.2146	60.367	59.994	61.208	0					699	209	5	0	0	0	0.002173	3	17251	51.147	35.992	1	20755000
EDLARLLRDYQELMNTK	17	Unmodified	_EDLARLLRDYQELMNTK_			0	0	0	sp|P04264|K2C1_HUMAN;CON__P04264	sp|P04264|K2C1_HUMAN	sp|P04264|K2C1_HUMAN	MULTI-MSMS	wk1_s_trap_1	1_s_trap_1	703.699	3	703.365006	2107.07319	41657.99	-0.60212	-0.00042351	0.19831	0.00013949	-0.4038	-0.00028402	703.699315010617	60.389	1.5596	60.389	59.918	61.478	0					1006	269	5	0	0	0	5.9669E-11	3	17225	123.14	39.769	1	42772000
EDLARLLRDYQELMNTK	17	Unmodified	_EDLARLLRDYQELMNTK_			0	0	0	sp|P04264|K2C1_HUMAN;CON__P04264	sp|P04264|K2C1_HUMAN	sp|P04264|K2C1_HUMAN	MULTI-MSMS	wk1_s_trap_2	1_s_trap_2	703.3646	3	703.365006	2107.07319	41820.09	-0.69854	-0.00049133	-0.43661	-0.00030709	-1.1351	-0.00079842	703.698926869091	60.398	1.6306	60.398	59.903	61.533	0					1027	285	5	0	0	0	4.1211E-08	5	17208	103.01	29.129	1	36932000
EDLARLLRDYQELMNTK	17	Unmodified	_EDLARLLRDYQELMNTK_			0	0	0	sp|P04264|K2C1_HUMAN;CON__P04264	sp|P04264|K2C1_HUMAN	sp|P04264|K2C1_HUMAN	MULTI-MSMS	wk1_s_trap_2	1_s_trap_2	528.0259	4	527.775574	2107.07319	47995.56	-0.082284	-4.3428E-05	-0.30933	-0.00016326	-0.39162	-0.00020669	528.02652725691	60.38	1.4088	60.38	59.934	61.343	3.8147E-06					792	246	5	0	0	0	0.0015225	3	17294	60.209	27.869	1	20554000
EDLARLLRDYQELMNTK	17	Unmodified	_EDLARLLRDYQELMNTK_			0	0	0	sp|P04264|K2C1_HUMAN;CON__P04264	sp|P04264|K2C1_HUMAN	sp|P04264|K2C1_HUMAN	MULTI-MSMS	wk3_s_trap_1	3_s_trap_1	703.6989	3	703.365006	2107.07319	41840.81	-0.57118	-0.00040175	0.25187	0.00017715	-0.31931	-0.00022459	703.365160977529	59.963	1.6185	59.963	59.53	61.149	-3.8147E-06					1010	281	6	0	0	0	3.9648E-42	5	15824	159.81	41.976	1	79630000
EDLARLLRDYQELMNTK	17	Unmodified	_EDLARLLRDYQELMNTK_			0	0	0	sp|P04264|K2C1_HUMAN;CON__P04264	sp|P04264|K2C1_HUMAN	sp|P04264|K2C1_HUMAN	MULTI-MSMS	wk3_s_trap_1	3_s_trap_1	528.0272	4	527.775574	2107.07319	48353.79	0.54389	0.00028705	0.86535	0.00045671	1.4092	0.00074376	528.028133725333	59.938	1.5997	59.938	59.193	60.792	0					794	276	5	0	0	0	0.030406	3	15843	19.39	9.994	1	41362000
EDLARLLRDYQELMNTK	17	Unmodified	_EDLARLLRDYQELMNTK_			0	0	0	sp|P04264|K2C1_HUMAN;CON__P04264	sp|P04264|K2C1_HUMAN	sp|P04264|K2C1_HUMAN	MULTI-MSMS	wk3_s_trap_2	3_s_trap_2	703.6984	3	703.365006	2107.07319	41810.96	-0.45589	-0.00032066	-0.23898	-0.00016809	-0.69487	-0.00048874	703.699128478051	60.083	1.5945	60.083	59.558	61.153	0					1113	277	5	0	0	0	1.1018E-77	4	15883	189.81	58.253	1	70837000
EDLARLLRDYQELMNTK	17	Unmodified	_EDLARLLRDYQELMNTK_			0	0	0	sp|P04264|K2C1_HUMAN;CON__P04264	sp|P04264|K2C1_HUMAN	sp|P04264|K2C1_HUMAN	MULTI-MSMS	wk3_s_trap_2	3_s_trap_2	528.027	4	527.775574	2107.07319	47688.08	0.67867	0.00035819	0.71708	0.00037846	1.3957	0.00073664	528.028254451507	60.082	1.8904	60.082	59.045	60.935	-3.8147E-06					883	329	5	0	0	0	0.0012757	2	15902	53.169	20.829	1	35814000
EDLARLLRDYQELMNTK	17	Unmodified	_EDLARLLRDYQELMNTK_			0	0	0	sp|P04264|K2C1_HUMAN;CON__P04264	sp|P04264|K2C1_HUMAN	sp|P04264|K2C1_HUMAN	MULTI-MSMS	wk5_s_trap_1	5_s_trap_1	703.6988	3	703.365006	2107.07319	41804.35	-0.53029	-0.00037299	0.73585	0.00051757	0.20556	0.00014459	703.365159693476	59.556	1.144	59.556	59.125	60.269	0					655	205	4	0	0	0	2.7343E-08	3	15287	88.385	26.33	1	32603000
EDLARLLRDYQELMNTK	17	Unmodified	_EDLARLLRDYQELMNTK_			0	0	0	sp|P04264|K2C1_HUMAN;CON__P04264	sp|P04264|K2C1_HUMAN	sp|P04264|K2C1_HUMAN	MULTI-MSMS	wk5_s_trap_2	5_s_trap_2	703.6992	3	703.365006	2107.07319	42212.27	-0.56568	-0.00039788	0.3608	0.00025377	-0.20488	-0.00014411	703.699379625472	59.173	1.0982	59.173	58.735	59.834	0					680	198	5	0	0	0	1.3686E-08	2	15161	92.977	23.248	1	23677000
EDLARLLRDYQELMNTK	17	Unmodified	_EDLARLLRDYQELMNTK_			0	0	0	sp|P04264|K2C1_HUMAN;CON__P04264	sp|P04264|K2C1_HUMAN	sp|P04264|K2C1_HUMAN	MULTI-MSMS	wk7_s_trap_1	7_s_trap_1	703.6989	3	703.365006	2107.07319	41673.48	-0.5245	-0.00036891	-0.057658	-4.0555E-05	-0.58215	-0.00040947	703.69930197486	60.573	1.6184	60.573	60.03	61.649	-3.8147E-06					1007	288	5	0	0	0	2.6788E-07	3	15319	82.707	23.193	1	22962000
EDLARLLRDYQELMNTK	17	Unmodified	_EDLARLLRDYQELMNTK_			0	0	0	sp|P04264|K2C1_HUMAN;CON__P04264	sp|P04264|K2C1_HUMAN	sp|P04264|K2C1_HUMAN	MULTI-MSMS	wk7_s_trap_1	7_s_trap_1	528.2772	4	527.775574	2107.07319	48274.59	0.55895	0.000295	-0.40258	-0.00021247	0.15637	8.2529E-05	528.026337503297	60.572	1.3043	60.572	60.041	61.345	0					793	232	4	0	0	0	0.0016384	2	15330	41.412	27.158	1	11832000
EDLARLLRDYQELMNTK	17	Unmodified	_EDLARLLRDYQELMNTK_			0	0	0	sp|P04264|K2C1_HUMAN;CON__P04264	sp|P04264|K2C1_HUMAN	sp|P04264|K2C1_HUMAN	MULTI-MSMS	wk7_s_trap_2	7_s_trap_2	703.3646	3	703.365006	2107.07319	42031.72	-0.60664	-0.00042669	0.080176	5.6393E-05	-0.52646	-0.00037029	703.365136505153	60.791	1.6073	60.791	60.193	61.8	3.8147E-06					1089	287	5	0	0	0	0.00034368	4	15083	61.815	16.766	1	16074000
EDLARLLRDYQELMNTK	17	Unmodified	_EDLARLLRDYQELMNTK_			0	0	0	sp|P04264|K2C1_HUMAN;CON__P04264	sp|P04264|K2C1_HUMAN	sp|P04264|K2C1_HUMAN	MULTI-MSMS	wk7_s_trap_2	7_s_trap_2	528.0263	4	527.775574	2107.07319	48220.31	0.33426	0.00017641	-0.26705	-0.00014094	0.067212	3.5473E-05	528.026293692867	60.859	1.6725	60.859	60.214	61.887	0					851	299	4	0	0	0	0.0015111	3	15022	42.338	21.104	1	7436400
EDLARLLRDYQELMNVK	17	Unmodified	_EDLARLLRDYQELMNVK_			0	0	0	sp|P35908|K22E_HUMAN;CON__P35908	sp|P35908|K22E_HUMAN	sp|P35908|K22E_HUMAN	MULTI-MSMS	wk1_s_trap_1	1_s_trap_1	702.7052	3	702.705251	2105.09392	41732.95	-0.59554	-0.00041849	0.78032	0.00054834	0.18478	0.00012985	703.041075752372	62.639	0.77718	62.639	62.276	63.053	0					300	134	3	0	0	0	0.012117	1	17795	41.412	24.919	1	6826600
EDLARLLRDYQELMNVK	17	Unmodified	_EDLARLLRDYQELMNVK_			0	0	0	sp|P35908|K22E_HUMAN;CON__P35908	sp|P35908|K22E_HUMAN	sp|P35908|K22E_HUMAN	MULTI-MSMS	wk1_s_trap_2	1_s_trap_2	703.0403	3	702.705251	2105.09392	42028.2	-0.76427	-0.00053706	-0.083359	-5.8577E-05	-0.84763	-0.00059564	703.040417642532	62.642	0.82554	62.642	62.3	63.126	0					443	141	4	0	0	0	0.01689	1	17746	37.77	20.551	1	7269200
EDLARLLRDYQELMNVK	17	Unmodified	_EDLARLLRDYQELMNVK_			0	0	0	sp|P35908|K22E_HUMAN;CON__P35908	sp|P35908|K22E_HUMAN	sp|P35908|K22E_HUMAN	MULTI-MSMS	wk3_s_trap_1	3_s_trap_1	702.7047	3	702.705251	2105.09392	42057.68	-0.49518	-0.00034796	0.1333	9.3667E-05	-0.36188	-0.0002543	703.040396292731	62.283	1.1089	62.283	61.882	62.991	0					550	188	5	0	0	0	0.0012527	2	16378	55.864	39.371	1	19866000
EDLARLLRDYQELMNVK	17	Unmodified	_EDLARLLRDYQELMNVK_			0	0	0	sp|P35908|K22E_HUMAN;CON__P35908	sp|P35908|K22E_HUMAN	sp|P35908|K22E_HUMAN	MULTI-MSMS	wk3_s_trap_2	3_s_trap_2	702.7051	3	702.705251	2105.09392	42234.8	-0.33778	-0.00023736	-0.40128	-0.00028198	-0.73905	-0.00051934	703.039869269676	62.373	1.168	62.373	61.894	63.062	0					614	204	5	0	0	0	0.00065039	2	16435	60.209	35.042	1	19715000
EDLARLLRDYQELMNVK	17	Unmodified	_EDLARLLRDYQELMNVK_			0	0	0	sp|P35908|K22E_HUMAN;CON__P35908	sp|P35908|K22E_HUMAN	sp|P35908|K22E_HUMAN	MULTI-MSMS	wk5_s_trap_1	5_s_trap_1	703.0401	3	702.705251	2105.09392	42499.71	-0.49188	-0.00034565	0.81843	0.00057512	0.32656	0.00022947	703.041263735933	62.233	0.12888	62.233	62.181	62.31	0					44	22	3	0	0	0	0.027167	1	15859	28.58	7.9298	1	4167500
EDLARLLRDYQELMNVK	17	Unmodified	_EDLARLLRDYQELMNVK_			0	0	0	sp|P35908|K22E_HUMAN;CON__P35908	sp|P35908|K22E_HUMAN	sp|P35908|K22E_HUMAN	MULTI-MSMS	wk5_s_trap_2	5_s_trap_2	703.0411	3	702.705251	2105.09392	42910.33	-0.56469	-0.00039681	1.0874	0.00076415	0.52275	0.00036734	703.04095855318	61.735	0.45691	61.735	61.499	61.956	0					143	82	2	0	0	0	0.025134	1	15723	29.341	13.398	1	5342900
EEAEALYHSK	10	Unmodified	_EEAEALYHSK_			0	0	0	sp|P35908|K22E_HUMAN;CON__P35908	sp|P35908|K22E_HUMAN	sp|P35908|K22E_HUMAN	MULTI-MSMS	wk1_s_trap_1	1_s_trap_1	588.7804	2	588.78021	1175.54587	45918.27	-0.26733	-0.0001574	0.50884	0.00029959	0.2415	0.00014219	588.780498160021	14.413	1.7038	14.413	13.94	15.644	0					764	254	4	0	0	0	2.4382E-14	4	3273	172.23	162.64	1	99760000
EEAEALYHSK	10	Unmodified	_EEAEALYHSK_			0	0	0	sp|P35908|K22E_HUMAN;CON__P35908	sp|P35908|K22E_HUMAN	sp|P35908|K22E_HUMAN	MULTI-MSMS	wk1_s_trap_1	1_s_trap_1	392.8558	3	392.855899	1175.54587	55265.46	-0.34477	-0.00013545	0.27818	0.00010929	-0.066591	-2.6161E-05	392.856038423242	14.439	1.6165	14.439	13.899	15.516	-9.5367E-07					895	241	5	0	0	0	0.023243	2	3254	66.595	63.744	1	157640000
EEAEALYHSK	10	Unmodified	_EEAEALYHSK_			0	0	0	sp|P35908|K22E_HUMAN;CON__P35908	sp|P35908|K22E_HUMAN	sp|P35908|K22E_HUMAN	MULTI-MSMS	wk1_s_trap_2	1_s_trap_2	588.7805	2	588.78021	1175.54587	45991.35	-0.35645	-0.00020987	0.62847	0.00037003	0.27202	0.00016016	588.78057256693	14.351	1.6492	14.351	13.857	15.506	0					826	243	5	0	0	0	7.9782E-14	4	3342	163.32	110.6	1	88849000
EEAEALYHSK	10	Unmodified	_EEAEALYHSK_			0	0	0	sp|P35908|K22E_HUMAN;CON__P35908	sp|P35908|K22E_HUMAN	sp|P35908|K22E_HUMAN	MULTI-MSMS	wk1_s_trap_2	1_s_trap_2	392.8559	3	392.855899	1175.54587	55954.84	-0.25383	-9.972E-05	0.17161	6.7419E-05	-0.082222	-3.2301E-05	392.855998476661	14.369	1.7691	14.369	13.832	15.601	0					920	260	5	0	0	0	0.022379	2	3308	67.726	64.874	1	158480000
EEAEALYHSK	10	Unmodified	_EEAEALYHSK_			0	0	0	sp|P35908|K22E_HUMAN;CON__P35908	sp|P35908|K22E_HUMAN	sp|P35908|K22E_HUMAN	MULTI-MSMS	wk3_s_trap_1	3_s_trap_1	588.7804	2	588.78021	1175.54587	46050.33	0.010078	5.9336E-06	0.26469	0.00015584	0.27476	0.00016178	588.780362371401	14.504	1.8421	14.504	14.036	15.878	0					867	294	4	0	0	0	1.255E-34	3	3131	182.76	169.39	1	114650000
EEAEALYHSK	10	Unmodified	_EEAEALYHSK_			0	0	0	sp|P35908|K22E_HUMAN;CON__P35908	sp|P35908|K22E_HUMAN	sp|P35908|K22E_HUMAN	MULTI-MSMS	wk3_s_trap_1	3_s_trap_1	392.8559	3	392.855899	1175.54587	55287.04	-0.053042	-2.0838E-05	0.025934	1.0188E-05	-0.027108	-1.065E-05	392.855936085187	14.508	1.7751	14.508	14.018	15.793	0					990	283	5	0	0	0	0.029575	1	3213	58.37	55.392	1	188480000
EEAEALYHSK	10	Unmodified	_EEAEALYHSK_			0	0	0	sp|P35908|K22E_HUMAN;CON__P35908	sp|P35908|K22E_HUMAN	sp|P35908|K22E_HUMAN	MULTI-MSMS	wk3_s_trap_2	3_s_trap_2	588.7803	2	588.78021	1175.54587	45914.21	-0.38584	-0.00022718	0.64028	0.00037698	0.25443	0.00014981	588.780596117156	14.302	1.8128	14.302	13.833	15.646	9.5367E-07					906	289	5	0	0	0	1.9281E-17	4	3153	169.44	126.57	1	100610000
EEAEALYHSK	10	Unmodified	_EEAEALYHSK_			0	0	0	sp|P35908|K22E_HUMAN;CON__P35908	sp|P35908|K22E_HUMAN	sp|P35908|K22E_HUMAN	MULTI-MSMS	wk3_s_trap_2	3_s_trap_2	392.856	3	392.855899	1175.54587	55988.79	0.021157	8.3117E-06	-0.085566	-3.3615E-05	-0.064409	-2.5303E-05	392.855891991362	14.308	1.9573	14.308	13.767	15.724	0					1029	315	5	0	0	0	0.037646	1	3141	40.715	37.737	1	185010000
EEAEALYHSK	10	Unmodified	_EEAEALYHSK_			0	0	0	sp|P35908|K22E_HUMAN;CON__P35908	sp|P35908|K22E_HUMAN	sp|P35908|K22E_HUMAN	MULTI-MSMS	wk5_s_trap_1	5_s_trap_1	588.7803	2	588.78021	1175.54587	46197.72	0.15187	8.9421E-05	0.18435	0.00010854	0.33623	0.00019796	588.780329883888	14.535	1.5764	14.535	14.042	15.618	0					782	252	4	0	0	0	8.5518E-33	2	3220	163.32	128.02	1	58005000
EEAEALYHSK	10	Unmodified	_EEAEALYHSK_			0	0	0	sp|P35908|K22E_HUMAN;CON__P35908	sp|P35908|K22E_HUMAN	sp|P35908|K22E_HUMAN	MULTI-MSMS	wk5_s_trap_2	5_s_trap_2	588.7804	2	588.78021	1175.54587	46161.19	0.12587	7.4107E-05	0.20048	0.00011804	0.32635	0.00019215	588.780346783429	14.415	1.4886	14.415	13.977	15.466	9.5367E-07					714	238	5	0	0	0	2.5914E-23	2	3231	152.34	140.98	1	52419000
EEAEALYHSK	10	Unmodified	_EEAEALYHSK_			0	0	0	sp|P35908|K22E_HUMAN;CON__P35908	sp|P35908|K22E_HUMAN	sp|P35908|K22E_HUMAN	MSMS	wk5_s_trap_2	5_s_trap_2	588.7806	2	588.78021	1175.54587	NaN	NaN	NaN	NaN	NaN	NaN	NaN	NaN	15.441	1	15.441	14.941	15.941	0								0	0	0	1.0942E-05	1	3492	87.308	50.287	1
EEAEALYHSK	10	Unmodified	_EEAEALYHSK_			0	0	0	sp|P35908|K22E_HUMAN;CON__P35908	sp|P35908|K22E_HUMAN	sp|P35908|K22E_HUMAN	MULTI-MSMS	wk7_s_trap_1	7_s_trap_1	588.7804	2	588.78021	1175.54587	46186.08	0.17527	0.0001032	-0.0014306	-8.4233E-07	0.17384	0.00010235	588.78020064241	14.562	2.1413	14.562	14.055	16.196	0					1045	367	5	0	0	0	1.6106E-41	6	3060	169.09	159.31	1	39449000
EEAEALYHSK	10	Unmodified	_EEAEALYHSK_			0	0	0	sp|P35908|K22E_HUMAN;CON__P35908	sp|P35908|K22E_HUMAN	sp|P35908|K22E_HUMAN	MULTI-MSMS	wk7_s_trap_1	7_s_trap_1	392.8558	3	392.855899	1175.54587	54777.62	0.013067	5.1336E-06	-0.16562	-6.5063E-05	-0.15255	-5.993E-05	392.855856855066	14.539	2.3357	14.539	14.02	16.356	0					1275	398	5	0	0	0	0.038087	2	3218	31.185	28.334	1	75189000
EEAEALYHSK	10	Unmodified	_EEAEALYHSK_			0	0	0	sp|P35908|K22E_HUMAN;CON__P35908	sp|P35908|K22E_HUMAN	sp|P35908|K22E_HUMAN	MULTI-MSMS	wk7_s_trap_2	7_s_trap_2	588.7804	2	588.78021	1175.54587	46172.6	0.10679	6.2873E-05	0.10318	6.075E-05	0.20996	0.00012362	588.780239782024	14.341	2.151	14.341	13.852	16.003	0					968	364	4	0	0	0	1.5167E-41	5	3017	169.44	158.08	1	34257000
EEAEALYHSK	10	Unmodified	_EEAEALYHSK_			0	0	0	sp|P35908|K22E_HUMAN;CON__P35908	sp|P35908|K22E_HUMAN	sp|P35908|K22E_HUMAN	MULTI-MSMS	wk7_s_trap_2	7_s_trap_2	392.8559	3	392.855899	1175.54587	55821.21	0.12952	5.0883E-05	-0.28757	-0.00011297	-0.15805	-6.2091E-05	392.855802908003	14.326	2.3213	14.326	13.795	16.117	0					1177	393	5	0	0	0	0.028809	2	3093	41.704	38.852	1	78659000
EELAYLK	7	Unmodified	_EELAYLK_			0	0	0	sp|P02533|K1C14_HUMAN;CON__P02533;tr|A0A0G2JW58|A0A0G2JW58_RAT;tr|A0A0G2JT54|A0A0G2JT54_RAT;sp|Q6IFV1|K1C14_RAT;sp|Q6IFU7|K1C42_RAT;tr|K7ESE1|K7ESE1_HUMAN;tr|A0A8I6A5I5|A0A8I6A5I5_RAT;tr|A0A0G2JXJ9|A0A0G2JXJ9_RAT;tr|K7EMS3|K7EMS3_HUMAN;tr|C9JM50|C9JM50_HUMAN;sp|P08727|K1C19_HUMAN;CON__P08727;sp|Q63279|K1C19_RAT;sp|P19001|K1C19_MOUSE;CON__P19001;sp|Q61781|K1C14_MOUSE;tr|A0A8I5ZN82|A0A8I5ZN82_RAT;t…	sp|P02533|K1C14_HUMAN;sp|Q61781|K1C14_MOUSE;sp|Q04695|K1C17_HUMAN	sp|P02533|K1C14_HUMAN	MULTI-MSMS	wk1_s_trap_1	1_s_trap_1	433.2368	2	433.236919	864.459284	53297.02	0.3793	0.00016433	-0.088421	-3.8307E-05	0.29088	0.00012602	433.236806668433	26.685	1.9013	26.685	26.213	28.114	0					714	272	4	0	0	0	0.0054371	3	6895	88.734	10.986	1	134100000
EELAYLK	7	Unmodified	_EELAYLK_			0	0	0	sp|P02533|K1C14_HUMAN;CON__P02533;tr|A0A0G2JW58|A0A0G2JW58_RAT;tr|A0A0G2JT54|A0A0G2JT54_RAT;sp|Q6IFV1|K1C14_RAT;sp|Q6IFU7|K1C42_RAT;tr|K7ESE1|K7ESE1_HUMAN;tr|A0A8I6A5I5|A0A8I6A5I5_RAT;tr|A0A0G2JXJ9|A0A0G2JXJ9_RAT;tr|K7EMS3|K7EMS3_HUMAN;tr|C9JM50|C9JM50_HUMAN;sp|P08727|K1C19_HUMAN;CON__P08727;sp|Q63279|K1C19_RAT;sp|P19001|K1C19_MOUSE;CON__P19001;sp|Q61781|K1C14_MOUSE;tr|A0A8I5ZN82|A0A8I5ZN82_RAT;t…	sp|P02533|K1C14_HUMAN;sp|Q61781|K1C14_MOUSE;sp|Q04695|K1C17_HUMAN	sp|P02533|K1C14_HUMAN	MULTI-MSMS	wk1_s_trap_2	1_s_trap_2	433.2371	2	433.236919	864.459284	53236.44	0.41507	0.00017982	-0.30989	-0.00013425	0.10518	4.557E-05	433.236718620595	26.632	2.0147	26.632	26.127	28.142	0					747	288	4	0	0	0	0.0050225	4	7078	99.384	10.986	1	142290000
EELAYLK	7	Unmodified	_EELAYLK_			0	0	0	sp|P02533|K1C14_HUMAN;CON__P02533;tr|A0A0G2JW58|A0A0G2JW58_RAT;tr|A0A0G2JT54|A0A0G2JT54_RAT;sp|Q6IFV1|K1C14_RAT;sp|Q6IFU7|K1C42_RAT;tr|K7ESE1|K7ESE1_HUMAN;tr|A0A8I6A5I5|A0A8I6A5I5_RAT;tr|A0A0G2JXJ9|A0A0G2JXJ9_RAT;tr|K7EMS3|K7EMS3_HUMAN;tr|C9JM50|C9JM50_HUMAN;sp|P08727|K1C19_HUMAN;CON__P08727;sp|Q63279|K1C19_RAT;sp|P19001|K1C19_MOUSE;CON__P19001;sp|Q61781|K1C14_MOUSE;tr|A0A8I5ZN82|A0A8I5ZN82_RAT;t…	sp|P02533|K1C14_HUMAN;sp|Q61781|K1C14_MOUSE;sp|Q04695|K1C17_HUMAN	sp|P02533|K1C14_HUMAN	MULTI-MSMS	wk3_s_trap_1	3_s_trap_1	433.237	2	433.236919	864.459284	53618	0.35736	0.00015482	-0.11411	-4.9438E-05	0.24325	0.00010538	433.236781855971	26.84	1.5307	26.84	26.431	27.962	0					481	224	3	0	0	0	0.01073	3	6562	72.021	10.483	1	49489000
EELAYLK	7	Unmodified	_EELAYLK_			0	0	0	sp|P02533|K1C14_HUMAN;CON__P02533;tr|A0A0G2JW58|A0A0G2JW58_RAT;tr|A0A0G2JT54|A0A0G2JT54_RAT;sp|Q6IFV1|K1C14_RAT;sp|Q6IFU7|K1C42_RAT;tr|K7ESE1|K7ESE1_HUMAN;tr|A0A8I6A5I5|A0A8I6A5I5_RAT;tr|A0A0G2JXJ9|A0A0G2JXJ9_RAT;tr|K7EMS3|K7EMS3_HUMAN;tr|C9JM50|C9JM50_HUMAN;sp|P08727|K1C19_HUMAN;CON__P08727;sp|Q63279|K1C19_RAT;sp|P19001|K1C19_MOUSE;CON__P19001;sp|Q61781|K1C14_MOUSE;tr|A0A8I5ZN82|A0A8I5ZN82_RAT;t…	sp|P02533|K1C14_HUMAN;sp|Q61781|K1C14_MOUSE;sp|Q04695|K1C17_HUMAN	sp|P02533|K1C14_HUMAN	MULTI-MSMS	wk3_s_trap_2	3_s_trap_2	433.237	2	433.236919	864.459284	53403.01	0.61152	0.00026493	-0.34063	-0.00014757	0.27089	0.00011736	433.236683952523	26.713	1.6358	26.713	26.283	27.919	1.9073E-06					541	238	3	0	0	0	0.0096717	2	6425	79.454	10.483	1	48738000
EELAYLK	7	Unmodified	_EELAYLK_			0	0	0	sp|P02533|K1C14_HUMAN;CON__P02533;tr|A0A0G2JW58|A0A0G2JW58_RAT;tr|A0A0G2JT54|A0A0G2JT54_RAT;sp|Q6IFV1|K1C14_RAT;sp|Q6IFU7|K1C42_RAT;tr|K7ESE1|K7ESE1_HUMAN;tr|A0A8I6A5I5|A0A8I6A5I5_RAT;tr|A0A0G2JXJ9|A0A0G2JXJ9_RAT;tr|K7EMS3|K7EMS3_HUMAN;tr|C9JM50|C9JM50_HUMAN;sp|P08727|K1C19_HUMAN;CON__P08727;sp|Q63279|K1C19_RAT;sp|P19001|K1C19_MOUSE;CON__P19001;sp|Q61781|K1C14_MOUSE;tr|A0A8I5ZN82|A0A8I5ZN82_RAT;t…	sp|P02533|K1C14_HUMAN;sp|Q61781|K1C14_MOUSE;sp|Q04695|K1C17_HUMAN	sp|P02533|K1C14_HUMAN	MULTI-MSMS	wk5_s_trap_1	5_s_trap_1	433.237	2	433.236919	864.459284	53623.82	0.54362	0.00023552	-0.18959	-8.2138E-05	0.35403	0.00015338	433.236753109258	26.802	1.7356	26.802	26.377	28.113	0					539	259	3	0	0	0	0.020571	2	6422	67.035	10.251	1	45249000
EELAYLK	7	Unmodified	_EELAYLK_			0	0	0	sp|P02533|K1C14_HUMAN;CON__P02533;tr|A0A0G2JW58|A0A0G2JW58_RAT;tr|A0A0G2JT54|A0A0G2JT54_RAT;sp|Q6IFV1|K1C14_RAT;sp|Q6IFU7|K1C42_RAT;tr|K7ESE1|K7ESE1_HUMAN;tr|A0A8I6A5I5|A0A8I6A5I5_RAT;tr|A0A0G2JXJ9|A0A0G2JXJ9_RAT;tr|K7EMS3|K7EMS3_HUMAN;tr|C9JM50|C9JM50_HUMAN;sp|P08727|K1C19_HUMAN;CON__P08727;sp|Q63279|K1C19_RAT;sp|P19001|K1C19_MOUSE;CON__P19001;sp|Q61781|K1C14_MOUSE;tr|A0A8I5ZN82|A0A8I5ZN82_RAT;t…	sp|P02533|K1C14_HUMAN;sp|Q61781|K1C14_MOUSE;sp|Q04695|K1C17_HUMAN	sp|P02533|K1C14_HUMAN	MULTI-MSMS	wk5_s_trap_2	5_s_trap_2	433.2368	2	433.236919	864.459284	53374.88	0.60647	0.00026274	-0.36347	-0.00015747	0.24299	0.00010527	433.236685477132	26.629	1.631	26.629	26.193	27.824	-1.9073E-06					572	242	3	0	0	0	0.030558	2	6398	59.641	10.159	1	45198000
EELAYLK	7	Unmodified	_EELAYLK_			0	0	0	sp|P02533|K1C14_HUMAN;CON__P02533;tr|A0A0G2JW58|A0A0G2JW58_RAT;tr|A0A0G2JT54|A0A0G2JT54_RAT;sp|Q6IFV1|K1C14_RAT;sp|Q6IFU7|K1C42_RAT;tr|K7ESE1|K7ESE1_HUMAN;tr|A0A8I6A5I5|A0A8I6A5I5_RAT;tr|A0A0G2JXJ9|A0A0G2JXJ9_RAT;tr|K7EMS3|K7EMS3_HUMAN;tr|C9JM50|C9JM50_HUMAN;sp|P08727|K1C19_HUMAN;CON__P08727;sp|Q63279|K1C19_RAT;sp|P19001|K1C19_MOUSE;CON__P19001;sp|Q61781|K1C14_MOUSE;tr|A0A8I5ZN82|A0A8I5ZN82_RAT;t…	sp|P02533|K1C14_HUMAN;sp|Q61781|K1C14_MOUSE;sp|Q04695|K1C17_HUMAN	sp|P02533|K1C14_HUMAN	MULTI-MSMS	wk7_s_trap_1	7_s_trap_1	433.2369	2	433.236919	864.459284	53702.71	-0.037013	-1.6035E-05	0.24388	0.00010566	0.20686	8.962E-05	433.236924654651	26.816	2.3635	26.816	26.315	28.678	0					804	382	3	0	0	0	0.0044955	5	6174	88.734	10.986	1	26193000
EELAYLK	7	Unmodified	_EELAYLK_			0	0	0	sp|P02533|K1C14_HUMAN;CON__P02533;tr|A0A0G2JW58|A0A0G2JW58_RAT;tr|A0A0G2JT54|A0A0G2JT54_RAT;sp|Q6IFV1|K1C14_RAT;sp|Q6IFU7|K1C42_RAT;tr|K7ESE1|K7ESE1_HUMAN;tr|A0A8I6A5I5|A0A8I6A5I5_RAT;tr|A0A0G2JXJ9|A0A0G2JXJ9_RAT;tr|K7EMS3|K7EMS3_HUMAN;tr|C9JM50|C9JM50_HUMAN;sp|P08727|K1C19_HUMAN;CON__P08727;sp|Q63279|K1C19_RAT;sp|P19001|K1C19_MOUSE;CON__P19001;sp|Q61781|K1C14_MOUSE;tr|A0A8I5ZN82|A0A8I5ZN82_RAT;t…	sp|P02533|K1C14_HUMAN;sp|Q61781|K1C14_MOUSE;sp|Q04695|K1C17_HUMAN	sp|P02533|K1C14_HUMAN	MULTI-MSMS	wk7_s_trap_2	7_s_trap_2	433.2369	2	433.236919	864.459284	53066.66	0.17183	7.4442E-05	-0.034744	-1.5053E-05	0.13708	5.9389E-05	433.23681518535	26.668	2.2024	26.668	26.163	28.365	0					763	357	3	0	0	0	0.0036838	3	6035	79.454	10.159	1	29278000
EELAYLRK	8	Unmodified	_EELAYLRK_			0	0	0	sp|P08779|K1C16_HUMAN;CON__P08779;tr|K7ENW6|K7ENW6_HUMAN	sp|P08779|K1C16_HUMAN	sp|P08779|K1C16_HUMAN	MULTI-MSMS	wk1_s_trap_1	1_s_trap_1	511.2879	2	511.287474	1020.5604	49747.07	0.55931	0.00028597	0.22372	0.00011439	0.78303	0.00040035	511.287572260141	21.929	1.4362	21.929	21.499	22.935	0					595	222	4	0	0	0	3.2008E-30	3	5492	173.11	124.05	1	42928000
EELAYLRK	8	Unmodified	_EELAYLRK_			0	0	0	sp|P08779|K1C16_HUMAN;CON__P08779;tr|K7ENW6|K7ENW6_HUMAN	sp|P08779|K1C16_HUMAN	sp|P08779|K1C16_HUMAN	MSMS	wk1_s_trap_1	1_s_trap_1	511.2889	2	511.287474	1020.5604	NaN	NaN	NaN	NaN	NaN	NaN	NaN	NaN	22.887	1	22.887	22.387	23.387	-1.9073E-06								0	0	0	0.00040442	1	5778	72.234	60.584	1
EELAYLRK	8	Unmodified	_EELAYLRK_			0	0	0	sp|P08779|K1C16_HUMAN;CON__P08779;tr|K7ENW6|K7ENW6_HUMAN	sp|P08779|K1C16_HUMAN	sp|P08779|K1C16_HUMAN	MULTI-MSMS	wk1_s_trap_2	1_s_trap_2	511.2878	2	511.287474	1020.5604	49897.48	0.3847	0.00019669	0.42784	0.00021875	0.81254	0.00041544	511.287680126032	21.856	1.6027	21.856	21.387	22.99	-1.9073E-06					601	248	4	0	0	0	2.1949E-51	3	5573	186.43	135.53	1	43426000
EELAYLRK	8	Unmodified	_EELAYLRK_			0	0	0	sp|P08779|K1C16_HUMAN;CON__P08779;tr|K7ENW6|K7ENW6_HUMAN	sp|P08779|K1C16_HUMAN	sp|P08779|K1C16_HUMAN	MULTI-MSMS	wk3_s_trap_1	3_s_trap_1	511.2881	2	511.287474	1020.5604	49582.61	0.6442	0.00032937	0.11699	5.9817E-05	0.7612	0.00038919	511.287552479938	22.036	1.3756	22.036	21.677	23.052	0					491	227	3	0	0	0	2.4914E-09	2	5121	134.06	98.807	1	24097000
EELAYLRK	8	Unmodified	_EELAYLRK_			0	0	0	sp|P08779|K1C16_HUMAN;CON__P08779;tr|K7ENW6|K7ENW6_HUMAN	sp|P08779|K1C16_HUMAN	sp|P08779|K1C16_HUMAN	MULTI-MSMS	wk3_s_trap_2	3_s_trap_2	511.2878	2	511.287474	1020.5604	50080.36	1.4594	0.00074616	-0.63937	-0.0003269	0.82001	0.00041926	511.287128581414	21.927	1.1896	21.927	21.527	22.716	0					457	193	3	0	0	0	9.2199E-23	2	5173	160.03	118.8	1	22487000
EELAYLRK	8	Unmodified	_EELAYLRK_			0	0	0	sp|P08779|K1C16_HUMAN;CON__P08779;tr|K7ENW6|K7ENW6_HUMAN	sp|P08779|K1C16_HUMAN	sp|P08779|K1C16_HUMAN	MULTI-MSMS	wk7_s_trap_1	7_s_trap_1	511.2879	2	511.287474	1020.5604	49589.35	0.37578	0.00019213	0.43515	0.00022249	0.81093	0.00041462	511.287699019596	21.985	1.6441	21.985	21.652	23.296	0					609	282	3	0	0	0	0.011189	3	4909	97.602	72.303	1	8544900
EELAYLRK	8	Unmodified	_EELAYLRK_			0	0	0	sp|P08779|K1C16_HUMAN;CON__P08779;tr|K7ENW6|K7ENW6_HUMAN	sp|P08779|K1C16_HUMAN	sp|P08779|K1C16_HUMAN	MULTI-MSMS	wk7_s_trap_2	7_s_trap_2	511.2879	2	511.287474	1020.5604	49682.54	0.19735	0.0001009	0.61331	0.00031358	0.81066	0.00041448	511.287787706788	21.976	1.5678	21.976	21.552	23.12	0					523	269	3	0	0	0	0.033815	2	4975	59.205	47.339	1	7721000
EEMSQLTGQNSGDVNVEINVAPGK	24	Oxidation (M)	_EEM(ox)SQLTGQNSGDVNVEINVAPGK_	EEM(1)SQLTGQNSGDVNVEINVAPGK	EEM(122.3)SQLTGQNSGDVNVEINVAPGK	0	1	0	sp|P35527|K1C9_HUMAN;CON__P35527;tr|K7EQQ3|K7EQQ3_HUMAN	sp|P35527|K1C9_HUMAN	sp|P35527|K1C9_HUMAN	MULTI-MSMS	wk1_s_trap_1	1_s_trap_1	845.0682	3	844.734263	2531.18096	38007.29	-0.45868	-0.00038746	-0.59694	-0.00050426	-1.0556	-0.00089172	845.068280132393	33.456	3.2323	33.456	32.838	36.07	0					1619	488	5	0	0	0	1.8615E-20	3	8941	122.3	118.64	1	67368000
EEMSQLTGQNSGDVNVEINVAPGK	24	Oxidation (M)	_EEM(ox)SQLTGQNSGDVNVEINVAPGK_	EEM(1)SQLTGQNSGDVNVEINVAPGK	EEM(47.53)SQLTGQNSGDVNVEINVAPGK	0	1	0	sp|P35527|K1C9_HUMAN;CON__P35527;tr|K7EQQ3|K7EQQ3_HUMAN	sp|P35527|K1C9_HUMAN	sp|P35527|K1C9_HUMAN	MULTI-MSMS	wk1_s_trap_1	1_s_trap_1	1267.0977	2	1266.59776	2531.18096	31564.62	0.0364	4.6105E-05	-0.75362	-0.00095454	-0.71722	-0.00090843	1267.09866755554	33.325	1.262	33.325	32.949	34.211	0					630	190	4	0	0	0	9.9239E-05	1	9081	47.532	42.984	1	17631000
EEMSQLTGQNSGDVNVEINVAPGK	24	Oxidation (M)	_EEM(ox)SQLTGQNSGDVNVEINVAPGK_	EEM(1)SQLTGQNSGDVNVEINVAPGK	EEM(99.44)SQLTGQNSGDVNVEINVAPGK	0	1	0	sp|P35527|K1C9_HUMAN;CON__P35527;tr|K7EQQ3|K7EQQ3_HUMAN	sp|P35527|K1C9_HUMAN	sp|P35527|K1C9_HUMAN	MULTI-MSMS	wk1_s_trap_2	1_s_trap_2	845.0678	3	844.734263	2531.18096	37795.77	-0.53853	-0.00045491	-0.60055	-0.0005073	-1.1391	-0.00096221	845.068335067616	33.281	3.6829	33.281	32.649	36.332	0					1670	560	6	0	0	0	3.2084E-15	4	9104	99.441	91.354	1	58828000
EEMSQLTGQNSGDVNVEINVAPGK	24	Oxidation (M)	_EEM(ox)SQLTGQNSGDVNVEINVAPGK_	EEM(1)SQLTGQNSGDVNVEINVAPGK	EEM(42.61)SQLTGQNSGDVNVEINVAPGK	0	1	0	sp|P35527|K1C9_HUMAN;CON__P35527;tr|K7EQQ3|K7EQQ3_HUMAN	sp|P35527|K1C9_HUMAN	sp|P35527|K1C9_HUMAN	MULTI-SECPEP	wk1_s_trap_2	1_s_trap_2	845.406	3	844.734263	2531.18096	35784.94	-0.84551	-0.00071423	4.2668	0.0036043	3.4213	0.0028901	845.407353509937	39.179	0.53304	39.179	38.794	39.327	0					117	79	2	0	0	0	0.00018074	1	10795	42.612	37.854	1	7085000
EEMSQLTGQNSGDVNVEINVAPGK	24	Oxidation (M)	_EEM(ox)SQLTGQNSGDVNVEINVAPGK_	EEM(1)SQLTGQNSGDVNVEINVAPGK	EEM(83.06)SQLTGQNSGDVNVEINVAPGK	0	1	0	sp|P35527|K1C9_HUMAN;CON__P35527;tr|K7EQQ3|K7EQQ3_HUMAN	sp|P35527|K1C9_HUMAN	sp|P35527|K1C9_HUMAN	MULTI-MSMS	wk3_s_trap_1	3_s_trap_1	845.0683	3	844.734263	2531.18096	37947.1	-0.57021	-0.00048168	-0.30594	-0.00025843	-0.87615	-0.00074011	845.068516261514	33.416	1.5334	33.416	32.871	34.405	3.8147E-06					935	243	5	0	0	0	1.8148E-11	3	8211	83.064	74.977	1	42373000
EEMSQLTGQNSGDVNVEINVAPGK	24	Oxidation (M)	_EEM(ox)SQLTGQNSGDVNVEINVAPGK_	EEM(1)SQLTGQNSGDVNVEINVAPGK	EEM(109.85)SQLTGQNSGDVNVEINVAPGK	0	1	0	sp|P35527|K1C9_HUMAN;CON__P35527;tr|K7EQQ3|K7EQQ3_HUMAN	sp|P35527|K1C9_HUMAN	sp|P35527|K1C9_HUMAN	MULTI-MSMS	wk3_s_trap_2	3_s_trap_2	845.0686	3	844.734263	2531.18096	38036.15	-0.46484	-0.00039267	-0.36928	-0.00031194	-0.83412	-0.00070461	845.068405097514	33.191	1.9121	33.191	32.652	34.564	0					1127	303	5	0	0	0	9.5115E-22	3	8345	109.85	101.76	1	40009000
EEMSQLTGQNSGDVNVEINVAPGK	24	Oxidation (M)	_EEM(ox)SQLTGQNSGDVNVEINVAPGK_	EEM(1)SQLTGQNSGDVNVEINVAPGK	EEM(101.6)SQLTGQNSGDVNVEINVAPGK	0	1	0	sp|P35527|K1C9_HUMAN;CON__P35527;tr|K7EQQ3|K7EQQ3_HUMAN	sp|P35527|K1C9_HUMAN	sp|P35527|K1C9_HUMAN	MULTI-MSMS	wk5_s_trap_1	5_s_trap_1	845.0687	3	844.734263	2531.18096	37987.58	-0.60152	-0.00050812	-0.37545	-0.00031715	-0.97696	-0.00082527	845.068487217699	33.368	2.1918	33.368	32.797	34.989	0					1311	343	5	0	0	0	3.6383E-19	3	8240	101.6	96.841	1	43249000
EEMSQLTGQNSGDVNVEINVAPGK	24	Oxidation (M)	_EEM(ox)SQLTGQNSGDVNVEINVAPGK_	EEM(1)SQLTGQNSGDVNVEINVAPGK	EEM(76.42)SQLTGQNSGDVNVEINVAPGK	0	1	0	sp|P35527|K1C9_HUMAN;CON__P35527;tr|K7EQQ3|K7EQQ3_HUMAN	sp|P35527|K1C9_HUMAN	sp|P35527|K1C9_HUMAN	MULTI-MSMS	wk5_s_trap_2	5_s_trap_2	845.0676	3	844.734263	2531.18096	37899.55	-0.62984	-0.00053205	-0.26875	-0.00022702	-0.89859	-0.00075907	845.068531188251	33.031	1.8816	33.031	32.422	34.304	0					991	296	4	0	0	0	2.0014E-11	3	8233	76.417	71.659	1	30051000
EEMSQLTGQNSGDVNVEINVAPGK	24	Oxidation (M)	_EEM(ox)SQLTGQNSGDVNVEINVAPGK_	EEM(1)SQLTGQNSGDVNVEINVAPGK	EEM(79.69)SQLTGQNSGDVNVEINVAPGK	0	1	0	sp|P35527|K1C9_HUMAN;CON__P35527;tr|K7EQQ3|K7EQQ3_HUMAN	sp|P35527|K1C9_HUMAN	sp|P35527|K1C9_HUMAN	MULTI-MSMS	wk7_s_trap_1	7_s_trap_1	845.0679	3	844.734263	2531.18096	37872.36	-0.62529	-0.00052821	-0.37783	-0.00031917	-1.0031	-0.00084737	845.06836446911	33.37	3.8254	33.37	32.741	36.566	0					2015	618	5	0	0	0	3.2189E-14	4	8164	79.69	76.806	1	24162000
EEMSQLTGQNSGDVNVEINVAPGK	24	Oxidation (M)	_EEM(ox)SQLTGQNSGDVNVEINVAPGK_	EEM(1)SQLTGQNSGDVNVEINVAPGK	EEM(60.27)SQLTGQNSGDVNVEINVAPGK	0	1	0	sp|P35527|K1C9_HUMAN;CON__P35527;tr|K7EQQ3|K7EQQ3_HUMAN	sp|P35527|K1C9_HUMAN	sp|P35527|K1C9_HUMAN	MULTI-MSMS	wk7_s_trap_2	7_s_trap_2	845.0674	3	844.734263	2531.18096	37615.15	-0.39853	-0.00033665	-0.85097	-0.00071885	-1.2495	-0.0010555	845.068150931358	33.309	3.0406	33.309	32.464	35.504	0					2006	496	6	0	0	0	6.761E-08	4	7997	60.272	57.219	1	18399000
EEMSQLTGQNSGDVNVEINVAPGK	24	Unmodified	_EEMSQLTGQNSGDVNVEINVAPGK_			0	0	0	sp|P35527|K1C9_HUMAN;CON__P35527;tr|K7EQQ3|K7EQQ3_HUMAN	sp|P35527|K1C9_HUMAN	sp|P35527|K1C9_HUMAN	MULTI-MSMS	wk1_s_trap_1	1_s_trap_1	839.7361	3	839.402625	2515.18605	37810.8	-0.45386	-0.00038097	-0.57886	-0.0004859	-1.0327	-0.00086687	839.736623691606	38.123	2.8311	38.123	37.561	40.392	0					1964	402	7	0	0	0	8.7414E-39	7	10493	157.3	155.6	1	162580000
EEMSQLTGQNSGDVNVEINVAPGK	24	Unmodified	_EEMSQLTGQNSGDVNVEINVAPGK_			0	0	0	sp|P35527|K1C9_HUMAN;CON__P35527;tr|K7EQQ3|K7EQQ3_HUMAN	sp|P35527|K1C9_HUMAN	sp|P35527|K1C9_HUMAN	MULTI-MSMS	wk1_s_trap_1	1_s_trap_1	1259.1001	2	1258.6003	2515.18605	31396.75	0.086278	0.00010859	-0.72466	-0.00091206	-0.63838	-0.00080347	1259.10109297789	38.152	2.2578	38.152	37.665	39.923	0					1320	322	5	0	0	0	4.6933E-16	5	10528	139.58	128.62	1	46246000
EEMSQLTGQNSGDVNVEINVAPGK	24	Unmodified	_EEMSQLTGQNSGDVNVEINVAPGK_			0	0	0	sp|P35527|K1C9_HUMAN;CON__P35527;tr|K7EQQ3|K7EQQ3_HUMAN	sp|P35527|K1C9_HUMAN	sp|P35527|K1C9_HUMAN	MULTI-MSMS	wk1_s_trap_1	1_s_trap_1	839.7357	3	839.402625	2515.18605	37613.84	-0.86723	-0.00072796	0.016175	1.3577E-05	-0.85106	-0.00071438	839.736730993685	40.392	1.3824	40.392	40.108	41.49	0					443	198	4	0	0	0	0.00042525	1	11262	43.888	36.528	1	23979000
EEMSQLTGQNSGDVNVEINVAPGK	24	Unmodified	_EEMSQLTGQNSGDVNVEINVAPGK_			0	0	0	sp|P35527|K1C9_HUMAN;CON__P35527;tr|K7EQQ3|K7EQQ3_HUMAN	sp|P35527|K1C9_HUMAN	sp|P35527|K1C9_HUMAN	MULTI-MSMS	wk1_s_trap_1	1_s_trap_1	839.7364	3	839.402625	2515.18605	38134.33	-0.89183	-0.00074861	-0.37295	-0.00031306	-1.2648	-0.0010617	839.736753313298	48.624	0.27711	48.624	48.494	48.771	0					74	36	3	0	0	0	0.0023568	1	13868	34.155	30.941	1	7826100
EEMSQLTGQNSGDVNVEINVAPGK	24	Unmodified	_EEMSQLTGQNSGDVNVEINVAPGK_			0	0	0	sp|P35527|K1C9_HUMAN;CON__P35527;tr|K7EQQ3|K7EQQ3_HUMAN	sp|P35527|K1C9_HUMAN	sp|P35527|K1C9_HUMAN	MULTI-MSMS	wk1_s_trap_1	1_s_trap_1	839.7374	3	839.402625	2515.18605	38286.7	-0.66968	-0.00056213	-0.31126	-0.00026127	-0.98094	-0.0008234	839.402644695305	51.292	0.25843	51.292	51.184	51.442	3.8147E-06					87	37	3	0	0	0	0.036871	1	14667	19.044	16.432	1	4331600
EEMSQLTGQNSGDVNVEINVAPGK	24	Unmodified	_EEMSQLTGQNSGDVNVEINVAPGK_			0	0	0	sp|P35527|K1C9_HUMAN;CON__P35527;tr|K7EQQ3|K7EQQ3_HUMAN	sp|P35527|K1C9_HUMAN	sp|P35527|K1C9_HUMAN	MSMS	wk1_s_trap_1	1_s_trap_1	839.4016	3	839.402625	2515.18605	NaN	NaN	NaN	NaN	NaN	NaN	NaN	NaN	46.269	1	46.269	45.769	46.769	0								0	0	0	0.041202	1	13039	25.823	23.022	1
EEMSQLTGQNSGDVNVEINVAPGK	24	Unmodified	_EEMSQLTGQNSGDVNVEINVAPGK_			0	0	0	sp|P35527|K1C9_HUMAN;CON__P35527;tr|K7EQQ3|K7EQQ3_HUMAN	sp|P35527|K1C9_HUMAN	sp|P35527|K1C9_HUMAN	MULTI-MSMS	wk1_s_trap_2	1_s_trap_2	839.7369	3	839.402625	2515.18605	37587.61	-0.76823	-0.00064485	-0.35368	-0.00029688	-1.1219	-0.00094173	839.736803712261	37.986	4.2092	37.986	37.397	41.606	0					2472	606	7	0	0	0	2.1391E-48	9	10568	163.64	162.07	1	138620000
EEMSQLTGQNSGDVNVEINVAPGK	24	Unmodified	_EEMSQLTGQNSGDVNVEINVAPGK_			0	0	0	sp|P35527|K1C9_HUMAN;CON__P35527;tr|K7EQQ3|K7EQQ3_HUMAN	sp|P35527|K1C9_HUMAN	sp|P35527|K1C9_HUMAN	MULTI-MSMS	wk1_s_trap_2	1_s_trap_2	1259.1013	2	1258.6003	2515.18605	31406.39	-0.034185	-4.3025E-05	-0.70059	-0.00088176	-0.73477	-0.00092479	1259.10128518055	37.995	2.1705	37.995	37.489	39.66	0					1322	313	6	0	0	0	6.2902E-18	5	10611	167.61	160.07	1	42869000
EEMSQLTGQNSGDVNVEINVAPGK	24	Unmodified	_EEMSQLTGQNSGDVNVEINVAPGK_			0	0	0	sp|P35527|K1C9_HUMAN;CON__P35527;tr|K7EQQ3|K7EQQ3_HUMAN	sp|P35527|K1C9_HUMAN	sp|P35527|K1C9_HUMAN	MULTI-MSMS	wk1_s_trap_2	1_s_trap_2	839.7334	3	839.402625	2515.18605	37618.11	-1.4546	-0.001221	-1.9191	-0.0016109	-3.3738	-0.002832	840.070043172977	46.423	0.1321	46.423	46.366	46.498	-3.8147E-06					55	18	4	0	0	0	0.033563	1	13211	19.755	16.873	1	6606300
EEMSQLTGQNSGDVNVEINVAPGK	24	Unmodified	_EEMSQLTGQNSGDVNVEINVAPGK_			0	0	0	sp|P35527|K1C9_HUMAN;CON__P35527;tr|K7EQQ3|K7EQQ3_HUMAN	sp|P35527|K1C9_HUMAN	sp|P35527|K1C9_HUMAN	MULTI-MSMS	wk1_s_trap_2	1_s_trap_2	839.4002	3	839.402625	2515.18605	37618.14	-1.395	-0.001171	-1.0653	-0.00089419	-2.4603	-0.0020652	839.735944659017	46.974	0.4371	46.974	46.721	47.158	-3.8147E-06					173	64	4	0	0	0	0.0079211	2	13318	25.935	23.895	1	6088900
EEMSQLTGQNSGDVNVEINVAPGK	24	Unmodified	_EEMSQLTGQNSGDVNVEINVAPGK_			0	0	0	sp|P35527|K1C9_HUMAN;CON__P35527;tr|K7EQQ3|K7EQQ3_HUMAN	sp|P35527|K1C9_HUMAN	sp|P35527|K1C9_HUMAN	MULTI-MSMS	wk1_s_trap_2	1_s_trap_2	839.737	3	839.402625	2515.18605	37598.63	-1.2812	-0.0010754	0.20008	0.00016795	-1.0811	-0.00090746	839.737041294894	47.761	0.57917	47.761	47.704	48.284	0					117	67	3	0	0	0	0.007735	1	13642	26.21	22.406	1	5295800
EEMSQLTGQNSGDVNVEINVAPGK	24	Unmodified	_EEMSQLTGQNSGDVNVEINVAPGK_			0	0	0	sp|P35527|K1C9_HUMAN;CON__P35527;tr|K7EQQ3|K7EQQ3_HUMAN	sp|P35527|K1C9_HUMAN	sp|P35527|K1C9_HUMAN	MULTI-MSMS	wk1_s_trap_2	1_s_trap_2	839.7339	3	839.402625	2515.18605	37718.91	-1.0423	-0.0008749	-0.129	-0.00010828	-1.1713	-0.00098319	840.070929601548	49.917	0.28773	49.917	49.819	50.106	0					109	43	4	0	0	0	0.0081007	1	14326	25.67	23.057	1	6642200
EEMSQLTGQNSGDVNVEINVAPGK	24	Unmodified	_EEMSQLTGQNSGDVNVEINVAPGK_			0	0	0	sp|P35527|K1C9_HUMAN;CON__P35527;tr|K7EQQ3|K7EQQ3_HUMAN	sp|P35527|K1C9_HUMAN	sp|P35527|K1C9_HUMAN	MULTI-MSMS	wk1_s_trap_2	1_s_trap_2	839.736	3	839.402625	2515.18605	37760.04	-0.98155	-0.00082391	0.13636	0.00011446	-0.84519	-0.00070946	839.737051031639	50.256	0.87597	50.256	50.063	50.939	0					301	135	4	0	0	0	0.034574	2	14525	19.538	16.814	1	7737200
EEMSQLTGQNSGDVNVEINVAPGK	24	Unmodified	_EEMSQLTGQNSGDVNVEINVAPGK_			0	0	0	sp|P35527|K1C9_HUMAN;CON__P35527;tr|K7EQQ3|K7EQQ3_HUMAN	sp|P35527|K1C9_HUMAN	sp|P35527|K1C9_HUMAN	MULTI-MSMS	wk1_s_trap_2	1_s_trap_2	839.735	3	839.402625	2515.18605	37804.87	-0.90806	-0.00076222	-0.16199	-0.00013597	-1.07	-0.0008982	839.736965744108	51.08	0.3916	51.08	50.939	51.331	0					110	56	4	0	0	0	0.038384	1	14733	18.719	16.107	1	4924900
EEMSQLTGQNSGDVNVEINVAPGK	24	Unmodified	_EEMSQLTGQNSGDVNVEINVAPGK_			0	0	0	sp|P35527|K1C9_HUMAN;CON__P35527;tr|K7EQQ3|K7EQQ3_HUMAN	sp|P35527|K1C9_HUMAN	sp|P35527|K1C9_HUMAN	MULTI-MSMS	wk1_s_trap_2	1_s_trap_2	839.7365	3	839.402625	2515.18605	37682.32	-0.84003	-0.00070512	-0.029598	-2.4845E-05	-0.86963	-0.00072997	839.736931978849	51.732	0.3546	51.732	51.503	51.858	3.8147E-06					69	47	2	0	0	0	0.0075948	1	14838	26.417	23.804	1	6078200
EEMSQLTGQNSGDVNVEINVAPGK	24	Unmodified	_EEMSQLTGQNSGDVNVEINVAPGK_			0	0	0	sp|P35527|K1C9_HUMAN;CON__P35527;tr|K7EQQ3|K7EQQ3_HUMAN	sp|P35527|K1C9_HUMAN	sp|P35527|K1C9_HUMAN	MSMS	wk1_s_trap_2	1_s_trap_2	839.4001	3	839.402625	2515.18605	NaN	NaN	NaN	NaN	NaN	NaN	NaN	NaN	45.767	1	45.767	45.267	46.267	0								0	0	0	0.032607	1	13009	26.759	22.778	1
EEMSQLTGQNSGDVNVEINVAPGK	24	Unmodified	_EEMSQLTGQNSGDVNVEINVAPGK_			0	0	0	sp|P35527|K1C9_HUMAN;CON__P35527;tr|K7EQQ3|K7EQQ3_HUMAN	sp|P35527|K1C9_HUMAN	sp|P35527|K1C9_HUMAN	MULTI-MSMS	wk3_s_trap_1	3_s_trap_1	839.737	3	839.402625	2515.18605	38009.19	-0.66541	-0.00055855	-0.18653	-0.00015657	-0.85194	-0.00071512	839.736972306477	38.116	2.8245	38.116	37.554	40.379	0					1653	414	6	0	0	0	3.1361E-62	7	9510	168.4	166.83	1	229320000
EEMSQLTGQNSGDVNVEINVAPGK	24	Unmodified	_EEMSQLTGQNSGDVNVEINVAPGK_			0	0	0	sp|P35527|K1C9_HUMAN;CON__P35527;tr|K7EQQ3|K7EQQ3_HUMAN	sp|P35527|K1C9_HUMAN	sp|P35527|K1C9_HUMAN	MULTI-MSMS	wk3_s_trap_1	3_s_trap_1	1259.1008	2	1258.6003	2515.18605	31516.03	-0.27418	-0.00034508	-0.23445	-0.00029508	-0.50863	-0.00064016	1259.10171693483	38.105	1.9498	38.105	37.66	39.61	0					991	285	6	0	0	0	2.6186E-25	4	9639	155.98	144.5	1	73337000
EEMSQLTGQNSGDVNVEINVAPGK	24	Unmodified	_EEMSQLTGQNSGDVNVEINVAPGK_			0	0	0	sp|P35527|K1C9_HUMAN;CON__P35527;tr|K7EQQ3|K7EQQ3_HUMAN	sp|P35527|K1C9_HUMAN	sp|P35527|K1C9_HUMAN	MULTI-MSMS	wk3_s_trap_1	3_s_trap_1	839.7342	3	839.402625	2515.18605	38240.34	-0.72341	-0.00060723	-0.023028	-1.933E-05	-0.74644	-0.00062656	839.736428792977	39.679	0.99438	39.679	39.524	40.519	0					269	145	2	0	0	0	0.00015048	2	10022	43.523	40.309	1	22794000
EEMSQLTGQNSGDVNVEINVAPGK	24	Unmodified	_EEMSQLTGQNSGDVNVEINVAPGK_			0	0	0	sp|P35527|K1C9_HUMAN;CON__P35527;tr|K7EQQ3|K7EQQ3_HUMAN	sp|P35527|K1C9_HUMAN	sp|P35527|K1C9_HUMAN	MULTI-MSMS	wk3_s_trap_1	3_s_trap_1	839.7387	3	839.402625	2515.18605	38050.06	-0.75553	-0.0006342	-0.088337	-7.415E-05	-0.84387	-0.00070835	839.736529329997	40.782	0.5756	40.782	40.638	41.213	0					190	86	3	0	0	0	0.002606	1	10354	28.675	21.644	1	7884800
EEMSQLTGQNSGDVNVEINVAPGK	24	Unmodified	_EEMSQLTGQNSGDVNVEINVAPGK_			0	0	0	sp|P35527|K1C9_HUMAN;CON__P35527;tr|K7EQQ3|K7EQQ3_HUMAN	sp|P35527|K1C9_HUMAN	sp|P35527|K1C9_HUMAN	MULTI-MSMS	wk3_s_trap_2	3_s_trap_2	839.7366	3	839.402625	2515.18605	37691.38	-0.56597	-0.00047508	-0.34727	-0.0002915	-0.91324	-0.00076657	839.736787749302	37.957	3.0023	37.957	37.377	40.379	0					2057	440	7	0	0	0	4.5479E-43	9	9694	148.29	146.71	1	208640000
EEMSQLTGQNSGDVNVEINVAPGK	24	Unmodified	_EEMSQLTGQNSGDVNVEINVAPGK_			0	0	0	sp|P35527|K1C9_HUMAN;CON__P35527;tr|K7EQQ3|K7EQQ3_HUMAN	sp|P35527|K1C9_HUMAN	sp|P35527|K1C9_HUMAN	MULTI-MSMS	wk3_s_trap_2	3_s_trap_2	1259.101	2	1258.6003	2515.18605	31432.2	-0.61664	-0.0007761	0.10506	0.00013223	-0.51158	-0.00064387	1259.10211429657	37.898	2.1006	37.898	37.454	39.555	0					1174	305	6	0	0	0	1.044E-20	3	9727	147.1	139.5	1	67672000
EEMSQLTGQNSGDVNVEINVAPGK	24	Unmodified	_EEMSQLTGQNSGDVNVEINVAPGK_			0	0	0	sp|P35527|K1C9_HUMAN;CON__P35527;tr|K7EQQ3|K7EQQ3_HUMAN	sp|P35527|K1C9_HUMAN	sp|P35527|K1C9_HUMAN	MULTI-MSMS	wk3_s_trap_2	3_s_trap_2	839.7368	3	839.402625	2515.18605	37599.21	-0.86147	-0.00072312	0.088417	7.4217E-05	-0.77306	-0.0006489	839.736797130788	40.582	0.66909	40.582	40.365	41.034	0					203	101	3	0	0	0	0.00089348	1	10428	34.254	31.015	1	9445200
EEMSQLTGQNSGDVNVEINVAPGK	24	Unmodified	_EEMSQLTGQNSGDVNVEINVAPGK_			0	0	0	sp|P35527|K1C9_HUMAN;CON__P35527;tr|K7EQQ3|K7EQQ3_HUMAN	sp|P35527|K1C9_HUMAN	sp|P35527|K1C9_HUMAN	MULTI-MSMS	wk3_s_trap_2	3_s_trap_2	840.068	3	839.402625	2515.18605	37672.08	-1.2989	-0.0010903	-1.2226	-0.0010262	-2.5215	-0.0021165	839.736348940242	44.082	0.22579	44.082	43.989	44.215	-3.8147E-06					49	33	2	0	0	0	0.030565	1	11528	14.762	8.5997	1	5016300
EEMSQLTGQNSGDVNVEINVAPGK	24	Unmodified	_EEMSQLTGQNSGDVNVEINVAPGK_			0	0	0	sp|P35527|K1C9_HUMAN;CON__P35527;tr|K7EQQ3|K7EQQ3_HUMAN	sp|P35527|K1C9_HUMAN	sp|P35527|K1C9_HUMAN	MULTI-MSMS	wk3_s_trap_2	3_s_trap_2	839.7338	3	839.402625	2515.18605	38382.61	-1.3065	-0.0010967	-1.2263	-0.0010293	-2.5328	-0.002126	839.73604390742	46.4	0.38654	46.4	46.13	46.516	0					113	55	3	0	0	0	0.003363	1	12272	26.21	23.597	1	4623000
EEMSQLTGQNSGDVNVEINVAPGK	24	Unmodified	_EEMSQLTGQNSGDVNVEINVAPGK_			0	0	0	sp|P35527|K1C9_HUMAN;CON__P35527;tr|K7EQQ3|K7EQQ3_HUMAN	sp|P35527|K1C9_HUMAN	sp|P35527|K1C9_HUMAN	MULTI-MSMS	wk3_s_trap_2	3_s_trap_2	839.735	3	839.402625	2515.18605	38680.82	-1.2754	-0.0010706	0.15017	0.00012605	-1.1252	-0.0009445	839.73619741987	47.08	0.53963	47.08	46.668	47.208	3.8147E-06					89	64	2	0	0	0	0.019995	2	12376	18.881	16.119	1	6635400
EEMSQLTGQNSGDVNVEINVAPGK	24	Unmodified	_EEMSQLTGQNSGDVNVEINVAPGK_			0	0	0	sp|P35527|K1C9_HUMAN;CON__P35527;tr|K7EQQ3|K7EQQ3_HUMAN	sp|P35527|K1C9_HUMAN	sp|P35527|K1C9_HUMAN	MULTI-MSMS	wk3_s_trap_2	3_s_trap_2	839.4012	3	839.402625	2515.18605	39579.36	-1.2323	-0.0010344	-0.011263	-9.4542E-06	-1.2435	-0.0010438	839.736960808563	47.761	0.25534	47.761	47.618	47.873	0					53	33	2	0	0	0	0.039502	1	12795	12.196	4.6629	1	5418800
EEMSQLTGQNSGDVNVEINVAPGK	24	Unmodified	_EEMSQLTGQNSGDVNVEINVAPGK_			0	0	0	sp|P35527|K1C9_HUMAN;CON__P35527;tr|K7EQQ3|K7EQQ3_HUMAN	sp|P35527|K1C9_HUMAN	sp|P35527|K1C9_HUMAN	MULTI-MSMS	wk3_s_trap_2	3_s_trap_2	839.7386	3	839.402625	2515.18605	38544.14	-1.1444	-0.0009606	0.35709	0.00029974	-0.7873	-0.00066086	839.737355664848	49.424	0.45251	49.424	49.213	49.665	0					109	70	2	0	0	0	0.0031696	1	13276	26.84	22.487	1	4729600
EEMSQLTGQNSGDVNVEINVAPGK	24	Unmodified	_EEMSQLTGQNSGDVNVEINVAPGK_			0	0	0	sp|P35527|K1C9_HUMAN;CON__P35527;tr|K7EQQ3|K7EQQ3_HUMAN	sp|P35527|K1C9_HUMAN	sp|P35527|K1C9_HUMAN	MULTI-MSMS	wk3_s_trap_2	3_s_trap_2	839.4001	3	839.402625	2515.18605	38791.91	-1.0469	-0.0008788	0.34584	0.0002903	-0.7011	-0.0005885	839.736816095351	51.257	0.33723	51.257	51.1	51.437	-3.8147E-06					121	51	4	0	0	0	0.017186	1	13744	19.975	12.354	1	5158500
EEMSQLTGQNSGDVNVEINVAPGK	24	Unmodified	_EEMSQLTGQNSGDVNVEINVAPGK_			0	0	0	sp|P35527|K1C9_HUMAN;CON__P35527;tr|K7EQQ3|K7EQQ3_HUMAN	sp|P35527|K1C9_HUMAN	sp|P35527|K1C9_HUMAN	MULTI-MSMS	wk3_s_trap_2	3_s_trap_2	839.4042	3	839.402625	2515.18605	39883.74	-0.74858	-0.00062836	-1.5828	-0.0013286	-2.3314	-0.001957	839.402039282373	56.964	0.20739	56.964	56.88	57.087	0					69	33	3	0	0	0	0.038233	1	15213	12.554	12.006	1	3370300
EEMSQLTGQNSGDVNVEINVAPGK	24	Unmodified	_EEMSQLTGQNSGDVNVEINVAPGK_			0	0	0	sp|P35527|K1C9_HUMAN;CON__P35527;tr|K7EQQ3|K7EQQ3_HUMAN	sp|P35527|K1C9_HUMAN	sp|P35527|K1C9_HUMAN	MULTI-MSMS	wk5_s_trap_1	5_s_trap_1	839.7366	3	839.402625	2515.18605	38108.36	-0.79487	-0.00066721	-0.13444	-0.00011285	-0.92931	-0.00078007	839.73702846512	38.083	2.9374	38.083	37.554	40.492	0					1862	450	7	0	0	0	6.1501E-43	8	9545	150.36	148.66	1	190430000
EEMSQLTGQNSGDVNVEINVAPGK	24	Unmodified	_EEMSQLTGQNSGDVNVEINVAPGK_			0	0	0	sp|P35527|K1C9_HUMAN;CON__P35527;tr|K7EQQ3|K7EQQ3_HUMAN	sp|P35527|K1C9_HUMAN	sp|P35527|K1C9_HUMAN	MULTI-MSMS	wk5_s_trap_1	5_s_trap_1	1259.1017	2	1258.6003	2515.18605	31352.62	-0.27646	-0.00034795	-0.23226	-0.00029233	-0.50872	-0.00064028	1259.10166992109	38.082	1.5431	38.082	37.622	39.165	0					944	239	5	0	0	0	1.6739E-18	3	9586	136.17	128.62	1	62379000
EEMSQLTGQNSGDVNVEINVAPGK	24	Unmodified	_EEMSQLTGQNSGDVNVEINVAPGK_			0	0	0	sp|P35527|K1C9_HUMAN;CON__P35527;tr|K7EQQ3|K7EQQ3_HUMAN	sp|P35527|K1C9_HUMAN	sp|P35527|K1C9_HUMAN	MULTI-MSMS	wk5_s_trap_1	5_s_trap_1	839.7347	3	839.402625	2515.18605	37773.02	-0.87554	-0.00073493	-0.4477	-0.0003758	-1.3232	-0.0011107	839.736725633702	40.545	0.55063	40.545	40.437	40.988	0					139	86	2	0	0	0	0.027868	1	10320	16.562	9.2021	1	10161000
EEMSQLTGQNSGDVNVEINVAPGK	24	Unmodified	_EEMSQLTGQNSGDVNVEINVAPGK_			0	0	0	sp|P35527|K1C9_HUMAN;CON__P35527;tr|K7EQQ3|K7EQQ3_HUMAN	sp|P35527|K1C9_HUMAN	sp|P35527|K1C9_HUMAN	MULTI-MSMS	wk5_s_trap_1	5_s_trap_1	839.3976	3	839.402625	2515.18605	37340.1	-0.81347	-0.00068283	-4.2096	-0.0035335	-5.023	-0.0042164	839.733908028875	45.224	0.42809	45.224	45.083	45.511	-3.8147E-06					105	58	3	0	0	0	0.034411	1	11585	14.408	11.484	1	7331900
EEMSQLTGQNSGDVNVEINVAPGK	24	Unmodified	_EEMSQLTGQNSGDVNVEINVAPGK_			0	0	0	sp|P35527|K1C9_HUMAN;CON__P35527;tr|K7EQQ3|K7EQQ3_HUMAN	sp|P35527|K1C9_HUMAN	sp|P35527|K1C9_HUMAN	MULTI-SECPEP	wk5_s_trap_1	5_s_trap_1	839.4014	3	839.402625	2515.18605	37835.06	-0.8227	-0.00069058	-2.7354	-0.0022961	-3.5581	-0.0029867	839.734926049651	44.617	0.25988	44.617	44.424	44.684	0					58	40	2	0	0	0	0.02614	1	11390	18.248	14.141	1	6966600
EEMSQLTGQNSGDVNVEINVAPGK	24	Unmodified	_EEMSQLTGQNSGDVNVEINVAPGK_			0	0	0	sp|P35527|K1C9_HUMAN;CON__P35527;tr|K7EQQ3|K7EQQ3_HUMAN	sp|P35527|K1C9_HUMAN	sp|P35527|K1C9_HUMAN	MULTI-SECPEP	wk5_s_trap_1	5_s_trap_1	839.7365	3	839.402625	2515.18605	37292.19	-0.81853	-0.00068708	-3.8727	-0.0032508	-4.6912	-0.0039378	839.398510975741	44.884	0.7043	44.884	44.424	45.128	0					212	109	3	0	0	0	0.018151	1	11485	21.022	19.084	1	6600900
EEMSQLTGQNSGDVNVEINVAPGK	24	Unmodified	_EEMSQLTGQNSGDVNVEINVAPGK_			0	0	0	sp|P35527|K1C9_HUMAN;CON__P35527;tr|K7EQQ3|K7EQQ3_HUMAN	sp|P35527|K1C9_HUMAN	sp|P35527|K1C9_HUMAN	MULTI-MSMS	wk5_s_trap_2	5_s_trap_2	839.7363	3	839.402625	2515.18605	37938.84	-0.65686	-0.00055137	-0.28622	-0.00024026	-0.94308	-0.00079163	839.73688510232	37.619	2.4717	37.619	37.118	39.59	0					1754	376	7	0	0	0	3.7168E-60	7	9480	163.64	162.37	1	167980000
EEMSQLTGQNSGDVNVEINVAPGK	24	Unmodified	_EEMSQLTGQNSGDVNVEINVAPGK_			0	0	0	sp|P35527|K1C9_HUMAN;CON__P35527;tr|K7EQQ3|K7EQQ3_HUMAN	sp|P35527|K1C9_HUMAN	sp|P35527|K1C9_HUMAN	MULTI-MSMS	wk5_s_trap_2	5_s_trap_2	1259.1019	2	1258.6003	2515.18605	31630.09	-0.29307	-0.00036886	-0.21216	-0.00026702	-0.50523	-0.00063588	1259.10161067708	37.671	1.8228	37.671	37.193	39.016	0					1092	282	5	0	0	0	2.4226E-18	3	9448	137.8	130.25	1	44306000
EEMSQLTGQNSGDVNVEINVAPGK	24	Unmodified	_EEMSQLTGQNSGDVNVEINVAPGK_			0	0	0	sp|P35527|K1C9_HUMAN;CON__P35527;tr|K7EQQ3|K7EQQ3_HUMAN	sp|P35527|K1C9_HUMAN	sp|P35527|K1C9_HUMAN	MULTI-MSMS	wk5_s_trap_2	5_s_trap_2	839.7361	3	839.402625	2515.18605	37477.42	-0.66547	-0.0005586	-0.050968	-4.2783E-05	-0.71644	-0.00060138	839.736500039031	39.673	0.62934	39.673	39.342	39.971	0					183	91	3	0	0	0	0.0053647	1	10078	37.896	35.32	1	9159000
EEMSQLTGQNSGDVNVEINVAPGK	24	Unmodified	_EEMSQLTGQNSGDVNVEINVAPGK_			0	0	0	sp|P35527|K1C9_HUMAN;CON__P35527;tr|K7EQQ3|K7EQQ3_HUMAN	sp|P35527|K1C9_HUMAN	sp|P35527|K1C9_HUMAN	MULTI-MSMS	wk5_s_trap_2	5_s_trap_2	839.736	3	839.402625	2515.18605	37714.46	-0.66705	-0.00055992	0.5561	0.00046679	-0.11095	-9.3133E-05	839.736861329096	40.006	0.13238	40.006	39.936	40.069	0					33	20	2	0	0	0	0.0051672	1	10174	38.583	34.23	1	9527900
EEMSQLTGQNSGDVNVEINVAPGK	24	Unmodified	_EEMSQLTGQNSGDVNVEINVAPGK_			0	0	0	sp|P35527|K1C9_HUMAN;CON__P35527;tr|K7EQQ3|K7EQQ3_HUMAN	sp|P35527|K1C9_HUMAN	sp|P35527|K1C9_HUMAN	MULTI-MSMS	wk5_s_trap_2	5_s_trap_2	839.7358	3	839.402625	2515.18605	38022.04	-0.6686	-0.00056122	0.87116	0.00073125	0.20256	0.00017003	839.736525837826	41.717	0.28999	41.717	41.552	41.842	0					95	45	4	0	0	0	0.039649	1	10693	12.682	8.2332	1	7748700
EEMSQLTGQNSGDVNVEINVAPGK	24	Unmodified	_EEMSQLTGQNSGDVNVEINVAPGK_			0	0	0	sp|P35527|K1C9_HUMAN;CON__P35527;tr|K7EQQ3|K7EQQ3_HUMAN	sp|P35527|K1C9_HUMAN	sp|P35527|K1C9_HUMAN	MULTI-MSMS	wk5_s_trap_2	5_s_trap_2	839.738	3	839.402625	2515.18605	38294.25	-0.6697	-0.00056215	0.081276	6.8224E-05	-0.58842	-0.00049392	840.070872698871	43.427	0.25127	43.427	43.309	43.56	-3.8147E-06					74	39	3	0	0	0	0.039063	1	11155	12.875	9.3479	1	7073200
EEMSQLTGQNSGDVNVEINVAPGK	24	Unmodified	_EEMSQLTGQNSGDVNVEINVAPGK_			0	0	0	sp|P35527|K1C9_HUMAN;CON__P35527;tr|K7EQQ3|K7EQQ3_HUMAN	sp|P35527|K1C9_HUMAN	sp|P35527|K1C9_HUMAN	MULTI-MSMS	wk5_s_trap_2	5_s_trap_2	839.7338	3	839.402625	2515.18605	38106.45	-0.66992	-0.00056233	-0.59336	-0.00049807	-1.2633	-0.0010604	839.736173331834	43.809	0.36616	43.809	43.626	43.992	0					87	57	2	0	0	0	0.033334	1	11251	14.762	11.3	1	6611400
EEMSQLTGQNSGDVNVEINVAPGK	24	Unmodified	_EEMSQLTGQNSGDVNVEINVAPGK_			0	0	0	sp|P35527|K1C9_HUMAN;CON__P35527;tr|K7EQQ3|K7EQQ3_HUMAN	sp|P35527|K1C9_HUMAN	sp|P35527|K1C9_HUMAN	MULTI-MSMS	wk5_s_trap_2	5_s_trap_2	839.735	3	839.402625	2515.18605	37845.61	-0.67077	-0.00056304	-2.5576	-0.0021468	-3.2283	-0.0027099	840.069564644759	45.195	0.15214	45.195	45.103	45.255	0					48	21	3	0	0	0	0.02132	1	11668	18.719	15.918	1	4212100
EEMSQLTGQNSGDVNVEINVAPGK	24	Unmodified	_EEMSQLTGQNSGDVNVEINVAPGK_			0	0	0	sp|P35527|K1C9_HUMAN;CON__P35527;tr|K7EQQ3|K7EQQ3_HUMAN	sp|P35527|K1C9_HUMAN	sp|P35527|K1C9_HUMAN	MULTI-MSMS	wk5_s_trap_2	5_s_trap_2	839.3997	3	839.402625	2515.18605	38068.62	-0.67109	-0.00056332	-0.96435	-0.00080948	-1.6354	-0.0013728	839.736280251494	45.733	0.4143	45.733	45.492	45.907	0					179	67	4	0	0	0	0.01184	1	11763	21.841	18.918	1	4813100
EEMSQLTGQNSGDVNVEINVAPGK	24	Unmodified	_EEMSQLTGQNSGDVNVEINVAPGK_			0	0	0	sp|P35527|K1C9_HUMAN;CON__P35527;tr|K7EQQ3|K7EQQ3_HUMAN	sp|P35527|K1C9_HUMAN	sp|P35527|K1C9_HUMAN	MULTI-MSMS	wk5_s_trap_2	5_s_trap_2	839.7371	3	839.402625	2515.18605	40514.96	-0.67213	-0.00056419	-0.17933	-0.00015053	-0.85146	-0.00071472	839.736553635157	47.426	0.19064	47.426	47.281	47.472	0					43	28	2	0	0	0	0.032783	1	12330	14.944	11.14	1	4937900
EEMSQLTGQNSGDVNVEINVAPGK	24	Unmodified	_EEMSQLTGQNSGDVNVEINVAPGK_			0	0	0	sp|P35527|K1C9_HUMAN;CON__P35527;tr|K7EQQ3|K7EQQ3_HUMAN	sp|P35527|K1C9_HUMAN	sp|P35527|K1C9_HUMAN	MULTI-MSMS	wk5_s_trap_2	5_s_trap_2	839.7346	3	839.402625	2515.18605	38607.77	-0.67249	-0.00056449	0.11963	0.00010041	-0.55286	-0.00046407	839.736918429673	47.952	0.47978	47.952	47.731	48.211	0					118	77	2	0	0	0	0.017506	1	12499	19.975	16.688	1	4293500
EEMSQLTGQNSGDVNVEINVAPGK	24	Unmodified	_EEMSQLTGQNSGDVNVEINVAPGK_			0	0	0	sp|P35527|K1C9_HUMAN;CON__P35527;tr|K7EQQ3|K7EQQ3_HUMAN	sp|P35527|K1C9_HUMAN	sp|P35527|K1C9_HUMAN	MULTI-MSMS	wk5_s_trap_2	5_s_trap_2	839.7352	3	839.402625	2515.18605	38607.75	-0.67314	-0.00056504	-0.18292	-0.00015354	-0.85606	-0.00071858	839.736780296035	49.009	0.23038	49.009	48.896	49.126	-3.8147E-06					57	36	2	0	0	0	0.0404	1	12727	12.433	9.632	1	5056200
EEMSQLTGQNSGDVNVEINVAPGK	24	Unmodified	_EEMSQLTGQNSGDVNVEINVAPGK_			0	0	0	sp|P35527|K1C9_HUMAN;CON__P35527;tr|K7EQQ3|K7EQQ3_HUMAN	sp|P35527|K1C9_HUMAN	sp|P35527|K1C9_HUMAN	MULTI-SECPEP	wk5_s_trap_2	5_s_trap_2	839.9193	3	839.402625	2515.18605	37477.42	-0.6677	-0.00056047	0.13297	0.00011162	-0.53473	-0.00044885	839.736609306025	40.254	0.35947	40.254	40.056	40.415	0					117	54	3	0	0	0	0.041536	1	10253	12.307	3.5978	1	8575500
EEMSQLTGQNSGDVNVEINVAPGK	24	Unmodified	_EEMSQLTGQNSGDVNVEINVAPGK_			0	0	0	sp|P35527|K1C9_HUMAN;CON__P35527;tr|K7EQQ3|K7EQQ3_HUMAN	sp|P35527|K1C9_HUMAN	sp|P35527|K1C9_HUMAN	MULTI-MSMS	wk7_s_trap_1	7_s_trap_1	839.7365	3	839.402625	2515.18605	37592.61	-0.58042	-0.00048721	-0.3575	-0.00030009	-0.93792	-0.00078729	839.73686454613	38.365	5.4549	38.365	37.467	42.922	0					3364	863	7	0	0	0	8.3528E-98	12	9335	194.25	191.85	1	125540000
EEMSQLTGQNSGDVNVEINVAPGK	24	Unmodified	_EEMSQLTGQNSGDVNVEINVAPGK_			0	0	0	sp|P35527|K1C9_HUMAN;CON__P35527;tr|K7EQQ3|K7EQQ3_HUMAN	sp|P35527|K1C9_HUMAN	sp|P35527|K1C9_HUMAN	MULTI-MSMS	wk7_s_trap_1	7_s_trap_1	1259.1019	2	1258.6003	2515.18605	31356.77	-0.1581	-0.00019898	-0.59022	-0.00074285	-0.74831	-0.00094183	1259.10139356202	38.418	3.0194	38.418	37.626	40.645	0					1744	482	6	0	0	0	2.9468E-23	4	9292	144.68	139.68	1	27376000
EEMSQLTGQNSGDVNVEINVAPGK	24	Unmodified	_EEMSQLTGQNSGDVNVEINVAPGK_			0	0	0	sp|P35527|K1C9_HUMAN;CON__P35527;tr|K7EQQ3|K7EQQ3_HUMAN	sp|P35527|K1C9_HUMAN	sp|P35527|K1C9_HUMAN	MULTI-MSMS	wk7_s_trap_1	7_s_trap_1	839.7344	3	839.402625	2515.18605	37785.68	-0.69613	-0.00058433	-1.4092	-0.0011829	-2.1054	-0.0017672	839.735319420243	47.062	0.36442	47.062	46.876	47.241	3.8147E-06					157	55	4	0	0	0	0.03599	1	11900	14.408	10.675	1	6331000
EEMSQLTGQNSGDVNVEINVAPGK	24	Unmodified	_EEMSQLTGQNSGDVNVEINVAPGK_			0	0	0	sp|P35527|K1C9_HUMAN;CON__P35527;tr|K7EQQ3|K7EQQ3_HUMAN	sp|P35527|K1C9_HUMAN	sp|P35527|K1C9_HUMAN	MULTI-MSMS	wk7_s_trap_1	7_s_trap_1	839.7358	3	839.402625	2515.18605	37641.37	-0.70055	-0.00058804	-0.87	-0.00073028	-1.5705	-0.0013183	839.7360521242	47.381	0.39093	47.381	47.233	47.624	0					175	60	4	0	0	0	0.034931	1	12021	14.584	11.822	1	4602600
EEMSQLTGQNSGDVNVEINVAPGK	24	Unmodified	_EEMSQLTGQNSGDVNVEINVAPGK_			0	0	0	sp|P35527|K1C9_HUMAN;CON__P35527;tr|K7EQQ3|K7EQQ3_HUMAN	sp|P35527|K1C9_HUMAN	sp|P35527|K1C9_HUMAN	MULTI-MSMS	wk7_s_trap_1	7_s_trap_1	839.7371	3	839.402625	2515.18605	38351.88	-0.69201	-0.00058088	-0.11824	-9.9248E-05	-0.81025	-0.00068013	839.736549277161	49.978	0.34488	49.978	49.851	50.196	0					90	56	2	0	0	0	0.020868	1	12828	18.881	16.119	1	4990800
EEMSQLTGQNSGDVNVEINVAPGK	24	Unmodified	_EEMSQLTGQNSGDVNVEINVAPGK_			0	0	0	sp|P35527|K1C9_HUMAN;CON__P35527;tr|K7EQQ3|K7EQQ3_HUMAN	sp|P35527|K1C9_HUMAN	sp|P35527|K1C9_HUMAN	MULTI-MSMS	wk7_s_trap_1	7_s_trap_1	839.7356	3	839.402625	2515.18605	37995.07	-0.68384	-0.00057402	-0.1833	-0.00015387	-0.86714	-0.00072788	839.737096113266	50.429	1.0508	50.429	50.103	51.154	0					379	177	4	0	0	0	0.033855	1	12997	14.762	11.829	1	4146600
EEMSQLTGQNSGDVNVEINVAPGK	24	Unmodified	_EEMSQLTGQNSGDVNVEINVAPGK_			0	0	0	sp|P35527|K1C9_HUMAN;CON__P35527;tr|K7EQQ3|K7EQQ3_HUMAN	sp|P35527|K1C9_HUMAN	sp|P35527|K1C9_HUMAN	MULTI-SECPEP	wk7_s_trap_1	7_s_trap_1	839.7366	3	839.402625	2515.18605	38153.2	-0.65247	-0.00054768	-0.18371	-0.00015421	-0.83618	-0.00070189	839.736897286103	52.54	0.47116	52.54	52.222	52.693	0					191	78	4	0	0	0	0.040569	1	13332	19.044	11.511	1	5095300
EEMSQLTGQNSGDVNVEINVAPGK	24	Unmodified	_EEMSQLTGQNSGDVNVEINVAPGK_			0	0	0	sp|P35527|K1C9_HUMAN;CON__P35527;tr|K7EQQ3|K7EQQ3_HUMAN	sp|P35527|K1C9_HUMAN	sp|P35527|K1C9_HUMAN	MULTI-MSMS	wk7_s_trap_2	7_s_trap_2	839.7365	3	839.402625	2515.18605	37412.93	-0.79785	-0.00066972	-0.16679	-0.00014001	-0.96465	-0.00080973	839.737053187678	38.128	5.8766	38.128	37.229	43.105	0					3916	938	7	0	0	0	3.1992E-49	13	9142	152.48	148.76	1	105470000
EEMSQLTGQNSGDVNVEINVAPGK	24	Unmodified	_EEMSQLTGQNSGDVNVEINVAPGK_			0	0	0	sp|P35527|K1C9_HUMAN;CON__P35527;tr|K7EQQ3|K7EQQ3_HUMAN	sp|P35527|K1C9_HUMAN	sp|P35527|K1C9_HUMAN	MULTI-MSMS	wk7_s_trap_2	7_s_trap_2	1259.1016	2	1258.6003	2515.18605	31227.13	-0.57649	-0.00072557	-0.22099	-0.00027814	-0.79748	-0.0010037	1259.10194616978	38.256	2.682	38.256	37.407	40.089	0					1406	432	5	0	0	0	1.4194E-05	4	9268	73.156	61.717	1	17964000
EEMSQLTGQNSGDVNVEINVAPGK	24	Unmodified	_EEMSQLTGQNSGDVNVEINVAPGK_			0	0	0	sp|P35527|K1C9_HUMAN;CON__P35527;tr|K7EQQ3|K7EQQ3_HUMAN	sp|P35527|K1C9_HUMAN	sp|P35527|K1C9_HUMAN	MULTI-MSMS	wk7_s_trap_2	7_s_trap_2	839.4012	3	839.402625	2515.18605	37703.73	-0.68604	-0.00057586	-0.38261	-0.00032116	-1.0686	-0.00089702	839.736518046359	47.464	1.1213	47.464	46.741	47.862	3.8147E-06					382	174	3	0	0	0	5.4805E-05	3	11918	46.578	42.225	1	6317800
EEMSQLTGQNSGDVNVEINVAPGK	24	Unmodified	_EEMSQLTGQNSGDVNVEINVAPGK_			0	0	0	sp|P35527|K1C9_HUMAN;CON__P35527;tr|K7EQQ3|K7EQQ3_HUMAN	sp|P35527|K1C9_HUMAN	sp|P35527|K1C9_HUMAN	MULTI-MSMS	wk7_s_trap_2	7_s_trap_2	839.7363	3	839.402625	2515.18605	37759.25	-0.65917	-0.00055331	-0.55051	-0.0004621	-1.2097	-0.0010154	839.736510652301	48	0.60724	48	47.628	48.235	-3.8147E-06					216	93	4	0	0	0	0.0027783	1	12019	26.21	18.677	1	6173600
EEMSQLTGQNSGDVNVEINVAPGK	24	Unmodified	_EEMSQLTGQNSGDVNVEINVAPGK_			0	0	0	sp|P35527|K1C9_HUMAN;CON__P35527;tr|K7EQQ3|K7EQQ3_HUMAN	sp|P35527|K1C9_HUMAN	sp|P35527|K1C9_HUMAN	MULTI-MSMS	wk7_s_trap_2	7_s_trap_2	839.7368	3	839.402625	2515.18605	37759.27	-0.63911	-0.00053647	-0.029828	-2.5038E-05	-0.66894	-0.00056151	839.736862636852	48.668	0.63189	48.668	48.181	48.813	0					158	99	2	0	0	0	0.03599	1	12217	14.408	11.12	1	6309400
EEMSQLTGQNSGDVNVEINVAPGK	24	Unmodified	_EEMSQLTGQNSGDVNVEINVAPGK_			0	0	0	sp|P35527|K1C9_HUMAN;CON__P35527;tr|K7EQQ3|K7EQQ3_HUMAN	sp|P35527|K1C9_HUMAN	sp|P35527|K1C9_HUMAN	MULTI-MSMS	wk7_s_trap_2	7_s_trap_2	839.7369	3	839.402625	2515.18605	37516.98	-0.62075	-0.00052106	-0.32024	-0.00026881	-0.941	-0.00078988	839.736767369588	48.903	0.61192	48.903	48.768	49.38	3.8147E-06					160	101	2	0	0	0	0.019772	1	12308	19.324	16.085	1	7873900
EEMSQLTGQNSGDVNVEINVAPGK	24	Unmodified	_EEMSQLTGQNSGDVNVEINVAPGK_			0	0	0	sp|P35527|K1C9_HUMAN;CON__P35527;tr|K7EQQ3|K7EQQ3_HUMAN	sp|P35527|K1C9_HUMAN	sp|P35527|K1C9_HUMAN	MULTI-MSMS	wk7_s_trap_2	7_s_trap_2	839.736	3	839.402625	2515.18605	37687.09	-0.58523	-0.00049124	-0.18107	-0.00015199	-0.76629	-0.00064323	839.736903564164	49.962	1.1423	49.962	49.38	50.523	-3.8147E-06					515	192	4	0	0	0	0.0047146	3	12481	25.408	22.121	1	6088200
EEMSQLTGQNSGDVNVEINVAPGK	24	Unmodified	_EEMSQLTGQNSGDVNVEINVAPGK_			0	0	0	sp|P35527|K1C9_HUMAN;CON__P35527;tr|K7EQQ3|K7EQQ3_HUMAN	sp|P35527|K1C9_HUMAN	sp|P35527|K1C9_HUMAN	MULTI-MSMS	wk7_s_trap_2	7_s_trap_2	839.7368	3	839.402625	2515.18605	37687.09	-0.56307	-0.00047264	-0.12936	-0.00010858	-0.69242	-0.00058122	839.736861631292	50.601	0.34783	50.601	50.467	50.815	0					163	58	4	0	0	0	0.034931	1	12726	14.584	11.822	1	4945700
EEMSQLTGQNSGDVNVEINVAPGK	24	Unmodified	_EEMSQLTGQNSGDVNVEINVAPGK_			0	0	0	sp|P35527|K1C9_HUMAN;CON__P35527;tr|K7EQQ3|K7EQQ3_HUMAN	sp|P35527|K1C9_HUMAN	sp|P35527|K1C9_HUMAN	MULTI-MSMS	wk7_s_trap_2	7_s_trap_2	839.7383	3	839.402625	2515.18605	37687.09	-0.55058	-0.00046216	-0.15662	-0.00013146	-0.7072	-0.00059363	839.736947340912	51.157	0.58229	51.157	50.725	51.307	0					245	98	4	0	0	0	0.018159	1	12805	19.975	17.213	1	6261700
EEMSQLTGQNSGDVNVEINVAPGK	24	Unmodified	_EEMSQLTGQNSGDVNVEINVAPGK_			0	0	0	sp|P35527|K1C9_HUMAN;CON__P35527;tr|K7EQQ3|K7EQQ3_HUMAN	sp|P35527|K1C9_HUMAN	sp|P35527|K1C9_HUMAN	MULTI-MSMS	wk7_s_trap_2	7_s_trap_2	839.7383	3	839.402625	2515.18605	37516.99	-0.5165	-0.00043355	-0.0074129	-6.2224E-06	-0.52391	-0.00043977	839.737127451357	54.586	0.267	54.586	54.468	54.735	-3.8147E-06					66	43	2	0	0	0	0.034931	1	13702	14.584	11.822	1	4856200
EEMSQLTGQNSGDVNVEINVAPGK	24	Unmodified	_EEMSQLTGQNSGDVNVEINVAPGK_			0	0	0	sp|P35527|K1C9_HUMAN;CON__P35527;tr|K7EQQ3|K7EQQ3_HUMAN	sp|P35527|K1C9_HUMAN	sp|P35527|K1C9_HUMAN	MSMS	wk7_s_trap_2	7_s_trap_2	839.4015	3	839.402625	2515.18605	NaN	NaN	NaN	NaN	NaN	NaN	NaN	NaN	49.292	1	49.292	48.792	49.792	-3.8147E-06								0	0	0	0.072465	1	12397	21.841	18.603	1
EFRQILK	7	Unmodified	_EFRQILK_			0	0	0	sp|P20930|FILA_HUMAN;CON__P20930	sp|P20930|FILA_HUMAN	sp|P20930|FILA_HUMAN	MULTI-MSMS	wk1_s_trap_1	1_s_trap_1	467.2784	2	467.279452	932.544351	48486.39	0.7379	0.00034481	-2.6937	-0.0012587	-1.9558	-0.0009139	467.278115389884	22.151	1.6036	22.151	21.624	23.228	1.9073E-06					646	252	4	0	0	0	0.0016337	3	5575	107.67	46.875	1	51606000
EFRQILK	7	Unmodified	_EFRQILK_			0	0	0	sp|P20930|FILA_HUMAN;CON__P20930	sp|P20930|FILA_HUMAN	sp|P20930|FILA_HUMAN	MULTI-MSMS	wk1_s_trap_2	1_s_trap_2	467.2787	2	467.279452	932.544351	48784.23	0.79689	0.00037237	-2.6	-0.0012149	-1.8031	-0.00084255	467.27814736458	21.991	1.7134	21.991	21.571	23.284	0					676	271	4	0	0	0	0.0021623	2	5633	106.42	45.616	1	55364000
EFRQILK	7	Unmodified	_EFRQILK_			0	0	0	sp|P20930|FILA_HUMAN;CON__P20930	sp|P20930|FILA_HUMAN	sp|P20930|FILA_HUMAN	MULTI-MSMS	wk3_s_trap_1	3_s_trap_1	467.2789	2	467.279452	932.544351	49234.95	0.5189	0.00024247	-2.1015	-0.00098198	-1.5826	-0.00073951	467.278401814388	22.386	1.1981	22.386	21.941	23.139	0					425	199	3	0	0	0	0.014228	1	5170	64.803	13.016	1	15536000
EFRQILK	7	Unmodified	_EFRQILK_			0	0	0	sp|P20930|FILA_HUMAN;CON__P20930	sp|P20930|FILA_HUMAN	sp|P20930|FILA_HUMAN	MULTI-MSMS	wk3_s_trap_2	3_s_trap_2	467.2787	2	467.279452	932.544351	49823.29	1.4876	0.00069512	-2.9179	-0.0013635	-1.4303	-0.00066833	467.278032721183	22.199	1.1737	22.199	21.816	22.99	0					442	194	3	0	0	0	0.010133	1	5229	75.311	4.3982	1	16635000
EFRQILK	7	Unmodified	_EFRQILK_			0	0	0	sp|P20930|FILA_HUMAN;CON__P20930	sp|P20930|FILA_HUMAN	sp|P20930|FILA_HUMAN	MULTI-MSMS	wk7_s_trap_1	7_s_trap_1	467.2791	2	467.279452	932.544351	50416.57	0.18539	8.6629E-05	-0.94221	-0.00044027	-0.75682	-0.00035365	467.278940715315	22.412	1.9248	22.412	21.911	23.836	0					764	332	3	0	0	0	0.0069686	1	4992	88.029	25.312	1	9478800
EFRQILK	7	Unmodified	_EFRQILK_			0	0	0	sp|P20930|FILA_HUMAN;CON__P20930	sp|P20930|FILA_HUMAN	sp|P20930|FILA_HUMAN	MULTI-MSMS	wk7_s_trap_2	7_s_trap_2	467.2791	2	467.279452	932.544351	50147.3	0.20649	9.6489E-05	-1.2273	-0.0005735	-1.0208	-0.00047701	467.278804189165	22.417	1.9767	22.417	21.847	23.823	0					746	340	3	0	0	0	0.0058165	2	4995	68.915	21.066	1	9162200
EIETYHNLLEGGQEDFESSGAGK	23	Unmodified	_EIETYHNLLEGGQEDFESSGAGK_			0	0	0	sp|P35527|K1C9_HUMAN;CON__P35527;tr|K7EQQ3|K7EQQ3_HUMAN	sp|P35527|K1C9_HUMAN	sp|P35527|K1C9_HUMAN	MULTI-MSMS	wk1_s_trap_1	1_s_trap_1	837.7161	3	837.382107	2509.12449	38422.37	-1.003	-0.00083993	0.86256	0.0007223	-0.14047	-0.00011763	837.717130358101	41.32	1.8679	41.32	40.379	42.247	0					1237	274	6	0	0	0	5.2942E-102	4	11423	207.17	193.29	1	527430000
EIETYHNLLEGGQEDFESSGAGK	23	Unmodified	_EIETYHNLLEGGQEDFESSGAGK_			0	0	0	sp|P35527|K1C9_HUMAN;CON__P35527;tr|K7EQQ3|K7EQQ3_HUMAN	sp|P35527|K1C9_HUMAN	sp|P35527|K1C9_HUMAN	MULTI-MSMS	wk1_s_trap_1	1_s_trap_1	1256.0721	2	1255.56952	2509.12449	31831.03	-0.45274	-0.00056845	0.78762	0.00098891	0.33488	0.00042047	1256.07215837274	41.294	0.76964	41.294	40.953	41.723	0					336	106	4	0	0	0	0.0048848	1	11514	55.186	50.203	1	12486000
EIETYHNLLEGGQEDFESSGAGK	23	Unmodified	_EIETYHNLLEGGQEDFESSGAGK_			0	0	0	sp|P35527|K1C9_HUMAN;CON__P35527;tr|K7EQQ3|K7EQQ3_HUMAN	sp|P35527|K1C9_HUMAN	sp|P35527|K1C9_HUMAN	MULTI-MSMS	wk1_s_trap_1	1_s_trap_1	837.7161	3	837.382107	2509.12449	38422.38	-1.2744	-0.0010672	0.97616	0.00081742	-0.29828	-0.00024977	837.717240231408	43.053	3.9926	43.053	42.081	46.073	-3.8147E-06					2551	590	6	0	0	0	1.3554E-72	12	12184	185.71	178.91	1	184100000
EIETYHNLLEGGQEDFESSGAGK	23	Unmodified	_EIETYHNLLEGGQEDFESSGAGK_			0	0	0	sp|P35527|K1C9_HUMAN;CON__P35527;tr|K7EQQ3|K7EQQ3_HUMAN	sp|P35527|K1C9_HUMAN	sp|P35527|K1C9_HUMAN	MULTI-MSMS	wk1_s_trap_2	1_s_trap_2	837.7159	3	837.382107	2509.12449	38421.96	-1.2121	-0.001015	1.0859	0.0009093	-0.1262	-0.00010568	837.71735334533	41.22	1.883	41.22	40.409	42.292	0					1203	277	6	0	0	0	5.145E-102	5	11745	207.43	193.27	1	536010000
EIETYHNLLEGGQEDFESSGAGK	23	Unmodified	_EIETYHNLLEGGQEDFESSGAGK_			0	0	0	sp|P35527|K1C9_HUMAN;CON__P35527;tr|K7EQQ3|K7EQQ3_HUMAN	sp|P35527|K1C9_HUMAN	sp|P35527|K1C9_HUMAN	MULTI-MSMS	wk1_s_trap_2	1_s_trap_2	1256.0695	2	1255.56952	2509.12449	31931.17	-0.4914	-0.00061699	0.49762	0.00062479	0.006215	7.8034E-06	1256.07154305731	41.131	0.81016	41.131	40.874	41.684	0					237	113	3	0	0	0	0.011189	1	11609	39.005	34.006	1	10073000
EIETYHNLLEGGQEDFESSGAGK	23	Unmodified	_EIETYHNLLEGGQEDFESSGAGK_			0	0	0	sp|P35527|K1C9_HUMAN;CON__P35527;tr|K7EQQ3|K7EQQ3_HUMAN	sp|P35527|K1C9_HUMAN	sp|P35527|K1C9_HUMAN	MULTI-MSMS	wk1_s_trap_2	1_s_trap_2	837.7161	3	837.382107	2509.12449	38421.96	-1.5032	-0.0012588	1.1952	0.0010008	-0.30805	-0.00025796	837.71741739765	43.041	3.9108	43.041	41.929	45.84	0					2656	588	6	0	0	0	5.145E-102	11	12064	207.43	199.81	1	162530000
EIETYHNLLEGGQEDFESSGAGK	23	Unmodified	_EIETYHNLLEGGQEDFESSGAGK_			0	0	0	sp|P35527|K1C9_HUMAN;CON__P35527;tr|K7EQQ3|K7EQQ3_HUMAN	sp|P35527|K1C9_HUMAN	sp|P35527|K1C9_HUMAN	MULTI-MSMS	wk1_s_trap_2	1_s_trap_2	837.7172	3	837.382107	2509.12449	39568.04	-1.3407	-0.0011227	2.7809	0.0023287	1.4402	0.001206	837.718914503479	47.422	0.35804	47.422	47.211	47.569	3.8147E-06					82	51	3	0	0	0	0.037393	1	13506	20.426	12.036	1	3319800
EIETYHNLLEGGQEDFESSGAGK	23	Unmodified	_EIETYHNLLEGGQEDFESSGAGK_			0	0	0	sp|P35527|K1C9_HUMAN;CON__P35527;tr|K7EQQ3|K7EQQ3_HUMAN	sp|P35527|K1C9_HUMAN	sp|P35527|K1C9_HUMAN	MULTI-MSMS	wk3_s_trap_1	3_s_trap_1	837.7166	3	837.382107	2509.12449	38480.66	-0.78324	-0.00065587	0.71083	0.00059524	-0.072403	-6.0629E-05	837.71704093651	41.308	2.4865	41.308	40.662	43.148	0					1770	368	6	0	0	0	4.9937E-88	7	10497	192.63	184.46	1	702300000
EIETYHNLLEGGQEDFESSGAGK	23	Unmodified	_EIETYHNLLEGGQEDFESSGAGK_			0	0	0	sp|P35527|K1C9_HUMAN;CON__P35527;tr|K7EQQ3|K7EQQ3_HUMAN	sp|P35527|K1C9_HUMAN	sp|P35527|K1C9_HUMAN	MULTI-MSMS	wk3_s_trap_1	3_s_trap_1	1256.0708	2	1255.56952	2509.12449	31776.98	-0.38499	-0.00048338	0.67341	0.00084551	0.28842	0.00036213	1256.57341711229	41.318	0.83236	41.318	41.001	41.833	0					301	109	4	0	0	0	1.9909E-07	1	10567	85.493	67.39	1	18546000
EIETYHNLLEGGQEDFESSGAGK	23	Unmodified	_EIETYHNLLEGGQEDFESSGAGK_			0	0	0	sp|P35527|K1C9_HUMAN;CON__P35527;tr|K7EQQ3|K7EQQ3_HUMAN	sp|P35527|K1C9_HUMAN	sp|P35527|K1C9_HUMAN	MULTI-MSMS	wk3_s_trap_1	3_s_trap_1	837.7165	3	837.382107	2509.12449	38530.68	-0.85237	-0.00071376	0.051672	4.3269E-05	-0.80069	-0.00067049	837.716714179787	43.298	1.4823	43.298	43.038	44.52	0					629	223	5	0	0	0	1.6627E-15	4	11220	97.69	93.662	1	22423000
EIETYHNLLEGGQEDFESSGAGK	23	Unmodified	_EIETYHNLLEGGQEDFESSGAGK_			0	0	0	sp|P35527|K1C9_HUMAN;CON__P35527;tr|K7EQQ3|K7EQQ3_HUMAN	sp|P35527|K1C9_HUMAN	sp|P35527|K1C9_HUMAN	MULTI-MSMS	wk3_s_trap_1	3_s_trap_1	837.715	3	837.382107	2509.12449	38530.67	-0.8894	-0.00074476	0.005494	4.6006E-06	-0.8839	-0.00074016	837.716897184881	44.582	0.2313	44.582	44.428	44.66	0					60	33	3	0	0	0	0.0033823	1	11516	31.976	27.043	1	5078100
EIETYHNLLEGGQEDFESSGAGK	23	Unmodified	_EIETYHNLLEGGQEDFESSGAGK_			0	0	0	sp|P35527|K1C9_HUMAN;CON__P35527;tr|K7EQQ3|K7EQQ3_HUMAN	sp|P35527|K1C9_HUMAN	sp|P35527|K1C9_HUMAN	MULTI-MSMS	wk3_s_trap_2	3_s_trap_2	837.7158	3	837.382107	2509.12449	38448.89	-0.97623	-0.00081747	0.87527	0.00073294	-0.10095	-8.4535E-05	837.717165480774	41.207	3.846	41.207	40.545	44.391	0					2231	578	7	0	0	0	1.0617E-117	11	10721	210.43	198.81	1	732900000
EIETYHNLLEGGQEDFESSGAGK	23	Unmodified	_EIETYHNLLEGGQEDFESSGAGK_			0	0	0	sp|P35527|K1C9_HUMAN;CON__P35527;tr|K7EQQ3|K7EQQ3_HUMAN	sp|P35527|K1C9_HUMAN	sp|P35527|K1C9_HUMAN	MULTI-MSMS	wk3_s_trap_2	3_s_trap_2	1256.0734	2	1255.56952	2509.12449	31783.71	-1.0032	-0.0012595	1.0461	0.0013134	0.042908	5.3873E-05	1256.07232034076	41.145	0.80563	41.145	40.885	41.69	0					296	106	4	0	0	0	5.2122E-06	1	10689	71.692	67.301	1	11674000
EIETYHNLLEGGQEDFESSGAGK	23	Unmodified	_EIETYHNLLEGGQEDFESSGAGK_			0	0	0	sp|P35527|K1C9_HUMAN;CON__P35527;tr|K7EQQ3|K7EQQ3_HUMAN	sp|P35527|K1C9_HUMAN	sp|P35527|K1C9_HUMAN	MULTI-MSMS	wk3_s_trap_2	3_s_trap_2	837.7183	3	837.382107	2509.12449	38450.3	-1.3518	-0.001132	-0.092014	-7.7051E-05	-1.4438	-0.001209	837.717014264965	44.549	0.36493	44.549	44.362	44.727	-3.8147E-06					121	55	4	0	0	0	0.0070299	1	11636	25.604	17.707	1	6664600
EIETYHNLLEGGQEDFESSGAGK	23	Unmodified	_EIETYHNLLEGGQEDFESSGAGK_			0	0	0	sp|P35527|K1C9_HUMAN;CON__P35527;tr|K7EQQ3|K7EQQ3_HUMAN	sp|P35527|K1C9_HUMAN	sp|P35527|K1C9_HUMAN	MULTI-MSMS	wk5_s_trap_1	5_s_trap_1	837.7161	3	837.382107	2509.12449	38245.29	-0.86856	-0.00072731	0.73026	0.00061151	-0.13829	-0.0001158	837.717046272858	41.309	2.2993	41.309	40.632	42.931	0					1553	342	7	0	0	0	5.1737E-132	6	10418	217.86	206.4	1	820490000
EIETYHNLLEGGQEDFESSGAGK	23	Unmodified	_EIETYHNLLEGGQEDFESSGAGK_			0	0	0	sp|P35527|K1C9_HUMAN;CON__P35527;tr|K7EQQ3|K7EQQ3_HUMAN	sp|P35527|K1C9_HUMAN	sp|P35527|K1C9_HUMAN	MULTI-MSMS	wk5_s_trap_1	5_s_trap_1	1256.0707	2	1255.56952	2509.12449	31837.17	-0.35265	-0.00044278	0.61323	0.00076995	0.26058	0.00032718	1256.07174793099	41.345	0.80623	41.345	40.982	41.788	0					322	106	4	0	0	0	5.835E-07	1	10533	91.207	81.92	1	20683000
EIETYHNLLEGGQEDFESSGAGK	23	Unmodified	_EIETYHNLLEGGQEDFESSGAGK_			0	0	0	sp|P35527|K1C9_HUMAN;CON__P35527;tr|K7EQQ3|K7EQQ3_HUMAN	sp|P35527|K1C9_HUMAN	sp|P35527|K1C9_HUMAN	MULTI-MSMS	wk5_s_trap_1	5_s_trap_1	837.7156	3	837.382107	2509.12449	38639.71	-0.84062	-0.00070392	0.23447	0.00019634	-0.60615	-0.00050758	837.716565899502	43.364	1.7101	43.364	42.89	44.601	0					900	274	5	0	0	0	2.6491E-30	5	11111	126.31	114.36	1	41383000
EIETYHNLLEGGQEDFESSGAGK	23	Unmodified	_EIETYHNLLEGGQEDFESSGAGK_			0	0	0	sp|P35527|K1C9_HUMAN;CON__P35527;tr|K7EQQ3|K7EQQ3_HUMAN	sp|P35527|K1C9_HUMAN	sp|P35527|K1C9_HUMAN	MULTI-MSMS	wk5_s_trap_2	5_s_trap_2	837.7164	3	837.382107	2509.12449	38440.91	-0.66985	-0.00056092	0.55283	0.00046293	-0.11702	-9.7987E-05	837.716912085627	40.751	2.1791	40.751	40.05	42.23	0					1557	326	7	0	0	0	1.7874E-114	6	10434	204.5	192.71	1	885220000
EIETYHNLLEGGQEDFESSGAGK	23	Unmodified	_EIETYHNLLEGGQEDFESSGAGK_			0	0	0	sp|P35527|K1C9_HUMAN;CON__P35527;tr|K7EQQ3|K7EQQ3_HUMAN	sp|P35527|K1C9_HUMAN	sp|P35527|K1C9_HUMAN	MULTI-MSMS	wk5_s_trap_2	5_s_trap_2	1256.071	2	1255.56952	2509.12449	31738.57	-0.30456	-0.00038239	0.52181	0.00065517	0.21725	0.00027278	1256.07149855797	40.773	0.70991	40.773	40.467	41.177	0					315	95	4	0	0	0	0.037436	1	10427	52.254	47.271	1	14936000
EIETYHNLLEGGQEDFESSGAGK	23	Unmodified	_EIETYHNLLEGGQEDFESSGAGK_			0	0	0	sp|P35527|K1C9_HUMAN;CON__P35527;tr|K7EQQ3|K7EQQ3_HUMAN	sp|P35527|K1C9_HUMAN	sp|P35527|K1C9_HUMAN	MULTI-MSMS	wk5_s_trap_2	5_s_trap_2	837.7163	3	837.382107	2509.12449	38417.82	-0.67106	-0.00056194	0.09951	8.3328E-05	-0.57155	-0.00047861	837.716546165512	42.78	1.6346	42.78	42.211	43.846	-3.8147E-06					841	258	4	0	0	0	5.3101E-30	4	10996	123.12	111.87	1	35214000
EIETYHNLLEGGQEDFESSGAGK	23	Unmodified	_EIETYHNLLEGGQEDFESSGAGK_			0	0	0	sp|P35527|K1C9_HUMAN;CON__P35527;tr|K7EQQ3|K7EQQ3_HUMAN	sp|P35527|K1C9_HUMAN	sp|P35527|K1C9_HUMAN	MSMS	wk5_s_trap_2	5_s_trap_2	837.3812	3	837.382107	2509.12449	NaN	NaN	NaN	NaN	NaN	NaN	NaN	NaN	42.213	1	42.213	41.713	42.713	0								0	0	0	3.3021E-05	1	10810	55.228	51.424	1
EIETYHNLLEGGQEDFESSGAGK	23	Unmodified	_EIETYHNLLEGGQEDFESSGAGK_			0	0	0	sp|P35527|K1C9_HUMAN;CON__P35527;tr|K7EQQ3|K7EQQ3_HUMAN	sp|P35527|K1C9_HUMAN	sp|P35527|K1C9_HUMAN	MULTI-MSMS	wk7_s_trap_1	7_s_trap_1	837.7162	3	837.382107	2509.12449	38292.37	-0.65088	-0.00054503	0.23075	0.00019322	-0.42013	-0.00035181	837.716655783349	43.831	6.121	43.831	40.768	46.889	0					4644	957	6	0	0	0	3.9234E-97	17	10996	191.44	187.64	1	317150000
EIETYHNLLEGGQEDFESSGAGK	23	Unmodified	_EIETYHNLLEGGQEDFESSGAGK_			0	0	0	sp|P35527|K1C9_HUMAN;CON__P35527;tr|K7EQQ3|K7EQQ3_HUMAN	sp|P35527|K1C9_HUMAN	sp|P35527|K1C9_HUMAN	MULTI-MSMS	wk7_s_trap_1	7_s_trap_1	837.718	3	837.382107	2509.12449	38453.81	-0.69663	-0.00058335	-0.012267	-1.0272E-05	-0.7089	-0.00059362	837.716805662464	46.919	0.39719	46.919	46.802	47.199	-3.8147E-06					148	61	4	0	0	0	2.7885E-06	1	11857	56.766	52.738	1	6357000
EIETYHNLLEGGQEDFESSGAGK	23	Unmodified	_EIETYHNLLEGGQEDFESSGAGK_			0	0	0	sp|P35527|K1C9_HUMAN;CON__P35527;tr|K7EQQ3|K7EQQ3_HUMAN	sp|P35527|K1C9_HUMAN	sp|P35527|K1C9_HUMAN	MULTI-SECPEP	wk7_s_trap_1	7_s_trap_1	837.3822	3	837.382107	2509.12449	38519.53	-0.70338	-0.000589	0.66926	0.00056043	-0.034123	-2.8574E-05	837.717239840645	47.337	0.55779	47.337	47.253	47.811	0					115	87	2	0	0	0	0.014415	1	12057	19.975	16.922	1	6553200
EIETYHNLLEGGQEDFESSGAGK	23	Unmodified	_EIETYHNLLEGGQEDFESSGAGK_			0	0	0	sp|P35527|K1C9_HUMAN;CON__P35527;tr|K7EQQ3|K7EQQ3_HUMAN	sp|P35527|K1C9_HUMAN	sp|P35527|K1C9_HUMAN	MULTI-MSMS	wk7_s_trap_2	7_s_trap_2	837.7161	3	837.382107	2509.12449	38329.4	-0.83081	-0.00069571	0.47178	0.00039506	-0.35903	-0.00030065	837.716891641693	43.212	6.575	43.212	40.271	46.846	0					5007	1051	6	0	0	0	3.7512E-97	18	10947	191.66	180.21	1	268550000
EIETYHNLLEGGQEDFESSGAGK	23	Unmodified	_EIETYHNLLEGGQEDFESSGAGK_			0	0	0	sp|P35527|K1C9_HUMAN;CON__P35527;tr|K7EQQ3|K7EQQ3_HUMAN	sp|P35527|K1C9_HUMAN	sp|P35527|K1C9_HUMAN	MULTI-MSMS	wk7_s_trap_2	7_s_trap_2	837.3822	3	837.382107	2509.12449	38435.66	-0.68058	-0.00056991	1.2297	0.0010297	0.54909	0.0004598	837.717237178416	47.401	0.29988	47.401	47.333	47.633	0					114	45	4	0	0	0	0.024536	1	11874	19.044	15.946	1	4612700
EITALAPSTMK	11	Oxidation (M)	_EITALAPSTM(ox)K_	EITALAPSTM(1)K	EITALAPSTM(71.61)K	0	1	0	tr|A0A2R8YFE2|A0A2R8YFE2_HUMAN;tr|F8WGM8|F8WGM8_MOUSE;tr|B1ATY1|B1ATY1_MOUSE;tr|A0A8I6AQR0|A0A8I6AQR0_RAT;tr|E9Q1F2|E9Q1F2_MOUSE;tr|A0A8I6G8Y4|A0A8I6G8Y4_RAT;tr|A0A804HKV3|A0A804HKV3_HUMAN;tr|A0A6Q8PFE4|A0A6Q8PFE4_HUMAN;sp|P63267-2|ACTH_HUMAN;tr|E7EVS6|E7EVS6_HUMAN;tr|I3L4N8|I3L4N8_HUMAN;tr|A6NL76|A6NL76_HUMAN;tr|A0A8I5Y704|A0A8I5Y704_RAT;tr|A0A804GS07|A0A804GS07_HUMAN;tr|A0A8I5ZXG0|A0A8I5ZXG0_RA…	tr|A0A2R8YFE2|A0A2R8YFE2_HUMAN	tr|A0A2R8YFE2|A0A2R8YFE2_HUMAN	MULTI-MSMS	wk1_s_trap_1	1_s_trap_1	589.31	2	589.310289	1176.60602	46252.76	0.24382	0.00014368	0.42235	0.0002489	0.66617	0.00039258	589.310532455877	21.663	0.64737	21.663	21.356	22.003	0					149	92	2	0	0	0	0.0090281	1	5447	71.614	37.361	1	5208800
EITALAPSTMK	11	Oxidation (M)	_EITALAPSTM(ox)K_	EITALAPSTM(1)K	EITALAPSTM(53.76)K	0	1	0	tr|A0A2R8YFE2|A0A2R8YFE2_HUMAN;tr|F8WGM8|F8WGM8_MOUSE;tr|B1ATY1|B1ATY1_MOUSE;tr|A0A8I6AQR0|A0A8I6AQR0_RAT;tr|E9Q1F2|E9Q1F2_MOUSE;tr|A0A8I6G8Y4|A0A8I6G8Y4_RAT;tr|A0A804HKV3|A0A804HKV3_HUMAN;tr|A0A6Q8PFE4|A0A6Q8PFE4_HUMAN;sp|P63267-2|ACTH_HUMAN;tr|E7EVS6|E7EVS6_HUMAN;tr|I3L4N8|I3L4N8_HUMAN;tr|A6NL76|A6NL76_HUMAN;tr|A0A8I5Y704|A0A8I5Y704_RAT;tr|A0A804GS07|A0A804GS07_HUMAN;tr|A0A8I5ZXG0|A0A8I5ZXG0_RA…	tr|A0A2R8YFE2|A0A2R8YFE2_HUMAN	tr|A0A2R8YFE2|A0A2R8YFE2_HUMAN	MULTI-MSMS	wk1_s_trap_2	1_s_trap_2	589.3098	2	589.310289	1176.60602	46400.39	0.27267	0.00016069	0.66558	0.00039223	0.93824	0.00055292	589.310368854115	21.519	0.6021	21.519	21.177	21.779	-1.9073E-06					155	87	2	0	0	0	0.024174	1	5519	53.756	18.461	1	4102300
EITALAPSTMK	11	Unmodified	_EITALAPSTMK_			0	0	0	tr|A0A2R8YFE2|A0A2R8YFE2_HUMAN;tr|F8WGM8|F8WGM8_MOUSE;tr|B1ATY1|B1ATY1_MOUSE;tr|A0A8I6AQR0|A0A8I6AQR0_RAT;tr|E9Q1F2|E9Q1F2_MOUSE;tr|A0A8I6G8Y4|A0A8I6G8Y4_RAT;tr|A0A804HKV3|A0A804HKV3_HUMAN;tr|A0A6Q8PFE4|A0A6Q8PFE4_HUMAN;sp|P63267-2|ACTH_HUMAN;tr|E7EVS6|E7EVS6_HUMAN;tr|I3L4N8|I3L4N8_HUMAN;tr|A6NL76|A6NL76_HUMAN;tr|A0A8I5Y704|A0A8I5Y704_RAT;tr|A0A804GS07|A0A804GS07_HUMAN;tr|A0A8I5ZXG0|A0A8I5ZXG0_RA…	tr|A0A2R8YFE2|A0A2R8YFE2_HUMAN	tr|A0A2R8YFE2|A0A2R8YFE2_HUMAN	MULTI-MSMS	wk1_s_trap_1	1_s_trap_1	581.3126	2	581.312832	1160.61111	46972.93	0.11852	6.8896E-05	-0.10045	-5.8395E-05	0.018064	1.0501E-05	581.312818636735	28.625	0.70707	28.625	28.279	28.986	0					265	102	3	0	0	0	0.0083189	1	7546	85.807	53.873	1	7014200
EITALAPSTMK	11	Unmodified	_EITALAPSTMK_			0	0	0	tr|A0A2R8YFE2|A0A2R8YFE2_HUMAN;tr|F8WGM8|F8WGM8_MOUSE;tr|B1ATY1|B1ATY1_MOUSE;tr|A0A8I6AQR0|A0A8I6AQR0_RAT;tr|E9Q1F2|E9Q1F2_MOUSE;tr|A0A8I6G8Y4|A0A8I6G8Y4_RAT;tr|A0A804HKV3|A0A804HKV3_HUMAN;tr|A0A6Q8PFE4|A0A6Q8PFE4_HUMAN;sp|P63267-2|ACTH_HUMAN;tr|E7EVS6|E7EVS6_HUMAN;tr|I3L4N8|I3L4N8_HUMAN;tr|A6NL76|A6NL76_HUMAN;tr|A0A8I5Y704|A0A8I5Y704_RAT;tr|A0A804GS07|A0A804GS07_HUMAN;tr|A0A8I5ZXG0|A0A8I5ZXG0_RA…	tr|A0A2R8YFE2|A0A2R8YFE2_HUMAN	tr|A0A2R8YFE2|A0A2R8YFE2_HUMAN	MULTI-MSMS	wk1_s_trap_2	1_s_trap_2	581.3125	2	581.312832	1160.61111	46032.46	0.083217	4.8375E-05	-0.031383	-1.8243E-05	0.051834	3.0132E-05	581.31286381319	28.501	0.84267	28.501	28.066	28.909	0					295	126	3	0	0	0	0.03237	1	7586	67.704	44.275	1	5530800
EITALAPSTMK	11	Unmodified	_EITALAPSTMK_			0	0	0	tr|A0A2R8YFE2|A0A2R8YFE2_HUMAN;tr|F8WGM8|F8WGM8_MOUSE;tr|B1ATY1|B1ATY1_MOUSE;tr|A0A8I6AQR0|A0A8I6AQR0_RAT;tr|E9Q1F2|E9Q1F2_MOUSE;tr|A0A8I6G8Y4|A0A8I6G8Y4_RAT;tr|A0A804HKV3|A0A804HKV3_HUMAN;tr|A0A6Q8PFE4|A0A6Q8PFE4_HUMAN;sp|P63267-2|ACTH_HUMAN;tr|E7EVS6|E7EVS6_HUMAN;tr|I3L4N8|I3L4N8_HUMAN;tr|A6NL76|A6NL76_HUMAN;tr|A0A8I5Y704|A0A8I5Y704_RAT;tr|A0A804GS07|A0A804GS07_HUMAN;tr|A0A8I5ZXG0|A0A8I5ZXG0_RA…	tr|A0A2R8YFE2|A0A2R8YFE2_HUMAN	tr|A0A2R8YFE2|A0A2R8YFE2_HUMAN	MSMS	wk3_s_trap_1	3_s_trap_1	581.3134	2	581.312832	1160.61111	NaN	NaN	NaN	NaN	NaN	NaN	NaN	NaN	28.736	1	28.736	28.236	29.236	0								0	0	0	0.099329	1	6916	56.632	36.007	1
ELEDINRK	8	Unmodified	_ELEDINRK_			0	0	0	sp|Q9NSI6|BRWD1_HUMAN	sp|Q9NSI6|BRWD1_HUMAN	sp|Q9NSI6|BRWD1_HUMAN	MULTI-MSMS	wk7_s_trap_1	7_s_trap_1	508.7727	2	508.772188	1015.52982	48501.95	0.34451	0.00017528	0.48585	0.00024719	0.83036	0.00042247	508.772328086376	23.228	1.1255	23.228	22.754	23.879	0					337	194	2	0	0	0	0.011189	1	5195	97.602	30.92	1	4556500
ELEDINRK	8	Unmodified	_ELEDINRK_			0	0	0	sp|Q9NSI6|BRWD1_HUMAN	sp|Q9NSI6|BRWD1_HUMAN	sp|Q9NSI6|BRWD1_HUMAN	MULTI-MSMS	wk7_s_trap_2	7_s_trap_2	508.7728	2	508.772188	1015.52982	49248.11	0.18774	9.5515E-05	0.71874	0.00036567	0.90647	0.00046119	508.772469956062	23.184	1.0082	23.184	22.712	23.72	0					389	173	3	0	0	0	0.0077126	1	5177	81.381	27.672	1	4098200
ELTTEIDNNIEQISSYK	17	Unmodified	_ELTTEIDNNIEQISSYK_			0	0	0	sp|P13645|K1C10_HUMAN;CON__P13645;tr|A0A1B0GVI3|A0A1B0GVI3_HUMAN	sp|P13645|K1C10_HUMAN	sp|P13645|K1C10_HUMAN	MULTI-MSMS	wk1_s_trap_1	1_s_trap_1	666.6575	3	666.328503	1995.96368	42138	-0.62043	-0.00041341	-3.6085	-0.0024045	-4.2289	-0.0028179	666.659893110005	40.026	1.5382	40.026	39.404	40.942	0					448	218	3	0	0	0	4.7905E-08	3	11042	101.42	88.256	1	18348000
ELTTEIDNNIEQISSYK	17	Unmodified	_ELTTEIDNNIEQISSYK_			0	0	0	sp|P13645|K1C10_HUMAN;CON__P13645;tr|A0A1B0GVI3|A0A1B0GVI3_HUMAN	sp|P13645|K1C10_HUMAN	sp|P13645|K1C10_HUMAN	MULTI-MSMS	wk1_s_trap_1	1_s_trap_1	999.4893	2	998.989117	1995.96368	34955.59	-1.1177	-0.0011166	0.068202	6.8133E-05	-1.0495	-0.0010484	999.490842280691	43.36	0.89533	43.36	42.767	43.663	-3.8147E-06					254	132	3	0	0	0	0.017709	1	12174	59.57	41.761	1	6589800
ELTTEIDNNIEQISSYK	17	Unmodified	_ELTTEIDNNIEQISSYK_			0	0	0	sp|P13645|K1C10_HUMAN;CON__P13645;tr|A0A1B0GVI3|A0A1B0GVI3_HUMAN	sp|P13645|K1C10_HUMAN	sp|P13645|K1C10_HUMAN	MULTI-MSMS	wk1_s_trap_1	1_s_trap_1	666.6628	3	666.328503	1995.96368	42301.39	-0.80972	-0.00053954	0.3471	0.00023129	-0.46262	-0.00030826	666.662668943941	47.968	3.0374	47.968	47.351	50.389	0					1259	420	6	0	0	0	2.3418E-90	7	13523	209.13	193.98	1	339690000
ELTTEIDNNIEQISSYK	17	Unmodified	_ELTTEIDNNIEQISSYK_			0	0	0	sp|P13645|K1C10_HUMAN;CON__P13645;tr|A0A1B0GVI3|A0A1B0GVI3_HUMAN	sp|P13645|K1C10_HUMAN	sp|P13645|K1C10_HUMAN	MULTI-MSMS	wk1_s_trap_1	1_s_trap_1	999.4902	2	998.989117	1995.96368	34734.27	-0.72135	-0.00072062	-0.10099	-0.00010089	-0.82234	-0.00082151	999.490209648587	47.926	3.6519	47.926	47.309	50.961	0					1998	513	6	0	0	0	9.4948E-144	10	13879	301.62	261.83	1	946290000
ELTTEIDNNIEQISSYK	17	Unmodified	_ELTTEIDNNIEQISSYK_			0	0	0	sp|P13645|K1C10_HUMAN;CON__P13645;tr|A0A1B0GVI3|A0A1B0GVI3_HUMAN	sp|P13645|K1C10_HUMAN	sp|P13645|K1C10_HUMAN	MULTI-MSMS	wk1_s_trap_1	1_s_trap_1	998.9888	2	998.989117	1995.96368	34924.09	-0.41104	-0.00041063	-0.062188	-6.2125E-05	-0.47323	-0.00047275	999.490674008008	51.94	1.669	51.94	51.057	52.726	0					645	228	4	0	0	0	1.3321E-10	3	14942	153.75	128.9	1	30823000
ELTTEIDNNIEQISSYK	17	Unmodified	_ELTTEIDNNIEQISSYK_			0	0	0	sp|P13645|K1C10_HUMAN;CON__P13645;tr|A0A1B0GVI3|A0A1B0GVI3_HUMAN	sp|P13645|K1C10_HUMAN	sp|P13645|K1C10_HUMAN	MULTI-MSMS	wk1_s_trap_1	1_s_trap_1	666.662	3	666.328503	1995.96368	44608.3	-0.49812	-0.00033191	0.89769	0.00059816	0.39957	0.00026624	666.6629574483	51.899	0.87431	51.899	51.512	52.386	0					255	114	4	0	0	0	0.018432	1	14928	36.593	26.634	1	8253000
ELTTEIDNNIEQISSYK	17	Unmodified	_ELTTEIDNNIEQISSYK_			0	0	0	sp|P13645|K1C10_HUMAN;CON__P13645;tr|A0A1B0GVI3|A0A1B0GVI3_HUMAN	sp|P13645|K1C10_HUMAN	sp|P13645|K1C10_HUMAN	MULTI-MSMS	wk1_s_trap_2	1_s_trap_2	666.661	3	666.328503	1995.96368	42007.5	-0.56695	-0.00037778	-3.7331	-0.0024875	-4.3001	-0.0028653	666.659877786311	39.904	1.1902	39.904	39.245	40.435	0					476	167	4	0	0	0	1.8225E-07	2	11165	93.909	83.533	1	26571000
ELTTEIDNNIEQISSYK	17	Unmodified	_ELTTEIDNNIEQISSYK_			0	0	0	sp|P13645|K1C10_HUMAN;CON__P13645;tr|A0A1B0GVI3|A0A1B0GVI3_HUMAN	sp|P13645|K1C10_HUMAN	sp|P13645|K1C10_HUMAN	MULTI-MSMS	wk1_s_trap_2	1_s_trap_2	999.4888	2	998.989117	1995.96368	34360.13	-1.241	-0.0012398	-0.0009681	-9.6712E-07	-1.242	-0.0012407	999.490008939157	43.158	1.3702	43.158	42.568	43.938	0					484	205	3	0	0	0	0.010547	2	12160	63.091	46.448	1	6473100
ELTTEIDNNIEQISSYK	17	Unmodified	_ELTTEIDNNIEQISSYK_			0	0	0	sp|P13645|K1C10_HUMAN;CON__P13645;tr|A0A1B0GVI3|A0A1B0GVI3_HUMAN	sp|P13645|K1C10_HUMAN	sp|P13645|K1C10_HUMAN	MULTI-MSMS	wk1_s_trap_2	1_s_trap_2	666.3282	3	666.328503	1995.96368	42326.88	-0.84481	-0.00056292	0.049374	3.29E-05	-0.79543	-0.00053002	666.328930542816	47.876	3.0754	47.876	47.231	50.306	0					1486	434	6	0	0	0	6.7636E-62	9	13578	192.78	159.43	1	298030000
ELTTEIDNNIEQISSYK	17	Unmodified	_ELTTEIDNNIEQISSYK_			0	0	0	sp|P13645|K1C10_HUMAN;CON__P13645;tr|A0A1B0GVI3|A0A1B0GVI3_HUMAN	sp|P13645|K1C10_HUMAN	sp|P13645|K1C10_HUMAN	MULTI-MSMS	wk1_s_trap_2	1_s_trap_2	999.4901	2	998.989117	1995.96368	34661.24	-0.98256	-0.00098156	-0.12505	-0.00012492	-1.1076	-0.0011065	999.490299858333	47.863	3.939	47.863	47.181	51.12	0					2453	567	6	0	0	0	1.7298E-213	10	13556	308.74	276.41	1	885220000
ELTTEIDNNIEQISSYK	17	Unmodified	_ELTTEIDNNIEQISSYK_			0	0	0	sp|P13645|K1C10_HUMAN;CON__P13645;tr|A0A1B0GVI3|A0A1B0GVI3_HUMAN	sp|P13645|K1C10_HUMAN	sp|P13645|K1C10_HUMAN	MULTI-MSMS	wk1_s_trap_2	1_s_trap_2	999.4916	2	998.989117	1995.96368	34461.93	-0.53993	-0.00053938	0.048402	4.8353E-05	-0.49152	-0.00049103	999.490676154633	51.895	1.7081	51.895	51.112	52.82	0					697	244	4	0	0	0	2.0492E-20	3	14987	172.76	148.25	1	21744000
ELTTEIDNNIEQISSYK	17	Unmodified	_ELTTEIDNNIEQISSYK_			0	0	0	sp|P13645|K1C10_HUMAN;CON__P13645;tr|A0A1B0GVI3|A0A1B0GVI3_HUMAN	sp|P13645|K1C10_HUMAN	sp|P13645|K1C10_HUMAN	MULTI-MSMS	wk1_s_trap_2	1_s_trap_2	666.6624	3	666.328503	1995.96368	43411.29	-0.40323	-0.00026869	0.2026	0.000135	-0.20063	-0.00013369	666.662896075068	51.931	1.0322	51.931	51.422	52.455	0					202	142	2	0	0	0	0.0051543	1	14968	51.265	36.306	1	8501800
ELTTEIDNNIEQISSYK	17	Unmodified	_ELTTEIDNNIEQISSYK_			0	0	0	sp|P13645|K1C10_HUMAN;CON__P13645;tr|A0A1B0GVI3|A0A1B0GVI3_HUMAN	sp|P13645|K1C10_HUMAN	sp|P13645|K1C10_HUMAN	MULTI-MSMS	wk3_s_trap_1	3_s_trap_1	666.9933	3	666.328503	1995.96368	42325.07	-0.58081	-0.00038701	-4.2808	-0.0028524	-4.8616	-0.0032394	666.660069792679	39.95	0.94986	39.95	39.54	40.49	-3.8147E-06					365	139	4	0	0	0	3.8144E-05	2	10119	72.47	64.879	1	15263000
ELTTEIDNNIEQISSYK	17	Unmodified	_ELTTEIDNNIEQISSYK_			0	0	0	sp|P13645|K1C10_HUMAN;CON__P13645;tr|A0A1B0GVI3|A0A1B0GVI3_HUMAN	sp|P13645|K1C10_HUMAN	sp|P13645|K1C10_HUMAN	MULTI-MSMS	wk3_s_trap_1	3_s_trap_1	999.4904	2	998.989117	1995.96368	34887.93	-0.72564	-0.00072491	0.46191	0.00046144	-0.26373	-0.00026346	999.491039272787	47.863	2.0531	47.863	47.351	49.404	0					1155	299	6	0	0	0	4.1209E-251	4	12703	332.41	296.7	1	851750000
ELTTEIDNNIEQISSYK	17	Unmodified	_ELTTEIDNNIEQISSYK_			0	0	0	sp|P13645|K1C10_HUMAN;CON__P13645;tr|A0A1B0GVI3|A0A1B0GVI3_HUMAN	sp|P13645|K1C10_HUMAN	sp|P13645|K1C10_HUMAN	MULTI-MSMS	wk3_s_trap_1	3_s_trap_1	666.3287	3	666.328503	1995.96368	42642.72	-0.73138	-0.00048734	0.65135	0.00043401	-0.080029	-5.3325E-05	666.663207091011	47.857	1.7061	47.857	47.391	49.098	0					929	247	5	0	0	0	8.2852E-53	4	12606	172.57	157.42	1	286280000
ELTTEIDNNIEQISSYK	17	Unmodified	_ELTTEIDNNIEQISSYK_			0	0	0	sp|P13645|K1C10_HUMAN;CON__P13645;tr|A0A1B0GVI3|A0A1B0GVI3_HUMAN	sp|P13645|K1C10_HUMAN	sp|P13645|K1C10_HUMAN	MULTI-MSMS	wk3_s_trap_1	3_s_trap_1	999.4897	2	998.989117	1995.96368	35572.73	-0.61161	-0.000611	0.31832	0.000318	-0.29329	-0.00029299	999.490835165278	51.604	0.97272	51.604	51.163	52.136	0					386	144	3	0	0	0	6.3978E-14	2	13701	131.06	104.35	1	18152000
ELTTEIDNNIEQISSYK	17	Unmodified	_ELTTEIDNNIEQISSYK_			0	0	0	sp|P13645|K1C10_HUMAN;CON__P13645;tr|A0A1B0GVI3|A0A1B0GVI3_HUMAN	sp|P13645|K1C10_HUMAN	sp|P13645|K1C10_HUMAN	MULTI-MSMS	wk3_s_trap_2	3_s_trap_2	666.6603	3	666.328503	1995.96368	42244.62	-0.34409	-0.00022928	-4.037	-0.00269	-4.3811	-0.0029192	666.65986014152	39.734	1.034	39.734	39.338	40.373	3.8147E-06					453	152	4	0	0	0	0.00031594	3	10231	64.565	54.816	1	13229000
ELTTEIDNNIEQISSYK	17	Unmodified	_ELTTEIDNNIEQISSYK_			0	0	0	sp|P13645|K1C10_HUMAN;CON__P13645;tr|A0A1B0GVI3|A0A1B0GVI3_HUMAN	sp|P13645|K1C10_HUMAN	sp|P13645|K1C10_HUMAN	MULTI-MSMS	wk3_s_trap_2	3_s_trap_2	998.9902	2	998.989117	1995.96368	35705.59	-1.2109	-0.0012097	0.84534	0.00084448	-0.36557	-0.0003652	999.491184601527	43.166	0.53049	43.166	42.883	43.414	0					126	80	2	0	0	0	0.041633	1	11259	45.915	36.961	1	5191200
ELTTEIDNNIEQISSYK	17	Unmodified	_ELTTEIDNNIEQISSYK_			0	0	0	sp|P13645|K1C10_HUMAN;CON__P13645;tr|A0A1B0GVI3|A0A1B0GVI3_HUMAN	sp|P13645|K1C10_HUMAN	sp|P13645|K1C10_HUMAN	MULTI-MSMS	wk3_s_trap_2	3_s_trap_2	998.9888	2	998.989117	1995.96368	34788.79	-1.2496	-0.0012483	0.86808	0.0008672	-0.38153	-0.00038115	999.49141963903	47.796	1.9929	47.796	47.24	49.233	0					1192	293	6	0	0	0	4.7228E-223	5	12722	323.45	287.74	1	786480000
ELTTEIDNNIEQISSYK	17	Unmodified	_ELTTEIDNNIEQISSYK_			0	0	0	sp|P13645|K1C10_HUMAN;CON__P13645;tr|A0A1B0GVI3|A0A1B0GVI3_HUMAN	sp|P13645|K1C10_HUMAN	sp|P13645|K1C10_HUMAN	MULTI-MSMS	wk3_s_trap_2	3_s_trap_2	666.6618	3	666.328503	1995.96368	42709.84	-0.80459	-0.00053612	0.5916	0.0003942	-0.21299	-0.00014192	666.663146060292	47.821	1.6334	47.821	47.275	48.908	0					1012	237	6	0	0	0	2.0427E-77	5	12741	184.99	169.83	1	288690000
ELTTEIDNNIEQISSYK	17	Unmodified	_ELTTEIDNNIEQISSYK_			0	0	0	sp|P13645|K1C10_HUMAN;CON__P13645;tr|A0A1B0GVI3|A0A1B0GVI3_HUMAN	sp|P13645|K1C10_HUMAN	sp|P13645|K1C10_HUMAN	MULTI-MSMS	wk3_s_trap_2	3_s_trap_2	999.4915	2	998.989117	1995.96368	35181.59	-1.0557	-0.0010546	0.54228	0.00054173	-0.51341	-0.00051289	999.491285814066	51.513	1.1834	51.513	51.081	52.264	0					601	184	4	0	0	0	3.1842E-10	2	13818	127.56	100.13	1	19190000
ELTTEIDNNIEQISSYK	17	Unmodified	_ELTTEIDNNIEQISSYK_			0	0	0	sp|P13645|K1C10_HUMAN;CON__P13645;tr|A0A1B0GVI3|A0A1B0GVI3_HUMAN	sp|P13645|K1C10_HUMAN	sp|P13645|K1C10_HUMAN	MULTI-MSMS	wk5_s_trap_1	5_s_trap_1	666.9926	3	666.328503	1995.96368	42240.31	-0.56005	-0.00037318	-3.3785	-0.0022512	-3.9386	-0.0026244	666.660308163578	40	0.8713	40	39.553	40.424	0					310	132	4	0	0	0	0.0024335	2	10076	55.097	49.066	1	11155000
ELTTEIDNNIEQISSYK	17	Unmodified	_ELTTEIDNNIEQISSYK_			0	0	0	sp|P13645|K1C10_HUMAN;CON__P13645;tr|A0A1B0GVI3|A0A1B0GVI3_HUMAN	sp|P13645|K1C10_HUMAN	sp|P13645|K1C10_HUMAN	MULTI-MSMS	wk5_s_trap_1	5_s_trap_1	666.6631	3	666.328503	1995.96368	42537.89	-0.47752	-0.00031819	0.34621	0.00023069	-0.13131	-8.7498E-05	666.662949167682	47.832	1.4527	47.832	47.328	48.781	0					884	219	5	0	0	0	2.7392E-84	4	12401	202.63	187.47	1	211000000
ELTTEIDNNIEQISSYK	17	Unmodified	_ELTTEIDNNIEQISSYK_			0	0	0	sp|P13645|K1C10_HUMAN;CON__P13645;tr|A0A1B0GVI3|A0A1B0GVI3_HUMAN	sp|P13645|K1C10_HUMAN	sp|P13645|K1C10_HUMAN	MULTI-MSMS	wk5_s_trap_1	5_s_trap_1	999.4905	2	998.989117	1995.96368	34962.14	-0.5806	-0.00058001	0.21615	0.00021594	-0.36445	-0.00036408	999.490734323705	47.816	1.9478	47.816	47.305	49.253	0					1193	296	7	0	0	0	1.7558E-175	3	12380	306.08	262.79	1	691630000
ELTTEIDNNIEQISSYK	17	Unmodified	_ELTTEIDNNIEQISSYK_			0	0	0	sp|P13645|K1C10_HUMAN;CON__P13645;tr|A0A1B0GVI3|A0A1B0GVI3_HUMAN	sp|P13645|K1C10_HUMAN	sp|P13645|K1C10_HUMAN	MULTI-MSMS	wk5_s_trap_1	5_s_trap_1	666.3287	3	666.328503	1995.96368	43938.89	-0.42677	-0.00028437	0.85946	0.00057268	0.43269	0.00028831	666.662899574643	51.589	0.75948	51.589	51.209	51.969	0					212	118	3	0	0	0	0.010053	1	13375	37.042	27.759	1	7520900
ELTTEIDNNIEQISSYK	17	Unmodified	_ELTTEIDNNIEQISSYK_			0	0	0	sp|P13645|K1C10_HUMAN;CON__P13645;tr|A0A1B0GVI3|A0A1B0GVI3_HUMAN	sp|P13645|K1C10_HUMAN	sp|P13645|K1C10_HUMAN	MULTI-MSMS	wk5_s_trap_1	5_s_trap_1	999.4902	2	998.989117	1995.96368	35426.64	-0.53027	-0.00052973	0.22578	0.00022556	-0.30449	-0.00030418	998.989489147173	51.508	1.0332	51.508	51.094	52.127	-3.8147E-06					558	160	5	0	0	0	3.3729E-20	2	13417	164.48	141.76	1	31010000
ELTTEIDNNIEQISSYK	17	Unmodified	_ELTTEIDNNIEQISSYK_			0	0	0	sp|P13645|K1C10_HUMAN;CON__P13645;tr|A0A1B0GVI3|A0A1B0GVI3_HUMAN	sp|P13645|K1C10_HUMAN	sp|P13645|K1C10_HUMAN	MULTI-SECPEP	wk5_s_trap_1	5_s_trap_1	999.488	2	998.989117	1995.96368	37010.12	-0.64843	-0.00064777	-0.80546	-0.00080465	-1.4539	-0.0014524	998.989243271517	42.984	0.40367	42.984	42.8	43.203	0					113	65	3	0	0	0	0.0080486	1	11047	37.995	21.053	1	4113800
ELTTEIDNNIEQISSYK	17	Unmodified	_ELTTEIDNNIEQISSYK_			0	0	0	sp|P13645|K1C10_HUMAN;CON__P13645;tr|A0A1B0GVI3|A0A1B0GVI3_HUMAN	sp|P13645|K1C10_HUMAN	sp|P13645|K1C10_HUMAN	MULTI-MSMS	wk5_s_trap_2	5_s_trap_2	666.662	3	666.328503	1995.96368	42711.28	-0.44495	-0.00029648	-1.4667	-0.00097733	-1.9117	-0.0012738	666.661386167625	39.557	0.74414	39.557	39.268	40.012	0					179	109	2	0	0	0	0.0061335	1	10053	40.962	31.547	1	11826000
ELTTEIDNNIEQISSYK	17	Unmodified	_ELTTEIDNNIEQISSYK_			0	0	0	sp|P13645|K1C10_HUMAN;CON__P13645;tr|A0A1B0GVI3|A0A1B0GVI3_HUMAN	sp|P13645|K1C10_HUMAN	sp|P13645|K1C10_HUMAN	MULTI-MSMS	wk5_s_trap_2	5_s_trap_2	666.3286	3	666.328503	1995.96368	42728.29	-0.45391	-0.00030245	0.41579	0.00027705	-0.038118	-2.5399E-05	666.663038827227	47.284	1.4165	47.284	46.819	48.235	0					994	222	6	0	0	0	1.8266E-56	4	12272	176.33	147.75	1	233660000
ELTTEIDNNIEQISSYK	17	Unmodified	_ELTTEIDNNIEQISSYK_			0	0	0	sp|P13645|K1C10_HUMAN;CON__P13645;tr|A0A1B0GVI3|A0A1B0GVI3_HUMAN	sp|P13645|K1C10_HUMAN	sp|P13645|K1C10_HUMAN	MULTI-MSMS	wk5_s_trap_2	5_s_trap_2	999.4903	2	998.989117	1995.96368	34893.98	-0.53348	-0.00053294	0.29432	0.00029402	-0.23916	-0.00023892	999.49087317843	47.321	1.9267	47.321	46.791	48.718	3.8147E-06					1268	300	7	0	0	0	1.4113E-198	4	12259	317.15	281.43	1	605690000
ELTTEIDNNIEQISSYK	17	Unmodified	_ELTTEIDNNIEQISSYK_			0	0	0	sp|P13645|K1C10_HUMAN;CON__P13645;tr|A0A1B0GVI3|A0A1B0GVI3_HUMAN	sp|P13645|K1C10_HUMAN	sp|P13645|K1C10_HUMAN	MULTI-MSMS	wk5_s_trap_2	5_s_trap_2	998.989	2	998.989117	1995.96368	35385.33	-0.53572	-0.00053518	0.32806	0.00032773	-0.20766	-0.00020745	999.490956734318	51.001	1.064	51.001	50.59	51.654	0					608	167	5	0	0	0	9.8511E-16	2	13263	147.26	114.93	1	24366000
ELTTEIDNNIEQISSYK	17	Unmodified	_ELTTEIDNNIEQISSYK_			0	0	0	sp|P13645|K1C10_HUMAN;CON__P13645;tr|A0A1B0GVI3|A0A1B0GVI3_HUMAN	sp|P13645|K1C10_HUMAN	sp|P13645|K1C10_HUMAN	MULTI-MSMS	wk5_s_trap_2	5_s_trap_2	666.3289	3	666.328503	1995.96368	43579.99	-0.45567	-0.00030363	1.058	0.00070501	0.60237	0.00040138	666.663092257527	51.031	0.80542	51.031	50.656	51.461	3.8147E-06					266	126	4	0	0	0	0.0058936	1	13303	41.202	30.863	1	11571000
ELTTEIDNNIEQISSYK	17	Unmodified	_ELTTEIDNNIEQISSYK_			0	0	0	sp|P13645|K1C10_HUMAN;CON__P13645;tr|A0A1B0GVI3|A0A1B0GVI3_HUMAN	sp|P13645|K1C10_HUMAN	sp|P13645|K1C10_HUMAN	MULTI-MSMS	wk7_s_trap_1	7_s_trap_1	666.6606	3	666.328503	1995.96368	42374.52	-0.54128	-0.00036067	-2.8246	-0.0018821	-3.3659	-0.0022428	666.659908041948	40.6	0.35958	40.6	40.47	40.83	0					85	57	2	0	0	0	0.0041952	1	10053	37.583	32.581	1	4010400
ELTTEIDNNIEQISSYK	17	Unmodified	_ELTTEIDNNIEQISSYK_			0	0	0	sp|P13645|K1C10_HUMAN;CON__P13645;tr|A0A1B0GVI3|A0A1B0GVI3_HUMAN	sp|P13645|K1C10_HUMAN	sp|P13645|K1C10_HUMAN	MULTI-MSMS	wk7_s_trap_1	7_s_trap_1	666.6624	3	666.328503	1995.96368	42418.11	-0.65196	-0.00043442	0.48296	0.00032181	-0.169	-0.00011261	666.663117511073	48.392	2.2762	48.392	47.575	49.851	0					1261	342	6	0	0	0	1.5844E-80	5	12309	191.96	176.81	1	198570000
ELTTEIDNNIEQISSYK	17	Unmodified	_ELTTEIDNNIEQISSYK_			0	0	0	sp|P13645|K1C10_HUMAN;CON__P13645;tr|A0A1B0GVI3|A0A1B0GVI3_HUMAN	sp|P13645|K1C10_HUMAN	sp|P13645|K1C10_HUMAN	MULTI-MSMS	wk7_s_trap_1	7_s_trap_1	999.49	2	998.989117	1995.96368	34841.28	-0.55211	-0.00055156	0.025922	2.5896E-05	-0.52619	-0.00052566	999.490063798142	48.414	3.4459	48.414	47.479	50.925	0					1761	537	7	0	0	0	7.1767E-218	8	12267	318.88	278.3	1	510620000
ELTTEIDNNIEQISSYK	17	Unmodified	_ELTTEIDNNIEQISSYK_			0	0	0	sp|P13645|K1C10_HUMAN;CON__P13645;tr|A0A1B0GVI3|A0A1B0GVI3_HUMAN	sp|P13645|K1C10_HUMAN	sp|P13645|K1C10_HUMAN	MULTI-MSMS	wk7_s_trap_1	7_s_trap_1	999.4902	2	998.989117	1995.96368	34929.58	-0.49911	-0.0004986	0.14727	0.00014712	-0.35183	-0.00035148	999.490655822871	51.994	1.7121	51.994	51.302	53.014	0					869	287	4	0	0	0	3.2753E-19	3	13272	155.02	126.44	1	18409000
ELTTEIDNNIEQISSYK	17	Unmodified	_ELTTEIDNNIEQISSYK_			0	0	0	sp|P13645|K1C10_HUMAN;CON__P13645;tr|A0A1B0GVI3|A0A1B0GVI3_HUMAN	sp|P13645|K1C10_HUMAN	sp|P13645|K1C10_HUMAN	MULTI-MSMS	wk7_s_trap_1	7_s_trap_1	666.3283	3	666.328503	1995.96368	43414.28	-0.59893	-0.00039908	0.80051	0.0005334	0.20158	0.00013432	666.328781797436	52.064	0.9447	52.064	51.567	52.512	0					403	158	4	0	0	0	0.0018851	1	13295	46.249	31.094	1	6559200
ELTTEIDNNIEQISSYK	17	Unmodified	_ELTTEIDNNIEQISSYK_			0	0	0	sp|P13645|K1C10_HUMAN;CON__P13645;tr|A0A1B0GVI3|A0A1B0GVI3_HUMAN	sp|P13645|K1C10_HUMAN	sp|P13645|K1C10_HUMAN	MULTI-MSMS	wk7_s_trap_2	7_s_trap_2	666.6616	3	666.328503	1995.96368	41375.27	-1.0205	-0.00068002	-3.8678	-0.0025772	-4.8884	-0.0032573	666.660187458923	39.598	1.5136	39.598	39.162	40.676	0					739	242	4	0	0	0	3.0619E-07	4	9712	81.656	74.064	1	10897000
ELTTEIDNNIEQISSYK	17	Unmodified	_ELTTEIDNNIEQISSYK_			0	0	0	sp|P13645|K1C10_HUMAN;CON__P13645;tr|A0A1B0GVI3|A0A1B0GVI3_HUMAN	sp|P13645|K1C10_HUMAN	sp|P13645|K1C10_HUMAN	MULTI-MSMS	wk7_s_trap_2	7_s_trap_2	999.4903	2	998.989117	1995.96368	34633.48	-0.52939	-0.00052885	0.0069148	6.9078E-06	-0.52247	-0.00052194	999.490094189682	48.04	3.5578	48.04	47.232	50.79	3.8147E-06					1769	578	6	0	0	0	1.4399E-169	8	12233	299.16	258	1	446640000
ELTTEIDNNIEQISSYK	17	Unmodified	_ELTTEIDNNIEQISSYK_			0	0	0	sp|P13645|K1C10_HUMAN;CON__P13645;tr|A0A1B0GVI3|A0A1B0GVI3_HUMAN	sp|P13645|K1C10_HUMAN	sp|P13645|K1C10_HUMAN	MULTI-MSMS	wk7_s_trap_2	7_s_trap_2	666.3286	3	666.328503	1995.96368	42302.81	-0.78701	-0.00052441	0.61545	0.00041009	-0.17157	-0.00011432	666.663218373746	48.069	2.1573	48.069	47.315	49.472	0					1384	342	6	0	0	0	2.2469E-111	4	12053	213.51	197.66	1	205780000
ELTTEIDNNIEQISSYK	17	Unmodified	_ELTTEIDNNIEQISSYK_			0	0	0	sp|P13645|K1C10_HUMAN;CON__P13645;tr|A0A1B0GVI3|A0A1B0GVI3_HUMAN	sp|P13645|K1C10_HUMAN	sp|P13645|K1C10_HUMAN	MULTI-MSMS	wk7_s_trap_2	7_s_trap_2	999.4899	2	998.989117	1995.96368	35099.19	-0.40251	-0.0004021	0.058785	5.8725E-05	-0.34372	-0.00034338	999.490739971486	51.757	1.7238	51.757	51.163	52.887	0					869	294	5	0	0	0	4.8659E-19	2	12987	158.01	134.29	1	18336000
ELTTEIDNNIEQISSYK	17	Unmodified	_ELTTEIDNNIEQISSYK_			0	0	0	sp|P13645|K1C10_HUMAN;CON__P13645;tr|A0A1B0GVI3|A0A1B0GVI3_HUMAN	sp|P13645|K1C10_HUMAN	sp|P13645|K1C10_HUMAN	MULTI-MSMS	wk7_s_trap_2	7_s_trap_2	666.9971	3	666.328503	1995.96368	42901.89	-0.6583	-0.00043864	0.83551	0.00055672	0.17721	0.00011808	666.328964230754	51.801	1.1108	51.801	51.307	52.418	0					494	188	4	0	0	0	0.00037033	1	13006	61.265	50.65	1	8409800
EMSVQEAYK	9	Oxidation (M)	_EM(ox)SVQEAYK_	EM(1)SVQEAYK	EM(84.57)SVQEAYK	0	1	0	sp|P15924|DESP_HUMAN;sp|P15924-3|DESP_HUMAN;sp|P15924-2|DESP_HUMAN;sp|F1LMV6|DESP_RAT	sp|P15924|DESP_HUMAN;sp|F1LMV6|DESP_RAT	sp|P15924|DESP_HUMAN	MULTI-MSMS	wk1_s_trap_1	1_s_trap_1	550.7473	2	550.750064	1099.48558	49151.15	-0.053369	-2.9393E-05	-1.4429	-0.00079467	-1.4963	-0.00082406	550.74895278405	11.913	0.73667	11.913	11.592	12.329	0					240	122	3	0	0	0	0.0054636	1	2656	84.568	54.401	1	3887100
EMSVQEAYK	9	Oxidation (M)	_EM(ox)SVQEAYK_	EM(1)SVQEAYK	EM(51.35)SVQEAYK	0	1	0	sp|P15924|DESP_HUMAN;sp|P15924-3|DESP_HUMAN;sp|P15924-2|DESP_HUMAN;sp|F1LMV6|DESP_RAT	sp|P15924|DESP_HUMAN;sp|F1LMV6|DESP_RAT	sp|P15924|DESP_HUMAN	MULTI-SECPEP	wk1_s_trap_2	1_s_trap_2	550.604	2	550.750064	1099.48558	47962.05	-0.18484	-0.0001018	-1.5474	-0.00085221	-1.7322	-0.00095401	550.74873570694	11.834	0.75801	11.834	11.516	12.274	0					278	123	3	0	0	0	0.008433	1	2655	51.346	32.252	1	3724500
ENLGWQK	7	Unmodified	_ENLGWQK_			0	0	0	sp|P15924|DESP_HUMAN;sp|P15924-3|DESP_HUMAN;sp|P15924-2|DESP_HUMAN	sp|P15924|DESP_HUMAN	sp|P15924|DESP_HUMAN	MULTI-MSMS	wk1_s_trap_1	1_s_trap_1	437.7244	2	437.72451	873.434466	54013.54	0.43432	0.00019011	-0.44725	-0.00019577	-0.012932	-5.6606E-06	437.724335564393	20.037	0.94976	20.037	19.615	20.564	-1.9073E-06					334	153	3	0	0	0	0.033363	1	5009	69.432	30.614	1	5935800
ENLGWQK	7	Unmodified	_ENLGWQK_			0	0	0	sp|P15924|DESP_HUMAN;sp|P15924-3|DESP_HUMAN;sp|P15924-2|DESP_HUMAN	sp|P15924|DESP_HUMAN	sp|P15924|DESP_HUMAN	MULTI-MSMS	wk1_s_trap_2	1_s_trap_2	437.7246	2	437.72451	873.434466	53300.56	0.5391	0.00023598	-0.57971	-0.00025375	-0.040614	-1.7778E-05	437.724315124331	19.971	1.1399	19.971	19.545	20.685	0					319	185	2	0	0	0	0.035421	1	5094	68.398	29.58	1	6241900
ENLPISGHK	9	Unmodified	_ENLPISGHK_			0	0	0	sp|P20930|FILA_HUMAN;CON__P20930	sp|P20930|FILA_HUMAN	sp|P20930|FILA_HUMAN	MULTI-MSMS	wk1_s_trap_1	1_s_trap_1	497.7696	2	497.769448	993.524344	49568.44	0.15067	7.5001E-05	0.14694	7.3144E-05	0.29762	0.00014815	497.769516464973	14.604	1.2058	14.604	14.113	15.318	-9.5367E-07					520	184	4	0	0	0	0.0035401	2	3292	112.41	41.068	1	20452000
ENLPISGHK	9	Unmodified	_ENLPISGHK_			0	0	0	sp|P20930|FILA_HUMAN;CON__P20930	sp|P20930|FILA_HUMAN	sp|P20930|FILA_HUMAN	MULTI-MSMS	wk1_s_trap_2	1_s_trap_2	497.7696	2	497.769448	993.524344	50478.22	-0.016143	-8.0354E-06	0.33775	0.00016812	0.3216	0.00016008	497.769589622679	14.526	1.3199	14.526	13.935	15.255	0					494	199	3	0	0	0	0.0065094	2	3343	107.01	43.701	1	18674000
ENLPISGHK	9	Unmodified	_ENLPISGHK_			0	0	0	sp|P20930|FILA_HUMAN;CON__P20930	sp|P20930|FILA_HUMAN	sp|P20930|FILA_HUMAN	MULTI-MSMS	wk3_s_trap_2	3_s_trap_2	497.7694	2	497.769448	993.524344	50788.54	0.065288	3.2498E-05	0.38201	0.00019015	0.4473	0.00022265	497.76957713954	14.501	1.0025	14.501	14.078	15.081	-9.5367E-07					311	164	2	0	0	0	0.039519	1	3215	80.165	35.771	1	6316300
ENLPISGHK	9	Unmodified	_ENLPISGHK_			0	0	0	sp|P20930|FILA_HUMAN;CON__P20930	sp|P20930|FILA_HUMAN	sp|P20930|FILA_HUMAN	MULTI-MSMS	wk7_s_trap_1	7_s_trap_1	497.7696	2	497.769448	993.524344	49971.01	0.36154	0.00017996	-0.010211	-5.0828E-06	0.35133	0.00017488	497.769445924074	14.693	1.2351	14.693	14.274	15.51	9.5367E-07					481	212	3	0	0	0	0.0076982	1	3125	78.516	17.756	1	4865700
ENLPISGHK	9	Unmodified	_ENLPISGHK_			0	0	0	sp|P20930|FILA_HUMAN;CON__P20930	sp|P20930|FILA_HUMAN	sp|P20930|FILA_HUMAN	MULTI-MSMS	wk7_s_trap_2	7_s_trap_2	497.7697	2	497.769448	993.524344	50103.58	0.10699	5.3256E-05	0.16812	8.3683E-05	0.2751	0.00013694	497.769545088073	14.59	1.2588	14.59	14.034	15.292	9.5367E-07					469	213	3	0	0	0	0.031088	1	3086	58.981	20.189	1	4649200
EPFNLFYIEK	10	Unmodified	_EPFNLFYIEK_			0	0	0	sp|Q08554-2|DSC1_HUMAN;sp|Q08554|DSC1_HUMAN;tr|A0A8I6GE75|A0A8I6GE75_RAT;tr|A0A0G2KA90|A0A0G2KA90_RAT	sp|Q08554-2|DSC1_HUMAN	sp|Q08554-2|DSC1_HUMAN	MULTI-MSMS	wk1_s_trap_2	1_s_trap_2	650.335	2	650.334621	1298.65469	44487.73	-0.11418	-7.4253E-05	0.058667	3.8153E-05	-0.055509	-3.61E-05	650.33467197403	54.077	1.1828	54.077	53.491	54.674	3.8147E-06					276	178	3	0	0	0	0.037479	1	15593	75.378	49.439	1	6179200
EPFNLFYIEK	10	Unmodified	_EPFNLFYIEK_			0	0	0	sp|Q08554-2|DSC1_HUMAN;sp|Q08554|DSC1_HUMAN;tr|A0A8I6GE75|A0A8I6GE75_RAT;tr|A0A0G2KA90|A0A0G2KA90_RAT	sp|Q08554-2|DSC1_HUMAN	sp|Q08554-2|DSC1_HUMAN	MULTI-MSMS	wk7_s_trap_1	7_s_trap_1	650.3357	2	650.334621	1298.65469	43918	-0.44747	-0.00029101	0.64891	0.00042201	0.20144	0.000131	650.335133802849	54.393	0.9531	54.393	53.908	54.861	-3.8147E-06					248	160	3	0	0	0	0.021851	1	13890	64.04	39.117	1	3827200
EQYNMLGGK	9	Oxidation (M)	_EQYNM(ox)LGGK_	EQYNM(1)LGGK	EQYNM(79.47)LGGK	0	1	0	sp|Q02413|DSG1_HUMAN	sp|Q02413|DSG1_HUMAN	sp|Q02413|DSG1_HUMAN	MULTI-MSMS	wk1_s_trap_2	1_s_trap_2	528.2451	2	528.244949	1054.47534	47789.46	-0.44216	-0.00023357	0.8094	0.00042756	0.36725	0.000194	528.245213050439	12.902	1.0631	12.902	12.209	13.272	-9.5367E-07					313	170	2	0	0	0	0.008446	1	2882	79.469	66.641	1	6362400
ERSGVSLAALK	11	Unmodified	_ERSGVSLAALK_			0	0	0	tr|A0A0G2K654|A0A0G2K654_RAT;sp|P15864|H12_MOUSE;sp|P16403|H12_HUMAN;sp|P15865|H14_RAT;sp|P10412|H14_HUMAN;tr|M0R7B4|M0R7B4_RAT;sp|P43277|H13_MOUSE;sp|P16402|H13_HUMAN;sp|P43274|H14_MOUSE;sp|P43275|H11_MOUSE;sp|D4A3K5|H11_RAT	tr|A0A0G2K654|A0A0G2K654_RAT	tr|A0A0G2K654|A0A0G2K654_RAT	MULTI-MSMS	wk5_s_trap_2	5_s_trap_2	565.8307	2	565.830037	1129.64552	47431.75	0.33842	0.00019149	0.015966	9.034E-06	0.35438	0.00020052	565.830046666786	26.103	0.8995	26.103	25.68	26.58	0					292	127	3	0	0	0	0.011232	1	6249	61.65	3.6901	1	9054000
ESYSVYVYK	9	Unmodified	_ESYSVYVYK_			0	0	0	sp|Q00715|H2B1_RAT;tr|G3V9C7|G3V9C7_RAT;tr|A0A8I6AGQ8|A0A8I6AGQ8_RAT;tr|A0A8I5ZLH6|A0A8I5ZLH6_RAT;sp|Q99880|H2B1L_HUMAN;sp|Q99879|H2B1M_HUMAN;sp|Q99877|H2B1N_HUMAN;sp|Q93079|H2B1H_HUMAN;sp|Q8CGP2|H2B1P_MOUSE;sp|Q8CGP1|H2B1K_MOUSE;sp|Q6ZWY9|H2B1C_MOUSE;sp|Q64525|H2B2B_MOUSE;sp|Q64478|H2B1H_MOUSE;sp|Q64475|H2B1B_MOUSE;sp|Q5QNW6|H2B2F_HUMAN;sp|P62807|H2B1C_HUMAN;sp|P58876|H2B1D_HUMAN;sp|P57053|H2BFS…	sp|Q00715|H2B1_RAT	sp|Q00715|H2B1_RAT	MULTI-MSMS	wk5_s_trap_1	5_s_trap_1	569.2767	2	569.276772	1136.53899	46252.32	0.36971	0.00021047	-0.11191	-6.3706E-05	0.2578	0.00014676	569.27655932995	29.246	1.9015	29.246	28.742	30.643	1.9073E-06					788	291	4	0	0	0	0.036976	1	7172	78.77	51.633	1	82727000
ESYSVYVYK	9	Unmodified	_ESYSVYVYK_			0	0	0	sp|Q00715|H2B1_RAT;tr|G3V9C7|G3V9C7_RAT;tr|A0A8I6AGQ8|A0A8I6AGQ8_RAT;tr|A0A8I5ZLH6|A0A8I5ZLH6_RAT;sp|Q99880|H2B1L_HUMAN;sp|Q99879|H2B1M_HUMAN;sp|Q99877|H2B1N_HUMAN;sp|Q93079|H2B1H_HUMAN;sp|Q8CGP2|H2B1P_MOUSE;sp|Q8CGP1|H2B1K_MOUSE;sp|Q6ZWY9|H2B1C_MOUSE;sp|Q64525|H2B2B_MOUSE;sp|Q64478|H2B1H_MOUSE;sp|Q64475|H2B1B_MOUSE;sp|Q5QNW6|H2B2F_HUMAN;sp|P62807|H2B1C_HUMAN;sp|P58876|H2B1D_HUMAN;sp|P57053|H2BFS…	sp|Q00715|H2B1_RAT	sp|Q00715|H2B1_RAT	MULTI-MSMS	wk5_s_trap_2	5_s_trap_2	569.2772	2	569.276772	1136.53899	46182.09	0.26458	0.00015062	0.050499	2.8748E-05	0.31508	0.00017937	569.276673289885	28.898	1.5464	28.898	28.422	29.969	0					656	233	4	0	0	0	0.0209	1	6991	86.833	61.91	1	68252000
ESYSVYVYK	9	Unmodified	_ESYSVYVYK_			0	0	0	sp|Q00715|H2B1_RAT;tr|G3V9C7|G3V9C7_RAT;tr|A0A8I6AGQ8|A0A8I6AGQ8_RAT;tr|A0A8I5ZLH6|A0A8I5ZLH6_RAT;sp|Q99880|H2B1L_HUMAN;sp|Q99879|H2B1M_HUMAN;sp|Q99877|H2B1N_HUMAN;sp|Q93079|H2B1H_HUMAN;sp|Q8CGP2|H2B1P_MOUSE;sp|Q8CGP1|H2B1K_MOUSE;sp|Q6ZWY9|H2B1C_MOUSE;sp|Q64525|H2B2B_MOUSE;sp|Q64478|H2B1H_MOUSE;sp|Q64475|H2B1B_MOUSE;sp|Q5QNW6|H2B2F_HUMAN;sp|P62807|H2B1C_HUMAN;sp|P58876|H2B1D_HUMAN;sp|P57053|H2BFS…	sp|Q00715|H2B1_RAT	sp|Q00715|H2B1_RAT	MULTI-MSMS	wk7_s_trap_1	7_s_trap_1	569.2769	2	569.276772	1136.53899	45607.84	0.20761	0.00011819	-0.2254	-0.00012832	-0.017795	-1.013E-05	569.276348368342	29.21	2.2061	29.21	28.619	30.825	0					797	352	3	0	0	0	0.017009	3	6743	70.919	44.814	1	17742000
ESYSVYVYK	9	Unmodified	_ESYSVYVYK_			0	0	0	sp|Q00715|H2B1_RAT;tr|G3V9C7|G3V9C7_RAT;tr|A0A8I6AGQ8|A0A8I6AGQ8_RAT;tr|A0A8I5ZLH6|A0A8I5ZLH6_RAT;sp|Q99880|H2B1L_HUMAN;sp|Q99879|H2B1M_HUMAN;sp|Q99877|H2B1N_HUMAN;sp|Q93079|H2B1H_HUMAN;sp|Q8CGP2|H2B1P_MOUSE;sp|Q8CGP1|H2B1K_MOUSE;sp|Q6ZWY9|H2B1C_MOUSE;sp|Q64525|H2B2B_MOUSE;sp|Q64478|H2B1H_MOUSE;sp|Q64475|H2B1B_MOUSE;sp|Q5QNW6|H2B2F_HUMAN;sp|P62807|H2B1C_HUMAN;sp|P58876|H2B1D_HUMAN;sp|P57053|H2BFS…	sp|Q00715|H2B1_RAT	sp|Q00715|H2B1_RAT	MULTI-MSMS	wk7_s_trap_2	7_s_trap_2	569.2767	2	569.276772	1136.53899	45380.15	0.39093	0.00022255	-0.20223	-0.00011513	0.18869	0.00010742	569.276247945387	28.967	2.4082	28.967	28.341	30.749	0					972	394	4	0	0	0	0.007201	3	6736	83.265	59.062	1	17964000
EVTQLRHGVQELEIELQSQLSK	22	Unmodified	_EVTQLRHGVQELEIELQSQLSK_			0	0	0	sp|P35527|K1C9_HUMAN;CON__P35527;tr|K7EQQ3|K7EQQ3_HUMAN	sp|P35527|K1C9_HUMAN	sp|P35527|K1C9_HUMAN	MULTI-MSMS	wk1_s_trap_1	1_s_trap_1	855.7943	3	855.460803	2563.36058	38020.2	-0.55397	-0.0004739	-0.06689	-5.7222E-05	-0.62086	-0.00053112	855.794933491151	58.018	1.3966	58.018	57.51	58.907	-3.8147E-06					839	230	4	0	0	0	7.2747E-157	4	16740	238.87	225.55	1	40547000
EVTQLRHGVQELEIELQSQLSK	22	Unmodified	_EVTQLRHGVQELEIELQSQLSK_			0	0	0	sp|P35527|K1C9_HUMAN;CON__P35527;tr|K7EQQ3|K7EQQ3_HUMAN	sp|P35527|K1C9_HUMAN	sp|P35527|K1C9_HUMAN	MULTI-MSMS	wk1_s_trap_1	1_s_trap_1	642.098	4	641.847421	2563.36058	43612	-0.27079	-0.0001738	-0.04801	-3.0815E-05	-0.3188	-0.00020462	642.098087607431	58.089	1.6553	58.089	57.496	59.151	0					1122	272	6	0	0	0	2.8347E-48	5	16659	166.21	158.05	1	50763000
EVTQLRHGVQELEIELQSQLSK	22	Unmodified	_EVTQLRHGVQELEIELQSQLSK_			0	0	0	sp|P35527|K1C9_HUMAN;CON__P35527;tr|K7EQQ3|K7EQQ3_HUMAN	sp|P35527|K1C9_HUMAN	sp|P35527|K1C9_HUMAN	MULTI-SECPEP	wk1_s_trap_1	1_s_trap_1	641.8471	4	641.847421	2563.36058	43270.09	-0.26672	-0.0001712	-0.87967	-0.00056461	-1.1464	-0.00073581	642.097796064943	59.336	0.162	59.336	59.283	59.445	3.8147E-06					58	27	3	0	0	0	0.026032	1	17037	22.409	15.298	1	3607500
EVTQLRHGVQELEIELQSQLSK	22	Unmodified	_EVTQLRHGVQELEIELQSQLSK_			0	0	0	sp|P35527|K1C9_HUMAN;CON__P35527;tr|K7EQQ3|K7EQQ3_HUMAN	sp|P35527|K1C9_HUMAN	sp|P35527|K1C9_HUMAN	MULTI-MSMS	wk1_s_trap_2	1_s_trap_2	642.0976	4	641.847421	2563.36058	43879.98	-0.21734	-0.0001395	-0.52603	-0.00033763	-0.74336	-0.00047712	642.0977770473	58.01	1.9044	58.01	57.447	59.351	0					1247	320	6	0	0	0	2.1975E-38	5	16636	154.65	144.19	1	60160000
EVTQLRHGVQELEIELQSQLSK	22	Unmodified	_EVTQLRHGVQELEIELQSQLSK_			0	0	0	sp|P35527|K1C9_HUMAN;CON__P35527;tr|K7EQQ3|K7EQQ3_HUMAN	sp|P35527|K1C9_HUMAN	sp|P35527|K1C9_HUMAN	MULTI-MSMS	wk1_s_trap_2	1_s_trap_2	855.794	3	855.460803	2563.36058	38019.5	-0.68598	-0.00058683	-0.34566	-0.0002957	-1.0316	-0.00088253	855.794636815817	58.03	1.6512	58.03	57.499	59.151	0					1149	276	6	0	0	0	1.4367E-118	4	16630	216.65	197.07	1	49066000
EVTQLRHGVQELEIELQSQLSK	22	Unmodified	_EVTQLRHGVQELEIELQSQLSK_			0	0	0	sp|P35527|K1C9_HUMAN;CON__P35527;tr|K7EQQ3|K7EQQ3_HUMAN	sp|P35527|K1C9_HUMAN	sp|P35527|K1C9_HUMAN	MULTI-MSMS	wk3_s_trap_1	3_s_trap_1	642.0978	4	641.847421	2563.36058	43743.29	-0.28562	-0.00018332	0.14254	9.1488E-05	-0.14308	-9.1835E-05	642.098193726674	57.552	1.6391	57.552	56.991	58.63	-3.8147E-06					1132	275	7	0	0	0	1.8851E-87	4	15257	185.61	178.17	1	100950000
EVTQLRHGVQELEIELQSQLSK	22	Unmodified	_EVTQLRHGVQELEIELQSQLSK_			0	0	0	sp|P35527|K1C9_HUMAN;CON__P35527;tr|K7EQQ3|K7EQQ3_HUMAN	sp|P35527|K1C9_HUMAN	sp|P35527|K1C9_HUMAN	MULTI-MSMS	wk3_s_trap_1	3_s_trap_1	855.7942	3	855.460803	2563.36058	38090.4	-0.55791	-0.00047727	0.13353	0.00011423	-0.42438	-0.00036304	855.795093851556	57.529	1.398	57.529	57.015	58.413	0					1095	233	6	0	0	0	6.0213E-175	4	15265	240.71	225.16	1	90572000
EVTQLRHGVQELEIELQSQLSK	22	Unmodified	_EVTQLRHGVQELEIELQSQLSK_			0	0	0	sp|P35527|K1C9_HUMAN;CON__P35527;tr|K7EQQ3|K7EQQ3_HUMAN	sp|P35527|K1C9_HUMAN	sp|P35527|K1C9_HUMAN	MULTI-MSMS	wk3_s_trap_1	3_s_trap_1	855.7935	3	855.460803	2563.36058	37849.28	-0.53157	-0.00045474	-1.104	-0.00094443	-1.6356	-0.0013992	855.794118491051	58.446	0.17402	58.446	58.376	58.55	0					72	30	4	0	0	0	0.00010125	1	15496	53.342	49.18	1	6086500
EVTQLRHGVQELEIELQSQLSK	22	Unmodified	_EVTQLRHGVQELEIELQSQLSK_			0	0	0	sp|P35527|K1C9_HUMAN;CON__P35527;tr|K7EQQ3|K7EQQ3_HUMAN	sp|P35527|K1C9_HUMAN	sp|P35527|K1C9_HUMAN	MULTI-MSMS	wk3_s_trap_2	3_s_trap_2	642.0984	4	641.847421	2563.36058	43728.11	-0.083793	-5.3782E-05	-0.23207	-0.00014895	-0.31586	-0.00020273	642.097961359898	57.552	1.4414	57.552	57.021	58.462	0					1078	247	6	0	0	0	1.8851E-87	4	15392	185.61	178.16	1	87744000
EVTQLRHGVQELEIELQSQLSK	22	Unmodified	_EVTQLRHGVQELEIELQSQLSK_			0	0	0	sp|P35527|K1C9_HUMAN;CON__P35527;tr|K7EQQ3|K7EQQ3_HUMAN	sp|P35527|K1C9_HUMAN	sp|P35527|K1C9_HUMAN	MULTI-MSMS	wk3_s_trap_2	3_s_trap_2	855.7948	3	855.460803	2563.36058	37845.99	-0.71732	-0.00061364	0.10684	9.1397E-05	-0.61048	-0.00052224	855.795034539584	57.594	1.4305	57.594	57.048	58.478	0					1038	245	5	0	0	0	7.4267E-262	5	15324	271.94	233.49	1	75364000
EVTQLRHGVQELEIELQSQLSK	22	Unmodified	_EVTQLRHGVQELEIELQSQLSK_			0	0	0	sp|P35527|K1C9_HUMAN;CON__P35527;tr|K7EQQ3|K7EQQ3_HUMAN	sp|P35527|K1C9_HUMAN	sp|P35527|K1C9_HUMAN	MULTI-MSMS	wk5_s_trap_1	5_s_trap_1	642.0978	4	641.847421	2563.36058	44035.21	-0.11994	-7.6982E-05	-0.112	-7.1888E-05	-0.23194	-0.00014887	642.097922461447	57.002	1.033	57.002	56.622	57.655	0					595	180	5	0	0	0	1.911E-35	3	14746	138.28	129.97	1	32488000
EVTQLRHGVQELEIELQSQLSK	22	Unmodified	_EVTQLRHGVQELEIELQSQLSK_			0	0	0	sp|P35527|K1C9_HUMAN;CON__P35527;tr|K7EQQ3|K7EQQ3_HUMAN	sp|P35527|K1C9_HUMAN	sp|P35527|K1C9_HUMAN	MULTI-MSMS	wk5_s_trap_1	5_s_trap_1	855.7946	3	855.460803	2563.36058	38187.48	-0.63058	-0.00053944	0.10765	9.2093E-05	-0.52293	-0.00044735	855.794856050557	57.071	0.89037	57.071	56.659	57.55	0					511	155	5	0	0	0	3.9811E-41	2	14751	144.22	130.35	1	22782000
EVTQLRHGVQELEIELQSQLSK	22	Unmodified	_EVTQLRHGVQELEIELQSQLSK_			0	0	0	sp|P35527|K1C9_HUMAN;CON__P35527;tr|K7EQQ3|K7EQQ3_HUMAN	sp|P35527|K1C9_HUMAN	sp|P35527|K1C9_HUMAN	MULTI-MSMS	wk5_s_trap_2	5_s_trap_2	642.098	4	641.847421	2563.36058	44267.81	-0.27309	-0.00017528	0.092716	5.951E-05	-0.18037	-0.00011577	642.09815018482	56.685	0.76108	56.685	56.289	57.05	0					474	133	5	0	0	0	3.1553E-30	2	14632	125.73	117.15	1	22012000
EVTQLRHGVQELEIELQSQLSK	22	Unmodified	_EVTQLRHGVQELEIELQSQLSK_			0	0	0	sp|P35527|K1C9_HUMAN;CON__P35527;tr|K7EQQ3|K7EQQ3_HUMAN	sp|P35527|K1C9_HUMAN	sp|P35527|K1C9_HUMAN	MULTI-MSMS	wk5_s_trap_2	5_s_trap_2	855.795	3	855.460803	2563.36058	38122.79	-0.66389	-0.00056793	0.14193	0.00012141	-0.52196	-0.00044652	855.794937535218	56.647	0.75043	56.647	56.289	57.04	0					429	131	4	0	0	0	6.2634E-30	2	14636	124.86	110.99	1	19020000
EVTQLRHGVQELEIELQSQLSK	22	Unmodified	_EVTQLRHGVQELEIELQSQLSK_			0	0	0	sp|P35527|K1C9_HUMAN;CON__P35527;tr|K7EQQ3|K7EQQ3_HUMAN	sp|P35527|K1C9_HUMAN	sp|P35527|K1C9_HUMAN	MULTI-MSMS	wk7_s_trap_1	7_s_trap_1	642.098	4	641.847421	2563.36058	43798.71	-0.29505	-0.00018937	0.20916	0.00013425	-0.085882	-5.5123E-05	642.098249949184	58.041	1.594	58.041	57.485	59.079	0					1083	276	6	0	0	0	2.1978E-40	4	14690	136.14	128.52	1	22576000
EVTQLRHGVQELEIELQSQLSK	22	Unmodified	_EVTQLRHGVQELEIELQSQLSK_			0	0	0	sp|P35527|K1C9_HUMAN;CON__P35527;tr|K7EQQ3|K7EQQ3_HUMAN	sp|P35527|K1C9_HUMAN	sp|P35527|K1C9_HUMAN	MULTI-MSMS	wk7_s_trap_1	7_s_trap_1	855.7944	3	855.460803	2563.36058	37949.66	-0.54788	-0.00046869	0.094567	8.0899E-05	-0.45331	-0.00038779	855.79491632518	58.019	1.3478	58.019	57.539	58.887	0					890	235	5	0	0	0	6.105E-35	3	14697	131.56	118.68	1	17898000
EVTQLRHGVQELEIELQSQLSK	22	Unmodified	_EVTQLRHGVQELEIELQSQLSK_			0	0	0	sp|P35527|K1C9_HUMAN;CON__P35527;tr|K7EQQ3|K7EQQ3_HUMAN	sp|P35527|K1C9_HUMAN	sp|P35527|K1C9_HUMAN	MULTI-MSMS	wk7_s_trap_2	7_s_trap_2	642.0982	4	641.847421	2563.36058	43914.2	-0.46155	-0.00029624	0.35751	0.00022947	-0.10403	-6.6774E-05	642.098312774057	58.045	1.88	58.045	57.489	59.369	-3.8147E-06					1173	331	4	0	0	0	8.7396E-35	5	14431	129.77	122.15	1	18647000
EVTQLRHGVQELEIELQSQLSK	22	Unmodified	_EVTQLRHGVQELEIELQSQLSK_			0	0	0	sp|P35527|K1C9_HUMAN;CON__P35527;tr|K7EQQ3|K7EQQ3_HUMAN	sp|P35527|K1C9_HUMAN	sp|P35527|K1C9_HUMAN	MULTI-MSMS	wk7_s_trap_2	7_s_trap_2	855.7946	3	855.460803	2563.36058	38206.42	-0.49595	-0.00042426	0.044303	3.79E-05	-0.45164	-0.00038636	855.794819727555	58.088	1.6178	58.088	57.551	59.169	-3.8147E-06					976	285	5	0	0	0	3.3134E-23	3	14450	110.44	95.312	1	13057000
EYQDLMNVK	9	Oxidation (M)	_EYQDLM(ox)NVK_	EYQDLM(1)NVK	EYQDLM(72.48)NVK	0	1	0	tr|A0A8I6G380|A0A8I6G380_RAT;tr|A0A8I5ZMI8|A0A8I5ZMI8_RAT;sp|Q4FZU2|K2C6A_RAT;tr|A0A8I6AP90|A0A8I6AP90_RAT;tr|A0A0G2JUG1|A0A0G2JUG1_RAT	tr|A0A8I6G380|A0A8I6G380_RAT	tr|A0A8I6G380|A0A8I6G380_RAT	MULTI-MSMS	wk1_s_trap_1	1_s_trap_1	578.2712	2	578.271164	1154.52777	46199.54	0.35757	0.00020677	-0.25296	-0.00014628	0.10461	6.0496E-05	578.27101642165	22.444	1.8293	22.444	21.699	23.528	0					788	289	4	0	0	0	0.012211	2	5680	72.485	51.538	1	32996000
EYQDLMNVK	9	Oxidation (M)	_EYQDLM(ox)NVK_	EYQDLM(1)NVK	EYQDLM(75.85)NVK	0	1	0	tr|A0A8I6G380|A0A8I6G380_RAT;tr|A0A8I5ZMI8|A0A8I5ZMI8_RAT;sp|Q4FZU2|K2C6A_RAT;tr|A0A8I6AP90|A0A8I6AP90_RAT;tr|A0A0G2JUG1|A0A0G2JUG1_RAT	tr|A0A8I6G380|A0A8I6G380_RAT	tr|A0A8I6G380|A0A8I6G380_RAT	MULTI-MSMS	wk1_s_trap_2	1_s_trap_2	578.2711	2	578.271164	1154.52777	45799.76	0.43015	0.00024874	-0.30998	-0.00017925	0.12017	6.949E-05	578.27096849534	22.383	1.9436	22.383	21.55	23.493	0					845	306	4	0	0	0	0.010424	3	5749	75.854	56.218	1	31630000
EYQELMNVK	9	Oxidation (M)	_EYQELM(ox)NVK_	EYQELM(1)NVK	EYQELM(120.92)NVK	0	1	0	sp|P48668|K2C6C_HUMAN;sp|P02538|K2C6A_HUMAN;CON__P48668;CON__P04259;CON__P02538;sp|P50446|K2C6A_MOUSE;CON__P50446;tr|Q3UV11|Q3UV11_MOUSE;sp|Q9Z331|K2C6B_MOUSE;sp|P04259|K2C6B_HUMAN	sp|P48668|K2C6C_HUMAN;sp|P04259|K2C6B_HUMAN	sp|P48668|K2C6C_HUMAN	MULTI-MSMS	wk1_s_trap_1	1_s_trap_1	585.2793	2	585.278989	1168.54342	45158.48	0.2172	0.00012713	-0.093081	-5.4478E-05	0.12412	7.2647E-05	585.279013179548	20.168	1.48	20.168	19.639	21.119	-1.9073E-06					764	237	5	0	0	0	1.8067E-05	4	5093	120.92	104.63	1	39575000
EYQELMNVK	9	Oxidation (M)	_EYQELM(ox)NVK_	EYQELM(1)NVK	EYQELM(121.99)NVK	0	1	0	sp|P48668|K2C6C_HUMAN;sp|P02538|K2C6A_HUMAN;CON__P48668;CON__P04259;CON__P02538;sp|P50446|K2C6A_MOUSE;CON__P50446;tr|Q3UV11|Q3UV11_MOUSE;sp|Q9Z331|K2C6B_MOUSE;sp|P04259|K2C6B_HUMAN	sp|P48668|K2C6C_HUMAN;sp|P04259|K2C6B_HUMAN	sp|P48668|K2C6C_HUMAN	MULTI-MSMS	wk1_s_trap_2	1_s_trap_2	585.7808	2	585.278989	1168.54342	45386.56	0.24815	0.00014524	-0.022318	-1.3062E-05	0.22584	0.00013218	585.279060140054	20.126	1.4472	20.126	19.491	20.938	0					727	234	4	0	0	0	1.6249E-05	4	5058	121.99	96.095	1	38035000
EYQELMNVK	9	Oxidation (M)	_EYQELM(ox)NVK_	EYQELM(1)NVK	EYQELM(100.45)NVK	0	1	0	sp|P48668|K2C6C_HUMAN;sp|P02538|K2C6A_HUMAN;CON__P48668;CON__P04259;CON__P02538;sp|P50446|K2C6A_MOUSE;CON__P50446;tr|Q3UV11|Q3UV11_MOUSE;sp|Q9Z331|K2C6B_MOUSE;sp|P04259|K2C6B_HUMAN	sp|P48668|K2C6C_HUMAN;sp|P04259|K2C6B_HUMAN	sp|P48668|K2C6C_HUMAN	MULTI-MSMS	wk3_s_trap_1	3_s_trap_1	585.2792	2	585.278989	1168.54342	45867.85	0.27808	0.00016276	-0.10939	-6.4022E-05	0.16869	9.8733E-05	585.278979364764	20.297	1.1357	20.297	19.824	20.96	0					458	193	4	0	0	0	0.016847	1	4695	100.45	87.863	1	11743000
EYQELMNVK	9	Oxidation (M)	_EYQELM(ox)NVK_	EYQELM(1)NVK	EYQELM(92.19)NVK	0	1	0	sp|P48668|K2C6C_HUMAN;sp|P02538|K2C6A_HUMAN;CON__P48668;CON__P04259;CON__P02538;sp|P50446|K2C6A_MOUSE;CON__P50446;tr|Q3UV11|Q3UV11_MOUSE;sp|Q9Z331|K2C6B_MOUSE;sp|P04259|K2C6B_HUMAN	sp|P48668|K2C6C_HUMAN;sp|P04259|K2C6B_HUMAN	sp|P48668|K2C6C_HUMAN	MULTI-MSMS	wk3_s_trap_2	3_s_trap_2	585.2793	2	585.278989	1168.54342	46235.27	0.58742	0.0003438	-0.43021	-0.0002518	0.1572	9.2009E-05	585.27880862518	20.114	1.1639	20.114	19.675	20.839	0					517	199	4	0	0	0	0.031692	1	4729	92.187	77.518	1	12805000
EYQELMNVK	9	Oxidation (M)	_EYQELM(ox)NVK_	EYQELM(1)NVK	EYQELM(100.45)NVK	0	1	0	sp|P48668|K2C6C_HUMAN;sp|P02538|K2C6A_HUMAN;CON__P48668;CON__P04259;CON__P02538;sp|P50446|K2C6A_MOUSE;CON__P50446;tr|Q3UV11|Q3UV11_MOUSE;sp|Q9Z331|K2C6B_MOUSE;sp|P04259|K2C6B_HUMAN	sp|P48668|K2C6C_HUMAN;sp|P04259|K2C6B_HUMAN	sp|P48668|K2C6C_HUMAN	MULTI-MSMS	wk5_s_trap_1	5_s_trap_1	585.2794	2	585.278989	1168.54342	45933.23	0.22737	0.00013308	-0.034602	-2.0252E-05	0.19277	0.00011283	585.278991765161	20.3	1.0514	20.3	19.759	20.811	0					441	180	4	0	0	0	0.019766	1	4727	100.45	84.307	1	11117000
EYQELMNVK	9	Oxidation (M)	_EYQELM(ox)NVK_	EYQELM(1)NVK	EYQELM(79.47)NVK	0	1	0	sp|P48668|K2C6C_HUMAN;sp|P02538|K2C6A_HUMAN;CON__P48668;CON__P04259;CON__P02538;sp|P50446|K2C6A_MOUSE;CON__P50446;tr|Q3UV11|Q3UV11_MOUSE;sp|Q9Z331|K2C6B_MOUSE;sp|P04259|K2C6B_HUMAN	sp|P48668|K2C6C_HUMAN;sp|P04259|K2C6B_HUMAN	sp|P48668|K2C6C_HUMAN	MULTI-MSMS	wk7_s_trap_1	7_s_trap_1	585.2792	2	585.278989	1168.54342	45293.28	0.20884	0.00012223	-0.0090085	-5.2725E-06	0.19983	0.00011695	585.279111410772	20.122	1.272	20.122	19.617	20.889	0					624	220	4	0	0	0	0.0080906	1	4465	79.469	64.954	1	6127200
EYQELMNVK	9	Oxidation (M)	_EYQELM(ox)NVK_	EYQELM(1)NVK	EYQELM(75.85)NVK	0	1	0	sp|P48668|K2C6C_HUMAN;sp|P02538|K2C6A_HUMAN;CON__P48668;CON__P04259;CON__P02538;sp|P50446|K2C6A_MOUSE;CON__P50446;tr|Q3UV11|Q3UV11_MOUSE;sp|Q9Z331|K2C6B_MOUSE;sp|P04259|K2C6B_HUMAN	sp|P48668|K2C6C_HUMAN;sp|P04259|K2C6B_HUMAN	sp|P48668|K2C6C_HUMAN	MULTI-MSMS	wk7_s_trap_2	7_s_trap_2	585.2792	2	585.278989	1168.54342	45350.13	0.27391	0.00016031	-0.030866	-1.8065E-05	0.24305	0.00014225	585.279064761526	20.072	1.4375	20.072	19.432	20.869	0					591	250	4	0	0	0	0.013327	2	4451	75.854	57.072	1	6241400
EYQELMNVK	9	Unmodified	_EYQELMNVK_			0	0	0	sp|P48668|K2C6C_HUMAN;sp|P02538|K2C6A_HUMAN;CON__P48668;CON__P04259;CON__P02538;sp|P50446|K2C6A_MOUSE;CON__P50446;tr|Q3UV11|Q3UV11_MOUSE;sp|Q9Z331|K2C6B_MOUSE;sp|P04259|K2C6B_HUMAN	sp|P48668|K2C6C_HUMAN;sp|P04259|K2C6B_HUMAN	sp|P48668|K2C6C_HUMAN	MULTI-MSMS	wk1_s_trap_1	1_s_trap_1	577.2817	2	577.281531	1152.54851	45385.1	0.14255	8.2289E-05	-0.036697	-2.1184E-05	0.10585	6.1105E-05	577.281595114189	28.776	1.5639	28.776	28.3	29.864	1.9073E-06					720	230	4	0	0	0	8.0687E-09	2	7493	135.84	88.776	1	74637000
EYQELMNVK	9	Unmodified	_EYQELMNVK_			0	0	0	sp|P48668|K2C6C_HUMAN;sp|P02538|K2C6A_HUMAN;CON__P48668;CON__P04259;CON__P02538;sp|P50446|K2C6A_MOUSE;CON__P50446;tr|Q3UV11|Q3UV11_MOUSE;sp|Q9Z331|K2C6B_MOUSE;sp|P04259|K2C6B_HUMAN	sp|P48668|K2C6C_HUMAN;sp|P04259|K2C6B_HUMAN	sp|P48668|K2C6C_HUMAN	MULTI-MSMS	wk1_s_trap_2	1_s_trap_2	577.2819	2	577.281531	1152.54851	45177.01	0.15063	8.6956E-05	-0.093095	-5.3742E-05	0.057535	3.3214E-05	577.281553313734	28.713	1.671	28.713	28.174	29.845	0					770	247	4	0	0	0	6.8829E-06	3	7561	130.22	83.154	1	73169000
EYQELMNVK	9	Unmodified	_EYQELMNVK_			0	0	0	sp|P48668|K2C6C_HUMAN;sp|P02538|K2C6A_HUMAN;CON__P48668;CON__P04259;CON__P02538;sp|P50446|K2C6A_MOUSE;CON__P50446;tr|Q3UV11|Q3UV11_MOUSE;sp|Q9Z331|K2C6B_MOUSE;sp|P04259|K2C6B_HUMAN	sp|P48668|K2C6C_HUMAN;sp|P04259|K2C6B_HUMAN	sp|P48668|K2C6C_HUMAN	MULTI-MSMS	wk3_s_trap_1	3_s_trap_1	577.2816	2	577.281531	1152.54851	45380.21	0.35182	0.0002031	-0.27135	-0.00015665	0.080462	4.6449E-05	577.281485569475	28.995	1.2997	28.995	28.466	29.766	0					617	198	4	0	0	0	0.0019642	2	6920	110.81	59.842	1	56705000
EYQELMNVK	9	Unmodified	_EYQELMNVK_			0	0	0	sp|P48668|K2C6C_HUMAN;sp|P02538|K2C6A_HUMAN;CON__P48668;CON__P04259;CON__P02538;sp|P50446|K2C6A_MOUSE;CON__P50446;tr|Q3UV11|Q3UV11_MOUSE;sp|Q9Z331|K2C6B_MOUSE;sp|P04259|K2C6B_HUMAN	sp|P48668|K2C6C_HUMAN;sp|P04259|K2C6B_HUMAN	sp|P48668|K2C6C_HUMAN	MULTI-MSMS	wk3_s_trap_2	3_s_trap_2	577.2817	2	577.281531	1152.54851	45289.25	-0.1418	-8.1858E-05	0.20865	0.00012045	0.066856	3.8595E-05	577.281753293718	28.892	1.3993	28.892	28.318	29.717	-1.9073E-06					666	212	4	0	0	0	9.1842E-06	2	7091	123.69	76.623	1	63338000
EYQELMNVK	9	Unmodified	_EYQELMNVK_			0	0	0	sp|P48668|K2C6C_HUMAN;sp|P02538|K2C6A_HUMAN;CON__P48668;CON__P04259;CON__P02538;sp|P50446|K2C6A_MOUSE;CON__P50446;tr|Q3UV11|Q3UV11_MOUSE;sp|Q9Z331|K2C6B_MOUSE;sp|P04259|K2C6B_HUMAN	sp|P48668|K2C6C_HUMAN;sp|P04259|K2C6B_HUMAN	sp|P48668|K2C6C_HUMAN	MULTI-MSMS	wk5_s_trap_1	5_s_trap_1	577.2818	2	577.281531	1152.54851	45723.85	0.31752	0.0001833	-0.24427	-0.00014101	0.073255	4.2289E-05	577.281480236389	28.926	1.3067	28.926	28.466	29.773	0					604	200	4	0	0	0	4.6269E-05	2	6990	123.69	76.623	1	42220000
EYQELMNVK	9	Unmodified	_EYQELMNVK_			0	0	0	sp|P48668|K2C6C_HUMAN;sp|P02538|K2C6A_HUMAN;CON__P48668;CON__P04259;CON__P02538;sp|P50446|K2C6A_MOUSE;CON__P50446;tr|Q3UV11|Q3UV11_MOUSE;sp|Q9Z331|K2C6B_MOUSE;sp|P04259|K2C6B_HUMAN	sp|P48668|K2C6C_HUMAN;sp|P04259|K2C6B_HUMAN	sp|P48668|K2C6C_HUMAN	MULTI-MSMS	wk5_s_trap_2	5_s_trap_2	577.2819	2	577.281531	1152.54851	45316.36	0.25465	0.000147	-0.1014	-5.8534E-05	0.15325	8.8468E-05	577.281555857305	28.657	1.0728	28.657	28.228	29.301	0					459	158	4	0	0	0	5.8722E-05	1	6957	122.13	75.061	1	38680000
EYQELMNVK	9	Unmodified	_EYQELMNVK_			0	0	0	sp|P48668|K2C6C_HUMAN;sp|P02538|K2C6A_HUMAN;CON__P48668;CON__P04259;CON__P02538;sp|P50446|K2C6A_MOUSE;CON__P50446;tr|Q3UV11|Q3UV11_MOUSE;sp|Q9Z331|K2C6B_MOUSE;sp|P04259|K2C6B_HUMAN	sp|P48668|K2C6C_HUMAN;sp|P04259|K2C6B_HUMAN	sp|P48668|K2C6C_HUMAN	MULTI-MSMS	wk7_s_trap_1	7_s_trap_1	577.2816	2	577.281531	1152.54851	45616.69	0.16866	9.7362E-05	-0.22145	-0.00012784	-0.052789	-3.0474E-05	577.281512998358	28.909	2.1166	28.909	28.356	30.473	1.9073E-06					901	340	5	0	0	0	3.8311E-13	5	6641	136.11	85.147	1	36882000
EYQELMNVK	9	Unmodified	_EYQELMNVK_			0	0	0	sp|P48668|K2C6C_HUMAN;sp|P02538|K2C6A_HUMAN;CON__P48668;CON__P04259;CON__P02538;sp|P50446|K2C6A_MOUSE;CON__P50446;tr|Q3UV11|Q3UV11_MOUSE;sp|Q9Z331|K2C6B_MOUSE;sp|P04259|K2C6B_HUMAN	sp|P48668|K2C6C_HUMAN;sp|P04259|K2C6B_HUMAN	sp|P48668|K2C6C_HUMAN	MSMS	wk7_s_trap_1	7_s_trap_1	577.2816	2	577.281531	1152.54851	NaN	NaN	NaN	NaN	NaN	NaN	NaN	NaN	30.52	1	30.52	30.02	31.02	0								0	0	0	0.059494	1	7136	54.157	27.555	1
EYQELMNVK	9	Unmodified	_EYQELMNVK_			0	0	0	sp|P48668|K2C6C_HUMAN;sp|P02538|K2C6A_HUMAN;CON__P48668;CON__P04259;CON__P02538;sp|P50446|K2C6A_MOUSE;CON__P50446;tr|Q3UV11|Q3UV11_MOUSE;sp|Q9Z331|K2C6B_MOUSE;sp|P04259|K2C6B_HUMAN	sp|P48668|K2C6C_HUMAN;sp|P04259|K2C6B_HUMAN	sp|P48668|K2C6C_HUMAN	MULTI-MSMS	wk7_s_trap_2	7_s_trap_2	577.2816	2	577.281531	1152.54851	45292.3	0.33477	0.00019326	-0.28048	-0.00016192	0.054288	3.1339E-05	577.281441123092	28.706	2.2722	28.706	28.182	30.454	-1.9073E-06					1004	374	4	0	0	0	3.8311E-13	6	6696	136.11	86.481	1	35019000
FASFIDK	7	Unmodified	_FASFIDK_			0	0	0	sp|P35908|K22E_HUMAN;CON__P35908;sp|Q3TTY5|K22E_MOUSE;CON__Q3TTY5;sp|Q6IFZ9|K2C74_MOUSE;sp|Q9R0H5|K2C71_MOUSE;CON__Q9R0H5;tr|A0A0G2JXH6|A0A0G2JXH6_RAT;tr|A0A8L2UIP9|A0A8L2UIP9_RAT;sp|Q6NXH9|K2C73_MOUSE;CON__Q6NXH9;sp|Q6IG03|K2C73_RAT;tr|H0YHD9|H0YHD9_HUMAN;tr|F8VS61|F8VS61_HUMAN;sp|Q86Y46-2|K2C73_HUMAN;sp|Q3SY84|K2C71_HUMAN;CON__Q3SY84;tr|D3ZXB7|D3ZXB7_RAT;sp|Q7RTS7|K2C74_HUMAN;CON__Q7RTS7;sp|Q86…	sp|P35908|K22E_HUMAN;sp|P48668|K2C6C_HUMAN;sp|P13647|K2C5_HUMAN;sp|Q7Z794|K2C1B_HUMAN;tr|A0A0G2JW69|A0A0G2JW69_RAT;sp|P04259|K2C6B_HUMAN;tr|A0A2R8VHP3|A0A2R8VHP3_MOUSE;tr|A0A8I6G380|A0A8I6G380_RAT;tr|A0A0G2JVA8|A0A0G2JVA8_RAT;sp|Q9NSB2|KRT84_HUMAN	sp|P35908|K22E_HUMAN	MULTI-MSMS	wk1_s_trap_1	1_s_trap_1	414.2186	2	414.218529	826.422505	54339.68	0.09926	4.1115E-05	0.04891	2.026E-05	0.14817	6.1375E-05	414.218511039513	30.051	3.9406	30.051	29.413	33.354	1.9073E-06					1388	587	5	0	0	0	0.0041471	3	8027	101.69	21.229	1	439190000
FASFIDK	7	Unmodified	_FASFIDK_			0	0	0	sp|P35908|K22E_HUMAN;CON__P35908;sp|Q3TTY5|K22E_MOUSE;CON__Q3TTY5;sp|Q6IFZ9|K2C74_MOUSE;sp|Q9R0H5|K2C71_MOUSE;CON__Q9R0H5;tr|A0A0G2JXH6|A0A0G2JXH6_RAT;tr|A0A8L2UIP9|A0A8L2UIP9_RAT;sp|Q6NXH9|K2C73_MOUSE;CON__Q6NXH9;sp|Q6IG03|K2C73_RAT;tr|H0YHD9|H0YHD9_HUMAN;tr|F8VS61|F8VS61_HUMAN;sp|Q86Y46-2|K2C73_HUMAN;sp|Q3SY84|K2C71_HUMAN;CON__Q3SY84;tr|D3ZXB7|D3ZXB7_RAT;sp|Q7RTS7|K2C74_HUMAN;CON__Q7RTS7;sp|Q86…	sp|P35908|K22E_HUMAN;sp|P48668|K2C6C_HUMAN;sp|P13647|K2C5_HUMAN;sp|Q7Z794|K2C1B_HUMAN;tr|A0A0G2JW69|A0A0G2JW69_RAT;sp|P04259|K2C6B_HUMAN;tr|A0A2R8VHP3|A0A2R8VHP3_MOUSE;tr|A0A8I6G380|A0A8I6G380_RAT;tr|A0A0G2JVA8|A0A0G2JVA8_RAT;sp|Q9NSB2|KRT84_HUMAN	sp|P35908|K22E_HUMAN	MULTI-MSMS	wk1_s_trap_1	1_s_trap_1	827.4291	1	827.429781	826.422505	39271.93	-0.70071	-0.00057978	0.43968	0.0003638	-0.26103	-0.00021598	827.429959074376	30.054	1.4979	30.054	29.578	31.076	0					531	222	3	0	0	0	0.0031633	1	8154	79.116	20.135	1	28461000
FASFIDK	7	Unmodified	_FASFIDK_			0	0	0	sp|P35908|K22E_HUMAN;CON__P35908;sp|Q3TTY5|K22E_MOUSE;CON__Q3TTY5;sp|Q6IFZ9|K2C74_MOUSE;sp|Q9R0H5|K2C71_MOUSE;CON__Q9R0H5;tr|A0A0G2JXH6|A0A0G2JXH6_RAT;tr|A0A8L2UIP9|A0A8L2UIP9_RAT;sp|Q6NXH9|K2C73_MOUSE;CON__Q6NXH9;sp|Q6IG03|K2C73_RAT;tr|H0YHD9|H0YHD9_HUMAN;tr|F8VS61|F8VS61_HUMAN;sp|Q86Y46-2|K2C73_HUMAN;sp|Q3SY84|K2C71_HUMAN;CON__Q3SY84;tr|D3ZXB7|D3ZXB7_RAT;sp|Q7RTS7|K2C74_HUMAN;CON__Q7RTS7;sp|Q86…	sp|P35908|K22E_HUMAN;sp|P48668|K2C6C_HUMAN;sp|P13647|K2C5_HUMAN;sp|Q7Z794|K2C1B_HUMAN;tr|A0A0G2JW69|A0A0G2JW69_RAT;sp|P04259|K2C6B_HUMAN;tr|A0A2R8VHP3|A0A2R8VHP3_MOUSE;tr|A0A8I6G380|A0A8I6G380_RAT;tr|A0A0G2JVA8|A0A0G2JVA8_RAT;sp|Q9NSB2|KRT84_HUMAN	sp|P35908|K22E_HUMAN	MULTI-MSMS	wk1_s_trap_2	1_s_trap_2	414.2185	2	414.218529	826.422505	54488.67	0.3424	0.00014183	-0.20638	-8.5485E-05	0.13602	5.6341E-05	414.218402176412	29.925	4.0344	29.925	29.333	33.368	-1.9073E-06					1488	604	4	0	0	0	0.0051131	3	8104	94.006	9.2304	1	423860000
FASFIDK	7	Unmodified	_FASFIDK_			0	0	0	sp|P35908|K22E_HUMAN;CON__P35908;sp|Q3TTY5|K22E_MOUSE;CON__Q3TTY5;sp|Q6IFZ9|K2C74_MOUSE;sp|Q9R0H5|K2C71_MOUSE;CON__Q9R0H5;tr|A0A0G2JXH6|A0A0G2JXH6_RAT;tr|A0A8L2UIP9|A0A8L2UIP9_RAT;sp|Q6NXH9|K2C73_MOUSE;CON__Q6NXH9;sp|Q6IG03|K2C73_RAT;tr|H0YHD9|H0YHD9_HUMAN;tr|F8VS61|F8VS61_HUMAN;sp|Q86Y46-2|K2C73_HUMAN;sp|Q3SY84|K2C71_HUMAN;CON__Q3SY84;tr|D3ZXB7|D3ZXB7_RAT;sp|Q7RTS7|K2C74_HUMAN;CON__Q7RTS7;sp|Q86…	sp|P35908|K22E_HUMAN;sp|P48668|K2C6C_HUMAN;sp|P13647|K2C5_HUMAN;sp|Q7Z794|K2C1B_HUMAN;tr|A0A0G2JW69|A0A0G2JW69_RAT;sp|P04259|K2C6B_HUMAN;tr|A0A2R8VHP3|A0A2R8VHP3_MOUSE;tr|A0A8I6G380|A0A8I6G380_RAT;tr|A0A0G2JVA8|A0A0G2JVA8_RAT;sp|Q9NSB2|KRT84_HUMAN	sp|P35908|K22E_HUMAN	MULTI-SECPEP	wk1_s_trap_2	1_s_trap_2	827.8849	1	827.429781	826.422505	39499.82	-0.72869	-0.00060294	0.39365	0.00032572	-0.33504	-0.00027722	827.429919130847	29.915	1.521	29.915	29.498	31.019	0					503	226	3	0	0	0	0.020301	1	8289	50.966	7.9657	1	22928000
FASFIDK	7	Unmodified	_FASFIDK_			0	0	0	sp|P35908|K22E_HUMAN;CON__P35908;sp|Q3TTY5|K22E_MOUSE;CON__Q3TTY5;sp|Q6IFZ9|K2C74_MOUSE;sp|Q9R0H5|K2C71_MOUSE;CON__Q9R0H5;tr|A0A0G2JXH6|A0A0G2JXH6_RAT;tr|A0A8L2UIP9|A0A8L2UIP9_RAT;sp|Q6NXH9|K2C73_MOUSE;CON__Q6NXH9;sp|Q6IG03|K2C73_RAT;tr|H0YHD9|H0YHD9_HUMAN;tr|F8VS61|F8VS61_HUMAN;sp|Q86Y46-2|K2C73_HUMAN;sp|Q3SY84|K2C71_HUMAN;CON__Q3SY84;tr|D3ZXB7|D3ZXB7_RAT;sp|Q7RTS7|K2C74_HUMAN;CON__Q7RTS7;sp|Q86…	sp|P35908|K22E_HUMAN;sp|P48668|K2C6C_HUMAN;sp|P13647|K2C5_HUMAN;sp|Q7Z794|K2C1B_HUMAN;tr|A0A0G2JW69|A0A0G2JW69_RAT;sp|P04259|K2C6B_HUMAN;tr|A0A2R8VHP3|A0A2R8VHP3_MOUSE;tr|A0A8I6G380|A0A8I6G380_RAT;tr|A0A0G2JVA8|A0A0G2JVA8_RAT;sp|Q9NSB2|KRT84_HUMAN	sp|P35908|K22E_HUMAN	MULTI-MSMS	wk3_s_trap_1	3_s_trap_1	414.2185	2	414.218529	826.422505	54288.66	0.22001	9.1132E-05	0.024155	1.0005E-05	0.24416	0.00010114	414.218462795904	30.26	2.4039	30.26	29.679	32.083	1.9073E-06					987	358	4	0	0	0	0.0097281	2	7261	94.006	10.125	1	317920000
FASFIDK	7	Unmodified	_FASFIDK_			0	0	0	sp|P35908|K22E_HUMAN;CON__P35908;sp|Q3TTY5|K22E_MOUSE;CON__Q3TTY5;sp|Q6IFZ9|K2C74_MOUSE;sp|Q9R0H5|K2C71_MOUSE;CON__Q9R0H5;tr|A0A0G2JXH6|A0A0G2JXH6_RAT;tr|A0A8L2UIP9|A0A8L2UIP9_RAT;sp|Q6NXH9|K2C73_MOUSE;CON__Q6NXH9;sp|Q6IG03|K2C73_RAT;tr|H0YHD9|H0YHD9_HUMAN;tr|F8VS61|F8VS61_HUMAN;sp|Q86Y46-2|K2C73_HUMAN;sp|Q3SY84|K2C71_HUMAN;CON__Q3SY84;tr|D3ZXB7|D3ZXB7_RAT;sp|Q7RTS7|K2C74_HUMAN;CON__Q7RTS7;sp|Q86…	sp|P35908|K22E_HUMAN;sp|P48668|K2C6C_HUMAN;sp|P13647|K2C5_HUMAN;sp|Q7Z794|K2C1B_HUMAN;tr|A0A0G2JW69|A0A0G2JW69_RAT;sp|P04259|K2C6B_HUMAN;tr|A0A2R8VHP3|A0A2R8VHP3_MOUSE;tr|A0A8I6G380|A0A8I6G380_RAT;tr|A0A0G2JVA8|A0A0G2JVA8_RAT;sp|Q9NSB2|KRT84_HUMAN	sp|P35908|K22E_HUMAN	MULTI-MSMS	wk3_s_trap_1	3_s_trap_1	827.4297	1	827.429781	826.422505	39339.46	-0.54266	-0.00044901	0.33264	0.00027523	-0.21003	-0.00017378	827.4299316493	30.275	1.2504	30.275	29.863	31.114	0					462	190	3	0	0	0	0.0028712	1	7516	79.469	16.81	1	22758000
FASFIDK	7	Unmodified	_FASFIDK_			0	0	0	sp|P35908|K22E_HUMAN;CON__P35908;sp|Q3TTY5|K22E_MOUSE;CON__Q3TTY5;sp|Q6IFZ9|K2C74_MOUSE;sp|Q9R0H5|K2C71_MOUSE;CON__Q9R0H5;tr|A0A0G2JXH6|A0A0G2JXH6_RAT;tr|A0A8L2UIP9|A0A8L2UIP9_RAT;sp|Q6NXH9|K2C73_MOUSE;CON__Q6NXH9;sp|Q6IG03|K2C73_RAT;tr|H0YHD9|H0YHD9_HUMAN;tr|F8VS61|F8VS61_HUMAN;sp|Q86Y46-2|K2C73_HUMAN;sp|Q3SY84|K2C71_HUMAN;CON__Q3SY84;tr|D3ZXB7|D3ZXB7_RAT;sp|Q7RTS7|K2C74_HUMAN;CON__Q7RTS7;sp|Q86…	sp|P35908|K22E_HUMAN;sp|P48668|K2C6C_HUMAN;sp|P13647|K2C5_HUMAN;sp|Q7Z794|K2C1B_HUMAN;tr|A0A0G2JW69|A0A0G2JW69_RAT;sp|P04259|K2C6B_HUMAN;tr|A0A2R8VHP3|A0A2R8VHP3_MOUSE;tr|A0A8I6G380|A0A8I6G380_RAT;tr|A0A0G2JVA8|A0A0G2JVA8_RAT;sp|Q9NSB2|KRT84_HUMAN	sp|P35908|K22E_HUMAN	MULTI-MSMS	wk3_s_trap_2	3_s_trap_2	414.2187	2	414.218529	826.422505	54650.41	0.4021	0.00016656	-0.15773	-6.5335E-05	0.24437	0.00010122	414.218393397721	30.137	2.9302	30.137	29.533	32.463	0					1189	448	4	0	0	0	0.010606	2	7345	89.369	8.9069	1	329740000
FASFIDK	7	Unmodified	_FASFIDK_			0	0	0	sp|P35908|K22E_HUMAN;CON__P35908;sp|Q3TTY5|K22E_MOUSE;CON__Q3TTY5;sp|Q6IFZ9|K2C74_MOUSE;sp|Q9R0H5|K2C71_MOUSE;CON__Q9R0H5;tr|A0A0G2JXH6|A0A0G2JXH6_RAT;tr|A0A8L2UIP9|A0A8L2UIP9_RAT;sp|Q6NXH9|K2C73_MOUSE;CON__Q6NXH9;sp|Q6IG03|K2C73_RAT;tr|H0YHD9|H0YHD9_HUMAN;tr|F8VS61|F8VS61_HUMAN;sp|Q86Y46-2|K2C73_HUMAN;sp|Q3SY84|K2C71_HUMAN;CON__Q3SY84;tr|D3ZXB7|D3ZXB7_RAT;sp|Q7RTS7|K2C74_HUMAN;CON__Q7RTS7;sp|Q86…	sp|P35908|K22E_HUMAN;sp|P48668|K2C6C_HUMAN;sp|P13647|K2C5_HUMAN;sp|Q7Z794|K2C1B_HUMAN;tr|A0A0G2JW69|A0A0G2JW69_RAT;sp|P04259|K2C6B_HUMAN;tr|A0A2R8VHP3|A0A2R8VHP3_MOUSE;tr|A0A8I6G380|A0A8I6G380_RAT;tr|A0A0G2JVA8|A0A0G2JVA8_RAT;sp|Q9NSB2|KRT84_HUMAN	sp|P35908|K22E_HUMAN	MULTI-MSMS	wk5_s_trap_1	5_s_trap_1	414.2185	2	414.218529	826.422505	54182.09	0.70391	0.00029157	-0.42693	-0.00017684	0.27698	0.00011473	414.218253783278	30.214	2.0969	30.214	29.666	31.763	-1.9073E-06					975	312	4	0	0	0	0.027499	1	7374	77.741	8.565	1	239800000
FASFIDK	7	Unmodified	_FASFIDK_			0	0	0	sp|P35908|K22E_HUMAN;CON__P35908;sp|Q3TTY5|K22E_MOUSE;CON__Q3TTY5;sp|Q6IFZ9|K2C74_MOUSE;sp|Q9R0H5|K2C71_MOUSE;CON__Q9R0H5;tr|A0A0G2JXH6|A0A0G2JXH6_RAT;tr|A0A8L2UIP9|A0A8L2UIP9_RAT;sp|Q6NXH9|K2C73_MOUSE;CON__Q6NXH9;sp|Q6IG03|K2C73_RAT;tr|H0YHD9|H0YHD9_HUMAN;tr|F8VS61|F8VS61_HUMAN;sp|Q86Y46-2|K2C73_HUMAN;sp|Q3SY84|K2C71_HUMAN;CON__Q3SY84;tr|D3ZXB7|D3ZXB7_RAT;sp|Q7RTS7|K2C74_HUMAN;CON__Q7RTS7;sp|Q86…	sp|P35908|K22E_HUMAN;sp|P48668|K2C6C_HUMAN;sp|P13647|K2C5_HUMAN;sp|Q7Z794|K2C1B_HUMAN;tr|A0A0G2JW69|A0A0G2JW69_RAT;sp|P04259|K2C6B_HUMAN;tr|A0A2R8VHP3|A0A2R8VHP3_MOUSE;tr|A0A8I6G380|A0A8I6G380_RAT;tr|A0A0G2JVA8|A0A0G2JVA8_RAT;sp|Q9NSB2|KRT84_HUMAN	sp|P35908|K22E_HUMAN	MULTI-MSMS	wk5_s_trap_2	5_s_trap_2	414.2186	2	414.218529	826.422505	54367.5	0.57825	0.00023952	-0.35056	-0.00014521	0.22769	9.4312E-05	414.218314727223	29.87	2.1615	29.87	29.197	31.359	0					983	328	4	0	0	0	0.020005	2	7300	87.284	8.1381	1	200620000
FASFIDK	7	Unmodified	_FASFIDK_			0	0	0	sp|P35908|K22E_HUMAN;CON__P35908;sp|Q3TTY5|K22E_MOUSE;CON__Q3TTY5;sp|Q6IFZ9|K2C74_MOUSE;sp|Q9R0H5|K2C71_MOUSE;CON__Q9R0H5;tr|A0A0G2JXH6|A0A0G2JXH6_RAT;tr|A0A8L2UIP9|A0A8L2UIP9_RAT;sp|Q6NXH9|K2C73_MOUSE;CON__Q6NXH9;sp|Q6IG03|K2C73_RAT;tr|H0YHD9|H0YHD9_HUMAN;tr|F8VS61|F8VS61_HUMAN;sp|Q86Y46-2|K2C73_HUMAN;sp|Q3SY84|K2C71_HUMAN;CON__Q3SY84;tr|D3ZXB7|D3ZXB7_RAT;sp|Q7RTS7|K2C74_HUMAN;CON__Q7RTS7;sp|Q86…	sp|P35908|K22E_HUMAN;sp|P48668|K2C6C_HUMAN;sp|P13647|K2C5_HUMAN;sp|Q7Z794|K2C1B_HUMAN;tr|A0A0G2JW69|A0A0G2JW69_RAT;sp|P04259|K2C6B_HUMAN;tr|A0A2R8VHP3|A0A2R8VHP3_MOUSE;tr|A0A8I6G380|A0A8I6G380_RAT;tr|A0A0G2JVA8|A0A0G2JVA8_RAT;sp|Q9NSB2|KRT84_HUMAN	sp|P35908|K22E_HUMAN	MULTI-MSMS	wk5_s_trap_2	5_s_trap_2	827.4285	1	827.429781	826.422505	39538.05	-0.62805	-0.00051967	0.48797	0.00040376	-0.14008	-0.00011591	827.430043084892	29.873	1.2121	29.873	29.415	30.627	1.9073E-06					403	187	3	0	0	0	0.0052513	1	7417	81.784	0.48718	1	11873000
FASFIDK	7	Unmodified	_FASFIDK_			0	0	0	sp|P35908|K22E_HUMAN;CON__P35908;sp|Q3TTY5|K22E_MOUSE;CON__Q3TTY5;sp|Q6IFZ9|K2C74_MOUSE;sp|Q9R0H5|K2C71_MOUSE;CON__Q9R0H5;tr|A0A0G2JXH6|A0A0G2JXH6_RAT;tr|A0A8L2UIP9|A0A8L2UIP9_RAT;sp|Q6NXH9|K2C73_MOUSE;CON__Q6NXH9;sp|Q6IG03|K2C73_RAT;tr|H0YHD9|H0YHD9_HUMAN;tr|F8VS61|F8VS61_HUMAN;sp|Q86Y46-2|K2C73_HUMAN;sp|Q3SY84|K2C71_HUMAN;CON__Q3SY84;tr|D3ZXB7|D3ZXB7_RAT;sp|Q7RTS7|K2C74_HUMAN;CON__Q7RTS7;sp|Q86…	sp|P35908|K22E_HUMAN;sp|P48668|K2C6C_HUMAN;sp|P13647|K2C5_HUMAN;sp|Q7Z794|K2C1B_HUMAN;tr|A0A0G2JW69|A0A0G2JW69_RAT;sp|P04259|K2C6B_HUMAN;tr|A0A2R8VHP3|A0A2R8VHP3_MOUSE;tr|A0A8I6G380|A0A8I6G380_RAT;tr|A0A0G2JVA8|A0A0G2JVA8_RAT;sp|Q9NSB2|KRT84_HUMAN	sp|P35908|K22E_HUMAN	MULTI-MSMS	wk7_s_trap_1	7_s_trap_1	414.2185	2	414.218529	826.422505	54201.21	-0.02612	-1.0819E-05	0.12913	5.3488E-05	0.10301	4.2668E-05	414.218512593674	30.236	4.9903	30.236	29.562	34.552	1.9073E-06					2153	805	4	0	0	0	0.0036661	11	7004	106.42	21.056	1	149600000
FASFIDK	7	Unmodified	_FASFIDK_			0	0	0	sp|P35908|K22E_HUMAN;CON__P35908;sp|Q3TTY5|K22E_MOUSE;CON__Q3TTY5;sp|Q6IFZ9|K2C74_MOUSE;sp|Q9R0H5|K2C71_MOUSE;CON__Q9R0H5;tr|A0A0G2JXH6|A0A0G2JXH6_RAT;tr|A0A8L2UIP9|A0A8L2UIP9_RAT;sp|Q6NXH9|K2C73_MOUSE;CON__Q6NXH9;sp|Q6IG03|K2C73_RAT;tr|H0YHD9|H0YHD9_HUMAN;tr|F8VS61|F8VS61_HUMAN;sp|Q86Y46-2|K2C73_HUMAN;sp|Q3SY84|K2C71_HUMAN;CON__Q3SY84;tr|D3ZXB7|D3ZXB7_RAT;sp|Q7RTS7|K2C74_HUMAN;CON__Q7RTS7;sp|Q86…	sp|P35908|K22E_HUMAN;sp|P48668|K2C6C_HUMAN;sp|P13647|K2C5_HUMAN;sp|Q7Z794|K2C1B_HUMAN;tr|A0A0G2JW69|A0A0G2JW69_RAT;sp|P04259|K2C6B_HUMAN;tr|A0A2R8VHP3|A0A2R8VHP3_MOUSE;tr|A0A8I6G380|A0A8I6G380_RAT;tr|A0A0G2JVA8|A0A0G2JVA8_RAT;sp|Q9NSB2|KRT84_HUMAN	sp|P35908|K22E_HUMAN	MULTI-MSMS	wk7_s_trap_1	7_s_trap_1	414.2185	2	414.218529	826.422505	54667.29	0.074084	3.0687E-05	0.080044	3.3156E-05	0.15413	6.3842E-05	414.218464942662	35.235	2.4534	35.235	34.526	36.979	0					856	394	3	0	0	0	0.0077135	1	8539	66.799	8.1948	1	16253000
FASFIDK	7	Unmodified	_FASFIDK_			0	0	0	sp|P35908|K22E_HUMAN;CON__P35908;sp|Q3TTY5|K22E_MOUSE;CON__Q3TTY5;sp|Q6IFZ9|K2C74_MOUSE;sp|Q9R0H5|K2C71_MOUSE;CON__Q9R0H5;tr|A0A0G2JXH6|A0A0G2JXH6_RAT;tr|A0A8L2UIP9|A0A8L2UIP9_RAT;sp|Q6NXH9|K2C73_MOUSE;CON__Q6NXH9;sp|Q6IG03|K2C73_RAT;tr|H0YHD9|H0YHD9_HUMAN;tr|F8VS61|F8VS61_HUMAN;sp|Q86Y46-2|K2C73_HUMAN;sp|Q3SY84|K2C71_HUMAN;CON__Q3SY84;tr|D3ZXB7|D3ZXB7_RAT;sp|Q7RTS7|K2C74_HUMAN;CON__Q7RTS7;sp|Q86…	sp|P35908|K22E_HUMAN;sp|P48668|K2C6C_HUMAN;sp|P13647|K2C5_HUMAN;sp|Q7Z794|K2C1B_HUMAN;tr|A0A0G2JW69|A0A0G2JW69_RAT;sp|P04259|K2C6B_HUMAN;tr|A0A2R8VHP3|A0A2R8VHP3_MOUSE;tr|A0A8I6G380|A0A8I6G380_RAT;tr|A0A0G2JVA8|A0A0G2JVA8_RAT;sp|Q9NSB2|KRT84_HUMAN	sp|P35908|K22E_HUMAN	MULTI-MSMS	wk7_s_trap_2	7_s_trap_2	414.2185	2	414.218529	826.422505	54292	0.28676	0.00011878	-0.21122	-8.749E-05	0.075538	3.1289E-05	414.218412227058	30.017	5.1007	30.017	29.338	34.439	0					1633	831	2	0	0	0	0.0036661	10	7035	106.42	21.056	1	165040000
FEETTADGRK	10	Unmodified	_FEETTADGRK_			0	0	0	sp|Q01469|FABP5_HUMAN;tr|I6L8B7|I6L8B7_HUMAN	sp|Q01469|FABP5_HUMAN	sp|Q01469|FABP5_HUMAN	MULTI-MSMS	wk1_s_trap_1	1_s_trap_1	577.2779	2	577.277835	1152.54112	46659.86	0.19432	0.00011218	0.61286	0.00035379	0.80719	0.00046597	577.277932099707	6.9188	0.97961	6.9188	6.613	7.5926	0					342	168	3	0	0	0	0.0064035	2	1331	99.802	90.939	1	6533800
FEETTADGRK	10	Unmodified	_FEETTADGRK_			0	0	0	sp|Q01469|FABP5_HUMAN;tr|I6L8B7|I6L8B7_HUMAN	sp|Q01469|FABP5_HUMAN	sp|Q01469|FABP5_HUMAN	MULTI-MSMS	wk1_s_trap_1	1_s_trap_1	385.1876	3	385.187649	1152.54112	56690.09	-0.035571	-1.3702E-05	-0.09999	-3.8515E-05	-0.13556	-5.2217E-05	385.187592866964	6.9242	1.4227	6.9242	6.55	7.9728	0					654	243	4	0	0	0	0.0044684	1	1387	97.456	85.243	1	26221000
FEETTADGRK	10	Unmodified	_FEETTADGRK_			0	0	0	sp|Q01469|FABP5_HUMAN;tr|I6L8B7|I6L8B7_HUMAN	sp|Q01469|FABP5_HUMAN	sp|Q01469|FABP5_HUMAN	MSMS	wk1_s_trap_1	1_s_trap_1	385.1875	3	385.187649	1152.54112	NaN	NaN	NaN	NaN	NaN	NaN	NaN	NaN	8.387	1	8.387	7.887	8.887	0								0	0	0	0.075278	1	1723	28.204	18.2	1
FEETTADGRK	10	Unmodified	_FEETTADGRK_			0	0	0	sp|Q01469|FABP5_HUMAN;tr|I6L8B7|I6L8B7_HUMAN	sp|Q01469|FABP5_HUMAN	sp|Q01469|FABP5_HUMAN	MULTI-MSMS	wk1_s_trap_2	1_s_trap_2	385.1875	3	385.187649	1152.54112	56156.4	0.17232	6.6376E-05	-0.32625	-0.00012567	-0.15393	-5.9291E-05	385.187493912243	6.8181	1.2984	6.8181	6.4171	7.7154	0					613	221	4	0	0	0	0.037559	1	1413	53.47	46.779	1	23081000
FEETTADGRK	10	Unmodified	_FEETTADGRK_			0	0	0	sp|Q01469|FABP5_HUMAN;tr|I6L8B7|I6L8B7_HUMAN	sp|Q01469|FABP5_HUMAN	sp|Q01469|FABP5_HUMAN	MULTI-MSMS	wk1_s_trap_2	1_s_trap_2	577.2781	2	577.277835	1152.54112	46479.5	0.24389	0.00014079	0.43492	0.00025107	0.67881	0.00039186	577.277941183773	6.824	0.89641	6.824	6.4996	7.396	0					360	153	3	0	0	0	0.036683	1	1433	87.308	78.445	1	5970000
FLDQNLQK	8	Unmodified	_FLDQNLQK_			0	0	0	sp|P15924|DESP_HUMAN;sp|P15924-3|DESP_HUMAN;sp|P15924-2|DESP_HUMAN;sp|F1LMV6|DESP_RAT	sp|P15924|DESP_HUMAN;sp|F1LMV6|DESP_RAT	sp|P15924|DESP_HUMAN	MULTI-MSMS	wk3_s_trap_1	3_s_trap_1	503.2717	2	503.271824	1004.5291	49604.83	0.64151	0.00032286	-0.32093	-0.00016152	0.32058	0.00016134	503.271502851384	22.55	0.94086	22.55	22.158	23.099	0					380	159	3	0	0	0	0.022845	1	5282	94.006	47.343	1	11597000
FLDQNLQK	8	Unmodified	_FLDQNLQK_			0	0	0	sp|P15924|DESP_HUMAN;sp|P15924-3|DESP_HUMAN;sp|P15924-2|DESP_HUMAN;sp|F1LMV6|DESP_RAT	sp|P15924|DESP_HUMAN;sp|F1LMV6|DESP_RAT	sp|P15924|DESP_HUMAN	MULTI-MSMS	wk3_s_trap_2	3_s_trap_2	503.2712	2	503.271824	1004.5291	49615.14	1.4915	0.00075064	-1.2284	-0.0006182	0.26317	0.00013244	503.271041272729	22.401	1.0159	22.401	21.98	22.996	-1.9073E-06					346	169	3	0	0	0	0.011194	1	5319	105.2	53.346	1	12525000
FLDQNLQK	8	Unmodified	_FLDQNLQK_			0	0	0	sp|P15924|DESP_HUMAN;sp|P15924-3|DESP_HUMAN;sp|P15924-2|DESP_HUMAN;sp|F1LMV6|DESP_RAT	sp|P15924|DESP_HUMAN;sp|F1LMV6|DESP_RAT	sp|P15924|DESP_HUMAN	MULTI-MSMS	wk7_s_trap_2	7_s_trap_2	503.2718	2	503.271824	1004.5291	48932.54	0.19728	9.9285E-05	0.1058	5.3244E-05	0.30307	0.00015253	503.271682910974	22.302	1.6917	22.302	21.882	23.574	-1.9073E-06					566	291	4	0	0	0	0.012448	1	4963	93.262	52.233	1	7192600
FSAFLDK	7	Unmodified	_FSAFLDK_			0	0	0	tr|E9Q161|E9Q161_MOUSE;tr|A0A087WT15|A0A087WT15_HUMAN;tr|A0A096LP10|A0A096LP10_HUMAN;tr|Q8BML3|Q8BML3_MOUSE;sp|Q9NP73-2|ALG13_HUMAN;sp|Q9D8C3-2|ALG13_MOUSE;sp|Q5I0K7|ALG13_RAT	tr|E9Q161|E9Q161_MOUSE	tr|E9Q161|E9Q161_MOUSE	MULTI-MSMS	wk3_s_trap_1	3_s_trap_1	827.4293	1	827.429781	826.422505	39339.46	-0.54266	-0.00044901	0.33264	0.00027523	-0.21003	-0.00017378	827.4299316493	30.275	1.2504	30.275	29.863	31.114	0					462	190	3	0	0	0	2.5713E-06	1	7387	128.57	1.4485	1	22758000
FYQTSVESVDFANAPEESRK	20	Unmodified	_FYQTSVESVDFANAPEESRK_			0	0	0	sp|P29508|SPB3_HUMAN;sp|P29508-2|SPB3_HUMAN	sp|P29508|SPB3_HUMAN	sp|P29508|SPB3_HUMAN	MSMS	wk1_s_trap_2	1_s_trap_2	768.6986	3	768.697478	2303.07061	NaN	NaN	NaN	NaN	NaN	NaN	NaN	NaN	36.086	1	36.086	35.586	36.586	0								0	0	0	0.010091	1	9915	38.017	34.68	1
FYQTSVESVDFANAPEESRK	20	Unmodified	_FYQTSVESVDFANAPEESRK_			0	0	0	sp|P29508|SPB3_HUMAN;sp|P29508-2|SPB3_HUMAN	sp|P29508|SPB3_HUMAN	sp|P29508|SPB3_HUMAN	MULTI-MSMS	wk3_s_trap_1	3_s_trap_1	769.0315	3	768.697478	2303.07061	41563.66	-0.67474	-0.00051867	0.49405	0.00037978	-0.18068	-0.00013889	769.032235633068	36.077	0.21533	36.077	35.892	36.107	-3.8147E-06					49	33	2	0	0	0	0.013144	1	8950	29.384	20.675	1	5805900
GADVWFK	7	Unmodified	_GADVWFK_			0	0	0	sp|P05109|S10A8_HUMAN	sp|P05109|S10A8_HUMAN	sp|P05109|S10A8_HUMAN	MULTI-MSMS	wk1_s_trap_1	1_s_trap_1	411.7109	2	411.710871	821.407189	54050.71	0.3394	0.00013973	-0.19067	-7.8501E-05	0.14873	6.1233E-05	411.710711304525	34.154	1.5693	34.154	33.647	35.217	0					505	232	3	0	0	0	0.038088	1	9170	64.776	40.804	1	22801000
GADVWFK	7	Unmodified	_GADVWFK_			0	0	0	sp|P05109|S10A8_HUMAN	sp|P05109|S10A8_HUMAN	sp|P05109|S10A8_HUMAN	MULTI-MSMS	wk1_s_trap_2	1_s_trap_2	411.7109	2	411.710871	821.407189	54850.02	0.48628	0.00020021	-0.45918	-0.00018905	0.027097	1.1156E-05	411.710624337954	34.116	1.6639	34.116	33.582	35.246	-3.8147E-06					501	244	3	0	0	0	0.038088	3	9272	64.776	40.804	1	19484000
GADVWFK	7	Unmodified	_GADVWFK_			0	0	0	sp|P05109|S10A8_HUMAN	sp|P05109|S10A8_HUMAN	sp|P05109|S10A8_HUMAN	MULTI-MSMS	wk3_s_trap_1	3_s_trap_1	411.7108	2	411.710871	821.407189	54068.04	0.15603	6.4239E-05	0.00081152	3.3411E-07	0.15684	6.4573E-05	411.710787894613	34.359	0.98869	34.359	33.8	34.789	-3.8147E-06					304	150	3	0	0	0	0.03235	1	8448	54.525	30.553	1	12803000
GADVWFK	7	Unmodified	_GADVWFK_			0	0	0	sp|P05109|S10A8_HUMAN	sp|P05109|S10A8_HUMAN	sp|P05109|S10A8_HUMAN	MULTI-MSMS	wk3_s_trap_2	3_s_trap_2	411.7107	2	411.710871	821.407189	55629.94	1.025	0.000422	-0.91081	-0.00037499	0.11417	4.7007E-05	411.710394577932	34.161	1.2974	34.161	33.67	34.968	-3.8147E-06					451	202	3	0	0	0	0.014253	1	8533	64.776	40.804	1	12255000
GADVWFK	7	Unmodified	_GADVWFK_			0	0	0	sp|P05109|S10A8_HUMAN	sp|P05109|S10A8_HUMAN	sp|P05109|S10A8_HUMAN	MULTI-MSMS	wk7_s_trap_1	7_s_trap_1	411.7108	2	411.710871	821.407189	54489.44	0.059851	2.4641E-05	-0.021399	-8.8101E-06	0.038452	1.5831E-05	411.710786092101	34.241	2.1254	34.241	33.695	35.821	0					695	341	3	0	0	0	0.0096523	2	8158	64.776	40.804	1	8270100
GADVWFK	7	Unmodified	_GADVWFK_			0	0	0	sp|P05109|S10A8_HUMAN	sp|P05109|S10A8_HUMAN	sp|P05109|S10A8_HUMAN	MULTI-MSMS	wk7_s_trap_2	7_s_trap_2	411.7106	2	411.710871	821.407189	54866.17	0.4036	0.00016617	-0.3159	-0.00013006	0.087697	3.6106E-05	411.710670243032	34.009	1.403	34.009	33.508	34.911	0					465	226	3	0	0	0	0.0057097	2	8163	69.432	40.094	1	7271800
GFDEYMK	7	Oxidation (M)	_GFDEYM(ox)K_	GFDEYM(1)K	GFDEYM(46.66)K	0	1	0	sp|Q01469|FABP5_HUMAN	sp|Q01469|FABP5_HUMAN	sp|Q01469|FABP5_HUMAN	MULTI-MSMS	wk1_s_trap_1	1_s_trap_1	453.1893	2	453.189111	904.363669	52904.24	0.26141	0.00011847	-0.37609	-0.00017044	-0.11467	-5.1969E-05	453.188952709317	16.071	1.0405	16.071	15.727	16.767	0					262	145	3	0	0	0	0.018765	2	3795	46.663	40.277	1	8681400
GFDEYMK	7	Oxidation (M)	_GFDEYM(ox)K_	GFDEYM(1)K	GFDEYM(60.29)K	0	1	0	sp|Q01469|FABP5_HUMAN	sp|Q01469|FABP5_HUMAN	sp|Q01469|FABP5_HUMAN	MULTI-MSMS	wk1_s_trap_2	1_s_trap_2	453.189	2	453.189111	904.363669	51728.02	0.25509	0.0001156	-0.40848	-0.00018512	-0.1534	-6.9517E-05	453.188928031477	15.991	0.97087	15.991	15.656	16.627	0					254	134	3	0	0	0	0.013001	1	3868	60.294	54.756	1	7261000
GFDEYMK	7	Unmodified	_GFDEYMK_			0	0	0	sp|Q01469|FABP5_HUMAN	sp|Q01469|FABP5_HUMAN	sp|Q01469|FABP5_HUMAN	MULTI-MSMS	wk1_s_trap_2	1_s_trap_2	445.1916	2	445.191654	888.368755	54041.71	0.49248	0.00021925	-0.75417	-0.00033575	-0.26169	-0.0001165	445.191382781703	26.595	1.0908	26.595	26.207	27.298	0					210	148	3	0	0	0	0.038992	1	6946	62.714	53.982	1	14581000
GFFDPNTEENLTYLQLK	17	Unmodified	_GFFDPNTEENLTYLQLK_			0	0	0	sp|P15924|DESP_HUMAN;sp|P15924-3|DESP_HUMAN;sp|P15924-2|DESP_HUMAN;sp|F1LMV6|DESP_RAT	sp|P15924|DESP_HUMAN;sp|F1LMV6|DESP_RAT	sp|P15924|DESP_HUMAN	MULTI-MSMS	wk1_s_trap_1	1_s_trap_1	1015.5004	2	1014.99929	2027.98402	35524.23	-0.35866	-0.00036404	0.12191	0.00012373	-0.23675	-0.0002403	1014.99949852279	55.1	0.94627	55.1	54.644	55.59	0					376	128	4	0	0	0	3.3143E-07	2	15858	94.767	79.228	1	13854000
GFFDPNTEENLTYLQLK	17	Unmodified	_GFFDPNTEENLTYLQLK_			0	0	0	sp|P15924|DESP_HUMAN;sp|P15924-3|DESP_HUMAN;sp|P15924-2|DESP_HUMAN;sp|F1LMV6|DESP_RAT	sp|P15924|DESP_HUMAN;sp|F1LMV6|DESP_RAT	sp|P15924|DESP_HUMAN	MULTI-MSMS	wk1_s_trap_2	1_s_trap_2	1015.5011	2	1014.99929	2027.98402	35161.05	-0.30831	-0.00031294	0.031076	3.1543E-05	-0.27724	-0.00028139	1015.50098789848	54.886	1.0272	54.886	54.473	55.5	0					383	150	3	0	0	0	5.1877E-07	2	15849	90.614	79.688	1	11924000
GFFDPNTEENLTYLQLK	17	Unmodified	_GFFDPNTEENLTYLQLK_			0	0	0	sp|P15924|DESP_HUMAN;sp|P15924-3|DESP_HUMAN;sp|P15924-2|DESP_HUMAN;sp|F1LMV6|DESP_RAT	sp|P15924|DESP_HUMAN;sp|F1LMV6|DESP_RAT	sp|P15924|DESP_HUMAN	MSMS	wk3_s_trap_1	3_s_trap_1	1015.0009	2	1014.99929	2027.98402	NaN	NaN	NaN	NaN	NaN	NaN	NaN	NaN	54.629	1	54.629	54.129	55.129	0								0	0	0	0.087096	1	14526	35.006	29.283	1
GFFDPNTEENLTYLQLK	17	Unmodified	_GFFDPNTEENLTYLQLK_			0	0	0	sp|P15924|DESP_HUMAN;sp|P15924-3|DESP_HUMAN;sp|P15924-2|DESP_HUMAN;sp|F1LMV6|DESP_RAT	sp|P15924|DESP_HUMAN;sp|F1LMV6|DESP_RAT	sp|P15924|DESP_HUMAN	MSMS	wk3_s_trap_2	3_s_trap_2	1014.9993	2	1014.99929	2027.98402	NaN	NaN	NaN	NaN	NaN	NaN	NaN	NaN	54.551	1	54.551	54.051	55.051	0								0	0	0	0.060041	1	14603	36.982	31.703	1
GFFDPNTEENLTYLQLK	17	Unmodified	_GFFDPNTEENLTYLQLK_			0	0	0	sp|P15924|DESP_HUMAN;sp|P15924-3|DESP_HUMAN;sp|P15924-2|DESP_HUMAN;sp|F1LMV6|DESP_RAT	sp|P15924|DESP_HUMAN;sp|F1LMV6|DESP_RAT	sp|P15924|DESP_HUMAN	MULTI-MSMS	wk5_s_trap_1	5_s_trap_1	1015.4998	2	1014.99929	2027.98402	35432.5	-0.47042	-0.00047748	-0.20145	-0.00020447	-0.67187	-0.00068195	1015.50089312382	54.398	0.71086	54.398	54.136	54.847	0					235	111	3	0	0	0	0.014534	1	14148	45.879	39.846	1	6749800
GFFDPNTEENLTYLQLK	17	Unmodified	_GFFDPNTEENLTYLQLK_			0	0	0	sp|P15924|DESP_HUMAN;sp|P15924-3|DESP_HUMAN;sp|P15924-2|DESP_HUMAN;sp|F1LMV6|DESP_RAT	sp|P15924|DESP_HUMAN;sp|F1LMV6|DESP_RAT	sp|P15924|DESP_HUMAN	MULTI-MSMS	wk7_s_trap_1	7_s_trap_1	1015.4995	2	1014.99929	2027.98402	35187.39	-0.43581	-0.00044235	0.26458	0.00026855	-0.17123	-0.0001738	1014.99958624823	55.08	0.77798	55.08	54.705	55.483	0					281	126	3	0	0	0	0.011333	1	14076	38.021	35.154	1	5808600
GGSISGGGYGSGGGK	15	Unmodified	_GGSISGGGYGSGGGK_			0	0	0	sp|P35908|K22E_HUMAN;CON__P35908	sp|P35908|K22E_HUMAN	sp|P35908|K22E_HUMAN	MULTI-MSMS	wk1_s_trap_1	1_s_trap_1	599.2785	2	599.278366	1196.54218	45548.55	-0.14918	-8.9402E-05	0.20145	0.00012073	0.05227	3.1324E-05	599.278501934064	9.466	2.3106	9.466	8.9345	11.245	0					1204	374	5	0	0	0	1.3833E-06	4	2024	109.72	102.57	1	150870000
GGSISGGGYGSGGGK	15	Unmodified	_GGSISGGGYGSGGGK_			0	0	0	sp|P35908|K22E_HUMAN;CON__P35908	sp|P35908|K22E_HUMAN	sp|P35908|K22E_HUMAN	MULTI-MSMS	wk1_s_trap_2	1_s_trap_2	599.2784	2	599.278366	1196.54218	44954.18	-0.18923	-0.0001134	0.24182	0.00014492	0.052593	3.1518E-05	599.278521649246	9.374	2.4878	9.374	8.8517	11.339	0					1133	400	5	0	0	0	9.9642E-07	4	2077	111.63	106.65	1	154780000
GGSISGGGYGSGGGK	15	Unmodified	_GGSISGGGYGSGGGK_			0	0	0	sp|P35908|K22E_HUMAN;CON__P35908	sp|P35908|K22E_HUMAN	sp|P35908|K22E_HUMAN	MULTI-MSMS	wk3_s_trap_1	3_s_trap_1	599.2784	2	599.278366	1196.54218	45661.71	-0.23562	-0.0001412	0.37503	0.00022475	0.13942	8.355E-05	599.278555535629	9.5709	2.2788	9.5709	9.0402	11.319	-9.5367E-07					1215	388	5	0	0	0	1.7236E-09	3	2047	107.85	100.79	1	119450000
GGSISGGGYGSGGGK	15	Unmodified	_GGSISGGGYGSGGGK_			0	0	0	sp|P35908|K22E_HUMAN;CON__P35908	sp|P35908|K22E_HUMAN	sp|P35908|K22E_HUMAN	MULTI-MSMS	wk3_s_trap_2	3_s_trap_2	599.2784	2	599.278366	1196.54218	44651.23	-0.38249	-0.00022922	0.50099	0.00030023	0.1185	7.1017E-05	599.278641368092	9.3301	1.9833	9.3301	8.8285	10.812	0					1150	337	5	0	0	0	1.4204E-15	3	2036	128.85	122.93	1	119600000
GGSISGGGYGSGGGK	15	Unmodified	_GGSISGGGYGSGGGK_			0	0	0	sp|P35908|K22E_HUMAN;CON__P35908	sp|P35908|K22E_HUMAN	sp|P35908|K22E_HUMAN	MULTI-MSMS	wk5_s_trap_1	5_s_trap_1	599.2784	2	599.278366	1196.54218	45554.31	-0.0067176	-4.0257E-06	0.23396	0.00014021	0.22724	0.00013618	599.278423804824	9.5679	1.9036	9.5679	9.0433	10.947	-9.5367E-07					965	320	4	0	0	0	4.1751E-11	3	2101	107.85	99.907	1	68677000
GGSISGGGYGSGGGK	15	Unmodified	_GGSISGGGYGSGGGK_			0	0	0	sp|P35908|K22E_HUMAN;CON__P35908	sp|P35908|K22E_HUMAN	sp|P35908|K22E_HUMAN	MULTI-MSMS	wk5_s_trap_2	5_s_trap_2	599.2785	2	599.278366	1196.54218	45066.36	0.047081	2.8215E-05	0.18674	0.00011191	0.23382	0.00014012	599.278396433079	9.5088	2.2465	9.5088	8.9967	11.243	9.5367E-07					1091	377	4	0	0	0	3.1603E-14	3	2028	119.45	111.51	1	65318000
GGSISGGGYGSGGGK	15	Unmodified	_GGSISGGGYGSGGGK_			0	0	0	sp|P35908|K22E_HUMAN;CON__P35908	sp|P35908|K22E_HUMAN	sp|P35908|K22E_HUMAN	MULTI-MSMS	wk7_s_trap_1	7_s_trap_1	599.2783	2	599.278366	1196.54218	45692.24	0.018479	1.1074E-05	0.1761	0.00010553	0.19458	0.00011661	599.27842428996	9.4934	2.6807	9.4934	8.9403	11.621	0					1315	471	5	0	0	0	2.7247E-14	4	1993	111.63	105.71	1	61675000
GGSISGGGYGSGGGK	15	Unmodified	_GGSISGGGYGSGGGK_			0	0	0	sp|P35908|K22E_HUMAN;CON__P35908	sp|P35908|K22E_HUMAN	sp|P35908|K22E_HUMAN	MULTI-MSMS	wk7_s_trap_2	7_s_trap_2	599.2783	2	599.278366	1196.54218	45706.27	-0.20288	-0.00012158	0.43316	0.00025958	0.23029	0.00013801	599.278573079491	9.3101	2.6442	9.3101	8.7606	11.405	0					1226	465	5	0	0	0	2.7247E-14	5	1885	111.63	100.92	1	55848000
GLIDYETFK	9	Unmodified	_GLIDYETFK_			0	0	0	sp|P15924|DESP_HUMAN;sp|P15924-3|DESP_HUMAN;sp|P15924-2|DESP_HUMAN;sp|F1LMV6|DESP_RAT	sp|P15924|DESP_HUMAN;sp|F1LMV6|DESP_RAT	sp|P15924|DESP_HUMAN	MULTI-MSMS	wk1_s_trap_1	1_s_trap_1	543.2794	2	543.279315	1084.54408	48271.55	0.27415	0.00014894	0.36006	0.00019561	0.63422	0.00034456	543.279511626992	39.313	1.2496	39.313	38.872	40.122	0					310	175	2	0	0	0	0.010504	1	10843	96.253	61.445	1	13712000
GLIDYETFK	9	Unmodified	_GLIDYETFK_			0	0	0	sp|P15924|DESP_HUMAN;sp|P15924-3|DESP_HUMAN;sp|P15924-2|DESP_HUMAN;sp|F1LMV6|DESP_RAT	sp|P15924|DESP_HUMAN;sp|F1LMV6|DESP_RAT	sp|P15924|DESP_HUMAN	MULTI-MSMS	wk7_s_trap_2	7_s_trap_2	543.28	2	543.279315	1084.54408	46845.13	0.057464	3.1219E-05	0.43456	0.00023609	0.49202	0.00026731	543.279765424553	39.003	1.0298	39.003	38.698	39.727	0					250	166	2	0	0	0	0.02692	1	9465	62.546	45.306	1	3992700
GSPGVPSFAAGPPISEGK	18	Unmodified	_GSPGVPSFAAGPPISEGK_			0	0	0	tr|Q2L6G8|Q2L6G8_HUMAN;tr|G8JLG2|G8JLG2_HUMAN;sp|Q15517|CDSN_HUMAN	tr|Q2L6G8|Q2L6G8_HUMAN	tr|Q2L6G8|Q2L6G8_HUMAN	MULTI-MSMS	wk1_s_trap_1	1_s_trap_1	827.9265	2	827.925394	1653.83624	38440.26	-0.22393	-0.00018539	-0.33995	-0.00028145	-0.56388	-0.00046685	828.426228061691	37.221	1.6405	37.221	36.579	38.219	0					584	235	4	0	0	0	0.0012832	3	10192	69.352	54.208	1	17450000
GSPGVPSFAAGPPISEGK	18	Unmodified	_GSPGVPSFAAGPPISEGK_			0	0	0	tr|Q2L6G8|Q2L6G8_HUMAN;tr|G8JLG2|G8JLG2_HUMAN;sp|Q15517|CDSN_HUMAN	tr|Q2L6G8|Q2L6G8_HUMAN	tr|Q2L6G8|Q2L6G8_HUMAN	MULTI-MSMS	wk1_s_trap_2	1_s_trap_2	827.9261	2	827.925394	1653.83624	38618.28	-0.57657	-0.00047736	-0.085014	-7.0385E-05	-0.66159	-0.00054774	828.426474181553	37.155	1.6963	37.155	36.354	38.05	0					673	243	4	0	0	0	1.7349E-06	3	10120	86.772	74.906	1	18410000
GSPGVPSFAAGPPISEGK	18	Unmodified	_GSPGVPSFAAGPPISEGK_			0	0	0	tr|Q2L6G8|Q2L6G8_HUMAN;tr|G8JLG2|G8JLG2_HUMAN;sp|Q15517|CDSN_HUMAN	tr|Q2L6G8|Q2L6G8_HUMAN	tr|Q2L6G8|Q2L6G8_HUMAN	MULTI-MSMS	wk3_s_trap_1	3_s_trap_1	827.9286	2	827.925394	1653.83624	38608.72	-0.63634	-0.00052684	1.279	0.001059	0.6427	0.00053211	827.927953001803	37.229	1.2181	37.229	36.622	37.84	3.8147E-06					268	170	3	0	0	0	0.00014405	1	9210	68.034	56.168	1	14466000
GSPGVPSFAAGPPISEGK	18	Unmodified	_GSPGVPSFAAGPPISEGK_			0	0	0	tr|Q2L6G8|Q2L6G8_HUMAN;tr|G8JLG2|G8JLG2_HUMAN;sp|Q15517|CDSN_HUMAN	tr|Q2L6G8|Q2L6G8_HUMAN	tr|Q2L6G8|Q2L6G8_HUMAN	MSMS	wk3_s_trap_1	3_s_trap_1	827.9271	2	827.925394	1653.83624	NaN	NaN	NaN	NaN	NaN	NaN	NaN	NaN	37.393	1	37.393	36.893	37.893	0								0	0	0	0.012729	1	9331	44.426	33.816	1
GSPGVPSFAAGPPISEGK	18	Unmodified	_GSPGVPSFAAGPPISEGK_			0	0	0	tr|Q2L6G8|Q2L6G8_HUMAN;tr|G8JLG2|G8JLG2_HUMAN;sp|Q15517|CDSN_HUMAN	tr|Q2L6G8|Q2L6G8_HUMAN	tr|Q2L6G8|Q2L6G8_HUMAN	MULTI-MSMS	wk3_s_trap_2	3_s_trap_2	828.4267	2	827.925394	1653.83624	38427.77	-0.40765	-0.00033751	0.15559	0.00012882	-0.25206	-0.00020869	828.426117322833	37.117	1.3349	37.117	36.418	37.752	-3.8147E-06					443	186	4	0	0	0	0.00046608	2	9286	65.895	41.514	1	17614000
GSPGVPSFAAGPPISEGK	18	Unmodified	_GSPGVPSFAAGPPISEGK_			0	0	0	tr|Q2L6G8|Q2L6G8_HUMAN;tr|G8JLG2|G8JLG2_HUMAN;sp|Q15517|CDSN_HUMAN	tr|Q2L6G8|Q2L6G8_HUMAN	tr|Q2L6G8|Q2L6G8_HUMAN	MULTI-MSMS	wk5_s_trap_1	5_s_trap_1	828.4274	2	827.925394	1653.83624	37526.55	-0.76089	-0.00062996	1.7301	0.0014324	0.96917	0.0008024	828.426952192471	37.113	1.1423	37.113	36.602	37.744	0					219	170	2	0	0	0	8.3282E-05	2	9262	72.681	66.022	1	13819000
GSPGVPSFAAGPPISEGK	18	Unmodified	_GSPGVPSFAAGPPISEGK_			0	0	0	tr|Q2L6G8|Q2L6G8_HUMAN;tr|G8JLG2|G8JLG2_HUMAN;sp|Q15517|CDSN_HUMAN	tr|Q2L6G8|Q2L6G8_HUMAN	tr|Q2L6G8|Q2L6G8_HUMAN	MULTI-MSMS	wk5_s_trap_2	5_s_trap_2	827.9278	2	827.925394	1653.83624	39146.29	-0.66115	-0.00054738	0.78475	0.00064971	0.1236	0.00010233	828.426731783123	36.745	1.019	36.745	36.174	37.193	0					420	152	4	0	0	0	0.0076785	2	9247	55.899	46.244	1	12808000
GSPGVPSFAAGPPISEGK	18	Unmodified	_GSPGVPSFAAGPPISEGK_			0	0	0	tr|Q2L6G8|Q2L6G8_HUMAN;tr|G8JLG2|G8JLG2_HUMAN;sp|Q15517|CDSN_HUMAN	tr|Q2L6G8|Q2L6G8_HUMAN	tr|Q2L6G8|Q2L6G8_HUMAN	MULTI-MSMS	wk7_s_trap_1	7_s_trap_1	827.9269	2	827.925394	1653.83624	38852.92	-0.59723	-0.00049446	0.68571	0.00056772	0.088481	7.3256E-05	828.426772072668	37.221	1.418	37.221	36.602	38.02	0					566	225	4	0	0	0	0.00095925	2	8980	54.343	46.962	1	8628500
GSPGVPSFAAGPPISEGK	18	Unmodified	_GSPGVPSFAAGPPISEGK_			0	0	0	tr|Q2L6G8|Q2L6G8_HUMAN;tr|G8JLG2|G8JLG2_HUMAN;sp|Q15517|CDSN_HUMAN	tr|Q2L6G8|Q2L6G8_HUMAN	tr|Q2L6G8|Q2L6G8_HUMAN	MULTI-MSMS	wk7_s_trap_2	7_s_trap_2	828.427	2	827.925394	1653.83624	38473.99	-0.65448	-0.00054186	0.81672	0.00067619	0.16224	0.00013432	828.426868577999	36.903	1.6447	36.903	36.223	37.868	0					681	263	3	0	0	0	0.00055461	3	8841	57.802	50.913	1	7403100
GTNYLADVFEK	11	Unmodified	_GTNYLADVFEK_			0	0	0	sp|P31151|S10A7_HUMAN	sp|P31151|S10A7_HUMAN	sp|P31151|S10A7_HUMAN	MULTI-SECPEP	wk1_s_trap_1	1_s_trap_1	628.3181	2	628.81151	1255.60847	43390.64	-0.61855	-0.00038895	0.016828	1.0582E-05	-0.60172	-0.00037837	628.811657398807	46.825	2.1449	46.825	46.366	48.511	0					602	284	4	0	0	0	0.00044369	1	13221	70.496	57.519	1	34895000
GTNYLADVFEK	11	Unmodified	_GTNYLADVFEK_			0	0	0	sp|P31151|S10A7_HUMAN	sp|P31151|S10A7_HUMAN	sp|P31151|S10A7_HUMAN	MULTI-MSMS	wk1_s_trap_2	1_s_trap_2	628.8111	2	628.81151	1255.60847	43223.45	-0.84956	-0.00053421	-0.17558	-0.00011041	-1.0251	-0.00064462	628.811610298337	46.702	2.1112	46.702	46.274	48.385	0					690	289	4	0	0	0	0.016278	1	13569	80.706	60.716	1	29655000
GTNYLADVFEK	11	Unmodified	_GTNYLADVFEK_			0	0	0	sp|P31151|S10A7_HUMAN	sp|P31151|S10A7_HUMAN	sp|P31151|S10A7_HUMAN	MULTI-MSMS	wk3_s_trap_1	3_s_trap_1	628.8115	2	628.81151	1255.60847	44825	-0.52977	-0.00033313	-0.01711	-1.0759E-05	-0.54688	-0.00034389	628.811546274385	46.896	1.3052	46.896	46.425	47.731	0					423	170	4	0	0	0	9.3627E-05	1	12211	110.53	76.445	1	31598000
GTNYLADVFEK	11	Unmodified	_GTNYLADVFEK_			0	0	0	sp|P31151|S10A7_HUMAN	sp|P31151|S10A7_HUMAN	sp|P31151|S10A7_HUMAN	MULTI-MSMS	wk3_s_trap_2	3_s_trap_2	628.8111	2	628.81151	1255.60847	44394.5	-0.5363	-0.00033723	-0.14939	-9.3938E-05	-0.68569	-0.00043117	628.811482424336	46.83	1.3774	46.83	46.313	47.691	0					433	180	4	0	0	0	0.028324	1	12343	74.841	53.971	1	29959000
GTNYLADVFEK	11	Unmodified	_GTNYLADVFEK_			0	0	0	sp|P31151|S10A7_HUMAN	sp|P31151|S10A7_HUMAN	sp|P31151|S10A7_HUMAN	MULTI-MSMS	wk5_s_trap_2	5_s_trap_2	628.8116	2	628.81151	1255.60847	45024.13	-0.16722	-0.00010515	-0.2787	-0.00017525	-0.44591	-0.0002804	628.811441819204	46.323	0.78045	46.323	45.907	46.687	0					275	107	3	0	0	0	0.029677	1	11920	74.841	59.903	1	12542000
GTNYLADVFEK	11	Unmodified	_GTNYLADVFEK_			0	0	0	sp|P31151|S10A7_HUMAN	sp|P31151|S10A7_HUMAN	sp|P31151|S10A7_HUMAN	MULTI-MSMS	wk7_s_trap_1	7_s_trap_1	628.8118	2	628.81151	1255.60847	44289.59	-0.29992	-0.00018859	0.17115	0.00010762	-0.12877	-8.0972E-05	628.811542786286	48.264	1.5518	48.264	47.643	49.195	3.8147E-06					480	229	3	0	0	0	0.00041385	1	12214	90.827	68.091	1	10270000
GTNYLADVFEK	11	Unmodified	_GTNYLADVFEK_			0	0	0	sp|P31151|S10A7_HUMAN	sp|P31151|S10A7_HUMAN	sp|P31151|S10A7_HUMAN	MULTI-SECPEP	wk7_s_trap_2	7_s_trap_2	628.3188	2	628.81151	1255.60847	43107.66	-0.46812	-0.00029436	0.68085	0.00042813	0.21273	0.00013377	628.811697382455	46.791	2.241	46.791	46.208	48.449	0					689	349	4	0	0	0	0.016532	1	12074	44.639	36.419	1	13860000
GVSGSCNIDVVCPEGDGRRDIIRAVGAYSK	30	Unmodified	_GVSGSCNIDVVCPEGDGRRDIIRAVGAYSK_			0	0	0	CON__P15636	CON__P15636	CON__P15636	MULTI-MSMS	wk5_s_trap_1	5_s_trap_1	803.1484	4	802.646296	3206.55608	38665.32	-0.92097	-0.00073922	1.0576	0.00084884	0.13659	0.00010963	802.897820712997	40.475	0.93047	40.475	40.189	41.119	0					509	143	5	0	0	0	3.5128E-07	2	10330	56.156	46.823	1	33932000
GVSGSCNIDVVCPEGDGRRDIIRAVGAYSK	30	Unmodified	_GVSGSCNIDVVCPEGDGRRDIIRAVGAYSK_			0	0	0	CON__P15636	CON__P15636	CON__P15636	MULTI-MSMS	wk5_s_trap_1	5_s_trap_1	642.3182	5	642.318492	3206.55608	43288.71	-0.34969	-0.00022461	0.24798	0.00015929	-0.10171	-6.5329E-05	642.519370570292	40.502	1.0358	40.502	40.112	41.148	0					605	158	5	0	0	0	2.0814E-49	2	10258	129.27	119.3	1	33364000
GVSGSCNIDVVCPEGDGRRDIIRAVGAYSK	30	Unmodified	_GVSGSCNIDVVCPEGDGRRDIIRAVGAYSK_			0	0	0	CON__P15636	CON__P15636	CON__P15636	MULTI-MSMS	wk5_s_trap_2	5_s_trap_2	642.5192	5	642.318492	3206.55608	43721.81	-0.26619	-0.00017098	0.1399	8.9862E-05	-0.12629	-8.1117E-05	642.51924307886	40.05	1.0375	40.05	39.673	40.711	0					553	150	6	0	0	0	2.8978E-07	3	10179	56.156	48.781	1	28036000
GVSGSCNIDVVCPEGDGRRDIIRAVGAYSK	30	Unmodified	_GVSGSCNIDVVCPEGDGRRDIIRAVGAYSK_			0	0	0	CON__P15636	CON__P15636	CON__P15636	MULTI-MSMS	wk5_s_trap_2	5_s_trap_2	803.1478	4	802.646296	3206.55608	39076.06	-0.69924	-0.00056125	0.68165	0.00054713	-0.017591	-1.412E-05	802.897726472054	40.064	1.1613	40.064	39.702	40.863	0					523	166	5	0	0	0	8.6951E-06	2	10235	53.262	43.929	1	28590000
GVSGSCNIDVVCPEGDGRRDIIRAVGAYSK	30	Unmodified	_GVSGSCNIDVVCPEGDGRRDIIRAVGAYSK_			0	0	0	CON__P15636	CON__P15636	CON__P15636	MULTI-MSMS	wk7_s_trap_1	7_s_trap_1	642.7188	5	642.318492	3206.55608	44102.02	-0.42179	-0.00027093	0.14145	9.0854E-05	-0.28035	-0.00018007	642.519228123278	46.437	0.20793	46.437	46.321	46.529	0					76	31	4	0	0	0	0.02625	1	11718	9.7116	4.3919	1	4189600
GVSGSCNIDVVCPEGDGRRDIIRAVGAYSK	30	Unmodified	_GVSGSCNIDVVCPEGDGRRDIIRAVGAYSK_			0	0	0	CON__P15636	CON__P15636	CON__P15636	MULTI-MSMS	wk7_s_trap_1	7_s_trap_1	803.1448	4	802.646296	3206.55608	40175.52	-0.72741	-0.00058385	-0.75026	-0.00060219	-1.4777	-0.001186	802.896460937103	46.69	0.30555	46.69	46.549	46.854	0					96	47	4	0	0	0	0.019586	1	11829	11.385	3.8177	1	3921200
GVSGSCNIDVVCPEGDGRRDIIRAVGAYSK	30	Unmodified	_GVSGSCNIDVVCPEGDGRRDIIRAVGAYSK_			0	0	0	CON__P15636	CON__P15636	CON__P15636	MULTI-MSMS	wk7_s_trap_2	7_s_trap_2	803.1473	4	802.646296	3206.55608	39806.11	-0.76439	-0.00061353	-1.6007	-0.0012848	-2.3651	-0.0018984	802.896069182265	45.888	0.16363	45.888	45.777	45.94	0					55	25	3	0	0	0	0.030957	1	11436	7.4704	1.5671	1	3726500
GVSGSCNIDVVCPEGDGRRDIIRAVGAYSK	30	Unmodified	_GVSGSCNIDVVCPEGDGRRDIIRAVGAYSK_			0	0	0	CON__P15636	CON__P15636	CON__P15636	MULTI-MSMS	wk7_s_trap_2	7_s_trap_2	642.5184	5	642.318492	3206.55608	44617.75	-0.66475	-0.00042698	0.48168	0.00030939	-0.18307	-0.00011759	642.519538917729	46.735	0.16446	46.735	46.647	46.812	0					37	26	2	0	0	0	0.014107	1	11673	13.605	11.24	1	2676900
GYSPTHREEEYGK	13	Unmodified	_GYSPTHREEEYGK_			0	0	0	sp|P20930|FILA_HUMAN;CON__P20930	sp|P20930|FILA_HUMAN	sp|P20930|FILA_HUMAN	MULTI-MSMS	wk1_s_trap_1	1_s_trap_1	388.9308	4	388.931123	1551.69539	56404.53	-0.25631	-9.9687E-05	-0.27636	-0.00010748	-0.53267	-0.00020717	388.930959572893	10.527	1.2575	10.527	10.139	11.396	0					475	199	3	0	0	0	0.0073129	2	2282	59.898	55.43	1	18340000
GYSPTHREEEYGK	13	Unmodified	_GYSPTHREEEYGK_			0	0	0	sp|P20930|FILA_HUMAN;CON__P20930	sp|P20930|FILA_HUMAN	sp|P20930|FILA_HUMAN	MULTI-MSMS	wk1_s_trap_1	1_s_trap_1	518.2392	3	518.239072	1551.69539	48686.38	0.1077	5.5816E-05	0.31366	0.00016255	0.42136	0.00021837	518.239258591681	10.519	1.4288	10.519	10.121	11.549	0					565	228	3	0	0	0	0.00080669	2	2209	86.803	82.815	1	32257000
GYSPTHREEEYGK	13	Unmodified	_GYSPTHREEEYGK_			0	0	0	sp|P20930|FILA_HUMAN;CON__P20930	sp|P20930|FILA_HUMAN	sp|P20930|FILA_HUMAN	MULTI-MSMS	wk1_s_trap_2	1_s_trap_2	518.2391	3	518.239072	1551.69539	48457.57	-0.20001	-0.00010365	0.456	0.00023632	0.25599	0.00013266	518.239328314441	10.464	1.2266	10.464	10.151	11.378	0					508	195	3	0	0	0	0.00040318	3	2380	92.19	88.202	1	25377000
GYSPTHREEEYGK	13	Unmodified	_GYSPTHREEEYGK_			0	0	0	sp|P20930|FILA_HUMAN;CON__P20930	sp|P20930|FILA_HUMAN	sp|P20930|FILA_HUMAN	MULTI-MSMS	wk1_s_trap_2	1_s_trap_2	389.1816	4	388.931123	1551.69539	55490.8	-0.08505	-3.3078E-05	-0.73494	-0.00028584	-0.81999	-0.00031892	388.930783530528	10.532	1.1439	10.532	10.139	11.282	0					472	181	4	0	0	0	0.020709	1	2331	37.613	31.357	1	14471000
GYSPTHREEEYGK	13	Unmodified	_GYSPTHREEEYGK_			0	0	0	sp|P20930|FILA_HUMAN;CON__P20930	sp|P20930|FILA_HUMAN	sp|P20930|FILA_HUMAN	MULTI-MSMS	wk3_s_trap_1	3_s_trap_1	518.2394	3	518.239072	1551.69539	49001.77	0.20226	0.00010482	0.21415	0.00011098	0.4164	0.0002158	518.239158282438	10.627	1.1089	10.627	10.26	11.369	0					513	186	3	0	0	0	0.0034723	1	2238	71.558	67.57	1	14918000
GYSPTHREEEYGK	13	Unmodified	_GYSPTHREEEYGK_			0	0	0	sp|P20930|FILA_HUMAN;CON__P20930	sp|P20930|FILA_HUMAN	sp|P20930|FILA_HUMAN	MULTI-MSMS	wk3_s_trap_2	3_s_trap_2	518.2391	3	518.239072	1551.69539	48575.14	0.034652	1.7958E-05	0.26391	0.00013677	0.29857	0.00015473	518.239121660622	10.462	1.1049	10.462	10.116	11.221	0					451	184	3	0	0	0	0.0076652	2	2251	66.023	59.644	1	12148000
GYSPTHREEEYGK	13	Unmodified	_GYSPTHREEEYGK_			0	0	0	sp|P20930|FILA_HUMAN;CON__P20930	sp|P20930|FILA_HUMAN	sp|P20930|FILA_HUMAN	MULTI-MSMS	wk5_s_trap_1	5_s_trap_1	518.2393	3	518.239072	1551.69539	48752.53	0.34379	0.00017817	0.11204	5.8062E-05	0.45583	0.00023623	518.239074390894	10.704	1.0247	10.704	10.345	11.37	0					339	172	3	0	0	0	0.023636	2	2304	42.209	37.318	1	10504000
GYSPTHREEEYGK	13	Unmodified	_GYSPTHREEEYGK_			0	0	0	sp|P20930|FILA_HUMAN;CON__P20930	sp|P20930|FILA_HUMAN	sp|P20930|FILA_HUMAN	MULTI-MSMS	wk5_s_trap_2	5_s_trap_2	518.5737	3	518.239072	1551.69539	48556.56	0.29306	0.00015188	0.11271	5.841E-05	0.40577	0.00021029	518.239002667518	10.764	0.76771	10.764	10.504	11.272	0					331	128	3	0	0	0	0.028847	1	2339	35.077	32.389	1	7449600
HGNSHQGEPRDYSK	14	Unmodified	_HGNSHQGEPRDYSK_			0	0	0	sp|P13645|K1C10_HUMAN;CON__P13645;tr|A0A1B0GVI3|A0A1B0GVI3_HUMAN	sp|P13645|K1C10_HUMAN	sp|P13645|K1C10_HUMAN	MULTI-MSMS	wk1_s_trap_1	1_s_trap_1	537.9139	3	537.91347	1610.71858	46889.78	0.56273	0.0003027	-0.076038	-4.0902E-05	0.4867	0.0002618	537.91348018438	3.048	0.35422	3.048	2.771	3.1253	0					206	64	4	0	0	0	0.031443	1	546	41.227	31.657	1	5175300
HGNSHQGEPRDYSK	14	Unmodified	_HGNSHQGEPRDYSK_			0	0	0	sp|P13645|K1C10_HUMAN;CON__P13645;tr|A0A1B0GVI3|A0A1B0GVI3_HUMAN	sp|P13645|K1C10_HUMAN	sp|P13645|K1C10_HUMAN	MULTI-MSMS	wk1_s_trap_1	1_s_trap_1	403.687	4	403.686922	1610.71858	52663.64	0.36268	0.00014641	-0.30817	-0.0001244	0.054514	2.2007E-05	403.686858307535	3.0526	1.5102	3.0526	2.7222	4.2325	0					652	275	5	0	0	0	0.00050614	1	590	76.01	64.367	1	26528000
HGNSHQGEPRDYSK	14	Unmodified	_HGNSHQGEPRDYSK_			0	0	0	sp|P13645|K1C10_HUMAN;CON__P13645;tr|A0A1B0GVI3|A0A1B0GVI3_HUMAN	sp|P13645|K1C10_HUMAN	sp|P13645|K1C10_HUMAN	MULTI-MSMS	wk1_s_trap_1	1_s_trap_1	537.9135	3	537.91347	1610.71858	46889.77	0.5492	0.00029542	-0.1927	-0.00010365	0.3565	0.00019176	537.913533412746	3.1526	0.62167	3.1526	3.0163	3.638	-2.3842E-07					215	113	4	0	0	0	0.014667	1	611	56.414	46.292	1	5893100
HGNSHQGEPRDYSK	14	Unmodified	_HGNSHQGEPRDYSK_			0	0	0	sp|P13645|K1C10_HUMAN;CON__P13645;tr|A0A1B0GVI3|A0A1B0GVI3_HUMAN	sp|P13645|K1C10_HUMAN	sp|P13645|K1C10_HUMAN	MULTI-MSMS	wk1_s_trap_2	1_s_trap_2	537.9139	3	537.91347	1610.71858	46353.06	0.37692	0.00020275	-0.37531	-0.00020188	0.0016062	8.6397E-07	537.913472200759	2.9752	0.81537	2.9752	2.6439	3.4593	0					461	147	4	0	0	0	2.2225E-05	3	595	108.97	90.139	1	11823000
HGNSHQGEPRDYSK	14	Unmodified	_HGNSHQGEPRDYSK_			0	0	0	sp|P13645|K1C10_HUMAN;CON__P13645;tr|A0A1B0GVI3|A0A1B0GVI3_HUMAN	sp|P13645|K1C10_HUMAN	sp|P13645|K1C10_HUMAN	MULTI-MSMS	wk1_s_trap_2	1_s_trap_2	403.687	4	403.686922	1610.71858	51820.67	0.55378	0.00022355	-0.73704	-0.00029753	-0.18326	-7.3979E-05	403.686765413616	2.9976	3.1337	2.9976	2.5904	5.7241	0					1066	562	6	0	0	0	0.0013294	3	575	69.729	57.211	1	58145000
HGNSHQGEPRDYSK	14	Unmodified	_HGNSHQGEPRDYSK_			0	0	0	sp|P13645|K1C10_HUMAN;CON__P13645;tr|A0A1B0GVI3|A0A1B0GVI3_HUMAN	sp|P13645|K1C10_HUMAN	sp|P13645|K1C10_HUMAN	MULTI-MSMS	wk1_s_trap_2	1_s_trap_2	403.6868	4	403.686922	1610.71858	47542.54	0.29429	0.0001188	-2.5751	-0.0010395	-2.2808	-0.00092075	403.936552082014	6.6789	0.61972	6.6789	6.3856	7.0054	0					171	104	3	0	0	0	0.039797	1	1373	17.117	12.738	1	4641800
HGNSHQGEPRDYSK	14	Unmodified	_HGNSHQGEPRDYSK_			0	0	0	sp|P13645|K1C10_HUMAN;CON__P13645;tr|A0A1B0GVI3|A0A1B0GVI3_HUMAN	sp|P13645|K1C10_HUMAN	sp|P13645|K1C10_HUMAN	MULTI-MSMS	wk3_s_trap_1	3_s_trap_1	403.687	4	403.686922	1610.71858	51141.56	-0.37274	-0.00015047	0.36745	0.00014833	-0.0052881	-2.1347E-06	403.687170926603	3.1168	1.7505	3.1168	2.7109	4.4614	0					770	317	5	0	0	0	0.022125	1	588	31.881	27.032	1	72481000
HGNSHQGEPRDYSK	14	Unmodified	_HGNSHQGEPRDYSK_			0	0	0	sp|P13645|K1C10_HUMAN;CON__P13645;tr|A0A1B0GVI3|A0A1B0GVI3_HUMAN	sp|P13645|K1C10_HUMAN	sp|P13645|K1C10_HUMAN	MULTI-MSMS	wk3_s_trap_1	3_s_trap_1	537.9137	3	537.91347	1610.71858	46829.13	-0.060653	-3.2626E-05	0.28156	0.00015146	0.22091	0.00011883	537.913857356192	3.1008	1.653	3.1008	2.7487	4.4017	0					684	300	5	0	0	0	9.0316E-08	1	605	105.99	89.727	1	14569000
HGNSHQGEPRDYSK	14	Unmodified	_HGNSHQGEPRDYSK_			0	0	0	sp|P13645|K1C10_HUMAN;CON__P13645;tr|A0A1B0GVI3|A0A1B0GVI3_HUMAN	sp|P13645|K1C10_HUMAN	sp|P13645|K1C10_HUMAN	MULTI-MSMS	wk3_s_trap_2	3_s_trap_2	403.687	4	403.686922	1610.71858	50552.51	0.10024	4.0465E-05	-0.22008	-8.8845E-05	-0.11984	-4.838E-05	403.686935935099	3.0427	1.6799	3.0427	2.7022	4.3821	-2.3842E-07					685	302	5	0	0	0	0.029155	1	588	25.982	19.079	1	47011000
HGNSHQGEPRDYSK	14	Unmodified	_HGNSHQGEPRDYSK_			0	0	0	sp|P13645|K1C10_HUMAN;CON__P13645;tr|A0A1B0GVI3|A0A1B0GVI3_HUMAN	sp|P13645|K1C10_HUMAN	sp|P13645|K1C10_HUMAN	MULTI-MSMS	wk3_s_trap_2	3_s_trap_2	537.9139	3	537.91347	1610.71858	46549.61	-0.060573	-3.2583E-05	0.295	0.00015868	0.23442	0.0001261	537.913799103542	3.0574	1.2083	3.0574	2.7077	3.916	-2.3842E-07					484	218	5	0	0	0	0.0020188	1	609	68.044	50.029	1	9414300
HGNSHQGEPRDYSK	14	Unmodified	_HGNSHQGEPRDYSK_			0	0	0	sp|P13645|K1C10_HUMAN;CON__P13645;tr|A0A1B0GVI3|A0A1B0GVI3_HUMAN	sp|P13645|K1C10_HUMAN	sp|P13645|K1C10_HUMAN	MULTI-MSMS	wk5_s_trap_1	5_s_trap_1	537.9138	3	537.91347	1610.71858	46859.75	0.14252	7.6662E-05	0.34205	0.00018399	0.48456	0.00026065	537.913736320811	3.046	0.37583	3.046	2.7702	3.1461	0					200	66	4	0	0	0	0.034604	1	556	28.624	23.641	1	7016200
HGNSHQGEPRDYSK	14	Unmodified	_HGNSHQGEPRDYSK_			0	0	0	sp|P13645|K1C10_HUMAN;CON__P13645;tr|A0A1B0GVI3|A0A1B0GVI3_HUMAN	sp|P13645|K1C10_HUMAN	sp|P13645|K1C10_HUMAN	MULTI-MSMS	wk5_s_trap_1	5_s_trap_1	537.9138	3	537.91347	1610.71858	46859.74	0.14247	7.6638E-05	0.14471	7.7841E-05	0.28718	0.00015448	537.913713921141	3.2582	0.2829	3.2582	3.1353	3.4182	0					162	50	4	0	0	0	0.033808	1	625	29.013	22.931	1	6481700
HGNSHQGEPRDYSK	14	Unmodified	_HGNSHQGEPRDYSK_			0	0	0	sp|P13645|K1C10_HUMAN;CON__P13645;tr|A0A1B0GVI3|A0A1B0GVI3_HUMAN	sp|P13645|K1C10_HUMAN	sp|P13645|K1C10_HUMAN	MULTI-SECPEP	wk5_s_trap_1	5_s_trap_1	538.2441	3	537.91347	1610.71858	46850.94	0.14301	7.6929E-05	-0.95602	-0.00051425	-0.81301	-0.00043733	538.246339792917	3.4676	0.43334	3.4676	3.4128	3.8461	-2.3842E-07					97	78	2	0	0	0	0.024618	1	695	29.981	25.622	1	4099900
HGNSHQGEPRDYSK	14	Unmodified	_HGNSHQGEPRDYSK_			0	0	0	sp|P13645|K1C10_HUMAN;CON__P13645;tr|A0A1B0GVI3|A0A1B0GVI3_HUMAN	sp|P13645|K1C10_HUMAN	sp|P13645|K1C10_HUMAN	MULTI-SECPEP	wk5_s_trap_2	5_s_trap_2	538.2432	3	537.91347	1610.71858	46937.52	0.25111	0.00013507	0.17317	9.315E-05	0.42428	0.00022822	537.913698312735	3.1727	1.1089	3.1727	2.8541	3.963	0					357	196	4	0	0	0	0.028687	1	737	24.929	20.081	1	3875600
HLVDEPQNLIK	11	Unmodified	_HLVDEPQNLIK_			0	0	0	CON__P02769	CON__P02769	CON__P02769	MULTI-MSMS	wk3_s_trap_1	3_s_trap_1	653.3616	2	653.361702	1304.70885	43679.45	-0.30962	-0.0002023	0.31635	0.00020669	0.0067284	4.3961E-06	653.361895856751	30.091	1.0493	30.091	29.706	30.755	0					474	158	4	0	0	0	1.3754E-35	2	7321	188.87	136.16	1	28005000
HLVDEPQNLIK	11	Unmodified	_HLVDEPQNLIK_			0	0	0	CON__P02769	CON__P02769	CON__P02769	MULTI-MSMS	wk3_s_trap_2	3_s_trap_2	653.3617	2	653.361702	1304.70885	43633.81	-0.46824	-0.00030593	0.45865	0.00029967	-0.0095916	-6.2668E-06	653.36201792414	29.905	1.1671	29.905	29.503	30.67	0					488	174	4	0	0	0	8.1878E-27	3	7403	183.67	132.61	1	29807000
HLVDEPQNLIK	11	Unmodified	_HLVDEPQNLIK_			0	0	0	CON__P02769	CON__P02769	CON__P02769	MULTI-MSMS	wk5_s_trap_1	5_s_trap_1	653.3612	2	653.361702	1304.70885	44125.71	-0.24801	-0.00016204	0.17154	0.00011208	-0.076475	-4.9966E-05	653.361882855513	30.036	0.81392	30.036	29.725	30.539	0					296	123	3	0	0	0	0.00023085	1	7386	112.75	78.496	1	10311000
HLVDEPQNLIK	11	Unmodified	_HLVDEPQNLIK_			0	0	0	CON__P02769	CON__P02769	CON__P02769	MULTI-MSMS	wk5_s_trap_2	5_s_trap_2	653.862	2	653.361702	1304.70885	42620.45	-0.29858	-0.00019508	-0.67096	-0.00043838	-0.96954	-0.00063346	653.361017250467	29.767	0.64866	29.767	29.415	30.064	-1.9073E-06					278	102	4	0	0	0	0.0025505	1	7306	89.047	59.886	1	6280700
HSSGGGSRGGSSSGGGYGSGGGGSSSVK	28	Unmodified	_HSSGGGSRGGSSSGGGYGSGGGGSSSVK_			0	0	0	sp|P35908|K22E_HUMAN;CON__P35908	sp|P35908|K22E_HUMAN	sp|P35908|K22E_HUMAN	MULTI-MSMS	wk1_s_trap_1	1_s_trap_1	579.5074	4	579.256428	2312.99661	45826.34	0.31485	0.00018238	-0.14038	-8.1316E-05	0.17447	0.00010106	579.507074524083	4.8935	1.331	4.8935	4.5357	5.8667	0					822	238	5	0	0	0	7.3069E-13	3	963	81.839	78.128	1	11960000
HSSGGGSRGGSSSGGGYGSGGGGSSSVK	28	Unmodified	_HSSGGGSRGGSSSGGGYGSGGGGSSSVK_			0	0	0	sp|P35908|K22E_HUMAN;CON__P35908	sp|P35908|K22E_HUMAN	sp|P35908|K22E_HUMAN	MULTI-MSMS	wk1_s_trap_2	1_s_trap_2	579.5072	4	579.256428	2312.99661	45997.38	0.37875	0.00021939	-0.2223	-0.00012877	0.15645	9.0627E-05	579.507049353203	4.7358	1.2042	4.7358	4.3595	5.5637	0					645	212	5	0	0	0	1.4584E-17	3	955	94.72	91.226	1	13090000
HSSGGGSRGGSSSGGGYGSGGGGSSSVK	28	Unmodified	_HSSGGGSRGGSSSGGGYGSGGGGSSSVK_			0	0	0	sp|P35908|K22E_HUMAN;CON__P35908	sp|P35908|K22E_HUMAN	sp|P35908|K22E_HUMAN	MULTI-MSMS	wk3_s_trap_1	3_s_trap_1	579.2565	4	579.256428	2312.99661	45765.54	-0.18702	-0.00010833	0.31379	0.00018177	0.12678	7.3436E-05	579.507312366491	4.9392	1.0737	4.9392	4.5891	5.6628	0					615	190	5	0	0	0	0.00019069	2	1053	31.127	27.559	1	11469000
HSSGGGSRGGSSSGGGYGSGGGGSSSVK	28	Unmodified	_HSSGGGSRGGSSSGGGYGSGGGGSSSVK_			0	0	0	sp|P35908|K22E_HUMAN;CON__P35908	sp|P35908|K22E_HUMAN	sp|P35908|K22E_HUMAN	MULTI-MSMS	wk3_s_trap_2	3_s_trap_2	579.5071	4	579.256428	2312.99661	45917.71	-0.27141	-0.00015722	0.38495	0.00022299	0.11354	6.577E-05	579.507402029603	4.797	1.149	4.797	4.4364	5.5854	0					609	205	4	0	0	0	1.9827E-09	3	967	60.621	53.668	1	12561000
HSSGGGSRGGSSSGGGYGSGGGGSSSVK	28	Unmodified	_HSSGGGSRGGSSSGGGYGSGGGGSSSVK_			0	0	0	sp|P35908|K22E_HUMAN;CON__P35908	sp|P35908|K22E_HUMAN	sp|P35908|K22E_HUMAN	MULTI-MSMS	wk5_s_trap_1	5_s_trap_1	579.5074	4	579.256428	2312.99661	46207.16	-0.022018	-1.2754E-05	0.23675	0.00013714	0.21473	0.00012438	579.256629380377	4.8776	0.56508	4.8776	4.6216	5.1867	0					196	98	3	0	0	0	0.00074149	2	1010	43.099	39.605	1	8084700
HSSGGGSRGGSSSGGGYGSGGGGSSSVK	28	Unmodified	_HSSGGGSRGGSSSGGGYGSGGGGSSSVK_			0	0	0	sp|P35908|K22E_HUMAN;CON__P35908	sp|P35908|K22E_HUMAN	sp|P35908|K22E_HUMAN	MULTI-MSMS	wk5_s_trap_2	5_s_trap_2	579.5074	4	579.256428	2312.99661	46376.32	0.16083	9.3164E-05	0.021586	1.2504E-05	0.18242	0.00010567	579.507124688226	4.9146	0.76273	4.9146	4.6621	5.4248	0					241	134	4	0	0	0	0.03534	1	961	5.4865	4.882	1	7068600
HSSGGGSRGGSSSGGGYGSGGGGSSSVK	28	Unmodified	_HSSGGGSRGGSSSGGGYGSGGGGSSSVK_			0	0	0	sp|P35908|K22E_HUMAN;CON__P35908	sp|P35908|K22E_HUMAN	sp|P35908|K22E_HUMAN	MULTI-MSMS	wk7_s_trap_1	7_s_trap_1	579.5074	4	579.256428	2312.99661	46381.01	0.18422	0.00010671	-0.021886	-1.2678E-05	0.16234	9.4034E-05	579.5070696045	4.9126	0.747	4.9126	4.6392	5.3862	0					299	135	3	0	0	0	0.016649	1	965	13.164	10.067	1	2956800
IDALNENK	8	Unmodified	_IDALNENK_			0	0	0	CON__P02754	CON__P02754	CON__P02754	MULTI-MSMS	wk1_s_trap_1	1_s_trap_1	458.7403	2	458.740357	915.46616	50979.73	0.16401	7.5239E-05	0.020481	9.3954E-06	0.18449	8.4635E-05	458.740276775295	12.07	1.5207	12.07	11.579	13.1	0					692	247	4	0	0	0	9.1236E-21	4	2621	157.21	94.491	1	39115000
IDALNENK	8	Unmodified	_IDALNENK_			0	0	0	CON__P02754	CON__P02754	CON__P02754	MULTI-MSMS	wk1_s_trap_2	1_s_trap_2	458.7404	2	458.740357	915.46616	51069.08	0.17475	8.0163E-05	0.014768	6.7748E-06	0.18951	8.6938E-05	458.740260875883	11.909	1.5447	11.909	11.425	12.97	0					645	247	4	0	0	0	1.0123E-14	3	2751	151.29	95.17	1	37261000
IDALNENK	8	Unmodified	_IDALNENK_			0	0	0	CON__P02754	CON__P02754	CON__P02754	MULTI-MSMS	wk5_s_trap_1	5_s_trap_1	458.7402	2	458.740357	915.46616	51715.65	0.43668	0.00020032	-0.10696	-4.9067E-05	0.32972	0.00015126	458.740149488503	12.166	1.545	12.166	11.728	13.272	-9.5367E-07					611	261	3	0	0	0	0.00010009	1	2687	123.69	71.902	1	28471000
IDALNENK	8	Unmodified	_IDALNENK_			0	0	0	CON__P02754	CON__P02754	CON__P02754	MULTI-MSMS	wk5_s_trap_2	5_s_trap_2	458.7404	2	458.740357	915.46616	51732.34	0.41924	0.00019232	-0.094961	-4.3562E-05	0.32428	0.00014876	458.740152437283	12.067	1.6186	12.067	11.636	13.254	0					586	271	3	0	0	0	8.4593E-09	1	2673	137.18	85.392	1	30425000
IDALNENK	8	Unmodified	_IDALNENK_			0	0	0	CON__P02754	CON__P02754	CON__P02754	MULTI-MSMS	wk7_s_trap_1	7_s_trap_1	458.7403	2	458.740357	915.46616	51801.1	0.1778	8.1562E-05	-0.2457	-0.00011271	-0.067904	-3.115E-05	458.74024604043	12.187	1.2717	12.187	11.659	12.931	-9.5367E-07					480	222	4	0	0	0	0.020451	1	2556	66.073	33.718	1	5115700
IDALNENK	8	Unmodified	_IDALNENK_			0	0	0	CON__P02754	CON__P02754	CON__P02754	MULTI-MSMS	wk7_s_trap_2	7_s_trap_2	458.7403	2	458.740357	915.46616	51564.3	0.034681	1.5909E-05	0.35828	0.00016436	0.39296	0.00018027	458.740288426308	11.975	1.1067	11.975	11.507	12.614	0					450	194	3	0	0	0	0.011504	1	2511	73.248	47.354	1	4869000
IEEIEREIIK	10	Unmodified	_IEEIEREIIK_			0	0	0	tr|A0A5F9ZHX5|A0A5F9ZHX5_HUMAN;tr|F1LPP8|F1LPP8_RAT;tr|A0A8I5ZZ60|A0A8I5ZZ60_RAT;tr|F7C528|F7C528_MOUSE;sp|Q12873-2|CHD3_HUMAN;sp|Q12873|CHD3_HUMAN;tr|E9Q614|E9Q614_MOUSE;tr|A0A8I6AF31|A0A8I6AF31_RAT;tr|B1AR17|B1AR17_MOUSE;sp|Q12873-3|CHD3_HUMAN;tr|A0A8I6GIY0|A0A8I6GIY0_RAT;tr|A0A8V8TR54|A0A8V8TR54_HUMAN	tr|A0A5F9ZHX5|A0A5F9ZHX5_HUMAN	tr|A0A5F9ZHX5|A0A5F9ZHX5_HUMAN	MULTI-MSMS	wk1_s_trap_1	1_s_trap_1	636.3631	2	636.36391	1270.71327	45263.78	-0.05388	-3.4287E-05	-0.28583	-0.00018189	-0.33971	-0.00021618	636.36317826332	38.165	1.0153	38.165	37.819	38.834	0					318	146	3	0	0	0	6.6226E-05	1	10460	122.13	43.012	1	12434000
IEEIEREIIK	10	Unmodified	_IEEIEREIIK_			0	0	0	tr|A0A5F9ZHX5|A0A5F9ZHX5_HUMAN;tr|F1LPP8|F1LPP8_RAT;tr|A0A8I5ZZ60|A0A8I5ZZ60_RAT;tr|F7C528|F7C528_MOUSE;sp|Q12873-2|CHD3_HUMAN;sp|Q12873|CHD3_HUMAN;tr|E9Q614|E9Q614_MOUSE;tr|A0A8I6AF31|A0A8I6AF31_RAT;tr|B1AR17|B1AR17_MOUSE;sp|Q12873-3|CHD3_HUMAN;tr|A0A8I6GIY0|A0A8I6GIY0_RAT;tr|A0A8V8TR54|A0A8V8TR54_HUMAN	tr|A0A5F9ZHX5|A0A5F9ZHX5_HUMAN	tr|A0A5F9ZHX5|A0A5F9ZHX5_HUMAN	MULTI-MSMS	wk1_s_trap_2	1_s_trap_2	636.3638	2	636.36391	1270.71327	44729.76	-0.17455	-0.00011108	-0.062324	-3.9661E-05	-0.23687	-0.00015074	636.363430835494	37.988	1.1216	37.988	37.623	38.744	0					358	163	3	0	0	0	0.021064	1	10521	83.265	30.098	1	11328000
IEEIEREIIK	10	Unmodified	_IEEIEREIIK_			0	0	0	tr|A0A5F9ZHX5|A0A5F9ZHX5_HUMAN;tr|F1LPP8|F1LPP8_RAT;tr|A0A8I5ZZ60|A0A8I5ZZ60_RAT;tr|F7C528|F7C528_MOUSE;sp|Q12873-2|CHD3_HUMAN;sp|Q12873|CHD3_HUMAN;tr|E9Q614|E9Q614_MOUSE;tr|A0A8I6AF31|A0A8I6AF31_RAT;tr|B1AR17|B1AR17_MOUSE;sp|Q12873-3|CHD3_HUMAN;tr|A0A8I6GIY0|A0A8I6GIY0_RAT;tr|A0A8V8TR54|A0A8V8TR54_HUMAN	tr|A0A5F9ZHX5|A0A5F9ZHX5_HUMAN	tr|A0A5F9ZHX5|A0A5F9ZHX5_HUMAN	MULTI-SECPEP	wk3_s_trap_2	3_s_trap_2	636.8956	2	636.36391	1270.71327	45056.53	0.13603	8.6565E-05	-0.51246	-0.00032611	-0.37643	-0.00023955	636.363110510643	38.054	0.80381	38.054	37.704	38.508	0					257	117	3	0	0	0	0.0064797	1	9787	59.245	27.311	1	8843100
IEEIEREIIK	10	Unmodified	_IEEIEREIIK_			0	0	0	tr|A0A5F9ZHX5|A0A5F9ZHX5_HUMAN;tr|F1LPP8|F1LPP8_RAT;tr|A0A8I5ZZ60|A0A8I5ZZ60_RAT;tr|F7C528|F7C528_MOUSE;sp|Q12873-2|CHD3_HUMAN;sp|Q12873|CHD3_HUMAN;tr|E9Q614|E9Q614_MOUSE;tr|A0A8I6AF31|A0A8I6AF31_RAT;tr|B1AR17|B1AR17_MOUSE;sp|Q12873-3|CHD3_HUMAN;tr|A0A8I6GIY0|A0A8I6GIY0_RAT;tr|A0A8V8TR54|A0A8V8TR54_HUMAN	tr|A0A5F9ZHX5|A0A5F9ZHX5_HUMAN	tr|A0A5F9ZHX5|A0A5F9ZHX5_HUMAN	MULTI-SECPEP	wk7_s_trap_2	7_s_trap_2	636.8934	2	636.36391	1270.71327	46677.13	-0.60499	-0.00038499	0.14529	9.2458E-05	-0.4597	-0.00029254	636.363417643566	37.954	0.2382	37.954	37.826	38.064	0					58	37	2	0	0	0	0.013646	1	9210	48.796	19.709	1	2322600
IEIERLQSLTENLTK	15	Unmodified	_IEIERLQSLTENLTK_			0	0	0	sp|P15924|DESP_HUMAN;sp|F1LMV6|DESP_RAT	sp|P15924|DESP_HUMAN;sp|F1LMV6|DESP_RAT	sp|P15924|DESP_HUMAN	MULTI-MSMS	wk1_s_trap_1	1_s_trap_1	596.6695	3	596.335153	1785.98363	46615.75	-0.21942	-0.00013085	0.36051	0.00021498	0.14109	8.4137E-05	596.335365036081	48.994	0.53341	48.994	48.594	49.127	0					131	74	2	0	0	0	0.027698	1	13910	39.005	5.8009	1	7136900
IEIERLQSLTENLTK	15	Unmodified	_IEIERLQSLTENLTK_			0	0	0	sp|P15924|DESP_HUMAN;sp|F1LMV6|DESP_RAT	sp|P15924|DESP_HUMAN;sp|F1LMV6|DESP_RAT	sp|P15924|DESP_HUMAN	MULTI-MSMS	wk1_s_trap_1	1_s_trap_1	596.3356	3	596.335153	1785.98363	46615.75	-0.1801	-0.0001074	0.3788	0.00022589	0.1987	0.00011849	596.335339305551	49.221	0.86198	49.221	49.043	49.905	0					193	125	2	0	0	0	0.022083	1	14025	42.568	15.233	1	8055000
IEIERLQSLTENLTK	15	Unmodified	_IEIERLQSLTENLTK_			0	0	0	sp|P15924|DESP_HUMAN;sp|F1LMV6|DESP_RAT	sp|P15924|DESP_HUMAN;sp|F1LMV6|DESP_RAT	sp|P15924|DESP_HUMAN	MSMS	wk1_s_trap_2	1_s_trap_2	596.3362	3	596.335153	1785.98363	NaN	NaN	NaN	NaN	NaN	NaN	NaN	NaN	48.934	1	48.934	48.434	49.434	0								0	0	0	0.01848	1	14045	37.092	20.153	1
IEIERLQSLTENLTK	15	Unmodified	_IEIERLQSLTENLTK_			0	0	0	sp|P15924|DESP_HUMAN;sp|F1LMV6|DESP_RAT	sp|P15924|DESP_HUMAN;sp|F1LMV6|DESP_RAT	sp|P15924|DESP_HUMAN	MSMS	wk1_s_trap_2	1_s_trap_2	596.3344	3	596.335153	1785.98363	NaN	NaN	NaN	NaN	NaN	NaN	NaN	NaN	49.274	1	49.274	48.774	49.774	3.8147E-06								0	0	0	0.04145	1	14153	30.483	11.887	1
IEIERLQSLTENLTK	15	Unmodified	_IEIERLQSLTENLTK_			0	0	0	sp|P15924|DESP_HUMAN;sp|F1LMV6|DESP_RAT	sp|P15924|DESP_HUMAN;sp|F1LMV6|DESP_RAT	sp|P15924|DESP_HUMAN	MULTI-SECPEP	wk5_s_trap_1	5_s_trap_1	595.9348	3	596.335153	1785.98363	47457.88	0.16438	9.8026E-05	-0.098008	-5.8446E-05	0.066373	3.958E-05	596.669528784296	47.02	0.53115	47.02	46.712	47.243	0					122	66	3	0	0	0	0.022222	1	12135	30.483	1.8506	1	6200300
IEIERLQSLTENLTK	15	Unmodified	_IEIERLQSLTENLTK_			0	0	0	sp|P15924|DESP_HUMAN;sp|F1LMV6|DESP_RAT	sp|P15924|DESP_HUMAN;sp|F1LMV6|DESP_RAT	sp|P15924|DESP_HUMAN	MULTI-MSMS	wk5_s_trap_2	5_s_trap_2	596.6688	3	596.335153	1785.98363	46340.54	0.079776	4.7573E-05	-0.12169	-7.2566E-05	-0.041911	-2.4993E-05	596.66937542818	46.53	0.32106	46.53	46.261	46.582	0					67	39	2	0	0	0	0.012444	1	12052	50.843	18.568	1	6438600
IEIERLQSLTENLTK	15	Unmodified	_IEIERLQSLTENLTK_			0	0	0	sp|P15924|DESP_HUMAN;sp|F1LMV6|DESP_RAT	sp|P15924|DESP_HUMAN;sp|F1LMV6|DESP_RAT	sp|P15924|DESP_HUMAN	MULTI-MSMS	wk7_s_trap_2	7_s_trap_2	596.3348	3	596.335153	1785.98363	46964.87	0.063727	3.8003E-05	0.14389	8.5806E-05	0.20762	0.00012381	596.335238883144	48.971	0.60421	48.971	48.808	49.412	3.8147E-06					226	99	3	0	0	0	0.027679	1	12373	26.729	8.1332	1	3521100
IETMREK	7	Unmodified	_IETMREK_			0	0	0	CON__P02769	CON__P02769	CON__P02769	MULTI-MSMS	wk3_s_trap_2	3_s_trap_2	453.7393	2	453.739302	905.464052	50169.45	0.12242	5.5546E-05	-0.47381	-0.00021499	-0.35139	-0.00015944	453.739156431788	5.9668	1.6363	5.9668	5.5224	7.1586	4.7684E-07					762	283	4	0	0	0	0.0062144	1	1203	104.45	17.582	1	30690000
IIAATIENAQPILQIDNARLAADDFRTK	28	Unmodified	_IIAATIENAQPILQIDNARLAADDFRTK_			0	0	0	sp|P08779|K1C16_HUMAN;CON__P08779	sp|P08779|K1C16_HUMAN	sp|P08779|K1C16_HUMAN	MULTI-MSMS	wk1_s_trap_1	1_s_trap_1	771.4232	4	771.172738	3080.66185	39946.97	-0.67226	-0.00051843	0.17601	0.00013573	-0.49625	-0.00038269	771.42352586149	53.5	1.604	53.5	52.818	54.422	0					1109	239	6	0	0	0	4.4968E-39	4	15361	148.02	139.73	1	54944000
IIAATIENAQPILQIDNARLAADDFRTK	28	Unmodified	_IIAATIENAQPILQIDNARLAADDFRTK_			0	0	0	sp|P08779|K1C16_HUMAN;CON__P08779	sp|P08779|K1C16_HUMAN	sp|P08779|K1C16_HUMAN	MULTI-MSMS	wk1_s_trap_1	1_s_trap_1	1028.231	3	1027.89456	3080.66185	35348.99	-0.34631	-0.00035597	-0.016351	-1.6807E-05	-0.36266	-0.00037277	1028.22902223387	53.345	0.85389	53.345	53.011	53.865	0					296	127	4	0	0	0	6.0021E-06	2	15403	47.745	41.715	1	6756200
IIAATIENAQPILQIDNARLAADDFRTK	28	Unmodified	_IIAATIENAQPILQIDNARLAADDFRTK_			0	0	0	sp|P08779|K1C16_HUMAN;CON__P08779	sp|P08779|K1C16_HUMAN	sp|P08779|K1C16_HUMAN	MULTI-MSMS	wk1_s_trap_2	1_s_trap_2	771.4226	4	771.172738	3080.66185	39547.65	-0.76032	-0.00058634	0.22127	0.00017064	-0.53905	-0.0004157	771.423667527472	53.162	1.6559	53.162	52.625	54.281	0					1229	255	6	0	0	0	2.167E-47	4	15420	160	151.82	1	50386000
IIAATIENAQPILQIDNARLAADDFRTK	28	Unmodified	_IIAATIENAQPILQIDNARLAADDFRTK_			0	0	0	sp|P08779|K1C16_HUMAN;CON__P08779	sp|P08779|K1C16_HUMAN	sp|P08779|K1C16_HUMAN	MULTI-MSMS	wk3_s_trap_1	3_s_trap_1	771.4236	4	771.172738	3080.66185	40126.7	-0.79219	-0.00061092	0.54313	0.00041885	-0.24906	-0.00019207	771.423780240222	52.58	1.1975	52.58	52.118	53.315	0					780	193	6	0	0	0	2.2922E-72	3	13993	166.06	159.63	1	40720000
IIAATIENAQPILQIDNARLAADDFRTK	28	Unmodified	_IIAATIENAQPILQIDNARLAADDFRTK_			0	0	0	sp|P08779|K1C16_HUMAN;CON__P08779	sp|P08779|K1C16_HUMAN	sp|P08779|K1C16_HUMAN	MULTI-MSMS	wk3_s_trap_1	3_s_trap_1	1028.5625	3	1027.89456	3080.66185	35299.06	-0.55804	-0.0005736	0.27787	0.00028562	-0.28017	-0.00028798	1028.22883886135	52.501	0.26922	52.501	52.299	52.568	3.8147E-06					53	42	2	0	0	0	0.021496	1	13954	14.653	12.159	1	5042400
IIAATIENAQPILQIDNARLAADDFRTK	28	Unmodified	_IIAATIENAQPILQIDNARLAADDFRTK_			0	0	0	sp|P08779|K1C16_HUMAN;CON__P08779	sp|P08779|K1C16_HUMAN	sp|P08779|K1C16_HUMAN	MULTI-MSMS	wk3_s_trap_2	3_s_trap_2	771.4236	4	771.172738	3080.66185	39972.39	-0.93103	-0.00071799	0.60218	0.00046438	-0.32885	-0.0002536	771.423840726226	52.423	1.2678	52.423	51.994	53.262	3.8147E-06					864	209	6	0	0	0	5.2681E-40	3	14075	130.78	119.98	1	34805000
IIAATIENAQPILQIDNARLAADDFRTK	28	Unmodified	_IIAATIENAQPILQIDNARLAADDFRTK_			0	0	0	sp|P08779|K1C16_HUMAN;CON__P08779	sp|P08779|K1C16_HUMAN	sp|P08779|K1C16_HUMAN	MULTI-MSMS	wk5_s_trap_1	5_s_trap_1	771.4236	4	771.172738	3080.66185	40518.72	-0.80089	-0.00061762	0.67275	0.00051881	-0.12814	-9.8814E-05	771.423892786178	52.128	0.90334	52.128	51.774	52.677	0					659	148	6	0	0	0	1.4948E-25	2	13608	103.9	94.494	1	36508000
IIAATIENAQPILQIDNARLAADDFRTK	28	Unmodified	_IIAATIENAQPILQIDNARLAADDFRTK_			0	0	0	sp|P08779|K1C16_HUMAN;CON__P08779	sp|P08779|K1C16_HUMAN	sp|P08779|K1C16_HUMAN	MULTI-SECPEP	wk5_s_trap_1	5_s_trap_1	770.8779	4	771.172738	3080.66185	40086.31	-0.79296	-0.00061151	-0.074765	-5.7657E-05	-0.86773	-0.00066917	771.423245126776	52.697	0.14894	52.697	52.66	52.809	0					44	23	3	0	0	0	0.024805	1	13723	17.358	11.197	1	5164300
IIAATIENAQPILQIDNARLAADDFRTK	28	Unmodified	_IIAATIENAQPILQIDNARLAADDFRTK_			0	0	0	sp|P08779|K1C16_HUMAN;CON__P08779	sp|P08779|K1C16_HUMAN	sp|P08779|K1C16_HUMAN	MULTI-MSMS	wk5_s_trap_2	5_s_trap_2	771.4234	4	771.172738	3080.66185	39961.3	-0.73315	-0.00056538	0.58522	0.00045131	-0.14793	-0.00011408	771.4238008498	51.639	0.95763	51.639	51.267	52.225	0					609	157	5	0	0	0	7.1356E-32	2	13459	115.55	109.39	1	31777000
IIAATIENAQPILQIDNARLAADDFRTK	28	Unmodified	_IIAATIENAQPILQIDNARLAADDFRTK_			0	0	0	sp|P08779|K1C16_HUMAN;CON__P08779	sp|P08779|K1C16_HUMAN	sp|P08779|K1C16_HUMAN	MULTI-MSMS	wk7_s_trap_1	7_s_trap_1	771.4232	4	771.172738	3080.66185	40348.02	-0.70801	-0.00054599	0.27751	0.000214	-0.4305	-0.00033199	771.423480626391	53.234	1.2777	53.234	52.693	53.971	0					592	213	6	0	0	0	4.5059E-19	3	13569	84.933	78.772	1	11661000
IIAATIENAQPILQIDNARLAADDFRTK	28	Unmodified	_IIAATIENAQPILQIDNARLAADDFRTK_			0	0	0	sp|P08779|K1C16_HUMAN;CON__P08779	sp|P08779|K1C16_HUMAN	sp|P08779|K1C16_HUMAN	MULTI-MSMS	wk7_s_trap_2	7_s_trap_2	771.4232	4	771.172738	3080.66185	39863.05	-0.57306	-0.00044193	0.14112	0.00010883	-0.43194	-0.0003331	771.423392060214	52.815	1.1102	52.815	52.307	53.417	0					790	189	6	0	0	0	2.851E-11	3	13233	60.104	53.943	1	9746700
ILTATVDNANILLQIDNARLAADDFRTK	28	Unmodified	_ILTATVDNANILLQIDNARLAADDFRTK_			0	0	0	sp|Q04695|K1C17_HUMAN;CON__Q04695;tr|K7EPJ9|K7EPJ9_HUMAN	sp|Q04695|K1C17_HUMAN	sp|Q04695|K1C17_HUMAN	MULTI-MSMS	wk1_s_trap_1	1_s_trap_1	772.1714	4	772.171467	3084.65676	40625.77	-0.66101	-0.00051041	0.56786	0.00043849	-0.093143	-7.1923E-05	772.673008779931	57.732	0.63065	57.732	57.318	57.949	3.8147E-06					243	101	4	0	0	0	0.0001722	2	16631	33.835	27.331	1	9182300
ILTATVDNANILLQIDNARLAADDFRTK	28	Unmodified	_ILTATVDNANILLQIDNARLAADDFRTK_			0	0	0	sp|Q04695|K1C17_HUMAN;CON__Q04695;tr|K7EPJ9|K7EPJ9_HUMAN	sp|Q04695|K1C17_HUMAN	sp|Q04695|K1C17_HUMAN	MULTI-SECPEP	wk1_s_trap_2	1_s_trap_2	772.4206	4	772.171467	3084.65676	40324.17	-0.80679	-0.00062298	0.16468	0.00012716	-0.64211	-0.00049582	772.422460316174	57.544	0.5731	57.544	57.391	57.964	3.8147E-06					168	96	3	0	0	0	3.3737E-07	1	16515	53.089	43.756	1	6966200
ILTATVDNANILLQIDNARLAADDFRTK	28	Unmodified	_ILTATVDNANILLQIDNARLAADDFRTK_			0	0	0	sp|Q04695|K1C17_HUMAN;CON__Q04695;tr|K7EPJ9|K7EPJ9_HUMAN	sp|Q04695|K1C17_HUMAN	sp|Q04695|K1C17_HUMAN	MULTI-MSMS	wk3_s_trap_1	3_s_trap_1	772.673	4	772.171467	3084.65676	40104.98	-0.64413	-0.00049738	0.85294	0.00065861	0.20881	0.00016124	772.422790104541	57.339	0.43169	57.339	57.1	57.532	0					161	70	3	0	0	0	9.4219E-13	1	15238	74.206	60.142	1	8004400
ILTATVDNANILLQIDNARLAADDFRTK	28	Unmodified	_ILTATVDNANILLQIDNARLAADDFRTK_			0	0	0	sp|Q04695|K1C17_HUMAN;CON__Q04695;tr|K7EPJ9|K7EPJ9_HUMAN	sp|Q04695|K1C17_HUMAN	sp|Q04695|K1C17_HUMAN	MULTI-MSMS	wk3_s_trap_2	3_s_trap_2	772.174	4	772.171467	3084.65676	41029.57	-0.68787	-0.00053116	0.65711	0.0005074	-0.030768	-2.3758E-05	772.42267831547	57.127	0.47343	57.127	56.903	57.377	-3.8147E-06					197	78	4	0	0	0	0.0001808	1	15264	31.384	24.808	1	6351300
ILTATVDNANVLLQIDNARLAADDFRTK	28	Unmodified	_ILTATVDNANVLLQIDNARLAADDFRTK_			0	0	0	sp|P02533|K1C14_HUMAN;CON__P02533	sp|P02533|K1C14_HUMAN	sp|P02533|K1C14_HUMAN	MULTI-MSMS	wk1_s_trap_1	1_s_trap_1	768.9194	4	768.667554	3070.64111	38958.67	-0.66989	-0.00051493	0.95407	0.00073336	0.28417	0.00021843	768.92034902336	55.702	1.679	55.702	55.169	56.848	0					930	256	5	0	0	0	6.4981E-39	4	16162	145.89	134.37	1	58383000
ILTATVDNANVLLQIDNARLAADDFRTK	28	Unmodified	_ILTATVDNANVLLQIDNARLAADDFRTK_			0	0	0	sp|P02533|K1C14_HUMAN;CON__P02533	sp|P02533|K1C14_HUMAN	sp|P02533|K1C14_HUMAN	MULTI-SECPEP	wk1_s_trap_1	1_s_trap_1	1024.8883	3	1024.55431	3070.64111	35596.62	-0.34513	-0.00035361	0.083101	8.5142E-05	-0.26203	-0.00026847	1025.22274949453	55.719	0.56407	55.719	55.364	55.928	0					241	85	4	0	0	0	0.018884	1	16108	24.276	17.843	1	6969500
ILTATVDNANVLLQIDNARLAADDFRTK	28	Unmodified	_ILTATVDNANVLLQIDNARLAADDFRTK_			0	0	0	sp|P02533|K1C14_HUMAN;CON__P02533	sp|P02533|K1C14_HUMAN	sp|P02533|K1C14_HUMAN	MULTI-MSMS	wk1_s_trap_2	1_s_trap_2	768.9191	4	768.667554	3070.64111	39909.36	-0.74326	-0.00057132	0.73972	0.0005686	-0.0035436	-2.7238E-06	768.920021189189	55.468	1.5598	55.468	54.905	56.465	-3.8147E-06					1011	243	5	0	0	0	1.8244E-32	3	16006	131.57	120.15	1	49538000
ILTATVDNANVLLQIDNARLAADDFRTK	28	Unmodified	_ILTATVDNANVLLQIDNARLAADDFRTK_			0	0	0	sp|P02533|K1C14_HUMAN;CON__P02533	sp|P02533|K1C14_HUMAN	sp|P02533|K1C14_HUMAN	MULTI-MSMS	wk3_s_trap_1	3_s_trap_1	768.9203	4	768.667554	3070.64111	39937.07	-0.71363	-0.00054855	1.2916	0.00099283	0.57799	0.00044428	768.9209651458	55.22	1.1207	55.22	54.732	55.853	0					545	161	5	0	0	0	5.2506E-33	2	14716	112.99	101.68	1	38419000
ILTATVDNANVLLQIDNARLAADDFRTK	28	Unmodified	_ILTATVDNANVLLQIDNARLAADDFRTK_			0	0	0	sp|P02533|K1C14_HUMAN;CON__P02533	sp|P02533|K1C14_HUMAN	sp|P02533|K1C14_HUMAN	MULTI-MSMS	wk3_s_trap_2	3_s_trap_2	768.9202	4	768.667554	3070.64111	40192.88	-0.79178	-0.00060861	1.3874	0.0010664	0.5956	0.00045782	768.921200164459	55.04	1.156	55.04	54.621	55.777	3.8147E-06					542	175	5	0	0	0	3.6492E-39	2	14753	125.78	114.26	1	31143000
ILTATVDNANVLLQIDNARLAADDFRTK	28	Unmodified	_ILTATVDNANVLLQIDNARLAADDFRTK_			0	0	0	sp|P02533|K1C14_HUMAN;CON__P02533	sp|P02533|K1C14_HUMAN	sp|P02533|K1C14_HUMAN	MULTI-MSMS	wk5_s_trap_1	5_s_trap_1	768.9214	4	768.667554	3070.64111	40080.02	-0.75829	-0.00058287	0.93075	0.00071544	0.17246	0.00013257	768.919954931931	54.787	0.85818	54.787	54.426	55.285	0					488	130	5	0	0	0	2.8927E-14	2	14240	81.315	69.235	1	24442000
ILTATVDNANVLLQIDNARLAADDFRTK	28	Unmodified	_ILTATVDNANVLLQIDNARLAADDFRTK_			0	0	0	sp|P02533|K1C14_HUMAN;CON__P02533	sp|P02533|K1C14_HUMAN	sp|P02533|K1C14_HUMAN	MULTI-MSMS	wk5_s_trap_2	5_s_trap_2	768.9182	4	768.667554	3070.64111	40071.48	-0.72802	-0.00055961	0.70741	0.00054377	-0.020607	-1.584E-05	768.919464849635	54.215	0.65783	54.215	53.911	54.569	0					360	99	5	0	0	0	7.2344E-05	2	14024	54.152	48.16	1	22759000
ILTATVDNANVLLQIDNARLAADDFRTK	28	Unmodified	_ILTATVDNANVLLQIDNARLAADDFRTK_			0	0	0	sp|P02533|K1C14_HUMAN;CON__P02533	sp|P02533|K1C14_HUMAN	sp|P02533|K1C14_HUMAN	MULTI-MSMS	wk7_s_trap_1	7_s_trap_1	768.9221	4	768.667554	3070.64111	39656.28	-0.67386	-0.00051797	0.87882	0.00067552	0.20496	0.00015755	768.92013974616	55.513	1.2106	55.513	55.152	56.362	-3.8147E-06					559	205	4	0	0	0	3.1968E-12	2	14158	67.778	62.491	1	9558700
ILTATVDNANVLLQIDNARLAADDFRTK	28	Unmodified	_ILTATVDNANVLLQIDNARLAADDFRTK_			0	0	0	sp|P02533|K1C14_HUMAN;CON__P02533	sp|P02533|K1C14_HUMAN	sp|P02533|K1C14_HUMAN	MULTI-MSMS	wk7_s_trap_2	7_s_trap_2	769.1688	4	768.667554	3070.64111	39992.75	-0.56981	-0.00043799	0.65719	0.00050516	0.087385	6.717E-05	768.919659419834	55.03	1.0502	55.03	54.677	55.727	0					494	182	5	0	0	0	7.7021E-15	1	13808	75.623	69.19	1	10920000
INSKGEGHKDTETESAVAK	19	Unmodified	_INSKGEGHKDTETESAVAK_			0	0	2	sp|Q8WZ42-3|TITIN_HUMAN;sp|Q8WZ42-10|TITIN_HUMAN;tr|A0A0A0MRA3|A0A0A0MRA3_HUMAN;sp|Q8WZ42-9|TITIN_HUMAN;sp|Q8WZ42-5|TITIN_HUMAN;sp|Q8WZ42-2|TITIN_HUMAN;sp|Q8WZ42|TITIN_HUMAN;sp|Q8WZ42-8|TITIN_HUMAN;sp|Q8WZ42-13|TITIN_HUMAN;tr|A0A0A0MTS7|A0A0A0MTS7_HUMAN;sp|Q8WZ42-12|TITIN_HUMAN	sp|Q8WZ42-3|TITIN_HUMAN	sp|Q8WZ42-3|TITIN_HUMAN	MULTI-MSMS	wk1_s_trap_1	1_s_trap_1	667.6688	3	667.66763	1999.98106	42766.45	-1.0197	-0.00068081	4.2601	0.0028443	3.2404	0.0021635	668.004593801295	45.711	2.1526	45.711	44.76	46.912	0					1038	306	5	0	0	0	0.036851	1	13160	15.422	4.6341	1	37595000
INSKGEGHKDTETESAVAK	19	Unmodified	_INSKGEGHKDTETESAVAK_			0	0	2	sp|Q8WZ42-3|TITIN_HUMAN;sp|Q8WZ42-10|TITIN_HUMAN;tr|A0A0A0MRA3|A0A0A0MRA3_HUMAN;sp|Q8WZ42-9|TITIN_HUMAN;sp|Q8WZ42-5|TITIN_HUMAN;sp|Q8WZ42-2|TITIN_HUMAN;sp|Q8WZ42|TITIN_HUMAN;sp|Q8WZ42-8|TITIN_HUMAN;sp|Q8WZ42-13|TITIN_HUMAN;tr|A0A0A0MTS7|A0A0A0MTS7_HUMAN;sp|Q8WZ42-12|TITIN_HUMAN	sp|Q8WZ42-3|TITIN_HUMAN	sp|Q8WZ42-3|TITIN_HUMAN	MULTI-MSMS	wk1_s_trap_2	1_s_trap_2	667.6713	3	667.66763	1999.98106	42552.22	-1.127	-0.00075245	3.8276	0.0025555	2.7006	0.0018031	667.670358461534	45.673	2.2798	45.673	44.691	46.971	3.8147E-06					943	337	5	0	0	0	0.0072504	1	12831	23.683	0	1	42832000
INSWVESQTNEK	12	Unmodified	_INSWVESQTNEK_			0	0	0	sp|P29508|SPB3_HUMAN;sp|P29508-2|SPB3_HUMAN;sp|P48594|SPB4_HUMAN;tr|H0Y5H9|H0Y5H9_HUMAN;tr|C9JZ65|C9JZ65_HUMAN;tr|D3ZKA0|D3ZKA0_RAT	sp|P29508|SPB3_HUMAN	sp|P29508|SPB3_HUMAN	MULTI-MSMS	wk1_s_trap_1	1_s_trap_1	717.8463	2	717.846613	1433.67867	41773.22	-0.4342	-0.00031169	1.206	0.00086569	0.77176	0.00055401	717.846897825038	23.864	0.85349	23.864	23.536	24.39	0					243	130	3	0	0	0	0.02037	1	6062	68.525	52.56	1	7288300
INSWVESQTNEK	12	Unmodified	_INSWVESQTNEK_			0	0	0	sp|P29508|SPB3_HUMAN;sp|P29508-2|SPB3_HUMAN;sp|P48594|SPB4_HUMAN;tr|H0Y5H9|H0Y5H9_HUMAN;tr|C9JZ65|C9JZ65_HUMAN;tr|D3ZKA0|D3ZKA0_RAT	sp|P29508|SPB3_HUMAN	sp|P29508|SPB3_HUMAN	MULTI-MSMS	wk1_s_trap_2	1_s_trap_2	717.8461	2	717.846613	1433.67867	41232.84	-0.51447	-0.00036931	0.67214	0.0004825	0.15767	0.00011318	717.84735827105	23.922	1.2185	23.922	23.369	24.587	0					301	191	2	0	0	0	0.0014835	1	6134	96.342	79.111	1	8149600
INSWVESQTNEK	12	Unmodified	_INSWVESQTNEK_			0	0	0	sp|P29508|SPB3_HUMAN;sp|P29508-2|SPB3_HUMAN;sp|P48594|SPB4_HUMAN;tr|H0Y5H9|H0Y5H9_HUMAN;tr|C9JZ65|C9JZ65_HUMAN;tr|D3ZKA0|D3ZKA0_RAT	sp|P29508|SPB3_HUMAN	sp|P29508|SPB3_HUMAN	MULTI-MSMS	wk7_s_trap_1	7_s_trap_1	717.8454	2	717.846613	1433.67867	40502.86	-0.77144	-0.00055377	1.2792	0.00091826	0.50774	0.00036448	717.847362537007	23.921	1.1674	23.921	23.318	24.485	0					427	194	3	0	0	0	0.025024	1	5355	48.981	34.863	1	5896700
INSWVESQTNEK	12	Unmodified	_INSWVESQTNEK_			0	0	0	sp|P29508|SPB3_HUMAN;sp|P29508-2|SPB3_HUMAN;sp|P48594|SPB4_HUMAN;tr|H0Y5H9|H0Y5H9_HUMAN;tr|C9JZ65|C9JZ65_HUMAN;tr|D3ZKA0|D3ZKA0_RAT	sp|P29508|SPB3_HUMAN	sp|P29508|SPB3_HUMAN	MULTI-MSMS	wk7_s_trap_2	7_s_trap_2	717.8469	2	717.846613	1433.67867	40998.99	-0.69362	-0.00049791	0.74912	0.00053776	0.055501	3.9841E-05	717.84721174084	23.793	1.2555	23.793	23.193	24.448	0					312	214	2	0	0	0	0.024209	1	5335	49.5	30.72	1	5303400
IQDWYDK	7	Unmodified	_IQDWYDK_			0	0	0	sp|P35527|K1C9_HUMAN;CON__P35527	sp|P35527|K1C9_HUMAN	sp|P35527|K1C9_HUMAN	MULTI-MSMS	wk1_s_trap_1	1_s_trap_1	484.2297	2	484.229625	966.444697	49821.45	0.79157	0.0003833	-0.57351	-0.00027771	0.21806	0.00010559	484.229313874719	24.513	3.1646	24.513	23.662	26.827	0					1277	455	4	0	0	0	2.5424E-05	3	6141	120.49	75.515	1	436320000
IQDWYDK	7	Unmodified	_IQDWYDK_			0	0	0	sp|P35527|K1C9_HUMAN;CON__P35527	sp|P35527|K1C9_HUMAN	sp|P35527|K1C9_HUMAN	MULTI-SECPEP	wk1_s_trap_1	1_s_trap_1	484.8995	2	484.229625	966.444697	50177.48	0.61993	0.00030019	-0.37573	-0.00018194	0.2442	0.00011825	484.229314819735	26.996	2.0197	26.996	26.827	28.847	0					423	302	2	0	0	0	0.0020485	1	7059	69.998	42.682	1	8032200
IQDWYDK	7	Unmodified	_IQDWYDK_			0	0	0	sp|P35527|K1C9_HUMAN;CON__P35527	sp|P35527|K1C9_HUMAN	sp|P35527|K1C9_HUMAN	MULTI-MSMS	wk1_s_trap_2	1_s_trap_2	484.2298	2	484.229625	966.444697	49761.8	0.88296	0.00042755	-0.63689	-0.0003084	0.24607	0.00011915	484.22929739104	24.466	4.2475	24.466	23.825	28.072	0					1447	622	4	0	0	0	0.00037323	3	6341	113.7	72.194	1	415990000
IQDWYDK	7	Unmodified	_IQDWYDK_			0	0	0	sp|P35527|K1C9_HUMAN;CON__P35527	sp|P35527|K1C9_HUMAN	sp|P35527|K1C9_HUMAN	MULTI-MSMS	wk3_s_trap_1	3_s_trap_1	484.2297	2	484.229625	966.444697	50013.38	0.5769	0.00027935	-0.28702	-0.00013898	0.28988	0.00014037	484.229444559933	24.663	3.4996	24.663	24.005	27.505	0					1332	538	4	0	0	0	0.0094732	2	5809	95.352	61.182	1	368060000
IQDWYDK	7	Unmodified	_IQDWYDK_			0	0	0	sp|P35527|K1C9_HUMAN;CON__P35527	sp|P35527|K1C9_HUMAN	sp|P35527|K1C9_HUMAN	MULTI-MSMS	wk3_s_trap_2	3_s_trap_2	484.2296	2	484.229625	966.444697	49830.73	1.0402	0.00050372	-0.73512	-0.00035597	0.30513	0.00014775	484.229230221366	24.569	2.626	24.569	23.902	26.528	0					1209	408	4	0	0	0	0.0097515	2	5792	87.323	56.019	1	338900000
IQDWYDK	7	Unmodified	_IQDWYDK_			0	0	0	sp|P35527|K1C9_HUMAN;CON__P35527	sp|P35527|K1C9_HUMAN	sp|P35527|K1C9_HUMAN	MULTI-MSMS	wk5_s_trap_1	5_s_trap_1	484.2296	2	484.229625	966.444697	50324.3	0.48707	0.00023585	-0.18914	-9.1589E-05	0.29793	0.00014427	484.229488604295	24.634	2.2209	24.634	24.025	26.246	0					1105	344	4	0	0	0	0.02466	2	5787	95.352	64.634	1	290270000
IQDWYDK	7	Unmodified	_IQDWYDK_			0	0	0	sp|P35527|K1C9_HUMAN;CON__P35527	sp|P35527|K1C9_HUMAN	sp|P35527|K1C9_HUMAN	MULTI-MSMS	wk5_s_trap_2	5_s_trap_2	484.2297	2	484.229625	966.444697	49765.24	0.52612	0.00025476	-0.2939	-0.00014232	0.23222	0.00011245	484.229427823457	24.432	2.999	24.432	23.77	26.769	0					1263	466	4	0	0	0	0.023625	2	5845	100.19	69.47	1	258950000
IQDWYDK	7	Unmodified	_IQDWYDK_			0	0	0	sp|P35527|K1C9_HUMAN;CON__P35527	sp|P35527|K1C9_HUMAN	sp|P35527|K1C9_HUMAN	MULTI-MSMS	wk7_s_trap_1	7_s_trap_1	484.2296	2	484.229625	966.444697	50125.86	0.21101	0.00010218	0.076448	3.7018E-05	0.28746	0.0001392	484.229588066713	24.571	5.7387	24.571	23.818	29.556	0					2358	935	4	0	0	0	0.00019902	6	5517	113.7	74.154	1	196000000
IQDWYDK	7	Unmodified	_IQDWYDK_			0	0	0	sp|P35527|K1C9_HUMAN;CON__P35527	sp|P35527|K1C9_HUMAN	sp|P35527|K1C9_HUMAN	MULTI-MSMS	wk7_s_trap_2	7_s_trap_2	484.2296	2	484.229625	966.444697	49786.98	0.1772	8.5807E-05	0.11239	5.4424E-05	0.2896	0.00014023	484.229614859592	24.481	4.9762	24.481	23.834	28.81	0					2086	821	4	0	0	0	0.0053305	4	5409	101.64	60.957	1	174490000
IQSQFTDAQK	10	Unmodified	_IQSQFTDAQK_			0	0	0	sp|P15924|DESP_HUMAN;sp|P15924-3|DESP_HUMAN;sp|P15924-2|DESP_HUMAN	sp|P15924|DESP_HUMAN	sp|P15924|DESP_HUMAN	MULTI-MSMS	wk1_s_trap_1	1_s_trap_1	583.2963	2	583.296027	1164.5775	46412.94	-0.10522	-6.1375E-05	0.34086	0.00019882	0.23564	0.00013745	583.296340520291	15.583	0.97437	15.583	15.242	16.217	-9.5367E-07					344	137	3	0	0	0	6.3882E-14	1	3638	145.72	101	1	18261000
IQSQFTDAQK	10	Unmodified	_IQSQFTDAQK_			0	0	0	sp|P15924|DESP_HUMAN;sp|P15924-3|DESP_HUMAN;sp|P15924-2|DESP_HUMAN	sp|P15924|DESP_HUMAN	sp|P15924|DESP_HUMAN	MULTI-MSMS	wk1_s_trap_2	1_s_trap_2	583.296	2	583.296027	1164.5775	45186.26	-0.15738	-9.1799E-05	0.22398	0.00013065	0.066599	3.8847E-05	583.296271953147	15.521	0.88255	15.521	15.172	16.055	0					333	125	3	0	0	0	2.7833E-14	2	3706	149.72	103.7	1	18438000
IQSQFTDAQK	10	Unmodified	_IQSQFTDAQK_			0	0	0	sp|P15924|DESP_HUMAN;sp|P15924-3|DESP_HUMAN;sp|P15924-2|DESP_HUMAN	sp|P15924|DESP_HUMAN	sp|P15924|DESP_HUMAN	MULTI-MSMS	wk5_s_trap_2	5_s_trap_2	583.2963	2	583.296027	1164.5775	46215.56	0.15125	8.8222E-05	0.34954	0.00020389	0.50079	0.00029211	583.296484760009	15.653	0.83746	15.653	15.32	16.158	0					238	132	2	0	0	0	0.0044909	1	3583	98.033	57.93	1	5951600
IQSQFTDAQK	10	Unmodified	_IQSQFTDAQK_			0	0	0	sp|P15924|DESP_HUMAN;sp|P15924-3|DESP_HUMAN;sp|P15924-2|DESP_HUMAN	sp|P15924|DESP_HUMAN	sp|P15924|DESP_HUMAN	MULTI-MSMS	wk7_s_trap_1	7_s_trap_1	583.2968	2	583.296027	1164.5775	46992.72	0.24583	0.00014339	0.20003	0.00011668	0.44586	0.00026007	583.29653648742	15.711	0.75207	15.711	15.458	16.21	9.5367E-07					245	126	2	0	0	0	0.022319	1	3377	58.23	34.027	1	5424900
IQSQFTDAQK	10	Unmodified	_IQSQFTDAQK_			0	0	0	sp|P15924|DESP_HUMAN;sp|P15924-3|DESP_HUMAN;sp|P15924-2|DESP_HUMAN	sp|P15924|DESP_HUMAN	sp|P15924|DESP_HUMAN	MULTI-MSMS	wk7_s_trap_2	7_s_trap_2	583.2972	2	583.296027	1164.5775	46783.01	0.21804	0.00012718	0.31672	0.00018474	0.53476	0.00031192	583.296403326069	15.532	0.78811	15.532	15.22	16.008	-9.5367E-07					285	132	3	0	0	0	0.022303	1	3339	58.433	32.696	1	4328300
ITRLTYEIEDEK	12	Unmodified	_ITRLTYEIEDEK_			0	0	0	sp|P15924|DESP_HUMAN;sp|P15924-3|DESP_HUMAN;sp|P15924-2|DESP_HUMAN;sp|F1LMV6|DESP_RAT	sp|P15924|DESP_HUMAN;sp|F1LMV6|DESP_RAT	sp|P15924|DESP_HUMAN	MULTI-MSMS	wk1_s_trap_1	1_s_trap_1	503.9313	3	503.931356	1508.77224	48116.72	0.40645	0.00020482	-0.32292	-0.00016273	0.083525	4.2091E-05	503.930739717807	28.907	1.5	28.907	28.371	29.871	0					489	221	4	0	0	0	0.000745	1	7647	94.551	79.761	1	23827000
ITRLTYEIEDEK	12	Unmodified	_ITRLTYEIEDEK_			0	0	0	sp|P15924|DESP_HUMAN;sp|P15924-3|DESP_HUMAN;sp|P15924-2|DESP_HUMAN;sp|F1LMV6|DESP_RAT	sp|P15924|DESP_HUMAN;sp|F1LMV6|DESP_RAT	sp|P15924|DESP_HUMAN	MULTI-MSMS	wk1_s_trap_2	1_s_trap_2	503.9312	3	503.931356	1508.77224	48438.02	0.2592	0.00013062	-0.22457	-0.00011317	0.034623	1.7447E-05	503.930801842211	28.859	1.3943	28.859	28.412	29.806	-1.9073E-06					448	204	3	0	0	0	0.00020561	2	7722	111.96	91.376	1	23900000
ITRLTYEIEDEK	12	Unmodified	_ITRLTYEIEDEK_			0	0	0	sp|P15924|DESP_HUMAN;sp|P15924-3|DESP_HUMAN;sp|P15924-2|DESP_HUMAN;sp|F1LMV6|DESP_RAT	sp|P15924|DESP_HUMAN;sp|F1LMV6|DESP_RAT	sp|P15924|DESP_HUMAN	MULTI-MSMS	wk3_s_trap_1	3_s_trap_1	503.9312	3	503.931356	1508.77224	49328.23	0.52238	0.00026324	-1.2104	-0.00060994	-0.68797	-0.00034669	503.930073720665	29.086	1.2407	29.086	28.452	29.693	0					342	190	3	0	0	0	0.022211	1	7059	61.423	47.393	1	16407000
ITRLTYEIEDEK	12	Unmodified	_ITRLTYEIEDEK_			0	0	0	sp|P15924|DESP_HUMAN;sp|P15924-3|DESP_HUMAN;sp|P15924-2|DESP_HUMAN;sp|F1LMV6|DESP_RAT	sp|P15924|DESP_HUMAN;sp|F1LMV6|DESP_RAT	sp|P15924|DESP_HUMAN	MULTI-MSMS	wk3_s_trap_2	3_s_trap_2	503.9313	3	503.931356	1508.77224	49460.45	0.26897	0.00013554	-0.98893	-0.00049836	-0.71997	-0.00036281	503.930093660255	29.047	1.5979	29.047	28.275	29.873	-1.9073E-06					427	241	3	0	0	0	0.0016121	1	7141	78.705	63.16	1	15095000
ITRLTYEIEDEK	12	Unmodified	_ITRLTYEIEDEK_			0	0	0	sp|P15924|DESP_HUMAN;sp|P15924-3|DESP_HUMAN;sp|P15924-2|DESP_HUMAN;sp|F1LMV6|DESP_RAT	sp|P15924|DESP_HUMAN;sp|F1LMV6|DESP_RAT	sp|P15924|DESP_HUMAN	MULTI-MSMS	wk5_s_trap_1	5_s_trap_1	503.9309	3	503.931356	1508.77224	48937.96	0.56223	0.00028333	-1.454	-0.00073273	-0.8918	-0.0004494	503.930081183978	29.052	1.6166	29.052	28.266	29.883	1.9073E-06					459	249	3	0	0	0	0.015579	2	7108	62.908	49.228	1	17703000
ITRLTYEIEDEK	12	Unmodified	_ITRLTYEIEDEK_			0	0	0	sp|P15924|DESP_HUMAN;sp|P15924-3|DESP_HUMAN;sp|P15924-2|DESP_HUMAN;sp|F1LMV6|DESP_RAT	sp|P15924|DESP_HUMAN;sp|F1LMV6|DESP_RAT	sp|P15924|DESP_HUMAN	MULTI-SECPEP	wk5_s_trap_1	5_s_trap_1	754.8486	2	755.393396	1508.77224	41468.9	-0.75777	-0.00057241	-1.0602	-0.0008009	-1.818	-0.0013733	755.394169782402	29.03	0.30176	29.03	28.856	29.157	0					77	44	3	0	0	0	0.038377	1	7072	28.797	6.1562	1	3707200
ITRLTYEIEDEK	12	Unmodified	_ITRLTYEIEDEK_			0	0	0	sp|P15924|DESP_HUMAN;sp|P15924-3|DESP_HUMAN;sp|P15924-2|DESP_HUMAN;sp|F1LMV6|DESP_RAT	sp|P15924|DESP_HUMAN;sp|F1LMV6|DESP_RAT	sp|P15924|DESP_HUMAN	MULTI-MSMS	wk5_s_trap_2	5_s_trap_2	503.9302	3	503.931356	1508.77224	49353.5	0.4108	0.00020702	-1.09	-0.00054928	-0.67918	-0.00034226	503.930252682375	28.761	0.94029	28.761	28.251	29.191	1.9073E-06					304	138	3	0	0	0	0.02967	1	6954	44.406	34.857	1	16241000
ITRLTYEIEDEK	12	Unmodified	_ITRLTYEIEDEK_			0	0	0	sp|P15924|DESP_HUMAN;sp|P15924-3|DESP_HUMAN;sp|P15924-2|DESP_HUMAN;sp|F1LMV6|DESP_RAT	sp|P15924|DESP_HUMAN;sp|F1LMV6|DESP_RAT	sp|P15924|DESP_HUMAN	MULTI-SECPEP	wk5_s_trap_2	5_s_trap_2	754.85	2	755.393396	1508.77224	40883.5	-0.61067	-0.0004613	-0.33693	-0.00025451	-0.9476	-0.00071581	755.393223739123	28.79	0.36267	28.79	28.649	29.011	1.9073E-06					78	52	2	0	0	0	0.040195	1	7013	27.772	7.0715	1	4439600
ITRLTYEIEDEK	12	Unmodified	_ITRLTYEIEDEK_			0	0	0	sp|P15924|DESP_HUMAN;sp|P15924-3|DESP_HUMAN;sp|P15924-2|DESP_HUMAN;sp|F1LMV6|DESP_RAT	sp|P15924|DESP_HUMAN;sp|F1LMV6|DESP_RAT	sp|P15924|DESP_HUMAN	MSMS	wk7_s_trap_1	7_s_trap_1	503.9298	3	503.931356	1508.77224	NaN	NaN	NaN	NaN	NaN	NaN	NaN	NaN	28.929	1	28.929	28.429	29.429	0								0	0	0	0.049683	1	6677	32.275	19.649	1
ITRLTYEIEDEK	12	Unmodified	_ITRLTYEIEDEK_			0	0	0	sp|P15924|DESP_HUMAN;sp|P15924-3|DESP_HUMAN;sp|P15924-2|DESP_HUMAN;sp|F1LMV6|DESP_RAT	sp|P15924|DESP_HUMAN;sp|F1LMV6|DESP_RAT	sp|P15924|DESP_HUMAN	MSMS	wk7_s_trap_1	7_s_trap_1	503.9311	3	503.931356	1508.77224	NaN	NaN	NaN	NaN	NaN	NaN	NaN	NaN	29.267	1	29.267	28.767	29.767	0								0	0	0	0.00037042	1	6781	71.558	55.334	1
ITRLTYEIEDEK	12	Unmodified	_ITRLTYEIEDEK_			0	0	0	sp|P15924|DESP_HUMAN;sp|P15924-3|DESP_HUMAN;sp|P15924-2|DESP_HUMAN;sp|F1LMV6|DESP_RAT	sp|P15924|DESP_HUMAN;sp|F1LMV6|DESP_RAT	sp|P15924|DESP_HUMAN	MSMS	wk7_s_trap_1	7_s_trap_1	503.9307	3	503.931356	1508.77224	NaN	NaN	NaN	NaN	NaN	NaN	NaN	NaN	29.621	1	29.621	29.121	30.121	-1.9073E-06								0	0	0	0.013842	1	6883	57.567	45.007	1
ITRLTYEIEDEK	12	Unmodified	_ITRLTYEIEDEK_			0	0	0	sp|P15924|DESP_HUMAN;sp|P15924-3|DESP_HUMAN;sp|P15924-2|DESP_HUMAN;sp|F1LMV6|DESP_RAT	sp|P15924|DESP_HUMAN;sp|F1LMV6|DESP_RAT	sp|P15924|DESP_HUMAN	MULTI-MSMS	wk7_s_trap_2	7_s_trap_2	503.9309	3	503.931356	1508.77224	48968.14	0.18509	9.3273E-05	-0.81372	-0.00041006	-0.62863	-0.00031678	503.930540615216	29.017	1.2539	29.017	28.508	29.762	-1.9073E-06					503	203	3	0	0	0	0.0092958	3	6738	48.467	36.321	1	6248600
IYPVGYFTK	9	Unmodified	_IYPVGYFTK_			0	0	0	tr|Q2L6G8|Q2L6G8_HUMAN;tr|G8JLG2|G8JLG2_HUMAN;sp|Q15517|CDSN_HUMAN;tr|A0A8I5ZKH8|A0A8I5ZKH8_RAT;sp|Q7TPC1|CDSN_MOUSE	tr|Q2L6G8|Q2L6G8_HUMAN	tr|Q2L6G8|Q2L6G8_HUMAN	MSMS	wk5_s_trap_1	5_s_trap_1	544.2955	2	544.294768	1086.57498	NaN	NaN	NaN	NaN	NaN	NaN	NaN	NaN	39.553	1	39.553	39.053	40.053	0								0	0	0	0.16144	1	9995	51.346	37.189	1
KDVDGAYMTK	10	Unmodified	_KDVDGAYMTK_			0	0	1	sp|P04264|K2C1_HUMAN;CON__P04264	sp|P04264|K2C1_HUMAN	sp|P04264|K2C1_HUMAN	MSMS	wk3_s_trap_1	3_s_trap_1	564.274	2	564.273706	1126.53286	NaN	NaN	NaN	NaN	NaN	NaN	NaN	NaN	11.861	1	11.861	11.361	12.361	0								0	0	0	0.0092613	1	2527	68.557	26.681	1
KDVDGAYMTK	10	Unmodified	_KDVDGAYMTK_			0	0	1	sp|P04264|K2C1_HUMAN;CON__P04264	sp|P04264|K2C1_HUMAN	sp|P04264|K2C1_HUMAN	MSMS	wk3_s_trap_2	3_s_trap_2	564.274	2	564.273706	1126.53286	NaN	NaN	NaN	NaN	NaN	NaN	NaN	NaN	11.641	1	11.641	11.141	12.141	0								0	0	0	0.0090089	1	2530	68.657	22.231	1
KNHEEEMK	8	Unmodified	_KNHEEEMK_			0	0	1	sp|P13645|K1C10_HUMAN;CON__P13645;tr|A0A1B0GVI3|A0A1B0GVI3_HUMAN;sp|Q6IFW6|K1C10_RAT;tr|A0A0G2K2V6|A0A0G2K2V6_RAT;sp|Q61414|K1C15_MOUSE;tr|B1AQ77|B1AQ77_MOUSE;CON__A2A4G1;sp|Q7Z3Y7|K1C28_HUMAN;CON__Q7Z3Y7;tr|K7EQH6|K7EQH6_HUMAN;tr|C9JTG5|C9JTG5_HUMAN;sp|P19012-2|K1C15_HUMAN;tr|A8MT21|A8MT21_HUMAN;sp|P08730-2|K1C13_MOUSE;tr|Q6IFW7|Q6IFW7_RAT;sp|P08730|K1C13_MOUSE;CON__P08730-1;sp|Q6IFV4|K1C13_RAT;…	sp|P13645|K1C10_HUMAN	sp|P13645|K1C10_HUMAN	MULTI-SECPEP	wk7_s_trap_2	7_s_trap_2	523.2912	2	522.742573	1043.47059	47605.7	-0.062104	-3.2464E-05	0.20184	0.00010551	0.13974	7.3046E-05	522.742739540192	2.1251	1.2159	2.1251	1.9063	3.1222	0					446	214	4	0	0	0	0.013779	1	443	30.185	19.879	1	6879300
KSPIKASDLTK	11	Unmodified	_KSPIKASDLTK_			0	0	2	tr|J3KP30|J3KP30_HUMAN;sp|Q5QJE6|TDIF2_HUMAN	tr|J3KP30|J3KP30_HUMAN	tr|J3KP30|J3KP30_HUMAN	MULTI-MSMS	wk1_s_trap_1	1_s_trap_1	594.3535	2	594.353345	1186.69214	45912.01	0.068622	4.0786E-05	0.061267	3.6414E-05	0.12989	7.72E-05	594.353314643556	32.477	1.4021	32.477	31.996	33.399	0					582	218	4	0	0	0	0.0039385	2	8718	87.308	5.7598	1	29708000
KSPIKASDLTK	11	Unmodified	_KSPIKASDLTK_			0	0	2	tr|J3KP30|J3KP30_HUMAN;sp|Q5QJE6|TDIF2_HUMAN	tr|J3KP30|J3KP30_HUMAN	tr|J3KP30|J3KP30_HUMAN	MULTI-MSMS	wk3_s_trap_2	3_s_trap_2	594.3531	2	594.353345	1186.69214	45814.22	0.31839	0.00018924	-0.20069	-0.00011928	0.1177	6.9956E-05	594.353138612513	32.456	1.0887	32.456	32.073	33.162	0					398	174	3	0	0	0	0.025321	1	8071	64.711	3.8012	1	11707000
KYEDEINK	8	Unmodified	_KYEDEINK_			0	0	1	sp|P35908|K22E_HUMAN;CON__P35908;tr|A0A0G2JWX4|A0A0G2JWX4_RAT;sp|Q6IG02|K22E_RAT;sp|Q3TTY5|K22E_MOUSE;CON__Q3TTY5	sp|P35908|K22E_HUMAN	sp|P35908|K22E_HUMAN	MULTI-MSMS	wk1_s_trap_1	1_s_trap_1	520.2604	2	519.758746	1037.50294	47475.5	0.15951	8.2908E-05	0.30119	0.00015655	0.4607	0.00023945	519.75886932008	9.6026	2.3552	9.6026	9.0303	11.385	0					1209	382	5	0	0	0	4.2892E-80	5	2064	212.2	133.58	1	308460000
KYEDEINK	8	Unmodified	_KYEDEINK_			0	0	1	sp|P35908|K22E_HUMAN;CON__P35908;tr|A0A0G2JWX4|A0A0G2JWX4_RAT;sp|Q6IG02|K22E_RAT;sp|Q3TTY5|K22E_MOUSE;CON__Q3TTY5	sp|P35908|K22E_HUMAN	sp|P35908|K22E_HUMAN	MULTI-MSMS	wk1_s_trap_1	1_s_trap_1	519.759	2	519.758746	1037.50294	49883.68	-0.058196	-3.0248E-05	0.90364	0.00046968	0.84545	0.00043943	519.759036442379	12.861	1.0737	12.861	12.43	13.503	0					375	172	3	0	0	0	0.028816	1	2823	74.376	14.018	1	7020300
KYEDEINK	8	Unmodified	_KYEDEINK_			0	0	1	sp|P35908|K22E_HUMAN;CON__P35908;tr|A0A0G2JWX4|A0A0G2JWX4_RAT;sp|Q6IG02|K22E_RAT;sp|Q3TTY5|K22E_MOUSE;CON__Q3TTY5	sp|P35908|K22E_HUMAN	sp|P35908|K22E_HUMAN	MULTI-MSMS	wk1_s_trap_2	1_s_trap_2	519.759	2	519.758746	1037.50294	47999.33	-0.15417	-8.0132E-05	0.57424	0.00029847	0.42007	0.00021833	519.759017823873	9.513	2.7406	9.513	8.915	11.656	0					1219	442	5	0	0	0	6.9273E-113	4	2037	236.82	162.4	1	299080000
KYEDEINK	8	Unmodified	_KYEDEINK_			0	0	1	sp|P35908|K22E_HUMAN;CON__P35908;tr|A0A0G2JWX4|A0A0G2JWX4_RAT;sp|Q6IG02|K22E_RAT;sp|Q3TTY5|K22E_MOUSE;CON__Q3TTY5	sp|P35908|K22E_HUMAN	sp|P35908|K22E_HUMAN	MULTI-MSMS	wk3_s_trap_1	3_s_trap_1	519.759	2	519.758746	1037.50294	47362.31	0.17225	8.9526E-05	0.3776	0.00019626	0.54984	0.00028578	519.75892247684	9.6858	2.8284	9.6858	9.1467	11.975	0					1401	482	5	0	0	0	3.355E-70	3	2005	205.36	126.74	1	327180000
KYEDEINK	8	Unmodified	_KYEDEINK_			0	0	1	sp|P35908|K22E_HUMAN;CON__P35908;tr|A0A0G2JWX4|A0A0G2JWX4_RAT;sp|Q6IG02|K22E_RAT;sp|Q3TTY5|K22E_MOUSE;CON__Q3TTY5	sp|P35908|K22E_HUMAN	sp|P35908|K22E_HUMAN	MULTI-MSMS	wk3_s_trap_2	3_s_trap_2	519.759	2	519.758746	1037.50294	48309.43	0.032343	1.6811E-05	0.42903	0.00022299	0.46137	0.0002398	519.758963687004	9.4905	2.7636	9.4905	8.9526	11.716	0					1450	471	5	0	0	0	4.7945E-118	3	1995	236.82	153.44	1	302960000
KYEDEINK	8	Unmodified	_KYEDEINK_			0	0	1	sp|P35908|K22E_HUMAN;CON__P35908;tr|A0A0G2JWX4|A0A0G2JWX4_RAT;sp|Q6IG02|K22E_RAT;sp|Q3TTY5|K22E_MOUSE;CON__Q3TTY5	sp|P35908|K22E_HUMAN	sp|P35908|K22E_HUMAN	MULTI-MSMS	wk5_s_trap_1	5_s_trap_1	519.759	2	519.758746	1037.50294	47821.41	0.32122	0.00016696	0.20162	0.00010479	0.52284	0.00027175	519.758825413079	9.7055	2.1663	9.7055	9.2095	11.376	0					1088	365	5	0	0	0	1.5021E-52	5	2066	183.47	96.6	1	156970000
KYEDEINK	8	Unmodified	_KYEDEINK_			0	0	1	sp|P35908|K22E_HUMAN;CON__P35908;tr|A0A0G2JWX4|A0A0G2JWX4_RAT;sp|Q6IG02|K22E_RAT;sp|Q3TTY5|K22E_MOUSE;CON__Q3TTY5	sp|P35908|K22E_HUMAN	sp|P35908|K22E_HUMAN	MULTI-MSMS	wk5_s_trap_2	5_s_trap_2	519.759	2	519.758746	1037.50294	48128.22	0.28987	0.00015066	0.22835	0.00011869	0.51822	0.00026935	519.75882014139	9.6801	2.2571	9.6801	9.1393	11.396	0					1094	380	4	0	0	0	7.7034E-81	4	2078	204.27	125.65	1	135790000
KYEDEINK	8	Unmodified	_KYEDEINK_			0	0	1	sp|P35908|K22E_HUMAN;CON__P35908;tr|A0A0G2JWX4|A0A0G2JWX4_RAT;sp|Q6IG02|K22E_RAT;sp|Q3TTY5|K22E_MOUSE;CON__Q3TTY5	sp|P35908|K22E_HUMAN	sp|P35908|K22E_HUMAN	MULTI-MSMS	wk7_s_trap_1	7_s_trap_1	519.759	2	519.758746	1037.50294	47680.57	0.39236	0.00020393	0.13412	6.9713E-05	0.52649	0.00027365	519.758760382506	9.7156	3.2744	9.7156	9.1203	12.395	0					1461	577	4	0	0	0	5.6092E-93	5	1967	212.2	133.58	1	100440000
KYEDEINK	8	Unmodified	_KYEDEINK_			0	0	1	sp|P35908|K22E_HUMAN;CON__P35908;tr|A0A0G2JWX4|A0A0G2JWX4_RAT;sp|Q6IG02|K22E_RAT;sp|Q3TTY5|K22E_MOUSE;CON__Q3TTY5	sp|P35908|K22E_HUMAN	sp|P35908|K22E_HUMAN	MULTI-MSMS	wk7_s_trap_2	7_s_trap_2	519.759	2	519.758746	1037.50294	47668.21	-0.025859	-1.3441E-05	0.78408	0.00040753	0.75822	0.00039409	519.758939221765	9.5093	3.1901	9.5093	8.8906	12.081	0					1600	563	5	0	0	0	5.3201E-78	3	1941	206.16	117.43	1	84036000
LAADDFRIK	9	Unmodified	_LAADDFRIK_			0	0	0	sp|O76014|KRT37_HUMAN;sp|O76015|KRT38_HUMAN;CON__O76015;CON__O76014	sp|O76014|KRT37_HUMAN	sp|O76014|KRT37_HUMAN	MULTI-MSMS	wk1_s_trap_1	1_s_trap_1	524.7934	2	524.792924	1047.57129	48976.69	0.2158	0.00011325	0.32756	0.0001719	0.54336	0.00028515	524.793038295107	30.406	1.2409	30.406	29.943	31.184	0					422	183	4	0	0	0	4.9077E-05	1	8056	122.18	90.24	1	24290000
LAADDFRIK	9	Unmodified	_LAADDFRIK_			0	0	0	sp|O76014|KRT37_HUMAN;sp|O76015|KRT38_HUMAN;CON__O76015;CON__O76014	sp|O76014|KRT37_HUMAN	sp|O76014|KRT37_HUMAN	MULTI-MSMS	wk1_s_trap_2	1_s_trap_2	524.7933	2	524.792924	1047.57129	49230.41	0.00060844	3.1931E-07	0.51189	0.00026864	0.5125	0.00026896	524.793157706942	30.305	1.4389	30.305	29.826	31.265	0					492	208	4	0	0	0	7.0543E-21	2	8125	157.33	118.52	1	24055000
LAADDFRIK	9	Unmodified	_LAADDFRIK_			0	0	0	sp|O76014|KRT37_HUMAN;sp|O76015|KRT38_HUMAN;CON__O76015;CON__O76014	sp|O76014|KRT37_HUMAN	sp|O76014|KRT37_HUMAN	MULTI-SECPEP	wk7_s_trap_1	7_s_trap_1	525.2937	2	524.792924	1047.57129	49677.6	0.37126	0.00019483	0.2045	0.00010732	0.57576	0.00030215	524.793036784386	30.413	0.95512	30.413	30.154	31.109	1.9073E-06					215	153	2	0	0	0	0.034963	1	7081	43.246	25.211	1	2762800
LAADDFRIK	9	Unmodified	_LAADDFRIK_			0	0	0	sp|O76014|KRT37_HUMAN;sp|O76015|KRT38_HUMAN;CON__O76015;CON__O76014	sp|O76014|KRT37_HUMAN	sp|O76014|KRT37_HUMAN	MULTI-MSMS	wk7_s_trap_2	7_s_trap_2	524.7933	2	524.792924	1047.57129	49826.15	0.28957	0.00015196	0.29614	0.00015541	0.58571	0.00030738	524.793045394598	30.425	0.6988	30.425	30.011	30.71	-1.9073E-06					183	114	3	0	0	0	0.025729	1	7097	63.565	41.434	1	2882100
LADISLGK	8	Unmodified	_LADISLGK_			0	0	0	sp|Q02413|DSG1_HUMAN;sp|Q02413-2|DSG1_HUMAN;sp|Q7TSF0|DSG1C_MOUSE;sp|Q61495|DSG1A_MOUSE;tr|D3ZM39|D3ZM39_RAT;sp|Q7TSF1|DSG1B_MOUSE	sp|Q02413|DSG1_HUMAN	sp|Q02413|DSG1_HUMAN	MULTI-SECPEP	wk1_s_trap_1	1_s_trap_1	409.2463	2	408.744911	815.475269	56031.21	0.23555	9.6281E-05	-0.20096	-8.214E-05	0.034596	1.4141E-05	408.744797489543	26.093	0.88907	26.093	25.723	26.612	-1.9073E-06					232	114	3	0	0	0	0.029394	1	6651	57.177	32.179	1	10707000
LADLECALQQAK	12	Unmodified	_LADLECALQQAK_			0	0	0	sp|Q9NSB2|KRT84_HUMAN;CON__Q9NSB2;CON__Q6ISB0	sp|Q9NSB2|KRT84_HUMAN	sp|Q9NSB2|KRT84_HUMAN	MULTI-SECPEP	wk5_s_trap_1	5_s_trap_1	679.846	2	680.350477	1358.6864	44718	-0.65215	-0.00044369	-4.1758	-0.002841	-4.8279	-0.0032847	680.345532103585	38.947	0.6907	38.947	38.715	39.406	-3.8147E-06					244	109	4	0	0	0	0.0062144	1	9799	59.35	36.77	1	9263500
LAELEEALQK	10	Unmodified	_LAELEEALQK_			0	0	0	sp|P13647|K2C5_HUMAN;CON__P13647;tr|H0YI76|H0YI76_HUMAN	sp|P13647|K2C5_HUMAN	sp|P13647|K2C5_HUMAN	MULTI-MSMS	wk1_s_trap_1	1_s_trap_1	572.3168	2	572.316428	1142.6183	45803.52	0.35411	0.00020266	0.065691	3.7596E-05	0.4198	0.00024026	572.316424802413	33.544	2.293	33.544	32.989	35.282	0					1113	343	5	0	0	0	6.3021E-67	7	9099	204.36	92.523	1	233840000
LAELEEALQK	10	Unmodified	_LAELEEALQK_			0	0	0	sp|P13647|K2C5_HUMAN;CON__P13647;tr|H0YI76|H0YI76_HUMAN	sp|P13647|K2C5_HUMAN	sp|P13647|K2C5_HUMAN	MULTI-MSMS	wk1_s_trap_1	1_s_trap_1	572.3169	2	572.316428	1142.6183	46490.84	0.55988	0.00032043	0.30314	0.00017349	0.86302	0.00049392	572.316426987945	35.583	1.3033	35.583	35.241	36.544	0					357	197	3	0	0	0	0.00049408	2	9618	120.15	55.89	1	10774000
LAELEEALQK	10	Unmodified	_LAELEEALQK_			0	0	0	sp|P13647|K2C5_HUMAN;CON__P13647;tr|H0YI76|H0YI76_HUMAN	sp|P13647|K2C5_HUMAN	sp|P13647|K2C5_HUMAN	MULTI-MSMS	wk1_s_trap_2	1_s_trap_2	572.3167	2	572.316428	1142.6183	46500.27	0.45996	0.00026324	-0.025307	-1.4484E-05	0.43465	0.00024876	572.31639291972	33.439	2.2517	33.439	32.849	35.1	0					1169	338	5	0	0	0	6.3021E-67	7	9067	204.36	83.905	1	194530000
LAELEEALQK	10	Unmodified	_LAELEEALQK_			0	0	0	sp|P13647|K2C5_HUMAN;CON__P13647;tr|H0YI76|H0YI76_HUMAN	sp|P13647|K2C5_HUMAN	sp|P13647|K2C5_HUMAN	MULTI-MSMS	wk1_s_trap_2	1_s_trap_2	572.3162	2	572.316428	1142.6183	46736.12	0.46555	0.00026644	0.26343	0.00015077	0.72898	0.00041721	572.316488723443	35.445	1.1312	35.445	35.076	36.207	0					313	174	2	0	0	0	9.7668E-09	2	9694	135.79	70.166	1	11613000
LAELEEALQK	10	Unmodified	_LAELEEALQK_			0	0	0	sp|P13647|K2C5_HUMAN;CON__P13647;tr|H0YI76|H0YI76_HUMAN	sp|P13647|K2C5_HUMAN	sp|P13647|K2C5_HUMAN	MULTI-MSMS	wk3_s_trap_1	3_s_trap_1	572.3168	2	572.316428	1142.6183	45763.45	0.3317	0.00018984	0.082228	4.7061E-05	0.41393	0.0002369	572.316429139987	33.611	1.5514	33.611	33.091	34.643	0					783	239	5	0	0	0	6.2335E-46	4	8336	175.51	64.707	1	125920000
LAELEEALQK	10	Unmodified	_LAELEEALQK_			0	0	0	sp|P13647|K2C5_HUMAN;CON__P13647;tr|H0YI76|H0YI76_HUMAN	sp|P13647|K2C5_HUMAN	sp|P13647|K2C5_HUMAN	MULTI-MSMS	wk3_s_trap_1	3_s_trap_1	572.3176	2	572.316428	1142.6183	46402.34	0.30535	0.00017476	0.33756	0.00019319	0.64292	0.00036795	572.31659709947	35.714	0.73275	35.714	35.395	36.127	0					181	116	2	0	0	0	0.022612	1	8852	85.67	40.709	1	5527800
LAELEEALQK	10	Unmodified	_LAELEEALQK_			0	0	0	sp|P13647|K2C5_HUMAN;CON__P13647;tr|H0YI76|H0YI76_HUMAN	sp|P13647|K2C5_HUMAN	sp|P13647|K2C5_HUMAN	MULTI-MSMS	wk3_s_trap_2	3_s_trap_2	572.3166	2	572.316428	1142.6183	46683.09	0.56966	0.00032603	-0.10388	-5.945E-05	0.46579	0.00026658	572.316330576203	33.495	1.6719	33.495	32.936	34.608	0					898	265	5	0	0	0	5.9857E-59	5	8332	185.58	84.303	1	133010000
LAELEEALQK	10	Unmodified	_LAELEEALQK_			0	0	0	sp|P13647|K2C5_HUMAN;CON__P13647;tr|H0YI76|H0YI76_HUMAN	sp|P13647|K2C5_HUMAN	sp|P13647|K2C5_HUMAN	MULTI-MSMS	wk3_s_trap_2	3_s_trap_2	572.3165	2	572.316428	1142.6183	47077.92	0.78661	0.00045019	-0.045574	-2.6083E-05	0.74104	0.00042411	572.316292255967	35.536	0.88567	35.536	35.152	36.037	0					229	140	2	0	0	0	0.0055549	1	8930	97.431	60.67	1	5817000
LAELEEALQK	10	Unmodified	_LAELEEALQK_			0	0	0	sp|P13647|K2C5_HUMAN;CON__P13647;tr|H0YI76|H0YI76_HUMAN	sp|P13647|K2C5_HUMAN	sp|P13647|K2C5_HUMAN	MULTI-MSMS	wk5_s_trap_1	5_s_trap_1	572.3165	2	572.316428	1142.6183	46093.47	0.44395	0.00025408	-0.03566	-2.0409E-05	0.40828	0.00023367	572.31637138821	33.616	1.6119	33.616	33.062	34.674	0					853	250	5	0	0	0	1.4158E-43	5	8389	172.94	79.329	1	121630000
LAELEEALQK	10	Unmodified	_LAELEEALQK_			0	0	0	sp|P13647|K2C5_HUMAN;CON__P13647;tr|H0YI76|H0YI76_HUMAN	sp|P13647|K2C5_HUMAN	sp|P13647|K2C5_HUMAN	MULTI-MSMS	wk5_s_trap_1	5_s_trap_1	572.3168	2	572.316428	1142.6183	46467.65	0.36406	0.00020835	0.27192	0.00015563	0.63598	0.00036398	572.316471691322	35.659	0.9692	35.659	35.233	36.202	3.8147E-06					350	155	3	0	0	0	7.941E-11	1	8905	138.1	85.312	1	10349000
LAELEEALQK	10	Unmodified	_LAELEEALQK_			0	0	0	sp|P13647|K2C5_HUMAN;CON__P13647;tr|H0YI76|H0YI76_HUMAN	sp|P13647|K2C5_HUMAN	sp|P13647|K2C5_HUMAN	MULTI-MSMS	wk5_s_trap_2	5_s_trap_2	572.3167	2	572.316428	1142.6183	46502.42	0.22231	0.00012723	0.20309	0.00011623	0.42541	0.00024347	572.316521047802	33.191	1.4992	33.191	32.643	34.142	0					753	236	4	0	0	0	5.3982E-35	4	8201	171.99	66.099	1	113340000
LAELEEALQK	10	Unmodified	_LAELEEALQK_			0	0	0	sp|P13647|K2C5_HUMAN;CON__P13647;tr|H0YI76|H0YI76_HUMAN	sp|P13647|K2C5_HUMAN	sp|P13647|K2C5_HUMAN	MULTI-MSMS	wk5_s_trap_2	5_s_trap_2	572.3166	2	572.316428	1142.6183	46960.52	0.21246	0.0001216	0.40355	0.00023096	0.61601	0.00035255	572.316566568303	35.341	1.3415	35.341	34.813	36.154	0					452	217	3	0	0	0	2.7137E-06	1	8797	124.23	53.706	1	12173000
LAELEEALQK	10	Unmodified	_LAELEEALQK_			0	0	0	sp|P13647|K2C5_HUMAN;CON__P13647;tr|H0YI76|H0YI76_HUMAN	sp|P13647|K2C5_HUMAN	sp|P13647|K2C5_HUMAN	MULTI-MSMS	wk7_s_trap_1	7_s_trap_1	572.3168	2	572.316428	1142.6183	46211.41	0.32237	0.0001845	0.014654	8.387E-06	0.33702	0.00019288	572.316387129355	33.551	2.2109	33.551	32.949	35.16	0					1092	357	5	0	0	0	1.6105E-134	6	7940	229.44	103.62	1	63828000
LAELEEALQK	10	Unmodified	_LAELEEALQK_			0	0	0	sp|P13647|K2C5_HUMAN;CON__P13647;tr|H0YI76|H0YI76_HUMAN	sp|P13647|K2C5_HUMAN	sp|P13647|K2C5_HUMAN	MULTI-MSMS	wk7_s_trap_1	7_s_trap_1	572.3167	2	572.316428	1142.6183	46211.42	0.35105	0.00020091	0.15967	9.1381E-05	0.51071	0.00029229	572.316324408651	35.623	2.2154	35.623	34.99	37.205	0					805	356	3	0	0	0	2.7133E-41	5	8600	164.96	90.7	1	8981400
LAELEEALQK	10	Unmodified	_LAELEEALQK_			0	0	0	sp|P13647|K2C5_HUMAN;CON__P13647;tr|H0YI76|H0YI76_HUMAN	sp|P13647|K2C5_HUMAN	sp|P13647|K2C5_HUMAN	MSMS	wk7_s_trap_1	7_s_trap_1	572.3159	2	572.316428	1142.6183	NaN	NaN	NaN	NaN	NaN	NaN	NaN	NaN	36.949	1	36.949	36.449	37.449	0								0	0	0	0.041806	1	8942	66.27	43.53	1
LAELEEALQK	10	Unmodified	_LAELEEALQK_			0	0	0	sp|P13647|K2C5_HUMAN;CON__P13647;tr|H0YI76|H0YI76_HUMAN	sp|P13647|K2C5_HUMAN	sp|P13647|K2C5_HUMAN	MULTI-MSMS	wk7_s_trap_2	7_s_trap_2	572.3167	2	572.316428	1142.6183	46232.23	0.61022	0.00034924	-0.21682	-0.00012409	0.3934	0.00022515	572.316270236162	33.423	2.2874	33.423	32.815	35.103	0					1282	372	5	0	0	0	5.4708E-82	6	7963	201.07	78.332	1	68140000
LAELEEALQK	10	Unmodified	_LAELEEALQK_			0	0	0	sp|P13647|K2C5_HUMAN;CON__P13647;tr|H0YI76|H0YI76_HUMAN	sp|P13647|K2C5_HUMAN	sp|P13647|K2C5_HUMAN	MULTI-MSMS	wk7_s_trap_2	7_s_trap_2	572.316	2	572.316428	1142.6183	46232.25	0.45906	0.00026273	0.17118	9.7971E-05	0.63024	0.0003607	572.316353666017	35.374	2.1814	35.374	34.904	37.086	0					794	358	3	0	0	0	7.0964E-15	6	8336	133.23	74.42	1	8436100
LAELEGALQK	10	Unmodified	_LAELEGALQK_			0	0	0	sp|O43790|KRT86_HUMAN;CON__O43790;sp|P78385|KRT83_HUMAN;CON__Q6NT21;CON__P78385;sp|Q14533|KRT81_HUMAN;CON__Q14533;sp|A6NCN2|KR87P_HUMAN;tr|E9Q1Y9|E9Q1Y9_MOUSE;CON__Q61726;sp|Q9ERE2|KRT81_MOUSE;sp|P97861|KRT86_MOUSE;sp|Q6IMF0|KRT87_MOUSE;sp|Q9Z2T6|KRT85_MOUSE;sp|P78386|KRT85_HUMAN;CON__P78386;tr|F5GYI5|F5GYI5_HUMAN	sp|O43790|KRT86_HUMAN	sp|O43790|KRT86_HUMAN	MULTI-MSMS	wk7_s_trap_2	7_s_trap_2	536.306	2	536.305864	1070.59717	48350.5	0.24351	0.0001306	0.14456	7.7528E-05	0.38807	0.00020813	536.305814866457	28.589	1.3133	28.589	28.153	29.466	1.9073E-06					504	216	3	0	0	0	0.0008968	1	6572	90.709	24.636	1	7982900
LALDVEIATYRK	12	Unmodified	_LALDVEIATYRK_			0	0	0	sp|P35908|K22E_HUMAN;CON__P35908;tr|A0A0G2JWX4|A0A0G2JWX4_RAT;sp|Q6IG02|K22E_RAT;tr|H0YID6|H0YID6_HUMAN;sp|P48668|K2C6C_HUMAN;sp|P02538|K2C6A_HUMAN;CON__P48668;CON__P04259;CON__P02538;sp|P50446|K2C6A_MOUSE;CON__P50446;tr|Q3UV11|Q3UV11_MOUSE;sp|Q9Z331|K2C6B_MOUSE;sp|Q5XKE5|K2C79_HUMAN;CON__Q5XKE5;sp|O95678|K2C75_HUMAN;CON__O95678;sp|Q6IG05|K2C75_RAT;sp|Q8BGZ7|K2C75_MOUSE;CON__Q8BGZ7;sp|P07744|K2C4…	sp|P35908|K22E_HUMAN;sp|P48668|K2C6C_HUMAN;sp|P13647|K2C5_HUMAN;sp|P04259|K2C6B_HUMAN	sp|P35908|K22E_HUMAN	MULTI-MSMS	wk1_s_trap_1	1_s_trap_1	464.6013	3	464.601282	1390.78202	51404.5	0.52924	0.00024588	0.084707	3.9355E-05	0.61394	0.00028524	464.601237307968	39.288	1.823	39.288	38.76	40.582	3.8147E-06					910	258	5	0	0	0	0.0027017	3	10986	83.182	44.722	1	110430000
LALDVEIATYRK	12	Unmodified	_LALDVEIATYRK_			0	0	0	sp|P35908|K22E_HUMAN;CON__P35908;tr|A0A0G2JWX4|A0A0G2JWX4_RAT;sp|Q6IG02|K22E_RAT;tr|H0YID6|H0YID6_HUMAN;sp|P48668|K2C6C_HUMAN;sp|P02538|K2C6A_HUMAN;CON__P48668;CON__P04259;CON__P02538;sp|P50446|K2C6A_MOUSE;CON__P50446;tr|Q3UV11|Q3UV11_MOUSE;sp|Q9Z331|K2C6B_MOUSE;sp|Q5XKE5|K2C79_HUMAN;CON__Q5XKE5;sp|O95678|K2C75_HUMAN;CON__O95678;sp|Q6IG05|K2C75_RAT;sp|Q8BGZ7|K2C75_MOUSE;CON__Q8BGZ7;sp|P07744|K2C4…	sp|P35908|K22E_HUMAN;sp|P48668|K2C6C_HUMAN;sp|P13647|K2C5_HUMAN;sp|P04259|K2C6B_HUMAN	sp|P35908|K22E_HUMAN	MULTI-MSMS	wk1_s_trap_1	1_s_trap_1	696.3978	2	696.398284	1390.78202	43183.86	-0.63272	-0.00044063	1.3712	0.0009549	0.73847	0.00051427	696.39858122358	39.265	1.0866	39.265	38.898	39.985	0					328	153	3	0	0	0	0.0066177	2	10780	96.015	55.771	1	13880000
LALDVEIATYRK	12	Unmodified	_LALDVEIATYRK_			0	0	0	sp|P35908|K22E_HUMAN;CON__P35908;tr|A0A0G2JWX4|A0A0G2JWX4_RAT;sp|Q6IG02|K22E_RAT;tr|H0YID6|H0YID6_HUMAN;sp|P48668|K2C6C_HUMAN;sp|P02538|K2C6A_HUMAN;CON__P48668;CON__P04259;CON__P02538;sp|P50446|K2C6A_MOUSE;CON__P50446;tr|Q3UV11|Q3UV11_MOUSE;sp|Q9Z331|K2C6B_MOUSE;sp|Q5XKE5|K2C79_HUMAN;CON__Q5XKE5;sp|O95678|K2C75_HUMAN;CON__O95678;sp|Q6IG05|K2C75_RAT;sp|Q8BGZ7|K2C75_MOUSE;CON__Q8BGZ7;sp|P07744|K2C4…	sp|P35908|K22E_HUMAN;sp|P48668|K2C6C_HUMAN;sp|P13647|K2C5_HUMAN;sp|P04259|K2C6B_HUMAN	sp|P35908|K22E_HUMAN	MULTI-MSMS	wk1_s_trap_1	1_s_trap_1	464.6013	3	464.601282	1390.78202	51838.05	-0.0082331	-3.8251E-06	0.59125	0.0002747	0.58302	0.00027087	464.601448904741	42.586	3.7674	42.586	40.555	44.322	-3.8147E-06					1217	557	3	0	0	0	0.014453	4	11681	65.395	45.299	1	22970000
LALDVEIATYRK	12	Unmodified	_LALDVEIATYRK_			0	0	0	sp|P35908|K22E_HUMAN;CON__P35908;tr|A0A0G2JWX4|A0A0G2JWX4_RAT;sp|Q6IG02|K22E_RAT;tr|H0YID6|H0YID6_HUMAN;sp|P48668|K2C6C_HUMAN;sp|P02538|K2C6A_HUMAN;CON__P48668;CON__P04259;CON__P02538;sp|P50446|K2C6A_MOUSE;CON__P50446;tr|Q3UV11|Q3UV11_MOUSE;sp|Q9Z331|K2C6B_MOUSE;sp|Q5XKE5|K2C79_HUMAN;CON__Q5XKE5;sp|O95678|K2C75_HUMAN;CON__O95678;sp|Q6IG05|K2C75_RAT;sp|Q8BGZ7|K2C75_MOUSE;CON__Q8BGZ7;sp|P07744|K2C4…	sp|P35908|K22E_HUMAN;sp|P48668|K2C6C_HUMAN;sp|P13647|K2C5_HUMAN;sp|P04259|K2C6B_HUMAN	sp|P35908|K22E_HUMAN	MULTI-MSMS	wk1_s_trap_2	1_s_trap_2	464.6014	3	464.601282	1390.78202	51654.7	0.38413	0.00017847	0.14984	6.9615E-05	0.53397	0.00024808	464.601295445842	39.205	2.6951	39.205	38.626	41.321	0					1096	388	5	0	0	0	0.0029723	4	10867	82.362	38.21	1	58449000
LALDVEIATYRK	12	Unmodified	_LALDVEIATYRK_			0	0	0	sp|P35908|K22E_HUMAN;CON__P35908;tr|A0A0G2JWX4|A0A0G2JWX4_RAT;sp|Q6IG02|K22E_RAT;tr|H0YID6|H0YID6_HUMAN;sp|P48668|K2C6C_HUMAN;sp|P02538|K2C6A_HUMAN;CON__P48668;CON__P04259;CON__P02538;sp|P50446|K2C6A_MOUSE;CON__P50446;tr|Q3UV11|Q3UV11_MOUSE;sp|Q9Z331|K2C6B_MOUSE;sp|Q5XKE5|K2C79_HUMAN;CON__Q5XKE5;sp|O95678|K2C75_HUMAN;CON__O95678;sp|Q6IG05|K2C75_RAT;sp|Q8BGZ7|K2C75_MOUSE;CON__Q8BGZ7;sp|P07744|K2C4…	sp|P35908|K22E_HUMAN;sp|P48668|K2C6C_HUMAN;sp|P13647|K2C5_HUMAN;sp|P04259|K2C6B_HUMAN	sp|P35908|K22E_HUMAN	MULTI-MSMS	wk1_s_trap_2	1_s_trap_2	464.6014	3	464.601282	1390.78202	51414.08	-0.13269	-6.1646E-05	0.66476	0.00030885	0.53208	0.0002472	464.601491270127	42.579	4.1056	42.579	40.94	45.045	0					1582	617	3	0	0	0	0.014453	2	12163	65.395	45.299	1	21685000
LALDVEIATYRK	12	Unmodified	_LALDVEIATYRK_			0	0	0	sp|P35908|K22E_HUMAN;CON__P35908;tr|A0A0G2JWX4|A0A0G2JWX4_RAT;sp|Q6IG02|K22E_RAT;tr|H0YID6|H0YID6_HUMAN;sp|P48668|K2C6C_HUMAN;sp|P02538|K2C6A_HUMAN;CON__P48668;CON__P04259;CON__P02538;sp|P50446|K2C6A_MOUSE;CON__P50446;tr|Q3UV11|Q3UV11_MOUSE;sp|Q9Z331|K2C6B_MOUSE;sp|Q5XKE5|K2C79_HUMAN;CON__Q5XKE5;sp|O95678|K2C75_HUMAN;CON__O95678;sp|Q6IG05|K2C75_RAT;sp|Q8BGZ7|K2C75_MOUSE;CON__Q8BGZ7;sp|P07744|K2C4…	sp|P35908|K22E_HUMAN;sp|P48668|K2C6C_HUMAN;sp|P13647|K2C5_HUMAN;sp|P04259|K2C6B_HUMAN	sp|P35908|K22E_HUMAN	MULTI-SECPEP	wk1_s_trap_2	1_s_trap_2	696.8594	2	696.398284	1390.78202	42582.37	-0.7014	-0.00048846	0.4482	0.00031213	-0.2532	-0.00017633	696.398471329964	39.229	0.85456	39.229	38.833	39.688	-3.8147E-06					201	122	3	0	0	0	0.012512	1	10986	73.067	57.177	1	6285100
LALDVEIATYRK	12	Unmodified	_LALDVEIATYRK_			0	0	0	sp|P35908|K22E_HUMAN;CON__P35908;tr|A0A0G2JWX4|A0A0G2JWX4_RAT;sp|Q6IG02|K22E_RAT;tr|H0YID6|H0YID6_HUMAN;sp|P48668|K2C6C_HUMAN;sp|P02538|K2C6A_HUMAN;CON__P48668;CON__P04259;CON__P02538;sp|P50446|K2C6A_MOUSE;CON__P50446;tr|Q3UV11|Q3UV11_MOUSE;sp|Q9Z331|K2C6B_MOUSE;sp|Q5XKE5|K2C79_HUMAN;CON__Q5XKE5;sp|O95678|K2C75_HUMAN;CON__O95678;sp|Q6IG05|K2C75_RAT;sp|Q8BGZ7|K2C75_MOUSE;CON__Q8BGZ7;sp|P07744|K2C4…	sp|P35908|K22E_HUMAN;sp|P48668|K2C6C_HUMAN;sp|P13647|K2C5_HUMAN;sp|P04259|K2C6B_HUMAN	sp|P35908|K22E_HUMAN	MULTI-MSMS	wk3_s_trap_1	3_s_trap_1	696.3983	2	696.398284	1390.78202	42933.14	-0.73552	-0.00051222	1.0889	0.00075834	0.35342	0.00024612	696.398659363703	39.315	1.3865	39.315	38.823	40.209	0					362	204	3	0	0	0	0.00023763	2	9954	104.52	63.934	1	32459000
LALDVEIATYRK	12	Unmodified	_LALDVEIATYRK_			0	0	0	sp|P35908|K22E_HUMAN;CON__P35908;tr|A0A0G2JWX4|A0A0G2JWX4_RAT;sp|Q6IG02|K22E_RAT;tr|H0YID6|H0YID6_HUMAN;sp|P48668|K2C6C_HUMAN;sp|P02538|K2C6A_HUMAN;CON__P48668;CON__P04259;CON__P02538;sp|P50446|K2C6A_MOUSE;CON__P50446;tr|Q3UV11|Q3UV11_MOUSE;sp|Q9Z331|K2C6B_MOUSE;sp|Q5XKE5|K2C79_HUMAN;CON__Q5XKE5;sp|O95678|K2C75_HUMAN;CON__O95678;sp|Q6IG05|K2C75_RAT;sp|Q8BGZ7|K2C75_MOUSE;CON__Q8BGZ7;sp|P07744|K2C4…	sp|P35908|K22E_HUMAN;sp|P48668|K2C6C_HUMAN;sp|P13647|K2C5_HUMAN;sp|P04259|K2C6B_HUMAN	sp|P35908|K22E_HUMAN	MULTI-MSMS	wk3_s_trap_1	3_s_trap_1	464.6014	3	464.601282	1390.78202	51264.06	0.20139	9.3566E-05	0.43316	0.00020125	0.63455	0.00029481	464.601409504944	39.316	3.0966	39.316	38.758	41.854	0					1334	449	5	0	0	0	0.0093963	2	10083	67.153	38.826	1	223460000
LALDVEIATYRK	12	Unmodified	_LALDVEIATYRK_			0	0	0	sp|P35908|K22E_HUMAN;CON__P35908;tr|A0A0G2JWX4|A0A0G2JWX4_RAT;sp|Q6IG02|K22E_RAT;tr|H0YID6|H0YID6_HUMAN;sp|P48668|K2C6C_HUMAN;sp|P02538|K2C6A_HUMAN;CON__P48668;CON__P04259;CON__P02538;sp|P50446|K2C6A_MOUSE;CON__P50446;tr|Q3UV11|Q3UV11_MOUSE;sp|Q9Z331|K2C6B_MOUSE;sp|Q5XKE5|K2C79_HUMAN;CON__Q5XKE5;sp|O95678|K2C75_HUMAN;CON__O95678;sp|Q6IG05|K2C75_RAT;sp|Q8BGZ7|K2C75_MOUSE;CON__Q8BGZ7;sp|P07744|K2C4…	sp|P35908|K22E_HUMAN;sp|P48668|K2C6C_HUMAN;sp|P13647|K2C5_HUMAN;sp|P04259|K2C6B_HUMAN	sp|P35908|K22E_HUMAN	MULTI-MSMS	wk3_s_trap_2	3_s_trap_2	464.6017	3	464.601282	1390.78202	51343.1	0.64856	0.00030132	-0.058651	-2.7249E-05	0.58991	0.00027407	464.601209462511	39.157	4.3338	39.157	38.637	42.971	0					1611	644	5	0	0	0	0.0063602	3	10157	70.488	44.124	1	186890000
LALDVEIATYRK	12	Unmodified	_LALDVEIATYRK_			0	0	0	sp|P35908|K22E_HUMAN;CON__P35908;tr|A0A0G2JWX4|A0A0G2JWX4_RAT;sp|Q6IG02|K22E_RAT;tr|H0YID6|H0YID6_HUMAN;sp|P48668|K2C6C_HUMAN;sp|P02538|K2C6A_HUMAN;CON__P48668;CON__P04259;CON__P02538;sp|P50446|K2C6A_MOUSE;CON__P50446;tr|Q3UV11|Q3UV11_MOUSE;sp|Q9Z331|K2C6B_MOUSE;sp|Q5XKE5|K2C79_HUMAN;CON__Q5XKE5;sp|O95678|K2C75_HUMAN;CON__O95678;sp|Q6IG05|K2C75_RAT;sp|Q8BGZ7|K2C75_MOUSE;CON__Q8BGZ7;sp|P07744|K2C4…	sp|P35908|K22E_HUMAN;sp|P48668|K2C6C_HUMAN;sp|P13647|K2C5_HUMAN;sp|P04259|K2C6B_HUMAN	sp|P35908|K22E_HUMAN	MULTI-MSMS	wk3_s_trap_2	3_s_trap_2	696.3985	2	696.398284	1390.78202	42252.34	-0.5258	-0.00036616	0.74257	0.00051712	0.21677	0.00015096	696.398468736447	39.143	1.2463	39.143	38.706	39.953	0					335	182	3	0	0	0	0.00077534	2	9981	83.862	57.189	1	19531000
LALDVEIATYRK	12	Unmodified	_LALDVEIATYRK_			0	0	0	sp|P35908|K22E_HUMAN;CON__P35908;tr|A0A0G2JWX4|A0A0G2JWX4_RAT;sp|Q6IG02|K22E_RAT;tr|H0YID6|H0YID6_HUMAN;sp|P48668|K2C6C_HUMAN;sp|P02538|K2C6A_HUMAN;CON__P48668;CON__P04259;CON__P02538;sp|P50446|K2C6A_MOUSE;CON__P50446;tr|Q3UV11|Q3UV11_MOUSE;sp|Q9Z331|K2C6B_MOUSE;sp|Q5XKE5|K2C79_HUMAN;CON__Q5XKE5;sp|O95678|K2C75_HUMAN;CON__O95678;sp|Q6IG05|K2C75_RAT;sp|Q8BGZ7|K2C75_MOUSE;CON__Q8BGZ7;sp|P07744|K2C4…	sp|P35908|K22E_HUMAN;sp|P48668|K2C6C_HUMAN;sp|P13647|K2C5_HUMAN;sp|P04259|K2C6B_HUMAN	sp|P35908|K22E_HUMAN	MULTI-MSMS	wk5_s_trap_1	5_s_trap_1	464.6015	3	464.601282	1390.78202	51022.18	0.47432	0.00022037	0.15973	7.4209E-05	0.63404	0.00029458	464.601251335226	39.33	1.7529	39.33	38.837	40.59	0					866	270	5	0	0	0	0.018725	3	9964	60.49	39.633	1	93439000
LALDVEIATYRK	12	Unmodified	_LALDVEIATYRK_			0	0	0	sp|P35908|K22E_HUMAN;CON__P35908;tr|A0A0G2JWX4|A0A0G2JWX4_RAT;sp|Q6IG02|K22E_RAT;tr|H0YID6|H0YID6_HUMAN;sp|P48668|K2C6C_HUMAN;sp|P02538|K2C6A_HUMAN;CON__P48668;CON__P04259;CON__P02538;sp|P50446|K2C6A_MOUSE;CON__P50446;tr|Q3UV11|Q3UV11_MOUSE;sp|Q9Z331|K2C6B_MOUSE;sp|Q5XKE5|K2C79_HUMAN;CON__Q5XKE5;sp|O95678|K2C75_HUMAN;CON__O95678;sp|Q6IG05|K2C75_RAT;sp|Q8BGZ7|K2C75_MOUSE;CON__Q8BGZ7;sp|P07744|K2C4…	sp|P35908|K22E_HUMAN;sp|P48668|K2C6C_HUMAN;sp|P13647|K2C5_HUMAN;sp|P04259|K2C6B_HUMAN	sp|P35908|K22E_HUMAN	MULTI-MSMS	wk5_s_trap_2	5_s_trap_2	464.6015	3	464.601282	1390.78202	51385.67	0.42609	0.00019796	0.2662	0.00012367	0.69228	0.00032164	464.601314682311	38.902	1.8668	38.902	38.381	40.247	0					826	279	4	0	0	0	0.010494	3	9856	67.385	39.179	1	67233000
LALDVEIATYRK	12	Unmodified	_LALDVEIATYRK_			0	0	0	sp|P35908|K22E_HUMAN;CON__P35908;tr|A0A0G2JWX4|A0A0G2JWX4_RAT;sp|Q6IG02|K22E_RAT;tr|H0YID6|H0YID6_HUMAN;sp|P48668|K2C6C_HUMAN;sp|P02538|K2C6A_HUMAN;CON__P48668;CON__P04259;CON__P02538;sp|P50446|K2C6A_MOUSE;CON__P50446;tr|Q3UV11|Q3UV11_MOUSE;sp|Q9Z331|K2C6B_MOUSE;sp|Q5XKE5|K2C79_HUMAN;CON__Q5XKE5;sp|O95678|K2C75_HUMAN;CON__O95678;sp|Q6IG05|K2C75_RAT;sp|Q8BGZ7|K2C75_MOUSE;CON__Q8BGZ7;sp|P07744|K2C4…	sp|P35908|K22E_HUMAN;sp|P48668|K2C6C_HUMAN;sp|P13647|K2C5_HUMAN;sp|P04259|K2C6B_HUMAN	sp|P35908|K22E_HUMAN	MULTI-SECPEP	wk5_s_trap_2	5_s_trap_2	696.8578	2	696.398284	1390.78202	43465.58	-0.53	-0.00036909	0.39137	0.00027255	-0.13863	-9.6543E-05	696.398402548908	38.924	0.75148	38.924	38.506	39.257	0					215	112	3	0	0	0	0.037227	1	9932	49.35	34.684	1	6626300
LALDVEIATYRK	12	Unmodified	_LALDVEIATYRK_			0	0	0	sp|P35908|K22E_HUMAN;CON__P35908;tr|A0A0G2JWX4|A0A0G2JWX4_RAT;sp|Q6IG02|K22E_RAT;tr|H0YID6|H0YID6_HUMAN;sp|P48668|K2C6C_HUMAN;sp|P02538|K2C6A_HUMAN;CON__P48668;CON__P04259;CON__P02538;sp|P50446|K2C6A_MOUSE;CON__P50446;tr|Q3UV11|Q3UV11_MOUSE;sp|Q9Z331|K2C6B_MOUSE;sp|Q5XKE5|K2C79_HUMAN;CON__Q5XKE5;sp|O95678|K2C75_HUMAN;CON__O95678;sp|Q6IG05|K2C75_RAT;sp|Q8BGZ7|K2C75_MOUSE;CON__Q8BGZ7;sp|P07744|K2C4…	sp|P35908|K22E_HUMAN;sp|P48668|K2C6C_HUMAN;sp|P13647|K2C5_HUMAN;sp|P04259|K2C6B_HUMAN	sp|P35908|K22E_HUMAN	MULTI-MSMS	wk7_s_trap_1	7_s_trap_1	464.6015	3	464.601282	1390.78202	50974.39	0.24464	0.00011366	0.056141	2.6083E-05	0.30078	0.00013974	464.601231538905	43.978	4.7265	43.978	41.434	46.161	0					2363	738	4	0	0	0	8.5703E-10	11	11011	111.52	49.71	1	51837000
LALDVEIATYRK	12	Unmodified	_LALDVEIATYRK_			0	0	0	sp|P35908|K22E_HUMAN;CON__P35908;tr|A0A0G2JWX4|A0A0G2JWX4_RAT;sp|Q6IG02|K22E_RAT;tr|H0YID6|H0YID6_HUMAN;sp|P48668|K2C6C_HUMAN;sp|P02538|K2C6A_HUMAN;CON__P48668;CON__P04259;CON__P02538;sp|P50446|K2C6A_MOUSE;CON__P50446;tr|Q3UV11|Q3UV11_MOUSE;sp|Q9Z331|K2C6B_MOUSE;sp|Q5XKE5|K2C79_HUMAN;CON__Q5XKE5;sp|O95678|K2C75_HUMAN;CON__O95678;sp|Q6IG05|K2C75_RAT;sp|Q8BGZ7|K2C75_MOUSE;CON__Q8BGZ7;sp|P07744|K2C4…	sp|P35908|K22E_HUMAN;sp|P48668|K2C6C_HUMAN;sp|P13647|K2C5_HUMAN;sp|P04259|K2C6B_HUMAN	sp|P35908|K22E_HUMAN	MULTI-MSMS	wk7_s_trap_1	7_s_trap_1	696.3981	2	696.398284	1390.78202	43457.04	-0.64743	-0.00045087	0.70221	0.00048902	0.05478	3.8148E-05	696.398491001279	44.36	0.78749	44.36	44.228	45.015	0					170	125	3	0	0	0	0.021529	1	11210	60.434	41.191	1	6982900
LALDVEIATYRK	12	Unmodified	_LALDVEIATYRK_			0	0	0	sp|P35908|K22E_HUMAN;CON__P35908;tr|A0A0G2JWX4|A0A0G2JWX4_RAT;sp|Q6IG02|K22E_RAT;tr|H0YID6|H0YID6_HUMAN;sp|P48668|K2C6C_HUMAN;sp|P02538|K2C6A_HUMAN;CON__P48668;CON__P04259;CON__P02538;sp|P50446|K2C6A_MOUSE;CON__P50446;tr|Q3UV11|Q3UV11_MOUSE;sp|Q9Z331|K2C6B_MOUSE;sp|Q5XKE5|K2C79_HUMAN;CON__Q5XKE5;sp|O95678|K2C75_HUMAN;CON__O95678;sp|Q6IG05|K2C75_RAT;sp|Q8BGZ7|K2C75_MOUSE;CON__Q8BGZ7;sp|P07744|K2C4…	sp|P35908|K22E_HUMAN;sp|P48668|K2C6C_HUMAN;sp|P13647|K2C5_HUMAN;sp|P04259|K2C6B_HUMAN	sp|P35908|K22E_HUMAN	MULTI-MSMS	wk7_s_trap_1	7_s_trap_1	464.9355	3	464.601282	1390.78202	51202.22	0.20815	9.6707E-05	-0.37539	-0.00017441	-0.16724	-7.7701E-05	464.601101987172	46.291	0.62677	46.291	46.161	46.787	0					193	97	3	0	0	0	0.012273	1	11674	45.915	25.819	1	4934100
LALDVEIATYRK	12	Unmodified	_LALDVEIATYRK_			0	0	0	sp|P35908|K22E_HUMAN;CON__P35908;tr|A0A0G2JWX4|A0A0G2JWX4_RAT;sp|Q6IG02|K22E_RAT;tr|H0YID6|H0YID6_HUMAN;sp|P48668|K2C6C_HUMAN;sp|P02538|K2C6A_HUMAN;CON__P48668;CON__P04259;CON__P02538;sp|P50446|K2C6A_MOUSE;CON__P50446;tr|Q3UV11|Q3UV11_MOUSE;sp|Q9Z331|K2C6B_MOUSE;sp|Q5XKE5|K2C79_HUMAN;CON__Q5XKE5;sp|O95678|K2C75_HUMAN;CON__O95678;sp|Q6IG05|K2C75_RAT;sp|Q8BGZ7|K2C75_MOUSE;CON__Q8BGZ7;sp|P07744|K2C4…	sp|P35908|K22E_HUMAN;sp|P48668|K2C6C_HUMAN;sp|P13647|K2C5_HUMAN;sp|P04259|K2C6B_HUMAN	sp|P35908|K22E_HUMAN	MSMS	wk7_s_trap_1	7_s_trap_1	696.398	2	696.398284	1390.78202	NaN	NaN	NaN	NaN	NaN	NaN	NaN	NaN	43.206	1	43.206	42.706	43.706	0								0	0	0	0.00077006	1	10795	73.067	52.763	1
[truncated: 1,624 more rows]
[truncated: 10 more columns]
