# Supplementary material for: An Integrated Approach to Protein Discovery and Detection From Complex Biofluids
Source: Mol Cell Proteomics. 2023 Jun 9;22(7):100590. doi: 10.1016/j.mcpro.2023.100590 (PMC10388710; doi:10.1016/j.mcpro.2023.100590)
Supplement: Supplemental Data S5 [file mmc5.txt]

Sequence	Modifications	Mass	Mass Fractional Part	Protein Groups	Proteins	Unique (Groups)	Unique (Proteins)	Acetyl (Protein N-term)	Oxidation (M)	Missed cleavages	Experiment 1_s_trap_1	Experiment 1_s_trap_2	Experiment 3_s_trap_1	Experiment 3_s_trap_2	Experiment 5_digest_1	Experiment 5_digest_2	Experiment 5_s_trap_1	Experiment 5_s_trap_2	Experiment 7_digest_1	Experiment 7_digest_2	Experiment 7_s_trap_1	Experiment 7_s_trap_2	Retention time	Calibrated retention time	Charges	PEP	MS/MS scan number	Raw file	Score	Delta score	Intensity	Intensity 1_s_trap_1	Intensity 1_s_trap_2	Intensity 3_s_trap_1	Intensity 3_s_trap_2	Intensity 5_digest_1	Intensity 5_digest_2	Intensity 5_s_trap_1	Intensity 5_s_trap_2	Intensity 7_digest_1	Intensity 7_digest_2	Intensity 7_s_trap_1	Intensity 7_s_trap_2	Reverse	Potential contaminant	id	Protein group IDs	Peptide ID	Evidence IDs
AAMIVNQLSK	Oxidation (M)	1089.5852	0.58522975	39	sp|Q6P0K8|PLAK_RAT;sp|Q02257|PLAK_MOUSE;sp|P14923|PLAK_HUMAN;tr|A0A8L2R4T1|A0A8L2R4T1_RAT;tr|C9JTX4|C9JTX4_HUMAN;tr|C9J826|C9J826_HUMAN;tr|C9JK18|C9JK18_HUMAN;tr|C9JKY1|C9JKY1_HUMAN	yes	no	0	1	0	1	1									1	1	21.5	21.5	2	5.3141E-05	4768	wk7_s_trap_1	57.96	33.805	21537000	7862500	9058200	0	0	0	0	0	0	0	0	2542100	2074400			0	39	0	0;1;2;3
AAQEEYVK	Unmodified	936.45526	0.45526144	27	tr|H3BR68|H3BR68_HUMAN;tr|H3BQN4|H3BQN4_HUMAN;sp|P04075|ALDOA_HUMAN;tr|J3KPS3|J3KPS3_HUMAN;sp|P04075-2|ALDOA_HUMAN	yes	no	0	0	0		1											9.7753	9.7753	2	0.00090984	2117	wk1_s_trap_2	68.422	56.517	2120500	0	2120500	0	0	0	0	0	0	0	0	0	0			1	27	1	4
ADLEMQIESLTEELAYLK	Unmodified	2095.0395	0.039488138	11	sp|P13645|K1C10_HUMAN;CON__P13645;tr|A0A1B0GVI3|A0A1B0GVI3_HUMAN;sp|Q6IFW6|K1C10_RAT;tr|A0A0G2K2V6|A0A0G2K2V6_RAT	yes	no	0	0	0	2	2	2	2			2	2			2	2	68.643	68.643	2;3	1.9647E-227	16999	wk7_s_trap_1	215.23	203.31	2830000000	508420000	449830000	349680000	318630000	0	0	229520000	227450000	0	0	376070000	370430000		+	2	11	2	5;6;7;8;9;10;11;12;13;14;15;16;17;18;19;20
ADLEMQIESLTEELAYLK	Oxidation (M)	2111.0344	0.03440276	11	sp|P13645|K1C10_HUMAN;CON__P13645;tr|A0A1B0GVI3|A0A1B0GVI3_HUMAN;sp|Q6IFW6|K1C10_RAT;tr|A0A0G2K2V6|A0A0G2K2V6_RAT	yes	no	0	1	0	2	2	2	2			2	2			2	2	69.004	69.004	2;3	4.4142E-65	19355	wk1_s_trap_1	186.49	150.75	1577100000	326240000	306900000	220350000	227840000	0	0	102380000	117980000	0	0	148670000	126690000		+	3	11	2	21;22;23;24;25;26;27;28;29;30;31;32;33;34;35;36
AEAESLYQSK	Unmodified	1124.535	0.53496832	29	sp|P04264|K2C1_HUMAN;CON__P04264	yes	no	0	0	0	1	1	1	1			1	1			1	1	16.274	16.274	2	3.6313E-68	3427	wk7_s_trap_2	194.84	158.29	12942000000	2375200000	2372600000	1589600000	1636200000	0	0	1329000000	1309000000	0	0	1199800000	1130700000		+	4	29	3	37;38;39;40;41;42;43;44
AEFVEVTK	Unmodified	921.48075	0.48074791	9	CON__P02769	yes	yes	0	0	0			1	1							1	1	21.793	21.793	2	0.0094295	4787	wk7_s_trap_2	75.738	32.869	282660000	0	0	129290000	133060000	0	0	0	0	0	0	10375000	9934100		+	5	9	4	45;46;47;48
AFSAVDTDGNGTINAQELGAALK	Unmodified	2262.1128	0.11280451	72	sp|Q9NZT1|CALL5_HUMAN	yes	yes	0	0	0	2	1	2	2			2	2			2	2	45.87	45.87	2;3	1.2594E-22	11446	wk7_s_trap_2	73.294	65.301	186770000	30700000	14037000	28489000	30116000	0	0	29151000	25862000	0	0	13966000	14445000			6	72	5	49;50;51;52;53;54;55;56;57;58;59;60;61;62;63
AGELTPEEEAQYK	Acetyl (Protein N-term)	1505.6886	0.68856843	72	sp|Q9NZT1|CALL5_HUMAN	yes	yes	1	0	0	1	1		1			1				1	1	29.284	29.284	2	1.0959E-06	7809	wk1_s_trap_2	125.75	104.88	136400000	32998000	33628000	0	21050000	0	0	14021000	0	0	0	16253000	18446000			7	72	6	64;65;66;67;68;69
AGELTPEEEAQYKK	Acetyl (Protein N-term)	1633.7835	0.78353145	72	sp|Q9NZT1|CALL5_HUMAN	yes	yes	1	0	1	1	1	1	1			1	1				1	25.017	25.017	2	2.5012E-15	5922	wk5_s_trap_1	134.57	114.36	210090000	34270000	36772000	19160000	20121000	0	0	44918000	48534000	0	0	0	6311000			8	72	7	70;71;72;73;74;75;76
AITGFDDPFSGK	Unmodified	1253.5928	0.59281755	40;23	sp|P15924|DESP_HUMAN;sp|P15924-3|DESP_HUMAN;sp|P15924-2|DESP_HUMAN;sp|F1LMV6|DESP_RAT	no	no	0	0	0	1	1											42.228	42.228	2	0.012306	11930	wk1_s_trap_2	61.353	39.205	9870200	4694500	5175700	0	0	0	0	0	0	0	0	0	0			9	40;23	8	77;78
ALAAAGYDVEK	Unmodified	1106.5608	0.56078914	37	tr|A0A0G2K654|A0A0G2K654_RAT;sp|P15864|H12_MOUSE;sp|P16403|H12_HUMAN;sp|P15865|H14_RAT;sp|P10412|H14_HUMAN;tr|M0R7B4|M0R7B4_RAT;sp|P43277|H13_MOUSE;sp|P16402|H13_HUMAN;sp|P43274|H14_MOUSE;sp|P22492|H1T_HUMAN;sp|Q07133|H1T_MOUSE;sp|P06349|H1T_RAT;tr|I7HFT9|I7HFT9_MOUSE;sp|Q02539|H11_HUMAN	yes	no	0	0	0								1					22.174	22.174	2	0.012724	5189	wk5_s_trap_2	81.338	55.764	37467000	0	0	0	0	0	0	0	37467000	0	0	0	0			10	37	9	79
ALDPEISSGEGLRYQK	Unmodified	1761.8897	0.88972785	55	sp|Q08554-2|DSC1_HUMAN;sp|Q08554|DSC1_HUMAN	yes	no	0	0	0	1	1											29.888	29.888	3	0.0081925	7966	wk1_s_trap_1	54.598	37.932	6726900	3573500	3153400	0	0	0	0	0	0	0	0	0	0			11	55	10	80;81
ALNEINQFYQK	Unmodified	1366.6881	0.68811492	5	CON__P02663	yes	yes	0	0	0	1	1	1	1			1	1			1	1	34.934	34.934	2	1.0781E-66	9487	wk1_s_trap_1	199.29	162.89	148310000	29118000	29333000	7908200	6915600	0	0	35346000	32033000	0	0	3970700	3682500		+	12	5	11	82;83;84;85;86;87;88;89
ALNSIIDVYHK	Unmodified	1271.6874	0.68738664	32	sp|P05109|S10A8_HUMAN	yes	yes	0	0	0	1												36.3	36.3	2	0.0036395	9858	wk1_s_trap_1	105.4	79.837	9727600	9727600	0	0	0	0	0	0	0	0	0	0	0			13	32	12	90
ALNSIIDVYHKYSLIK	Unmodified	1876.0458	0.045834566	32	sp|P05109|S10A8_HUMAN	yes	yes	0	0	1					2	2							50.681	50.681	3;4	6.3016E-10	10037	wk5_digest_1	43.297	32.958	28868000	0	0	0	0	17122000	11746000	0	0	0	0	0	0			14	32	13	91;92;93;94
ANSSATETINK	Unmodified	1134.5517	0.55168102	40	sp|P15924|DESP_HUMAN	yes	yes	0	0	0	1	1										1	7.0038	7.0038	2	0.0044673	1454	wk1_s_trap_1	102.55	86.252	16878000	7382500	7725200	0	0	0	0	0	0	0	0	0	1770300			15	40	14	95;96;97
AQQIHSQTSQQYPLYDLDLGK	Unmodified	2432.1972	0.19720284	40	sp|P15924|DESP_HUMAN;sp|P15924-3|DESP_HUMAN;sp|P15924-2|DESP_HUMAN	yes	no	0	0	0	1	2	1				1	1			1	1	44.007	44.007	3	2.6853E-09	12206	wk1_s_trap_2	64.295	55.794	68610000	12392000	12113000	10046000	0	0	0	11365000	12154000	0	0	6232400	4308500			16	40	15	98;99;100;101;102;103;104;105
AQYEDIAQK	Unmodified	1064.5138	0.51383895	29	sp|P04264|K2C1_HUMAN	no	no	0	0	0	3	2	3	2			3	2			2	2	15.248	15.248	2	1.0122E-29	3896	wk1_s_trap_1	169.57	129.47	12895000000	2369700000	2372700000	1604200000	1611100000	0	0	1385400000	1392300000	0	0	1129500000	1030600000		+	17	29	16	106;107;108;109;110;111;112;113;114;115;116;117;118;119;120;121;122;123;124
AQYEEIANRSRTEAESWYQTK	Unmodified	2559.199	0.19899376	12	sp|P13647|K2C5_HUMAN;CON__P13647;tr|H0YI76|H0YI76_HUMAN;tr|H0YIN9|H0YIN9_HUMAN	yes	no	0	0	0	3	2	5	3			2	1			1	1	39.972	39.972	3;4	2.6512E-07	10644	wk7_s_trap_2	58.672	31.062	249980000	28929000	22352000	55714000	38122000	0	0	47089000	28466000	0	0	15347000	13965000		+	18	12	17	125;126;127;128;129;130;131;132;133;134;135;136;137;138;139;140;141;142
AQYEEIAQRSK	Unmodified	1321.6626	0.66262845	16	sp|P35908|K22E_HUMAN;CON__P35908	no	no	0	0	0	1	1	2	2			1	1			2	2	15.266	15.266	2;3	8.7602E-47	3351	wk3_s_trap_1	181.44	101.28	766810000	39820000	38812000	183750000	159400000	0	0	52599000	55732000	0	0	122120000	114570000		+	19	16	18	143;144;145;146;147;148;149;150;151;152;153;154
AQYEEIAQRSRAEAESWYQTK	Unmodified	2543.2041	0.20407913	4;28	sp|P48668|K2C6C_HUMAN;sp|P02538|K2C6A_HUMAN;CON__P48668;CON__P04259;CON__P02538;sp|P04259|K2C6B_HUMAN	no	no	0	0	0											1	1	45.238	45.238	4	6.4622E-18	11423	wk7_s_trap_1	94.384	71.748	12209000	0	0	0	0	0	0	0	0	0	0	6758100	5450700		+	20	4;28	19	155;156
ASGPPVSELITK	Unmodified	1197.6605	0.66050319	37	tr|A0A0G2K654|A0A0G2K654_RAT;sp|P15864|H12_MOUSE;sp|P16403|H12_HUMAN;sp|P15865|H14_RAT;sp|P10412|H14_HUMAN;tr|M0R7B4|M0R7B4_RAT;sp|P43277|H13_MOUSE;sp|P16402|H13_HUMAN	yes	no	0	0	0							1	1					32.423	32.423	2	0.0045449	8130	wk5_s_trap_1	83.775	54.717	57729000	0	0	0	0	0	0	31652000	26076000	0	0	0	0			21	37	20	157;158
ASLENSLEETK	Unmodified	1219.5932	0.59321148	3;10	sp|P02533|K1C14_HUMAN;CON__P02533;sp|Q9Z2K1|K1C16_MOUSE;CON__Q9Z2K1;CON__Q3ZAW8;tr|Q6IFU9|Q6IFU9_RAT;tr|Q6IFV0|Q6IFV0_RAT;sp|P08779|K1C16_HUMAN;CON__P08779;tr|K7ENW6|K7ENW6_HUMAN	no	no	0	0	0	1	1	1	1			1	1			1	1	25.203	25.203	2	6.0283E-98	5728	wk7_s_trap_1	210.93	164.81	1417200000	296160000	266710000	167660000	176680000	0	0	141240000	140890000	0	0	112500000	115380000		+	22	3;10	21	159;160;161;162;163;164;165;166
ATAVMPDGQFK	Unmodified	1163.5645	0.56449431	46	tr|B1AXW4|B1AXW4_MOUSE;tr|B1AXW5|B1AXW5_MOUSE;tr|A0A0A0MSI0|A0A0A0MSI0_HUMAN;tr|B1AXW6|B1AXW6_MOUSE;tr|A0A0G2K3Z9|A0A0G2K3Z9_RAT;sp|Q63716|PRDX1_RAT;sp|Q06830|PRDX1_HUMAN;sp|P35700|PRDX1_MOUSE	yes	no	0	0	0	1	1											25.75	25.75	2	0.0012652	6647	wk1_s_trap_2	63.816	44.838	8221600	4540000	3681600	0	0	0	0	0	0	0	0	0	0			23	46	22	167;168
ATVQQLEGRWRLVDSK	Acetyl (Protein N-term)	1927.0276	0.02755874	50	sp|Q01469|FABP5_HUMAN	yes	yes	1	0	0	1	1	2	1			1	1			1	1	48.244	48.244	3	2.4817E-09	12591	wk7_s_trap_1	92.773	70.941	111390000	19090000	11924000	18542000	6352500	0	0	19364000	16593000	0	0	10939000	8583800			24	50	23	169;170;171;172;173;174;175;176;177
AWSVARLSQK	Unmodified	1144.6353	0.63529149	9	CON__P02769	yes	yes	0	0	0			1	1									28.028	28.028	2	0.022459	6852	wk3_s_trap_2	85.731	10.621	13444000	0	0	7533200	5910700	0	0	0	0	0	0	0	0		+	25	9	24	178;179
DAEAWFNEK	Unmodified	1108.4825	0.48253882	11	sp|P13645|K1C10_HUMAN;CON__P13645;tr|A0A1B0GVI3|A0A1B0GVI3_HUMAN;sp|Q6IFW6|K1C10_RAT;tr|A0A0G2K2V6|A0A0G2K2V6_RAT;sp|Q7Z3Y7|K1C28_HUMAN;CON__Q7Z3Y7	yes	no	0	0	0	1	1	1	1			1	1			1	1	34.359	34.359	2	1.2008E-50	8065	wk7_s_trap_2	178.83	154.68	4260300000	828480000	827530000	540770000	579110000	0	0	489370000	409090000	0	0	288760000	297160000		+	26	11	25	180;181;182;183;184;185;186;187
DAEEWFFTK	Unmodified	1171.5186	0.51858998	3	sp|P02533|K1C14_HUMAN;CON__P02533;sp|Q6IFU7|K1C42_RAT	no	no	0	0	0	1	1	1	1			1	1			2	2	47.413	47.413	2	1.7995E-50	12061	wk7_s_trap_1	175.38	128.29	565610000	93250000	82438000	64181000	71820000	0	0	72863000	72147000	0	0	57264000	51642000		+	27	3	26	188;189;190;191;192;193;194;195;196;197
DAIPENLPPLTADFAEDK	Unmodified	1954.9524	0.95238769	9	CON__P02769	yes	yes	0	0	0			2	2									49.893	49.893	2;3	1.0121E-26	13316	wk3_s_trap_1	136.33	119.79	242500000	0	0	119450000	123060000	0	0	0	0	0	0	0	0		+	28	9	27	198;199;200;201
DANNPAEDGDAK	Unmodified	1215.5004	0.50037373	41	sp|P18437|HMGN2_RAT	yes	yes	0	0	0							2	2					4.3389	4.3389	2	1.0701E-13	797	wk5_s_trap_2	133.23	126.78	43054000	0	0	0	0	0	0	21658000	21396000	0	0	0	0			29	41	28	202;203;204;205
DATNVGDEGGFAPNILENK	Unmodified	1959.9174	0.91739917	34	sp|P06733-2|ENOA_HUMAN;tr|A0A2R8Y6G6|A0A2R8Y6G6_HUMAN;sp|P06733|ENOA_HUMAN;tr|B0QZL1|B0QZL1_MOUSE;tr|A0A8I6GJ97|A0A8I6GJ97_RAT;tr|A0A8I6ASH7|A0A8I6ASH7_RAT;tr|Q6PHC1|Q6PHC1_MOUSE;tr|A0A8L2QCV1|A0A8L2QCV1_RAT;tr|A0A8I6AR18|A0A8I6AR18_RAT;tr|M0R5J4|M0R5J4_RAT;tr|A0A8I6ART9|A0A8I6ART9_RAT;sp|P17182|ENOA_MOUSE;sp|P04764|ENOA_RAT	yes	no	0	0	0		1											40.895	40.895	2	0.014053	11488	wk1_s_trap_2	41.644	29.083	5790400	0	5790400	0	0	0	0	0	0	0	0	0	0			30	34	29	206
DAVEDLESVGK	Unmodified	1160.5561	0.55609769	49	sp|P81605|DCD_HUMAN;sp|P81605-2|DCD_HUMAN	yes	no	0	0	0	1	2	2	2			2	1			1	2	33.072	33.072	2	0.00022792	7922	wk7_s_trap_1	99.815	60.793	753460000	121450000	115830000	154580000	145980000	0	0	72403000	57944000	0	0	42951000	42327000			31	49	30	207;208;209;210;211;212;213;214;215;216;217;218;219
DDELTGF	Unmodified	795.32866	0.32866394	25	sp|P01040|CYTA_HUMAN	yes	yes	0	0	0	1	1	1								1	1	34.395	34.395	1	0.00059141	9316	wk1_s_trap_1	104.94	93.83	20875000	7283300	6093100	3538000	0	0	0	0	0	0	0	2245400	1715500			32	25	31	220;221;222;223;224
DDQDGAFTK	Unmodified	995.4196	0.41960421	58	tr|K7ESE8|K7ESE8_HUMAN;sp|Q13867|BLMH_HUMAN	yes	no	0	0	0	1	2											10.021	10.021	2	0.0012366	2142	wk1_s_trap_2	76.679	40.799	0	0	0	0	0	0	0	0	0	0	0	0	0			33	58	32	225;226;227
DDSPDLPK	Unmodified	885.40798	0.40797689	9	CON__P02769	yes	yes	0	0	0			1	1									15.338	15.338	2	0.035049	3383	wk3_s_trap_1	78.324	67.348	138300000	0	0	69689000	68610000	0	0	0	0	0	0	0	0		+	34	9	33	228;229
DEAEALYQTK	Unmodified	1166.5455	0.54553301	20	sp|Q7Z794|K2C1B_HUMAN;CON__Q7Z794	no	no	0	0	0		1									1		21.343	21.343	2	0.040365	5421	wk1_s_trap_2	72.607	57.938	4396800	0	4396800	0	0	0	0	0	0	0	0	0	0		+	35	20	34	230;231
DERFFSDK	Unmodified	1042.472	0.47197413	7	CON__P02668	yes	yes	0	0	0	1	2											21.838	21.838	2	0.0037438	5523	wk1_s_trap_1	107.57	48.329	25049000	12938000	12110000	0	0	0	0	0	0	0	0	0	0		+	36	7	35	232;233;234
DGVVEITGK	Unmodified	916.48656	0.48656157	31	sp|P04792|HSPB1_HUMAN;tr|A0A6Q8PHJ6|A0A6Q8PHJ6_HUMAN;tr|A0A6Q8PFK8|A0A6Q8PFK8_HUMAN	yes	no	0	0	0		1											19.672	19.672	2	0.034651	4988	wk1_s_trap_2	74.301	50.777	13122000	0	13122000	0	0	0	0	0	0	0	0	0	0			37	31	36	235
DIENQYETQITQIEHEVSSSGQEVQSSAK	Unmodified	3263.5066	0.5065879	15	sp|P35527|K1C9_HUMAN;CON__P35527;tr|K7EQQ3|K7EQQ3_HUMAN	yes	no	0	0	0	3	3	5	4			5	5			4	4	54.367	54.367	3;4	6.5457E-213	16009	wk1_s_trap_2	259.32	241.67	6778200000	1009500000	880190000	919970000	872720000	0	0	757820000	706130000	0	0	811780000	820150000		+	38	15	37	236;237;238;239;240;241;242;243;244;245;246;247;248;249;250;251;252;253;254;255;256;257;258;259;260;261;262;263;264;265;266;267;268
DIISDTSGDFRK	Unmodified	1352.6572	0.65720872	35	tr|B0V2N5|B0V2N5_MOUSE;sp|P07356|ANXA2_MOUSE	no	no	0	0	0								1					30.157	30.157	2	0.039767	7408	wk5_s_trap_2	28.013	16.165	2662200	0	0	0	0	0	0	0	2662200	0	0	0	0			39	35	38	269
DLAEYQK	Unmodified	865.41815	0.41814765	67	tr|Q05DD9|Q05DD9_MOUSE;tr|E9Q2E2|E9Q2E2_MOUSE;sp|Q80UF4|SDCG8_MOUSE	yes	no	0	0	0	1	1											10.269	10.269	2	0.039156	2276	wk1_s_trap_1	62.338	3.7871	75450000	39484000	35965000	0	0	0	0	0	0	0	0	0	0			40	67	39	270;271
DLGEEHFK	Unmodified	973.45051	0.45051041	9	CON__P02769	yes	yes	0	0	0			1										17.596	17.596	2	0.026562	3928	wk3_s_trap_1	89.296	53.11	74459000	0	0	74459000	0	0	0	0	0	0	0	0	0		+	41	9	40	272
DLRNVSTGDVNVEMNAAPGVDLTQLLNNMRSQYEQLAEQNRK	2 Oxidation (M)	4762.3039	0.30389289	11	sp|P13645|K1C10_HUMAN;CON__P13645;tr|A0A1B0GVI3|A0A1B0GVI3_HUMAN	yes	no	0	2	0		1											54.645	54.645	5	2.9158E-14	15744	wk1_s_trap_2	52.057	45.191	17048000	0	17048000	0	0	0	0	0	0	0	0	0	0		+	42	11	41	273
DLSMIVLLPNEIDGLQK	Unmodified	1897.0231	0.023050213	42	sp|P29508|SPB3_HUMAN;sp|P48594|SPB4_HUMAN;tr|H0Y5H9|H0Y5H9_HUMAN	yes	no	0	0	0	1	1	1	1							1	1	63.412	63.412	2	1.5159E-08	17947	wk1_s_trap_2	113.47	90.939	31979000	7519200	6842300	3444100	4121900	0	0	0	0	0	0	4988400	5062700			43	42	42	274;275;276;277;278;279
DQIVDLTVGNNK	Unmodified	1314.6779	0.67794416	15	sp|P35527|K1C9_HUMAN;CON__P35527	yes	no	0	0	0	1	1	1	1			1	1			1	2	31.524	31.524	2	4.9374E-162	7377	wk7_s_trap_1	243.82	221.1	4674800000	778760000	759550000	682510000	623880000	0	0	579970000	405230000	0	0	424140000	420790000		+	44	15	43	280;281;282;283;284;285;286;287;288
DVDAAYMNK	Oxidation (M)	1041.4437	0.44371047	12;4;28;62;74	sp|P48668|K2C6C_HUMAN;sp|P02538|K2C6A_HUMAN;CON__P48668;CON__P04259;CON__P02538;sp|P50446|K2C6A_MOUSE;CON__P50446;sp|O95678|K2C75_HUMAN;CON__O95678;sp|Q14CN4-3|K2C72_HUMAN;sp|Q14CN4-2|K2C72_HUMAN;sp|Q14CN4|K2C72_HUMAN;CON__Q14CN4-1;sp|Q6IME9|K2C72_MOUSE;sp|Q6IG04|K2C72_RAT;CON__Q6IME9;sp|P13647|K2C5_HUMAN;CON__P13647;sp|Q6P6Q2|K2C5_RAT;CON__Q5XQN5;tr|F7FFV2|F7FFV2_RAT;sp|Q922U2|K2C5_MOUSE;CON__Q9…	no	no	0	1	0	1	1					1				1	1	10.551	10.551	2	0.0025228	2259	wk1_s_trap_2	105.04	59.959	159650000	59188000	61854000	0	0	0	0	14279000	0	0	0	12626000	11708000		+	45	4;12;28;62;74	44	289;290;291;292;293
DVDAAYMNK	Unmodified	1025.4488	0.44879585	12;4;28;62;74	sp|P48668|K2C6C_HUMAN;sp|P02538|K2C6A_HUMAN;CON__P48668;CON__P04259;CON__P02538;sp|P50446|K2C6A_MOUSE;CON__P50446;sp|O95678|K2C75_HUMAN;CON__O95678;sp|Q14CN4-3|K2C72_HUMAN;sp|Q14CN4-2|K2C72_HUMAN;sp|Q14CN4|K2C72_HUMAN;CON__Q14CN4-1;sp|Q6IME9|K2C72_MOUSE;sp|Q6IG04|K2C72_RAT;CON__Q6IME9;sp|P13647|K2C5_HUMAN;CON__P13647;sp|Q6P6Q2|K2C5_RAT;CON__Q5XQN5;tr|F7FFV2|F7FFV2_RAT;sp|Q922U2|K2C5_MOUSE;CON__Q9…	no	no	0	0	0	2	2	1	1			1	2			1	1	17.321	17.321	1;2	1.8494E-20	3752	wk7_s_trap_2	151.29	24.174	887870000	155600000	152670000	119630000	119080000	0	0	89028000	93934000	0	0	77636000	80288000		+	46	4;12;28;62;74	44	294;295;296;297;298;299;300;301;302;303;304
DVDGAYMTK	Oxidation (M)	1014.4328	0.43281144	29	sp|P04264|K2C1_HUMAN;CON__P04264	yes	no	0	1	0	13	6	1	1			2	1			10	2	12.164	12.164	2	0.0029772	2172	wk1_s_trap_1	90.709	54.314	1905900000	537100000	508820000	198660000	204320000	0	0	132260000	134770000	0	0	96655000	93342000		+	47	29	45	305;306;307;308;309;310;311;312;313;314;315;316;317;318;319;320;321;322;323;324;325;326;327;328;329;330;331;332;333;334;335;336;337;338;339;340
DVDGAYMTK	Unmodified	998.4379	0.43789681	29	sp|P04264|K2C1_HUMAN;CON__P04264	yes	no	0	0	0	1	1	1	1			1	1			1	1	16.421	16.421	2	0.0025534	3937	wk7_s_trap_1	106.91	58.124	5653500000	881940000	901260000	754000000	819960000	0	0	599800000	628180000	0	0	538340000	529990000		+	48	29	45	341;342;343;344;345;346;347;348
DVDNAYMIK	Oxidation (M)	1083.4907	0.49066067	16	sp|P35908|K22E_HUMAN;CON__P35908	yes	no	0	1	0	1	1	1	1							1	1	20.931	20.931	2	0.0010034	5308	wk1_s_trap_2	113.5	92.204	545710000	120550000	128020000	96174000	105600000	0	0	0	0	0	0	46368000	48992000		+	49	16	46	349;350;351;352;353;354
DVDNAYMIK	Unmodified	1067.4957	0.49574604	16	sp|P35908|K22E_HUMAN;CON__P35908	yes	no	0	0	0	1	1	1	1			1	1			1	1	26.391	26.391	2	0.0014103	6065	wk7_s_trap_1	109.01	90.23	1320500000	205530000	186100000	231530000	232110000	0	0	132710000	133450000	0	0	101660000	97391000		+	50	16	46	355;356;357;358;359;360;361;362
DVLDSVL	Unmodified	759.40143	0.40143495	49	sp|P81605|DCD_HUMAN	yes	yes	0	0	0		1											45.844	45.844	1	0.0090058	13347	wk1_s_trap_2	56.51	42.958	66384000	0	66384000	0	0	0	0	0	0	0	0	0	0			51	49	47	363
DVLGAAK	Unmodified	672.38064	0.38063993	57	tr|A0A8I5KXY1|A0A8I5KXY1_HUMAN;tr|A0A8I5KPM1|A0A8I5KPM1_HUMAN;tr|A0A8I5KUU7|A0A8I5KUU7_HUMAN;tr|A0A8I5KQZ1|A0A8I5KQZ1_HUMAN;tr|A0A3B3ISR7|A0A3B3ISR7_HUMAN;tr|E9PIF2|E9PIF2_HUMAN;tr|D3ZBY5|D3ZBY5_RAT;sp|Q80Y44|DDX10_MOUSE;sp|Q13206|DDX10_HUMAN;tr|A0A8I5KSH6|A0A8I5KSH6_HUMAN	yes	no	0	0	0			1	1									8.4702	8.4702	1	0.00097376	1898	wk3_s_trap_1	51.572	16.68	86677000	0	0	28106000	58571000	0	0	0	0	0	0	0	0			52	57	48	364;365
DYSPYFK	Unmodified	918.41233	0.41233399	3;10;65	sp|P02533|K1C14_HUMAN;CON__P02533;tr|A0A0G2JW58|A0A0G2JW58_RAT;tr|A0A0G2JT54|A0A0G2JT54_RAT;sp|Q6IFV1|K1C14_RAT;tr|A0A8I6A5I5|A0A8I6A5I5_RAT;tr|A0A0G2JXJ9|A0A0G2JXJ9_RAT;sp|Q9Z2K1|K1C16_MOUSE;CON__Q9Z2K1;CON__Q3ZAW8;sp|P08779|K1C16_HUMAN;CON__P08779;sp|Q61781|K1C14_MOUSE	no	no	0	0	0	2	1	1	2			1	1			1	1	28.135	28.135	1;2	0.0010821	7377	wk1_s_trap_1	95.541	27.229	491530000	111490000	100080000	51260000	57881000	0	0	43898000	43164000	0	0	42503000	41259000		+	53	3;10;65	49	366;367;368;369;370;371;372;373;374;375
EDLARLLRDYQELMNTK	Oxidation (M)	2123.0681	0.068102925	29	sp|P04264|K2C1_HUMAN;CON__P04264	yes	no	0	1	0	1	1	1	1			1	1					52.321	52.321	3	3.2293E-05	13939	wk3_s_trap_1	71.558	49.344	133130000	23571000	20794000	27830000	23972000	0	0	21143000	15819000	0	0	0	0		+	54	29	50	376;377;378;379;380;381
EDLARLLRDYQELMNTK	Unmodified	2107.0732	0.073188303	29	sp|P04264|K2C1_HUMAN;CON__P04264	yes	no	0	0	0	2	2	2	2			1	1			2	2	60.223	60.223	3;4	1.1018E-77	15883	wk3_s_trap_2	189.81	58.253	463240000	63528000	57486000	120990000	106650000	0	0	32603000	23677000	0	0	34795000	23511000		+	55	29	50	382;383;384;385;386;387;388;389;390;391;392;393;394;395
EDLARLLRDYQELMNVK	Unmodified	2105.0939	0.093923745	16	sp|P35908|K22E_HUMAN;CON__P35908	yes	no	0	0	0	1	1	1	1			1	1					62.317	62.317	3	0.00065039	16435	wk3_s_trap_2	60.209	35.042	63187000	6826600	7269200	19866000	19715000	0	0	4167500	5342900	0	0	0	0		+	56	16	51	396;397;398;399;400;401
EEAEALYHSK	Unmodified	1175.5459	0.54586736	16	sp|P35908|K22E_HUMAN;CON__P35908	yes	no	0	0	0	2	2	2	2			1	2			2	2	14.422	14.422	2;3	1.5167E-41	3017	wk7_s_trap_2	169.44	158.08	1431400000	257400000	247330000	303130000	285610000	0	0	58005000	52419000	0	0	114640000	112920000		+	57	16	52	402;403;404;405;406;407;408;409;410;411;412;413;414;415;416
EELAYLK	Unmodified	864.45928	0.45928418	3;65;17	sp|P02533|K1C14_HUMAN;CON__P02533;tr|A0A0G2JW58|A0A0G2JW58_RAT;tr|A0A0G2JT54|A0A0G2JT54_RAT;sp|Q6IFV1|K1C14_RAT;sp|Q6IFU7|K1C42_RAT;tr|K7ESE1|K7ESE1_HUMAN;tr|A0A8I6A5I5|A0A8I6A5I5_RAT;tr|A0A0G2JXJ9|A0A0G2JXJ9_RAT;tr|K7EMS3|K7EMS3_HUMAN;tr|C9JM50|C9JM50_HUMAN;sp|P08727|K1C19_HUMAN;CON__P08727;sp|Q63279|K1C19_RAT;sp|P19001|K1C19_MOUSE;CON__P19001;sp|Q61781|K1C14_MOUSE;tr|A0A8I5ZN82|A0A8I5ZN82_RAT;t…	no	no	0	0	0	1	1	1	1			1	1			1	1	26.723	26.723	2	0.0036838	6035	wk7_s_trap_2	79.454	10.021	520530000	134100000	142290000	49489000	48738000	0	0	45249000	45198000	0	0	26193000	29278000		+	58	3;65;17	53	417;418;419;420;421;422;423;424
EELAYLRK	Unmodified	1020.5604	0.56039521	10	sp|P08779|K1C16_HUMAN;CON__P08779;tr|K7ENW6|K7ENW6_HUMAN	no	no	0	0	0	2	1	1	1							1	1	21.952	21.952	2	2.1949E-51	5573	wk1_s_trap_2	186.43	135.53	149200000	42928000	43426000	24097000	22487000	0	0	0	0	0	0	8544900	7721000		+	59	10	54	425;426;427;428;429;430;431
EEMSQLTGQNSGDVNVEINVAPGK	Oxidation (M)	2531.181	0.18096043	15	sp|P35527|K1C9_HUMAN;CON__P35527;tr|K7EQQ3|K7EQQ3_HUMAN	yes	no	0	1	0	2	2	1	1			1	1			1	1	33.893	33.893	2;3	9.5115E-22	8345	wk3_s_trap_2	109.85	101.76	349160000	85000000	65913000	42373000	40009000	0	0	43249000	30051000	0	0	24162000	18399000		+	60	15	55	432;433;434;435;436;437;438;439;440;441
EEMSQLTGQNSGDVNVEINVAPGK	Unmodified	2515.186	0.18604581	15	sp|P35527|K1C9_HUMAN;CON__P35527;tr|K7EQQ3|K7EQQ3_HUMAN	yes	no	0	0	0	6	10	4	10			6	13			7	11	44.744	44.744	2;3	8.3528E-98	9335	wk7_s_trap_1	194.25	191.85	2042400000	244960000	224860000	333330000	320710000	0	0	283870000	284290000	0	0	178090000	172260000		+	61	15	55	442;443;444;445;446;447;448;449;450;451;452;453;454;455;456;457;458;459;460;461;462;463;464;465;466;467;468;469;470;471;472;473;474;475;476;477;478;479;480;481;482;483;484;485;486;487;488;489;490;491;492;493;494;495;496;497;498;499;500;501;502;503;504;505;506;507;508
EFRQILK	Unmodified	932.54435	0.54435122	14	sp|P20930|FILA_HUMAN;CON__P20930	yes	no	0	0	0	1	1	1	1							1	1	22.259	22.259	2	0.0016337	5575	wk1_s_trap_1	107.67	46.875	157780000	51606000	55364000	15536000	16635000	0	0	0	0	0	0	9478800	9162200		+	62	14	56	509;510;511;512;513;514
EIETYHNLLEGGQEDFESSGAGK	Unmodified	2509.1245	0.12449141	15	sp|P35527|K1C9_HUMAN;CON__P35527;tr|K7EQQ3|K7EQQ3_HUMAN	yes	no	0	0	0	3	4	4	3			3	4			3	2	42.996	42.996	2;3	5.1737E-132	10418	wk5_s_trap_1	217.86	206.4	5356700000	724010000	711940000	748340000	751230000	0	0	882560000	935370000	0	0	330060000	273160000		+	63	15	57	515;516;517;518;519;520;521;522;523;524;525;526;527;528;529;530;531;532;533;534;535;536;537;538;539;540
EITALAPSTMK	Oxidation (M)	1176.606	0.60602477	47	tr|A0A2R8YFE2|A0A2R8YFE2_HUMAN;tr|F8WGM8|F8WGM8_MOUSE;tr|B1ATY1|B1ATY1_MOUSE;tr|A0A8I6AQR0|A0A8I6AQR0_RAT;tr|E9Q1F2|E9Q1F2_MOUSE;tr|A0A8I6G8Y4|A0A8I6G8Y4_RAT;tr|A0A804HKV3|A0A804HKV3_HUMAN;tr|A0A6Q8PFE4|A0A6Q8PFE4_HUMAN;sp|P63267-2|ACTH_HUMAN;tr|E7EVS6|E7EVS6_HUMAN;tr|I3L4N8|I3L4N8_HUMAN;tr|A6NL76|A6NL76_HUMAN;tr|A0A8I5Y704|A0A8I5Y704_RAT;tr|A0A804GS07|A0A804GS07_HUMAN;tr|A0A8I5ZXG0|A0A8I5ZXG0_RA…	yes	no	0	1	0	1	1											21.591	21.591	2	0.0090281	5447	wk1_s_trap_1	71.614	37.361	9311200	5208800	4102300	0	0	0	0	0	0	0	0	0	0			64	47	58	541;542
EITALAPSTMK	Unmodified	1160.6111	0.61111015	47	tr|A0A2R8YFE2|A0A2R8YFE2_HUMAN;tr|F8WGM8|F8WGM8_MOUSE;tr|B1ATY1|B1ATY1_MOUSE;tr|A0A8I6AQR0|A0A8I6AQR0_RAT;tr|E9Q1F2|E9Q1F2_MOUSE;tr|A0A8I6G8Y4|A0A8I6G8Y4_RAT;tr|A0A804HKV3|A0A804HKV3_HUMAN;tr|A0A6Q8PFE4|A0A6Q8PFE4_HUMAN;sp|P63267-2|ACTH_HUMAN;tr|E7EVS6|E7EVS6_HUMAN;tr|I3L4N8|I3L4N8_HUMAN;tr|A6NL76|A6NL76_HUMAN;tr|A0A8I5Y704|A0A8I5Y704_RAT;tr|A0A804GS07|A0A804GS07_HUMAN;tr|A0A8I5ZXG0|A0A8I5ZXG0_RA…	yes	no	0	0	0	1	1	1										28.563	28.563	2	0.0083189	7546	wk1_s_trap_1	85.807	53.873	12545000	7014200	5530800	0	0	0	0	0	0	0	0	0	0			65	47	58	543;544;545
ELEDINRK	Unmodified	1015.5298	0.52982336	71	sp|Q9NSI6|BRWD1_HUMAN	yes	yes	0	0	0											1	1	23.206	23.206	2	0.0077126	5177	wk7_s_trap_2	81.381	27.672	8654700	0	0	0	0	0	0	0	0	0	0	4556500	4098200			66	71	59	546;547
ELTTEIDNNIEQISSYK	Unmodified	1995.9637	0.96368066	11	sp|P13645|K1C10_HUMAN;CON__P13645;tr|A0A1B0GVI3|A0A1B0GVI3_HUMAN	yes	no	0	0	0	6	6	4	5			6	5			5	5	47.183	47.183	2;3	4.1209E-251	12703	wk3_s_trap_1	332.41	296.7	8152500000	1350000000	1246500000	1171400000	1112800000	0	0	956430000	887110000	0	0	738170000	690060000		+	67	11	60	548;549;550;551;552;553;554;555;556;557;558;559;560;561;562;563;564;565;566;567;568;569;570;571;572;573;574;575;576;577;578;579;580;581;582;583;584;585;586;587;588;589
EMSVQEAYK	Oxidation (M)	1099.4856	0.48557529	40;23	sp|P15924|DESP_HUMAN;sp|P15924-3|DESP_HUMAN;sp|P15924-2|DESP_HUMAN;sp|F1LMV6|DESP_RAT	no	no	0	1	0	1	1											11.873	11.873	2	0.0054636	2656	wk1_s_trap_1	84.568	54.401	7611600	3887100	3724500	0	0	0	0	0	0	0	0	0	0			68	40;23	61	590;591
ENLGWQK	Unmodified	873.43447	0.43446642	40	sp|P15924|DESP_HUMAN;sp|P15924-3|DESP_HUMAN;sp|P15924-2|DESP_HUMAN	yes	no	0	0	0	1	1											20.004	20.004	2	0.033363	5009	wk1_s_trap_1	69.432	30.614	12178000	5935800	6241900	0	0	0	0	0	0	0	0	0	0			69	40	62	592;593
ENLPISGHK	Unmodified	993.52434	0.52434406	14	sp|P20930|FILA_HUMAN;CON__P20930	yes	no	0	0	0	1	1		1							1	1	14.583	14.583	2	0.0035401	3292	wk1_s_trap_1	112.41	41.068	54958000	20452000	18674000	0	6316300	0	0	0	0	0	0	4865700	4649200		+	70	14	63	594;595;596;597;598
EPFNLFYIEK	Unmodified	1298.6547	0.65468953	55	sp|Q08554-2|DSC1_HUMAN;sp|Q08554|DSC1_HUMAN;tr|A0A8I6GE75|A0A8I6GE75_RAT;tr|A0A0G2KA90|A0A0G2KA90_RAT	yes	no	0	0	0		1									1		54.235	54.235	2	0.021851	13890	wk7_s_trap_1	64.04	39.117	10006000	0	6179200	0	0	0	0	0	0	0	0	3827200	0			71	55	64	599;600
EQYNMLGGK	Oxidation (M)	1054.4753	0.47534495	51	sp|Q02413|DSG1_HUMAN	yes	yes	0	1	0		1											12.902	12.902	2	0.008446	2882	wk1_s_trap_2	79.469	66.641	6362400	0	6362400	0	0	0	0	0	0	0	0	0	0			72	51	65	601
ERSGVSLAALK	Unmodified	1129.6455	0.64552182	37	tr|A0A0G2K654|A0A0G2K654_RAT;sp|P15864|H12_MOUSE;sp|P16403|H12_HUMAN;sp|P15865|H14_RAT;sp|P10412|H14_HUMAN;tr|M0R7B4|M0R7B4_RAT;sp|P43277|H13_MOUSE;sp|P16402|H13_HUMAN;sp|P43274|H14_MOUSE;sp|P43275|H11_MOUSE;sp|D4A3K5|H11_RAT	yes	no	0	0	0								1					26.103	26.103	2	0.011232	6249	wk5_s_trap_2	61.65	3.6901	9054000	0	0	0	0	0	0	0	9054000	0	0	0	0			73	37	66	602
ESYSVYVYK	Unmodified	1136.539	0.53899107	24	sp|Q00715|H2B1_RAT;tr|G3V9C7|G3V9C7_RAT;tr|A0A8I6AGQ8|A0A8I6AGQ8_RAT;tr|A0A8I5ZLH6|A0A8I5ZLH6_RAT;sp|Q99880|H2B1L_HUMAN;sp|Q99879|H2B1M_HUMAN;sp|Q99877|H2B1N_HUMAN;sp|Q93079|H2B1H_HUMAN;sp|Q8CGP2|H2B1P_MOUSE;sp|Q8CGP1|H2B1K_MOUSE;sp|Q6ZWY9|H2B1C_MOUSE;sp|Q64525|H2B2B_MOUSE;sp|Q64478|H2B1H_MOUSE;sp|Q64475|H2B1B_MOUSE;sp|Q5QNW6|H2B2F_HUMAN;sp|P62807|H2B1C_HUMAN;sp|P58876|H2B1D_HUMAN;sp|P57053|H2BFS…	yes	no	0	0	0							1	1			1	1	29.08	29.08	2	0.007201	6736	wk7_s_trap_2	83.265	59.062	186680000	0	0	0	0	0	0	82727000	68252000	0	0	17742000	17964000			74	24	67	603;604;605;606
EVTQLRHGVQELEIELQSQLSK	Unmodified	2563.3606	0.36057978	15	sp|P35527|K1C9_HUMAN;CON__P35527;tr|K7EQQ3|K7EQQ3_HUMAN	yes	no	0	0	0	3	2	3	2			2	2			2	2	57.764	57.764	3;4	7.4267E-262	15324	wk3_s_trap_2	271.94	233.49	733340000	94918000	109230000	197610000	163110000	0	0	55270000	41032000	0	0	40475000	31703000		+	75	15	68	607;608;609;610;611;612;613;614;615;616;617;618;619;620;621;622;623;624
EYQDLMNVK	Oxidation (M)	1154.5278	0.52777445	62	tr|A0A8I6G380|A0A8I6G380_RAT;tr|A0A8I5ZMI8|A0A8I5ZMI8_RAT;sp|Q4FZU2|K2C6A_RAT;tr|A0A8I6AP90|A0A8I6AP90_RAT;tr|A0A0G2JUG1|A0A0G2JUG1_RAT	yes	no	0	1	0	1	1											22.413	22.413	2	0.010424	5749	wk1_s_trap_2	75.854	56.218	64626000	32996000	31630000	0	0	0	0	0	0	0	0	0	0			76	62	69	625;626
EYQELMNVK	Oxidation (M)	1168.5434	0.54342452	4;28	sp|P48668|K2C6C_HUMAN;sp|P02538|K2C6A_HUMAN;CON__P48668;CON__P04259;CON__P02538;sp|P50446|K2C6A_MOUSE;CON__P50446;tr|Q3UV11|Q3UV11_MOUSE;sp|Q9Z331|K2C6B_MOUSE;sp|P04259|K2C6B_HUMAN	no	no	0	1	0	1	1	1	1			1				1	1	20.171	20.171	2	1.6249E-05	5058	wk1_s_trap_2	121.99	96.095	125640000	39575000	38035000	11743000	12805000	0	0	11117000	0	0	0	6127200	6241400		+	77	4;28	70	627;628;629;630;631;632;633
EYQELMNVK	Unmodified	1152.5485	0.5485099	4;28	sp|P48668|K2C6C_HUMAN;sp|P02538|K2C6A_HUMAN;CON__P48668;CON__P04259;CON__P02538;sp|P50446|K2C6A_MOUSE;CON__P50446;tr|Q3UV11|Q3UV11_MOUSE;sp|Q9Z331|K2C6B_MOUSE;sp|P04259|K2C6B_HUMAN	no	no	0	0	0	1	1	1	1			1	1			2	1	28.822	28.822	2	3.8311E-13	6641	wk7_s_trap_1	136.11	85.147	420650000	74637000	73169000	56705000	63338000	0	0	42220000	38680000	0	0	36882000	35019000		+	78	4;28	70	634;635;636;637;638;639;640;641;642
FASFIDK	Unmodified	826.4225	0.42250475	16;12;4;28;20;62;21;74;75;18	sp|P35908|K22E_HUMAN;CON__P35908;sp|Q3TTY5|K22E_MOUSE;CON__Q3TTY5;sp|Q6IFZ9|K2C74_MOUSE;sp|Q9R0H5|K2C71_MOUSE;CON__Q9R0H5;tr|A0A0G2JXH6|A0A0G2JXH6_RAT;tr|A0A8L2UIP9|A0A8L2UIP9_RAT;sp|Q6NXH9|K2C73_MOUSE;CON__Q6NXH9;sp|Q6IG03|K2C73_RAT;tr|H0YHD9|H0YHD9_HUMAN;tr|F8VS61|F8VS61_HUMAN;sp|Q86Y46-2|K2C73_HUMAN;sp|Q3SY84|K2C71_HUMAN;CON__Q3SY84;tr|D3ZXB7|D3ZXB7_RAT;sp|Q7RTS7|K2C74_HUMAN;CON__Q7RTS7;sp|Q86…	no	no	0	0	0	2	2	2	1			1	2			2	1	30.466	30.466	1;2	0.0028712	7516	wk3_s_trap_1	79.469	16.81	2368000000	467650000	446790000	340680000	329740000	0	0	239800000	212490000	0	0	165850000	165040000		+	79	16;4;12;20;21;28;75;62;74;18	71	643;644;645;646;647;648;649;650;651;652;653;654;655
FEETTADGRK	Unmodified	1152.5411	0.54111633	50	sp|Q01469|FABP5_HUMAN;tr|I6L8B7|I6L8B7_HUMAN	yes	no	0	0	0	3	2											6.8713	6.8713	2;3	0.0044684	1387	wk1_s_trap_1	97.456	85.243	61805000	32755000	29051000	0	0	0	0	0	0	0	0	0	0			80	50	72	656;657;658;659;660
FLDQNLQK	Unmodified	1004.5291	0.52909508	40;23	sp|P15924|DESP_HUMAN;sp|P15924-3|DESP_HUMAN;sp|P15924-2|DESP_HUMAN;sp|F1LMV6|DESP_RAT	no	no	0	0	0			1	1								1	22.418	22.418	2	0.011194	5319	wk3_s_trap_2	105.2	53.346	31314000	0	0	11597000	12525000	0	0	0	0	0	0	0	7192600			81	40;23	73	661;662;663
FSAFLDK	Unmodified	826.4225	0.42250475	63	tr|E9Q161|E9Q161_MOUSE;tr|A0A087WT15|A0A087WT15_HUMAN;tr|A0A096LP10|A0A096LP10_HUMAN;tr|Q8BML3|Q8BML3_MOUSE;sp|Q9NP73-2|ALG13_HUMAN;sp|Q9D8C3-2|ALG13_MOUSE;sp|Q5I0K7|ALG13_RAT	yes	no	0	0	0			1										30.275	30.275	1	2.5713E-06	7387	wk3_s_trap_1	128.57	1.4485	22758000	0	0	22758000	0	0	0	0	0	0	0	0	0			82	63	74	664
FYQTSVESVDFANAPEESRK	Unmodified	2303.0706	0.070605346	42	sp|P29508|SPB3_HUMAN;sp|P29508-2|SPB3_HUMAN	yes	no	0	0	0		1	1										36.077	36.077	3	0.010091	9915	wk1_s_trap_2	38.017	34.68	5805900	0	0	5805900	0	0	0	0	0	0	0	0	0			83	42	75	665;666
GADVWFK	Unmodified	821.40719	0.40718903	32	sp|P05109|S10A8_HUMAN	yes	yes	0	0	0	1	1	1	1							1	1	34.173	34.173	2	0.0057097	8163	wk7_s_trap_2	69.432	40.094	82885000	22801000	19484000	12803000	12255000	0	0	0	0	0	0	8270100	7271800			84	32	76	667;668;669;670;671;672
GFDEYMK	Oxidation (M)	904.36367	0.36366924	50	sp|Q01469|FABP5_HUMAN	yes	yes	0	1	0	1	1											16.031	16.031	2	0.013001	3868	wk1_s_trap_2	60.294	54.756	15942000	8681400	7261000	0	0	0	0	0	0	0	0	0	0			85	50	77	673;674
GFDEYMK	Unmodified	888.36875	0.36875462	50	sp|Q01469|FABP5_HUMAN	yes	yes	0	0	0		1											26.595	26.595	2	0.038992	6946	wk1_s_trap_2	62.714	53.982	14581000	0	14581000	0	0	0	0	0	0	0	0	0	0			86	50	77	675
GFFDPNTEENLTYLQLK	Unmodified	2027.984	0.98402217	40;23	sp|P15924|DESP_HUMAN;sp|P15924-3|DESP_HUMAN;sp|P15924-2|DESP_HUMAN;sp|F1LMV6|DESP_RAT	no	no	0	0	0	1	1	1	1			1				1		54.866	54.866	2	3.3143E-07	15858	wk1_s_trap_1	94.767	79.228	38337000	13854000	11924000	0	0	0	0	6749800	0	0	0	5808600	0			87	40;23	78	676;677;678;679;680;681
GGSISGGGYGSGGGK	Unmodified	1196.5422	0.54217896	16	sp|P35908|K22E_HUMAN;CON__P35908	yes	no	0	0	0	1	1	1	1			1	1			1	1	9.4527	9.4527	2	1.4204E-15	2036	wk3_s_trap_2	128.85	122.93	796220000	150870000	154780000	119450000	119600000	0	0	68677000	65318000	0	0	61675000	55848000		+	88	16	79	682;683;684;685;686;687;688;689
GLIDYETFK	Unmodified	1084.5441	0.54407645	40;23	sp|P15924|DESP_HUMAN;sp|P15924-3|DESP_HUMAN;sp|P15924-2|DESP_HUMAN;sp|F1LMV6|DESP_RAT	no	no	0	0	0	1											1	39.158	39.158	2	0.010504	10843	wk1_s_trap_1	96.253	61.445	17705000	13712000	0	0	0	0	0	0	0	0	0	0	3992700			89	40;23	80	690;691
GSPGVPSFAAGPPISEGK	Unmodified	1653.8362	0.83623572	60	tr|Q2L6G8|Q2L6G8_HUMAN;tr|G8JLG2|G8JLG2_HUMAN;sp|Q15517|CDSN_HUMAN	yes	no	0	0	0	1	1	2	1			1	1			1	1	37.088	37.088	2	1.7349E-06	10120	wk1_s_trap_2	86.772	74.906	110600000	17450000	18410000	14466000	17614000	0	0	13819000	12808000	0	0	8628500	7403100			90	60	81	692;693;694;695;696;697;698;699;700
GTNYLADVFEK	Unmodified	1255.6085	0.60846762	44	sp|P31151|S10A7_HUMAN	yes	yes	0	0	0	1	1	1	1				1			1	1	46.947	46.947	2	9.3627E-05	12211	wk3_s_trap_1	110.53	76.445	162780000	34895000	29655000	31598000	29959000	0	0	0	12542000	0	0	10270000	13860000			91	44	82	701;702;703;704;705;706;707
GVSGSCNIDVVCPEGDGRRDIIRAVGAYSK	Unmodified	3206.5561	0.55607825	13	CON__P15636	yes	yes	0	0	0							2	2			2	2	43.355	43.355	4;5	2.0814E-49	10258	wk5_s_trap_1	129.27	119.3	138440000	0	0	0	0	0	0	67296000	56626000	0	0	8110800	6403400		+	92	13	83	708;709;710;711;712;713;714;715
GYSPTHREEEYGK	Unmodified	1551.6954	0.69538514	14	sp|P20930|FILA_HUMAN;CON__P20930	yes	no	0	0	0	2	2	1	1			1	1					10.575	10.575	3;4	0.00040318	2380	wk1_s_trap_2	92.19	88.202	135460000	50597000	39848000	14918000	12148000	0	0	10504000	7449600	0	0	0	0		+	93	14	84	716;717;718;719;720;721;722;723
HGNSHQGEPRDYSK	Unmodified	1610.7186	0.7185802	11	sp|P13645|K1C10_HUMAN;CON__P13645;tr|A0A1B0GVI3|A0A1B0GVI3_HUMAN	yes	no	0	0	0	3	3	2	2			3	1					3.3691	3.3691	3;4	9.0316E-08	605	wk3_s_trap_1	105.99	89.727	277160000	37597000	74610000	87050000	56425000	0	0	17598000	3875600	0	0	0	0		+	94	11	85	724;725;726;727;728;729;730;731;732;733;734;735;736;737
HLVDEPQNLIK	Unmodified	1304.7089	0.70885036	9	CON__P02769	yes	yes	0	0	0			1	1			1	1					29.95	29.95	2	1.3754E-35	7321	wk3_s_trap_1	188.87	136.16	74404000	0	0	28005000	29807000	0	0	10311000	6280700	0	0	0	0		+	95	9	86	738;739;740;741
HSSGGGSRGGSSSGGGYGSGGGGSSSVK	Unmodified	2312.9966	0.99660555	16	sp|P35908|K22E_HUMAN;CON__P35908	yes	no	0	0	0	1	1	1	1			1	1			1		4.8672	4.8672	4	1.4584E-17	955	wk1_s_trap_2	94.72	91.226	67190000	11960000	13090000	11469000	12561000	0	0	8084700	7068600	0	0	2956800	0		+	96	16	87	742;743;744;745;746;747;748
IDALNENK	Unmodified	915.46616	0.46616048	8	CON__P02754	yes	yes	0	0	0	1	1					1	1			1	1	12.062	12.062	2	9.1236E-21	2621	wk1_s_trap_1	157.21	94.491	145260000	39115000	37261000	0	0	0	0	28471000	30425000	0	0	5115700	4869000		+	97	8	88	749;750;751;752;753;754
IEEIEREIIK	Unmodified	1270.7133	0.71326704	56	tr|A0A5F9ZHX5|A0A5F9ZHX5_HUMAN;tr|F1LPP8|F1LPP8_RAT;tr|A0A8I5ZZ60|A0A8I5ZZ60_RAT;tr|F7C528|F7C528_MOUSE;sp|Q12873-2|CHD3_HUMAN;sp|Q12873|CHD3_HUMAN;tr|E9Q614|E9Q614_MOUSE;tr|A0A8I6AF31|A0A8I6AF31_RAT;tr|B1AR17|B1AR17_MOUSE;sp|Q12873-3|CHD3_HUMAN;tr|A0A8I6GIY0|A0A8I6GIY0_RAT;tr|A0A8V8TR54|A0A8V8TR54_HUMAN	yes	no	0	0	0	1	1		1								1	38.04	38.04	2	6.6226E-05	10460	wk1_s_trap_1	122.13	43.012	34928000	12434000	11328000	0	8843100	0	0	0	0	0	0	0	2322600			98	56	89	755;756;757;758
IEIERLQSLTENLTK	Unmodified	1785.9836	0.98362824	40;23	sp|P15924|DESP_HUMAN;sp|F1LMV6|DESP_RAT	no	no	0	0	0	2	2					1	1				1	48.147	48.147	3	0.012444	12052	wk5_s_trap_2	50.843	18.568	31352000	15192000	0	0	0	0	0	6200300	6438600	0	0	0	3521100			99	40;23	90	759;760;761;762;763;764;765
IETMREK	Unmodified	905.46405	0.46405199	9	CON__P02769	yes	yes	0	0	0				1									5.9668	5.9668	2	0.0062144	1203	wk3_s_trap_2	104.45	17.582	30690000	0	0	0	30690000	0	0	0	0	0	0	0	0		+	100	9	91	766
IIAATIENAQPILQIDNARLAADDFRTK	Unmodified	3080.6618	0.66184718	10	sp|P08779|K1C16_HUMAN;CON__P08779	yes	no	0	0	0	2	1	2	1			2	1			1	1	52.729	52.729	3;4	2.2922E-72	13993	wk3_s_trap_1	166.06	159.63	287510000	61701000	50386000	45763000	34805000	0	0	41672000	31777000	0	0	11661000	9746700		+	101	10	92	767;768;769;770;771;772;773;774;775;776;777
ILTATVDNANILLQIDNARLAADDFRTK	Unmodified	3084.6568	0.6567618	17	sp|Q04695|K1C17_HUMAN;CON__Q04695;tr|K7EPJ9|K7EPJ9_HUMAN	yes	no	0	0	0	1	1	1	1									57.436	57.436	4	9.4219E-13	15238	wk3_s_trap_1	74.206	60.142	30504000	9182300	6966200	8004400	6351300	0	0	0	0	0	0	0	0		+	102	17	93	778;779;780;781
ILTATVDNANVLLQIDNARLAADDFRTK	Unmodified	3070.6411	0.64111173	3	sp|P02533|K1C14_HUMAN;CON__P02533	yes	no	0	0	0	2	1	1	1			1	1			1	1	55.188	55.188	3;4	3.6492E-39	14753	wk3_s_trap_2	125.78	114.26	252130000	65352000	49538000	38419000	31143000	0	0	24442000	22759000	0	0	9558700	10920000		+	103	3	94	782;783;784;785;786;787;788;789;790
INSKGEGHKDTETESAVAK	Unmodified	1999.9811	0.98106206	69	sp|Q8WZ42-3|TITIN_HUMAN;sp|Q8WZ42-10|TITIN_HUMAN;tr|A0A0A0MRA3|A0A0A0MRA3_HUMAN;sp|Q8WZ42-9|TITIN_HUMAN;sp|Q8WZ42-5|TITIN_HUMAN;sp|Q8WZ42-2|TITIN_HUMAN;sp|Q8WZ42|TITIN_HUMAN;sp|Q8WZ42-8|TITIN_HUMAN;sp|Q8WZ42-13|TITIN_HUMAN;tr|A0A0A0MTS7|A0A0A0MTS7_HUMAN;sp|Q8WZ42-12|TITIN_HUMAN	yes	no	0	0	2	1	1											45.692	45.692	3	0.0072504	12831	wk1_s_trap_2	23.683	0	80427000	37595000	42832000	0	0	0	0	0	0	0	0	0	0			104	69	95	791;792
INSWVESQTNEK	Unmodified	1433.6787	0.67867245	42	sp|P29508|SPB3_HUMAN;sp|P29508-2|SPB3_HUMAN;sp|P48594|SPB4_HUMAN;tr|H0Y5H9|H0Y5H9_HUMAN;tr|C9JZ65|C9JZ65_HUMAN;tr|D3ZKA0|D3ZKA0_RAT	yes	no	0	0	0	1	1									1	1	23.875	23.875	2	0.0014835	6134	wk1_s_trap_2	96.342	79.111	26638000	7288300	8149600	0	0	0	0	0	0	0	0	5896700	5303400			105	42	96	793;794;795;796
IQDWYDK	Unmodified	966.4447	0.44469675	15	sp|P35527|K1C9_HUMAN;CON__P35527	yes	no	0	0	0	2	1	1	1			1	1			1	1	24.814	24.814	2	2.5424E-05	6141	wk1_s_trap_1	120.49	75.515	2487000000	444360000	415990000	368060000	338900000	0	0	290270000	258950000	0	0	196000000	174490000		+	106	15	97	797;798;799;800;801;802;803;804;805
IQSQFTDAQK	Unmodified	1164.5775	0.57750184	40	sp|P15924|DESP_HUMAN;sp|P15924-3|DESP_HUMAN;sp|P15924-2|DESP_HUMAN	yes	no	0	0	0	1	1						1			1	1	15.6	15.6	2	2.7833E-14	3706	wk1_s_trap_2	149.72	103.7	52404000	18261000	18438000	0	0	0	0	0	5951600	0	0	5424900	4328300			107	40	98	806;807;808;809;810
ITRLTYEIEDEK	Unmodified	1508.7722	0.77223848	40;23	sp|P15924|DESP_HUMAN;sp|P15924-3|DESP_HUMAN;sp|P15924-2|DESP_HUMAN;sp|F1LMV6|DESP_RAT	no	no	0	0	0	1	1	1	1			2	2			3	1	28.95	28.95	2;3	0.00020561	7722	wk1_s_trap_2	111.96	91.376	127570000	23827000	23900000	16407000	15095000	0	0	21410000	20680000	0	0	0	6248600			108	40;23	99	811;812;813;814;815;816;817;818;819;820;821;822
IYPVGYFTK	Unmodified	1086.575	0.57498264	60	tr|Q2L6G8|Q2L6G8_HUMAN;tr|G8JLG2|G8JLG2_HUMAN;sp|Q15517|CDSN_HUMAN;tr|A0A8I5ZKH8|A0A8I5ZKH8_RAT;sp|Q7TPC1|CDSN_MOUSE	yes	no	0	0	0							1						39.553	39.553	2	0.16144	9995	wk5_s_trap_1	51.346	37.189	0	0	0	0	0	0	0	0	0	0	0	0	0			109	60	100	823
KDVDGAYMTK	Unmodified	1126.5329	0.53285983	29	sp|P04264|K2C1_HUMAN;CON__P04264	yes	no	0	0	1			1	1									11.751	11.751	2	0.0090089	2530	wk3_s_trap_2	68.657	22.231	0	0	0	0	0	0	0	0	0	0	0	0	0		+	110	29	101	824;825
KNHEEEMK	Unmodified	1043.4706	0.47059393	11	sp|P13645|K1C10_HUMAN;CON__P13645;tr|A0A1B0GVI3|A0A1B0GVI3_HUMAN;sp|Q6IFW6|K1C10_RAT;tr|A0A0G2K2V6|A0A0G2K2V6_RAT;sp|Q61414|K1C15_MOUSE;tr|B1AQ77|B1AQ77_MOUSE;CON__A2A4G1;sp|Q7Z3Y7|K1C28_HUMAN;CON__Q7Z3Y7;tr|K7EQH6|K7EQH6_HUMAN;tr|C9JTG5|C9JTG5_HUMAN;sp|P19012-2|K1C15_HUMAN;tr|A8MT21|A8MT21_HUMAN;sp|P08730-2|K1C13_MOUSE;tr|Q6IFW7|Q6IFW7_RAT;sp|P08730|K1C13_MOUSE;CON__P08730-1;sp|Q6IFV4|K1C13_RAT;…	no	no	0	0	1												1	2.1251	2.1251	2	0.013779	443	wk7_s_trap_2	30.185	19.879	6879300	0	0	0	0	0	0	0	0	0	0	0	6879300		+	111	11	102	826
KSPIKASDLTK	Unmodified	1186.6921	0.69213767	64	tr|J3KP30|J3KP30_HUMAN;sp|Q5QJE6|TDIF2_HUMAN	yes	no	0	0	2	1			1									32.466	32.466	2	0.0039385	8718	wk1_s_trap_1	87.308	5.7598	41415000	29708000	0	0	11707000	0	0	0	0	0	0	0	0			112	64	103	827;828
KYEDEINK	Unmodified	1037.5029	0.50293991	16	sp|P35908|K22E_HUMAN;CON__P35908;tr|A0A0G2JWX4|A0A0G2JWX4_RAT;sp|Q6IG02|K22E_RAT;sp|Q3TTY5|K22E_MOUSE;CON__Q3TTY5	no	no	0	0	1	2	1	1	1			1	1			1	1	9.9737	9.9737	2	4.7945E-118	1995	wk3_s_trap_2	236.82	153.44	1721900000	315480000	299080000	327180000	302960000	0	0	156970000	135790000	0	0	100440000	84036000		+	113	16	104	829;830;831;832;833;834;835;836;837
LAADDFRIK	Unmodified	1047.5713	0.57129425	2	sp|O76014|KRT37_HUMAN;sp|O76015|KRT38_HUMAN;CON__O76015;CON__O76014	yes	no	0	0	0	1	1									1	1	30.387	30.387	2	7.0543E-21	8125	wk1_s_trap_2	157.33	118.52	53990000	24290000	24055000	0	0	0	0	0	0	0	0	2762800	2882100		+	114	2	105	838;839;840;841
LADISLGK	Unmodified	815.47527	0.4752686	51	sp|Q02413|DSG1_HUMAN;sp|Q02413-2|DSG1_HUMAN;sp|Q7TSF0|DSG1C_MOUSE;sp|Q61495|DSG1A_MOUSE;tr|D3ZM39|D3ZM39_RAT;sp|Q7TSF1|DSG1B_MOUSE	yes	no	0	0	0	1												26.093	26.093	2	0.029394	6651	wk1_s_trap_1	57.177	32.179	10707000	10707000	0	0	0	0	0	0	0	0	0	0	0			115	51	106	842
LADLECALQQAK	Unmodified	1358.6864	0.68640036	18	sp|Q9NSB2|KRT84_HUMAN;CON__Q9NSB2;CON__Q6ISB0	yes	no	0	0	0							1						38.947	38.947	2	0.0062144	9799	wk5_s_trap_1	59.35	36.77	9263500	0	0	0	0	0	0	9263500	0	0	0	0	0		+	116	18	107	843
LAELEEALQK	Unmodified	1142.6183	0.61830402	12	sp|P13647|K2C5_HUMAN;CON__P13647;tr|H0YI76|H0YI76_HUMAN	yes	no	0	0	0	2	2	2	2			2	2			3	2	34.509	34.509	2	1.6105E-134	7940	wk7_s_trap_1	229.44	103.62	1127900000	244620000	206150000	131450000	138820000	0	0	131980000	125520000	0	0	72809000	76576000		+	117	12	108	844;845;846;847;848;849;850;851;852;853;854;855;856;857;858;859;860
LAELEGALQK	Unmodified	1070.5972	0.59717465	0	sp|O43790|KRT86_HUMAN;CON__O43790;sp|P78385|KRT83_HUMAN;CON__Q6NT21;CON__P78385;sp|Q14533|KRT81_HUMAN;CON__Q14533;sp|A6NCN2|KR87P_HUMAN;tr|E9Q1Y9|E9Q1Y9_MOUSE;CON__Q61726;sp|Q9ERE2|KRT81_MOUSE;sp|P97861|KRT86_MOUSE;sp|Q6IMF0|KRT87_MOUSE;sp|Q9Z2T6|KRT85_MOUSE;sp|P78386|KRT85_HUMAN;CON__P78386;tr|F5GYI5|F5GYI5_HUMAN	yes	no	0	0	0												1	28.589	28.589	2	0.0008968	6572	wk7_s_trap_2	90.709	24.636	7982900	0	0	0	0	0	0	0	0	0	0	0	7982900		+	118	0	109	861
LALDVEIATYRK	Unmodified	1390.782	0.78201531	16;12;4;28	sp|P35908|K22E_HUMAN;CON__P35908;tr|A0A0G2JWX4|A0A0G2JWX4_RAT;sp|Q6IG02|K22E_RAT;tr|H0YID6|H0YID6_HUMAN;sp|P48668|K2C6C_HUMAN;sp|P02538|K2C6A_HUMAN;CON__P48668;CON__P04259;CON__P02538;sp|P50446|K2C6A_MOUSE;CON__P50446;tr|Q3UV11|Q3UV11_MOUSE;sp|Q9Z331|K2C6B_MOUSE;sp|Q5XKE5|K2C79_HUMAN;CON__Q5XKE5;sp|O95678|K2C75_HUMAN;CON__O95678;sp|Q6IG05|K2C75_RAT;sp|Q8BGZ7|K2C75_MOUSE;CON__Q8BGZ7;sp|P07744|K2C4…	no	no	0	0	0	3	3	2	2			1	2			7	3	40.858	40.858	2;3	8.5703E-10	11011	wk7_s_trap_1	111.52	29.03	967720000	147280000	86419000	255910000	206420000	0	0	93439000	73859000	0	0	63754000	40634000		+	119	16;4;12;28	110	862;863;864;865;866;867;868;869;870;871;872;873;874;875;876;877;878;879;880;881;882;883;884
LAQAYYESTRK	Unmodified	1328.6725	0.67246486	14	sp|P20930|FILA_HUMAN;CON__P20930	yes	no	0	0	0	2	2											15.43	15.43	2;3	0.010807	3620	wk1_s_trap_1	84.213	48.269	92716000	47135000	45582000	0	0	0	0	0	0	0	0	0	0		+	120	14	111	885;886;887;888
LEAAVAQSEQQGEAALSDARCK	Unmodified	2331.1125	0.11248694	0	sp|O43790|KRT86_HUMAN;CON__O43790;sp|P78385|KRT83_HUMAN;CON__Q6NT21;CON__P78385;sp|Q14533|KRT81_HUMAN;CON__Q14533;sp|A6NCN2|KR87P_HUMAN	yes	no	0	0	0											1	1	33.885	33.885	3	0.0051716	7960	wk7_s_trap_2	29.444	21.156	8562900	0	0	0	0	0	0	0	0	0	0	4896100	3666800		+	121	0	112	889;890
LEGLEDALQK	Unmodified	1114.587	0.58700389	4;28;62	sp|P48668|K2C6C_HUMAN;sp|P02538|K2C6A_HUMAN;CON__P48668;CON__P04259;CON__P02538;sp|P50446|K2C6A_MOUSE;CON__P50446;tr|Q3UV11|Q3UV11_MOUSE;sp|Q9Z331|K2C6B_MOUSE;sp|P04259|K2C6B_HUMAN;tr|A0A8I6G380|A0A8I6G380_RAT;tr|A0A8I5ZMI8|A0A8I5ZMI8_RAT;sp|Q4FZU2|K2C6A_RAT;tr|A0A8I6AP90|A0A8I6AP90_RAT;tr|A0A0G2JUG1|A0A0G2JUG1_RAT	no	no	0	0	0	1	1	1	1			1	1			1	1	33.047	33.047	2	4.5859E-46	8185	wk3_s_trap_2	177.97	86.073	776030000	163930000	156590000	92776000	98347000	0	0	75869000	71971000	0	0	60681000	55865000		+	122	4;28;62	113	891;892;893;894;895;896;897;898
LENLFEALNNK	Unmodified	1303.6772	0.67721588	45	sp|P31944|CASPE_HUMAN	yes	yes	0	0	0	1	1		1							1	1	50.682	50.682	2	0.001914	13243	wk7_s_trap_1	75.378	51.223	19632000	5880500	6016600	0	5355800	0	0	0	0	0	0	0	2379400			123	45	114	899;900;901;902;903
LGHPDTLNQGEFK	Unmodified	1454.7154	0.7153923	33	sp|P06702|S10A9_HUMAN	yes	yes	0	0	0	2	2	1	1	1						1	1	23.971	23.971	2;3	4.0925E-05	5577	wk3_s_trap_1	67.252	52.435	407240000	98647000	102710000	60933000	61964000	3549800	0	0	0	0	0	42467000	36967000			124	33	115	904;905;906;907;908;909;910;911;912
LGIYEAMK	Oxidation (M)	939.47355	0.47355404	40;23	sp|P15924|DESP_HUMAN;sp|P15924-3|DESP_HUMAN;sp|P15924-2|DESP_HUMAN;sp|F1LMV6|DESP_RAT	no	no	0	1	0	1	1											21.622	21.622	2	0.030744	5425	wk1_s_trap_1	44.395	20.871	10130000	4930700	5199000	0	0	0	0	0	0	0	0	0	0			125	40;23	116	913;914
LISEVDSDGDGEISFQEFLTAAK	Unmodified	2470.1751	0.17513	72	sp|Q9NZT1|CALL5_HUMAN	yes	yes	0	0	0	2	2	2	2			1	1			1	1	59.019	59.019	2;3	0.00010778	15685	wk3_s_trap_1	33.074	30.15	117950000	22086000	22317000	21761000	21054000	0	0	7449900	6749400	0	0	7875700	8660000			126	72	117	915;916;917;918;919;920;921;922;923;924;925;926
LIVTQTMK	Unmodified	932.53649	0.53648865	8	CON__P02754	yes	yes	0	0	0							1	1					22.339	22.339	2	0.00012703	5275	wk5_s_trap_2	122.13	27.866	73374000	0	0	0	0	0	0	35264000	38110000	0	0	0	0		+	127	8	118	927;928
LKPDPNTLCDEFK	Unmodified	1575.7603	0.76029359	9	CON__P02769	yes	yes	0	0	0			1				1	1					33.541	33.541	3	0.022502	8275	wk5_s_trap_2	43.761	35.446	14873000	0	0	0	0	0	0	7565600	7307800	0	0	0	0		+	128	9	119	929;930;931
LLETECPQYIRK	Unmodified	1548.797	0.79701344	32	sp|P05109|S10A8_HUMAN	yes	yes	0	0	0	1	1		1			1	1			1	1	25.454	25.454	3	1.909E-06	5780	wk7_s_trap_1	90.653	71.595	67139000	13549000	12157000	0	5759700	0	0	8198600	7283100	0	0	10164000	10028000			129	32	120	932;933;934;935;936;937;938
LLNDEDPVVVTK	Unmodified	1340.7187	0.71874635	39	sp|Q6P0K8|PLAK_RAT;sp|Q02257|PLAK_MOUSE;sp|P14923|PLAK_HUMAN;tr|A0A8L2R4T1|A0A8L2R4T1_RAT;tr|C9JTX4|C9JTX4_HUMAN;tr|C9J826|C9J826_HUMAN;tr|C9JK18|C9JK18_HUMAN;tr|C9JKY1|C9JKY1_HUMAN	yes	no	0	0	0	1	1									1	1	29.512	29.512	2	0.00022018	7935	wk1_s_trap_2	116.23	45.01	57961000	23439000	24297000	0	0	0	0	0	0	0	0	5500000	4725200			130	39	121	939;940;941;942
LLNQPNQWPLVK	Unmodified	1448.814	0.81398414	39	sp|Q6P0K8|PLAK_RAT;sp|Q02257|PLAK_MOUSE;sp|P14923|PLAK_HUMAN;tr|A0A8L2R4T1|A0A8L2R4T1_RAT	yes	no	0	0	0		1					1						43.327	43.327	2	0.0015933	12210	wk1_s_trap_2	89.698	60.225	9451700	0	5652000	0	0	0	0	3799700	0	0	0	0	0			131	39	122	943;944
LLTEFNK	Unmodified	863.47527	0.4752686	42	sp|P29508|SPB3_HUMAN;sp|P29508-2|SPB3_HUMAN;sp|P48594|SPB4_HUMAN;tr|H0Y5H9|H0Y5H9_HUMAN	yes	no	0	0	0	1										1	1	25.319	25.319	2	0.0016039	6480	wk1_s_trap_1	107.74	39.711	16343000	7221200	0	0	0	0	0	0	0	0	0	4469400	4652800			132	42	123	945;946;947
LNDLEDALQQAK	Unmodified	1356.6885	0.68850885	29	sp|P04264|K2C1_HUMAN;CON__P04264	yes	no	0	0	0	2	1	1	1			1	2			1	2	38.138	38.138	2;3	9.7709E-302	9296	wk5_s_trap_1	300.81	208.37	9410000000	1665100000	1652100000	1539900000	1536200000	0	0	1009400000	1025000000	0	0	490330000	491940000		+	133	29	124	948;949;950;951;952;953;954;955;956;957;958
LNDLEEALQQAK	Unmodified	1370.7042	0.70415892	16	sp|P35908|K22E_HUMAN;CON__P35908	yes	no	0	0	0	1	1	2	2			1	1			2	1	39.142	39.142	2	5.6953E-171	10339	wk3_s_trap_2	303.26	250.55	1035400000	12430000	10879000	466810000	495620000	0	0	16258000	15125000	0	0	10949000	7338800		+	134	16	125	959;960;961;962;963;964;965;966;967;968;969
LQDLEEALQQSK	Unmodified	1400.7147	0.7147236	20	sp|Q7Z794|K2C1B_HUMAN;CON__Q7Z794	yes	no	0	0	0				1									36.42	36.42	2	0.0046897	9139	wk3_s_trap_2	79.659	50.572	2928300	0	0	0	2928300	0	0	0	0	0	0	0	0		+	135	20	126	970
LQNSIQESTQNFDDHLK	Unmodified	2015.9548	0.95484731	22	tr|A0A494BAF3|A0A494BAF3_MOUSE;tr|A0A494BB99|A0A494BB99_MOUSE;sp|E9Q7R9|CFA43_MOUSE	yes	no	0	0	0	1	1											35	35	2	0.006302	9499	wk1_s_trap_1	81.017	64.763	58643000	27429000	31215000	0	0	0	0	0	0	0	0	0	0			136	22	127	971;972
LVNELTEFAK	Unmodified	1162.6234	0.6233894	9	CON__P02769	yes	yes	0	0	0	1	1	1	2			1	1			1	1	39.921	39.921	2	8.6064E-18	9912	wk3_s_trap_1	149.82	99.113	396160000	7733800	6979700	172200000	175360000	0	0	11224000	10819000	0	0	5969700	5869100		+	137	9	128	973;974;975;976;977;978;979;980;981
LVTDLTK	Unmodified	788.46437	0.46436956	9	CON__P02769	no	no	0	0	0	1	1	2	1							1	1	18.545	18.545	1;2	0.0058165	4082	wk7_s_trap_2	68.915	24.304	262980000	8807000	9020200	118420000	108770000	0	0	0	0	0	0	8515000	9454300		+	138	9	129	982;983;984;985;986;987;988
MDSLVTANTK	Acetyl (Protein N-term)	1120.5434	0.54342452	70	sp|Q96P63|SPB12_HUMAN;sp|Q96P63-2|SPB12_HUMAN	yes	no	1	0	0		1		1									34.267	34.267	2	0.0018404	9346	wk1_s_trap_2	60.064	51.881	9321900	0	4986400	0	4335500	0	0	0	0	0	0	0	0			139	70	130	989;990
MDTSRMQPIK	Acetyl (Protein N-term);Oxidation (M)	1263.5951	0.59514251	73	tr|A0A0A0MY14|A0A0A0MY14_RAT	yes	yes	1	1	0			1	1									22.285	22.285	2	0.031736	5193	wk3_s_trap_1	63.565	10.849	14256000	0	0	7054900	7201600	0	0	0	0	0	0	0	0			140	73	131	991;992
MLTELEK	Oxidation (M)	878.44192	0.44191956	32	sp|P05109|S10A8_HUMAN	yes	yes	0	1	0	1	1										1	16.399	16.399	2	0.00084165	3913	wk1_s_trap_2	105.39	54.425	69714000	30200000	30770000	0	0	0	0	0	0	0	0	0	8744400			141	32	132	993;994;995
MNNETTTLISLK	Unmodified	1363.7017	0.70171607	59	tr|F8WEP5|F8WEP5_HUMAN;sp|Q147U7|SMCO1_HUMAN	yes	no	0	0	0												1	33.774	33.774	2	0.006442	8007	wk7_s_trap_2	45.997	1.6872	2696800	0	0	0	0	0	0	0	0	0	0	0	2696800			142	59	133	996
MNSLSEANTK	Acetyl (Protein N-term);Oxidation (M)	1151.5129	0.51285267	42	sp|P29508|SPB3_HUMAN;sp|P29508-2|SPB3_HUMAN;sp|P48594|SPB4_HUMAN;tr|C9JZ65|C9JZ65_HUMAN	yes	no	1	1	0		1											13.948	13.948	2	0.01409	3195	wk1_s_trap_2	73.985	53.465	2353900	0	2353900	0	0	0	0	0	0	0	0	0	0			143	42	134	997
MTRREAERALDTMNFDVIK	Oxidation (M)	2311.1413	0.14128464	76	tr|A0A7I2V4N4|A0A7I2V4N4_HUMAN	yes	yes	0	1	0	1												54.522	54.522	2	0.0043045	15683	wk1_s_trap_1	42.095	6.5013	134520000	134520000	0	0	0	0	0	0	0	0	0	0	0			144	76	135	998
NDYDQLQK	Unmodified	1022.4669	0.46688876	40;23	sp|P15924|DESP_HUMAN;sp|P15924-3|DESP_HUMAN;sp|P15924-2|DESP_HUMAN;sp|F1LMV6|DESP_RAT	no	no	0	0	0	1	1	1	1							1	1	14.493	14.493	2	0.0017271	3399	wk1_s_trap_2	109.86	71.071	47468000	13244000	14095000	6226200	6404100	0	0	0	0	0	0	3732300	3766400			145	40;23	136	999;1000;1001;1002;1003;1004
NKDDELTGF	Unmodified	1037.4666	0.46655441	25	sp|P01040|CYTA_HUMAN	yes	yes	0	0	1											1		29.324	29.324	2	0.032343	6850	wk7_s_trap_1	37.727	31.278	5310600	0	0	0	0	0	0	0	0	0	0	5310600	0			146	25	137	1005
NKLNDLEDALQQAK	Unmodified	1598.8264	0.82639932	29	sp|P04264|K2C1_HUMAN;CON__P04264	yes	no	0	0	1			1										41.047	41.047	2	0.03349	10445	wk3_s_trap_1	50.108	30.117	0	0	0	0	0	0	0	0	0	0	0	0	0		+	147	29	138	1006
NKYEDEINK	Unmodified	1151.5459	0.54586736	12;4;28;21	sp|P48668|K2C6C_HUMAN;sp|P02538|K2C6A_HUMAN;CON__P48668;CON__P04259;CON__P02538;sp|Q5XKE5|K2C79_HUMAN;CON__Q5XKE5;tr|F8VUG2|F8VUG2_HUMAN;tr|F8W1U3|F8W1U3_HUMAN;tr|A0A8I6G4D8|A0A8I6G4D8_RAT;sp|Q10758|K2C8_RAT;sp|P05787|K2C8_HUMAN;CON__P05787;sp|P11679|K2C8_MOUSE;sp|P05787-2|K2C8_HUMAN;CON__H-INV:HIT000292931;CON__Q9H552;CON__H-INV:HIT000016045;tr|F8VP67|F8VP67_HUMAN;sp|P13647|K2C5_HUMAN;CON__P1364…	no	no	0	0	1		1	1	1							1	1	13.313	13.313	2	9.8186E-08	2839	wk7_s_trap_1	143.03	95.952	48588000	0	5246700	12598000	11886000	0	0	0	0	0	0	10192000	8664000		+	148	4;12;21;28	139	1007;1008;1009;1010;1011
NLPLADQGSSHHITVK	Unmodified	1715.8955	0.89548193	40	sp|P15924|DESP_HUMAN;sp|P15924-3|DESP_HUMAN;sp|P15924-2|DESP_HUMAN	yes	no	0	0	0	1	1	1	2			1	1					24.424	24.424	3	1.2797E-05	6304	wk1_s_trap_2	75.911	64.649	51621000	12533000	11682000	0	7359000	0	0	10996000	9050800	0	0	0	0			149	40	140	1012;1013;1014;1015;1016;1017;1018
NLSEAQLRK	Unmodified	1057.588	0.58800695	72	sp|Q9NZT1|CALL5_HUMAN	yes	yes	0	0	0	1	1	1	1			1	1					14.12	14.12	2	7.7227E-14	3196	wk1_s_trap_1	144.12	85.204	83621000	16647000	17112000	13604000	12428000	0	0	11746000	12084000	0	0	0	0			150	72	141	1019;1020;1021;1022;1023;1024
NMQDMVEDYRNK	2 Oxidation (M)	1573.6501	0.65009121	29	sp|P04264|K2C1_HUMAN;CON__P04264	yes	no	0	2	0	2	3	2	1			1	1			1	2	13.37	13.37	2;3	1.0986E-10	3158	wk1_s_trap_1	138.45	124.77	1288900000	408390000	387610000	104560000	109440000	0	0	87119000	84427000	0	0	49485000	57923000		+	151	29	142	1025;1026;1027;1028;1029;1030;1031;1032;1033;1034;1035;1036;1037
NMQDMVEDYRNK	Oxidation (M)	1557.6552	0.65517659	29	sp|P04264|K2C1_HUMAN;CON__P04264	yes	no	0	1	0	6	6	7	7			6	6			4	4	20.849	20.849	2;3	5.5148E-44	5423	wk1_s_trap_1	183.72	177.69	5036700000	1115000000	1043300000	685710000	664880000	0	0	518290000	537790000	0	0	193120000	278560000		+	152	29	142	1038;1039;1040;1041;1042;1043;1044;1045;1046;1047;1048;1049;1050;1051;1052;1053;1054;1055;1056;1057;1058;1059;1060;1061;1062;1063;1064;1065;1066;1067;1068;1069;1070;1071;1072;1073;1074;1075;1076;1077;1078;1079;1080;1081;1082;1083
NMQDMVEDYRNK	Unmodified	1541.6603	0.66026197	29	sp|P04264|K2C1_HUMAN;CON__P04264	yes	no	0	0	0	8	4	6	4			6	4			11	7	30.07	30.07	2;3	2.5153E-129	7242	wk3_s_trap_1	236.92	229.28	5025100000	633230000	600000000	779200000	764250000	0	0	834720000	718390000	0	0	357040000	338270000		+	153	29	142	1084;1085;1086;1087;1088;1089;1090;1091;1092;1093;1094;1095;1096;1097;1098;1099;1100;1101;1102;1103;1104;1105;1106;1107;1108;1109;1110;1111;1112;1113;1114;1115;1116;1117;1118;1119;1120;1121;1122;1123;1124;1125;1126;1127;1128;1129;1130;1131;1132;1133
NNLEALEDFEK	Unmodified	1320.6198	0.61976058	43	sp|P31025|LCN1_HUMAN	yes	yes	0	0	0	1	1											40.818	40.818	2	0.0034144	11474	wk1_s_trap_2	89.247	42.049	7207900	4110800	3097100	0	0	0	0	0	0	0	0	0	0			154	43	143	1134;1135
NPDDPDMVDVFMDHLDIDHNK	Unmodified	2481.0577	0.057674173	14	sp|P20930|FILA_HUMAN;CON__P20930	yes	no	0	0	0	1	1	1	1			1	1			1	1	58.979	58.979	4	7.8643E-29	14985	wk7_s_trap_1	115.66	112.73	146730000	31088000	30398000	8462800	9416600	0	0	15582000	11017000	0	0	19959000	20804000		+	155	14	144	1136;1137;1138;1139;1140;1141;1142;1143
NPDDPDMVDVFMDHLDIDHNK	Oxidation (M)	2497.0526	0.052588795	14	sp|P20930|FILA_HUMAN;CON__P20930	yes	no	0	1	0		1											50.317	50.317	4	0.00024822	14371	wk1_s_trap_2	45.424	45.424	15813000	0	15813000	0	0	0	0	0	0	0	0	0	0		+	156	14	144	1144
NQFETEINITK	Unmodified	1335.667	0.66704513	40	sp|P15924|DESP_HUMAN	no	no	0	0	0	1	1											33.578	33.578	2	0.0035523	9084	wk1_s_trap_1	90.108	59.854	14368000	7044800	7322700	0	0	0	0	0	0	0	0	0	0			157	40	145	1145;1146
NQILNLTTDNANILLQIDNARLAADDFRLK	Unmodified	3395.8161	0.81611599	11	sp|P13645|K1C10_HUMAN;CON__P13645;tr|A0A1B0GVI3|A0A1B0GVI3_HUMAN	yes	no	0	0	0	2	4	5	4			1	1			1	1	64.153	64.153	3;4;5	2.0328E-112	16883	wk3_s_trap_1	195.21	183.15	611880000	112860000	125790000	179470000	128720000	0	0	19506000	15673000	0	0	16731000	13131000		+	158	11	146	1147;1148;1149;1150;1151;1152;1153;1154;1155;1156;1157;1158;1159;1160;1161;1162;1163;1164;1165
NVQDAIADAEQRGEHALK	Unmodified	1963.9712	0.97116607	16	sp|P35908|K22E_HUMAN;CON__P35908	yes	no	0	0	0	4	4	3	2			3	3			4	2	42.552	42.552	3;4	1.1087E-18	10404	wk5_s_trap_2	108.49	101.08	1915600000	197260000	167690000	379970000	318300000	0	0	348860000	304680000	0	0	119950000	78855000		+	159	16	147	1166;1167;1168;1169;1170;1171;1172;1173;1174;1175;1176;1177;1178;1179;1180;1181;1182;1183;1184;1185;1186;1187;1188;1189;1190
NYSPYYNTIDDLK	Unmodified	1604.7359	0.73585297	15	sp|P35527|K1C9_HUMAN;CON__P35527	yes	no	0	0	0	1	1	2	3			2	2			1	1	39.985	39.985	2	3.2781E-87	9855	wk7_s_trap_1	198.62	191.5	3006800000	471350000	470650000	429170000	435120000	0	0	451800000	420030000	0	0	167200000	161430000		+	160	15	148	1191;1192;1193;1194;1195;1196;1197;1198;1199;1200;1201;1202;1203
QALEASNRIQESK	Unmodified	1472.7583	0.75831975	40;23	sp|P15924|DESP_HUMAN;sp|F1LMV6|DESP_RAT	no	no	0	0	0	1	1	1				1					1	14.595	14.595	3	0.0084897	3415	wk1_s_trap_2	72.496	51.25	42243000	10867000	12048000	8245000	0	0	0	7641200	0	0	0	0	3441600			161	40;23	149	1204;1205;1206;1207;1208
QCANLQNAIADAEQRGELALK	Unmodified	2312.1543	0.15429217	12	sp|P13647|K2C5_HUMAN;CON__P13647;CON__Q5XQN5;tr|H0YI76|H0YI76_HUMAN	yes	no	0	0	0		1											51.881	51.881	3	0.040957	14976	wk1_s_trap_2	22.626	13.342	9033400	0	9033400	0	0	0	0	0	0	0	0	0	0		+	162	12	150	1209
QESDQLVLNQHPASDK	Unmodified	1807.8701	0.87005504	40;23	sp|P15924|DESP_HUMAN;sp|P15924-3|DESP_HUMAN;sp|P15924-2|DESP_HUMAN;sp|F1LMV6|DESP_RAT	no	no	0	0	0	1	1											21.586	21.586	3	0.00065151	5458	wk1_s_trap_2	74.783	67.074	30989000	14915000	16074000	0	0	0	0	0	0	0	0	0	0			163	40;23	151	1210;1211
QISNLQQSISDAEQRGENALK	Unmodified	2328.167	0.16696535	29	sp|P04264|K2C1_HUMAN;CON__P04264	yes	no	0	0	0	9	8	4	4			4	2			4	4	48.902	48.902	2;3	2.7094E-128	12314	wk7_s_trap_2	212.47	177.16	8433900000	1373600000	1172200000	1215900000	1066800000	0	0	1163300000	951730000	0	0	803740000	686570000		+	164	29	152	1212;1213;1214;1215;1216;1217;1218;1219;1220;1221;1222;1223;1224;1225;1226;1227;1228;1229;1230;1231;1232;1233;1234;1235;1236;1237;1238;1239;1240;1241;1242;1243;1244;1245;1246;1247;1248;1249;1250
QLEDGRTLSDYNIQK	Unmodified	1778.8799	0.87989145	36	tr|M0R1V7|M0R1V7_HUMAN;tr|A0A8I6AN99|A0A8I6AN99_RAT;tr|A0A8I6A5Y3|A0A8I6A5Y3_RAT;tr|A0A0A6YW67|A0A0A6YW67_MOUSE;tr|J3QS39|J3QS39_HUMAN;tr|E9Q9J0|E9Q9J0_MOUSE;tr|J3QTR3|J3QTR3_HUMAN;tr|F5H6Q2|F5H6Q2_HUMAN;sp|P62987|RL40_HUMAN;sp|P62986|RL40_RAT;sp|P62984|RL40_MOUSE;tr|F5GYU3|F5GYU3_HUMAN;tr|F5H2Z3|F5H2Z3_HUMAN;tr|F5H265|F5H265_HUMAN;tr|B4DV12|B4DV12_HUMAN;tr|F5H388|F5H388_HUMAN;sp|P62983|RS27A_MOU…	yes	no	0	0	0	1	1		1			1	1				1	27.668	27.668	3	0.004233	7357	wk1_s_trap_2	65.472	47.014	91730000	18413000	20877000	0	18871000	0	0	13332000	14382000	0	0	0	5855100			165	36	153	1251;1252;1253;1254;1255;1256
QLEQLQGERGALDAELK	Unmodified	1896.9905	0.99050453	19	sp|Q8N1N4-2|K2C78_HUMAN;sp|Q8N1N4|K2C78_HUMAN;CON__Q8N1N4-2;CON__Q7RTT2	yes	no	0	0	0	1	1	1	1									35.346	35.346	3	2.0895E-06	9588	wk1_s_trap_1	86.548	69.002	34636000	8288700	8804700	8482200	9060600	0	0	0	0	0	0	0	0		+	166	19	154	1257;1258;1259;1260
QNASLQAAITDAEQRGELALK	Unmodified	2226.1604	0.16042341	19	sp|Q8N1N4-2|K2C78_HUMAN;sp|Q8N1N4|K2C78_HUMAN;CON__Q8N1N4-2;CON__Q7RTT2	yes	no	0	0	0	1	1	1										52.622	52.622	3	6.9814E-05	15259	wk1_s_trap_1	59.512	40.728	18492000	7818400	5619400	5054000	0	0	0	0	0	0	0	0	0		+	167	19	155	1261;1262;1263
QQIQNDLNQWK	Unmodified	1413.7001	0.70007659	40;23	sp|P15924|DESP_HUMAN;sp|P15924-3|DESP_HUMAN;sp|P15924-2|DESP_HUMAN;sp|F1LMV6|DESP_RAT	no	no	0	0	0	1	1	1	1									32.152	32.152	2	3.1123E-05	8632	wk1_s_trap_1	144.09	122.24	35113000	11431000	10607000	7034100	6040600	0	0	0	0	0	0	0	0			168	40;23	156	1264;1265;1266;1267
QSLEEAAK	Unmodified	874.43961	0.43961137	40;23	sp|P15924|DESP_HUMAN;sp|P15924-3|DESP_HUMAN;sp|F1LMV6|DESP_RAT	no	no	0	0	0	1	1											9.2022	9.2022	2	0.013189	1975	wk1_s_trap_2	85.212	21.647	15556000	8193300	7362700	0	0	0	0	0	0	0	0	0	0			169	40;23	157	1268;1269
QTALVELLK	Unmodified	1013.6121	0.61209643	9	CON__P02769	yes	yes	0	0	0				1									43.703	43.703	2	0.01952	11411	wk3_s_trap_2	90.657	54.777	93846000	0	0	0	93846000	0	0	0	0	0	0	0	0		+	170	9	158	1270
QVHPDTGISSK	Unmodified	1167.5884	0.58840088	24	sp|Q00715|H2B1_RAT;tr|G3V9C7|G3V9C7_RAT;tr|A0A8I6AGQ8|A0A8I6AGQ8_RAT;tr|A0A8I5ZLH6|A0A8I5ZLH6_RAT;sp|Q99880|H2B1L_HUMAN;sp|Q99879|H2B1M_HUMAN;sp|Q99877|H2B1N_HUMAN;sp|Q93079|H2B1H_HUMAN;sp|Q8CGP2|H2B1P_MOUSE;sp|Q8CGP1|H2B1K_MOUSE;sp|Q6ZWY9|H2B1C_MOUSE;sp|Q64525|H2B2B_MOUSE;sp|Q64478|H2B1H_MOUSE;sp|Q64475|H2B1B_MOUSE;sp|Q5QNW6|H2B2F_HUMAN;sp|P62807|H2B1C_HUMAN;sp|P58876|H2B1D_HUMAN;sp|P57053|H2BFS…	yes	no	0	0	0							1	1			1	2	9.2357	9.2357	2;3	2.4543E-33	1987	wk5_s_trap_1	197.79	131.36	94735000	0	0	0	0	0	0	28742000	22449000	0	0	6752900	36791000			171	24	159	1271;1272;1273;1274;1275
RDPTAEQFQEELEK	Unmodified	1718.8111	0.81114318	45	sp|P31944|CASPE_HUMAN	yes	yes	0	0	0	1	1	1	1			1	1			1	1	32.515	32.515	3	2.6931E-06	8048	wk5_s_trap_1	90.707	84.329	67301000	10628000	11071000	9438600	10042000	0	0	9953500	8744000	0	0	3531200	3893700			172	45	160	1276;1277;1278;1279;1280;1281;1282;1283
REYENELAK	Unmodified	1150.5619	0.56185177	40;23	sp|P15924|DESP_HUMAN;sp|P15924-3|DESP_HUMAN;sp|P15924-2|DESP_HUMAN;sp|F1LMV6|DESP_RAT	no	no	0	0	0	1	1	1	1									12.791	12.791	2	0.010397	2898	wk1_s_trap_2	95.775	31.207	54865000	17456000	17982000	9466200	9961700	0	0	0	0	0	0	0	0			173	40;23	161	1284;1285;1286;1287
RISGLIYEETRGVLK	Unmodified	1732.9836	0.98356866	48	sp|P62806|H4_MOUSE;sp|P62805|H4_HUMAN;sp|P62804|H4_RAT	yes	no	0	0	0							1						41.288	41.288	3	0.041205	10444	wk5_s_trap_1	19.715	1.2582	10994000	0	0	0	0	0	0	10994000	0	0	0	0	0			174	48	162	1288
RISNSTSPTSFVAWGGGAGTTHLNVQWQPSGGVTEPGSSGSPIYSPEK	Unmodified	4872.338	0.33795344	13	CON__P15636	yes	yes	0	0	0	11	11	6	10			8	10			3	5	56.309	56.309	4;5;6	7.8118E-61	14908	wk1_s_trap_2	125.05	118.13	3086100000	647190000	571820000	392910000	297580000	0	0	457400000	341130000	0	0	215580000	162440000		+	175	13	163	1289;1290;1291;1292;1293;1294;1295;1296;1297;1298;1299;1300;1301;1302;1303;1304;1305;1306;1307;1308;1309;1310;1311;1312;1313;1314;1315;1316;1317;1318;1319;1320;1321;1322;1323;1324;1325;1326;1327;1328;1329;1330;1331;1332;1333;1334;1335;1336;1337;1338;1339;1340;1341;1342;1343;1344;1345;1346;1347;1348;1349;1350;1351;1352
RLDSELK	Unmodified	859.47633	0.47633123	54	tr|A0A8I5KU25|A0A8I5KU25_HUMAN;tr|A0A8I5QKK4|A0A8I5QKK4_HUMAN;tr|A0A8I5KSV3|A0A8I5KSV3_HUMAN;tr|A0A8I5KVX9|A0A8I5KVX9_HUMAN;tr|A0A8I5QJ69|A0A8I5QJ69_HUMAN;sp|Q08378-4|GOGA3_HUMAN;tr|A0A8I5KYV8|A0A8I5KYV8_HUMAN;tr|A0A8I5KQ98|A0A8I5KQ98_HUMAN;tr|A0A8I5KTE5|A0A8I5KTE5_HUMAN;tr|A0A8I5QKX6|A0A8I5QKX6_HUMAN;tr|A0A8I5KXF8|A0A8I5KXF8_HUMAN;tr|A0A8I5KQH9|A0A8I5KQH9_HUMAN;tr|A0A8I5KSF0|A0A8I5KSF0_HUMAN;sp|…	yes	no	0	0	0	1	1	1				1	1			1	1	11.461	11.461	2	4.1928E-10	2463	wk1_s_trap_1	139.31	46.621	171840000	35488000	34713000	0	0	0	0	41415000	40864000	0	0	10045000	9311100			176	54	164	1353;1354;1355;1356;1357;1358;1359
RLSERLEEK	Unmodified	1158.6357	0.63568542	14	sp|P20930|FILA_HUMAN;CON__P20930	yes	no	0	0	0	1	1											10.699	10.699	3	0.015643	2255	wk1_s_trap_1	67.334	19.44	38699000	21507000	17193000	0	0	0	0	0	0	0	0	0	0		+	177	14	165	1360;1361
RRVVIVDPETNK	Unmodified	1424.81	0.80996139	40;23	sp|P15924|DESP_HUMAN;sp|P15924-3|DESP_HUMAN;sp|P15924-2|DESP_HUMAN;sp|F1LMV6|DESP_RAT	no	no	0	0	0		1											17.819	17.819	3	0.030138	4416	wk1_s_trap_2	56.205	31.352	16095000	0	16095000	0	0	0	0	0	0	0	0	0	0			178	40;23	166	1362
RTAAENDFVTLK	Unmodified	1363.7096	0.70957864	16	sp|P35908|K22E_HUMAN;CON__P35908	yes	no	0	0	0	11	14	2	2			2	2			13	23	31.081	31.081	2;3	2.0312E-58	6537	wk7_s_trap_2	178.71	114.61	2625400000	420360000	421960000	392790000	411540000	0	0	312720000	302310000	0	0	205020000	158730000		+	179	16	167	1363;1364;1365;1366;1367;1368;1369;1370;1371;1372;1373;1374;1375;1376;1377;1378;1379;1380;1381;1382;1383;1384;1385;1386;1387;1388;1389;1390;1391;1392;1393;1394;1395;1396;1397;1398;1399;1400;1401;1402;1403;1404;1405;1406;1407;1408;1409;1410;1411;1412;1413;1414;1415;1416;1417;1418;1419;1420;1421;1422;1423;1424;1425;1426;1427;1428;1429;1430;1431
RTAAENEFVTLK	Unmodified	1377.7252	0.72522871	4;28	sp|P48668|K2C6C_HUMAN;sp|P02538|K2C6A_HUMAN;CON__P48668;CON__P04259;CON__P02538;sp|P50446|K2C6A_MOUSE;CON__P50446;sp|P04259|K2C6B_HUMAN	no	no	0	0	0	2	2	2	2			2	2			2	3	29.244	29.244	2;3	1.5998E-15	7655	wk1_s_trap_2	163.45	86.306	805770000	152620000	151480000	108200000	109280000	0	0	104990000	91635000	0	0	43044000	44527000		+	180	4;28	168	1432;1433;1434;1435;1436;1437;1438;1439;1440;1441;1442;1443;1444;1445;1446;1447;1448
RTNAENEFVTIK	Unmodified	1420.731	0.73104237	29	sp|P04264|K2C1_HUMAN;CON__P04264	no	no	0	0	0	7	13	2	2			2	2			7	7	30.343	30.343	2;3	8.4936E-59	6093	wk7_s_trap_2	152.47	121.58	12600000000	2431400000	2390900000	1538400000	1436700000	0	0	1638900000	1638400000	0	0	784690000	740160000		+	181	29	169	1449;1450;1451;1452;1453;1454;1455;1456;1457;1458;1459;1460;1461;1462;1463;1464;1465;1466;1467;1468;1469;1470;1471;1472;1473;1474;1475;1476;1477;1478;1479;1480;1481;1482;1483;1484;1485;1486;1487;1488;1489;1490
RTNAENEFVTIKK	Unmodified	1548.826	0.82600539	29	sp|P04264|K2C1_HUMAN;CON__P04264	no	no	0	0	1	2	1	1	1			1	1					21.827	21.827	3	0.0002584	5549	wk1_s_trap_2	94.023	76.907	113590000	26239000	16637000	17186000	14376000	0	0	21665000	17492000	0	0	0	0		+	182	29	170	1491;1492;1493;1494;1495;1496;1497
RTTAENEFVMLK	Oxidation (M)	1453.7235	0.72351415	12	sp|P13647|K2C5_HUMAN;CON__P13647;sp|Q6P6Q2|K2C5_RAT;CON__Q5XQN5;tr|F7FFV2|F7FFV2_RAT;sp|Q922U2|K2C5_MOUSE;CON__Q922U2;tr|F8W0C6|F8W0C6_HUMAN;tr|H0YIN9|H0YIN9_HUMAN	yes	no	0	1	0	2	2	2	1			2	2			1	1	29.267	29.267	2;3	0.00036204	7878	wk1_s_trap_2	88.803	75.684	367330000	86792000	73100000	50685000	36581000	0	0	50820000	46647000	0	0	11822000	10879000		+	183	12	171	1498;1499;1500;1501;1502;1503;1504;1505;1506;1507;1508;1509;1510
RTTAENEFVMLK	Unmodified	1437.7286	0.72859953	12	sp|P13647|K2C5_HUMAN;CON__P13647;sp|Q6P6Q2|K2C5_RAT;CON__Q5XQN5;tr|F7FFV2|F7FFV2_RAT;sp|Q922U2|K2C5_MOUSE;CON__Q922U2;tr|F8W0C6|F8W0C6_HUMAN;tr|H0YIN9|H0YIN9_HUMAN	yes	no	0	0	0	1	2	1	1			1	1			1		34.492	34.492	2;3	5.6856E-05	8604	wk5_s_trap_1	94.692	65.965	167130000	23235000	59752000	14632000	13731000	0	0	28129000	23401000	0	0	4251600	0		+	184	12	171	1511;1512;1513;1514;1515;1516;1517;1518
RYLDGLTAERTSQNSELNNMQDLVEDYK	Oxidation (M)	3317.547	0.54701293	16	sp|P35908|K22E_HUMAN;CON__P35908	yes	no	0	1	0	1	1	1	1				1			2	1	41.578	41.578	4	3.158E-20	9628	wk5_s_trap_2	91.175	80.846	122840000	16868000	15865000	20777000	16821000	0	0	0	18334000	0	0	22325000	11849000		+	185	16	172	1519;1520;1521;1522;1523;1524;1525;1526
RYLDGLTAERTSQNSELNNMQDLVEDYK	Unmodified	3301.5521	0.55209831	16	sp|P35908|K22E_HUMAN;CON__P35908	yes	no	0	0	0	1	1	3	1			1	1			1	2	50.649	50.649	3;4	5.8517E-71	12682	wk5_s_trap_2	165.47	147.53	331130000	31191000	31018000	81286000	48737000	0	0	41533000	33661000	0	0	29282000	34423000		+	186	16	172	1527;1528;1529;1530;1531;1532;1533;1534;1535;1536;1537
SAIYQLEEEYENLLK	Unmodified	1840.9095	0.90946024	40;23	sp|P15924|DESP_HUMAN;sp|P15924-3|DESP_HUMAN;sp|P15924-2|DESP_HUMAN;sp|F1LMV6|DESP_RAT	no	no	0	0	0	1	1											63.736	63.736	2	0.021212	18019	wk1_s_trap_2	57.019	43.619	14282000	7164500	7117800	0	0	0	0	0	0	0	0	0	0			187	40;23	173	1538;1539
SDLEMQYETLQEELMALK	2 Oxidation (M)	2202.0072	0.0072017319	15	sp|P35527|K1C9_HUMAN;CON__P35527;tr|K7EQQ3|K7EQQ3_HUMAN	yes	no	0	2	0	2	2	2	2			2	2			2	2	60.859	60.859	2;3	4.3132E-60	15007	wk7_s_trap_2	170.66	161.46	653330000	111550000	119350000	91798000	79825000	0	0	67724000	61707000	0	0	65802000	55574000		+	188	15	174	1540;1541;1542;1543;1544;1545;1546;1547;1548;1549;1550;1551;1552;1553;1554;1555
SDLEMQYETLQEELMALK	Oxidation (M)	2186.0123	0.01228711	15	sp|P35527|K1C9_HUMAN;CON__P35527;tr|K7EQQ3|K7EQQ3_HUMAN	yes	no	0	1	0	4	4	4	4			3	3			4	4	62.449	62.449	2;3	2.6776E-72	15098	wk7_s_trap_2	178.15	165.79	907280000	155060000	133920000	135250000	128620000	0	0	71708000	63560000	0	0	117720000	101440000		+	189	15	174	1556;1557;1558;1559;1560;1561;1562;1563;1564;1565;1566;1567;1568;1569;1570;1571;1572;1573;1574;1575;1576;1577;1578;1579;1580;1581;1582;1583;1584;1585
SDLEMQYETLQEELMALK	Unmodified	2170.0174	0.017372488	15	sp|P35527|K1C9_HUMAN;CON__P35527;tr|K7EQQ3|K7EQQ3_HUMAN	yes	no	0	0	0	2	2	2	2			2	2			2	2	63.97	63.97	2;3	6.1715E-94	18065	wk1_s_trap_2	208.82	187.57	1317500000	140840000	122390000	215640000	185170000	0	0	133140000	122480000	0	0	210800000	187010000		+	190	15	174	1586;1587;1588;1589;1590;1591;1592;1593;1594;1595;1596;1597;1598;1599;1600;1601
SDQSRLDSELK	Unmodified	1276.6259	0.62590859	29	sp|P04264|K2C1_HUMAN;CON__P04264	no	no	0	0	0	4	3	3	3			3	3			18	6	19.335	19.335	2;3	1.0254E-67	4102	wk7_s_trap_2	186.87	122.61	15828000000	3105400000	3123100000	1641600000	1633700000	0	0	1995600000	1828700000	0	0	1264500000	1235200000		+	191	29	175	1602;1603;1604;1605;1606;1607;1608;1609;1610;1611;1612;1613;1614;1615;1616;1617;1618;1619;1620;1621;1622;1623;1624;1625;1626;1627;1628;1629;1630;1631;1632;1633;1634;1635;1636;1637;1638;1639;1640;1641;1642;1643;1644
SEITELRRNVQALEIELQSQLALK	Unmodified	2780.5396	0.53960677	11	sp|P13645|K1C10_HUMAN;CON__P13645;tr|A0A1B0GVI3|A0A1B0GVI3_HUMAN	yes	no	0	0	0	1	1	3	2									66.629	66.629	3;4	1.7427E-07	17470	wk3_s_trap_1	64.488	52.703	135720000	21736000	26336000	41899000	45753000	0	0	0	0	0	0	0	0		+	192	11	176	1645;1646;1647;1648;1649;1650;1651
SGTLACTGSLVNNTANDRK	Unmodified	1977.9538	0.95380145	13	CON__P15636	yes	yes	0	0	0	1	1	2	1			2	2			3	5	24.545	24.545	2;3	2.9389E-227	5492	wk7_s_trap_2	222.3	217.49	2250100000	7314500	0	213680000	243600000	0	0	618350000	556540000	0	0	314310000	296340000		+	193	13	177	1652;1653;1654;1655;1656;1657;1658;1659;1660;1661;1662;1663;1664;1665;1666;1667;1668
SKAEAESLYQSK	Unmodified	1339.662	0.66195975	29	sp|P04264|K2C1_HUMAN;CON__P04264	yes	no	0	0	1	1	1											15.057	15.057	2	0.0052739	3468	wk1_s_trap_1	110.08	74.632	18217000	8600500	9616900	0	0	0	0	0	0	0	0	0	0		+	194	29	178	1669;1670
SLLATMK	Unmodified	762.43096	0.43096094	40;23	sp|P15924|DESP_HUMAN;sp|P15924-3|DESP_HUMAN;sp|P15924-2|DESP_HUMAN;sp|F1LMV6|DESP_RAT	no	no	0	0	0	1	1											25.919	25.919	2	0.0098417	6736	wk1_s_trap_2	84.244	26.78	11324000	5472600	5851000	0	0	0	0	0	0	0	0	0	0			195	40;23	179	1671;1672
SLNNQFASFIDK	Unmodified	1382.683	0.68302954	29	sp|P04264|K2C1_HUMAN;CON__P04264	no	no	0	0	0	2	2	2	2			1	1			1	3	44.54	44.54	2	1.8822E-72	11419	wk7_s_trap_2	189.72	91.69	8340400000	1323800000	1279200000	1198800000	1272300000	0	0	1292400000	1191800000	0	0	389820000	392340000		+	196	29	180	1673;1674;1675;1676;1677;1678;1679;1680;1681;1682;1683;1684;1685;1686
SLPGQNEDLVLTGYQVDK	Unmodified	1974.9898	0.98983583	25	sp|P01040|CYTA_HUMAN	yes	yes	0	0	0	1	1	1	2			2	2			1	1	41.493	41.493	2;3	2.7222E-07	10809	wk3_s_trap_2	105.14	82.665	154910000	21304000	20500000	19043000	27841000	0	0	28658000	18708000	0	0	8653300	10203000			197	25	181	1687;1688;1689;1690;1691;1692;1693;1694;1695;1696;1697
SLYYYIQQDTK	Unmodified	1420.6874	0.68744622	35	tr|B0V2N5|B0V2N5_MOUSE;sp|P07356|ANXA2_MOUSE	no	no	0	0	0	1	1	1					1					38.229	38.229	2	0.0020152	9692	wk3_s_trap_1	69.346	44.107	13974000	3236800	3932800	2810100	0	0	0	0	3994300	0	0	0	0			198	35	182	1698;1699;1700;1701
SNTQAERSIIGMIDMFHK	Acetyl (Protein N-term)	2119.019	0.019044243	44	sp|P31151|S10A7_HUMAN;sp|Q86SG5|S1A7A_HUMAN	yes	no	1	0	0			1								1	1	63.637	63.637	3	0.00020316	15600	wk7_s_trap_2	53.453	47.472	24737000	0	0	8011900	0	0	0	0	0	0	0	9194000	7530800			199	44	183	1702;1703;1704
SNVLLQGASQASSMGTAGLASFSK	Unmodified	2311.1478	0.14780981	66	tr|A0A140LJ44|A0A140LJ44_MOUSE;sp|Q7TSH4|CP110_MOUSE	yes	no	0	0	0	1	1	1	1			1	1					54.267	54.267	3	0.0011902	16014	wk1_s_trap_2	26.417	3.0881	1353200000	356800000	278270000	200550000	179200000	0	0	172140000	166250000	0	0	0	0			200	66	184	1705;1706;1707;1708;1709;1710
SPDDPSRYISPDQLADLYK	Unmodified	2179.0433	0.043327963	34	sp|P06733-2|ENOA_HUMAN;tr|A0A2R8Y6G6|A0A2R8Y6G6_HUMAN;sp|P06733|ENOA_HUMAN	yes	no	0	0	0	2										1		47.621	47.621	3	0.0005461	13407	wk1_s_trap_1	66.977	61.647	8748700	5715000	0	0	0	0	0	0	0	0	0	3033700	0			201	34	185	1711;1712;1713
SRAEAESWYQTK	Unmodified	1454.679	0.6790068	21	tr|A0A0G2JW69|A0A0G2JW69_RAT;tr|A0A8I5ZR22|A0A8I5ZR22_RAT;sp|Q8VED5|K2C79_MOUSE;CON__Q8VED5	yes	no	0	0	0	2	2	2	1									21.735	21.735	2;3	4.3089E-06	5076	wk3_s_trap_1	82.705	60.792	153880000	64053000	53960000	35868000	0	0	0	0	0	0	0	0	0		+	202	21	186	1714;1715;1716;1717;1718;1719;1720
SREREQIK	Unmodified	1044.5676	0.56760585	29	sp|P04264|K2C1_HUMAN;CON__P04264	no	no	0	0	0								1			1		2.5761	2.5761	2	0.0098075	530	wk7_s_trap_1	84.568	18.495	66578000	0	0	0	0	0	0	0	37434000	0	0	29144000	0		+	203	29	187	1721;1722
STDAYELK	Unmodified	925.43928	0.43927702	42	sp|P29508|SPB3_HUMAN;sp|P29508-2|SPB3_HUMAN;sp|P48594|SPB4_HUMAN;tr|H0Y5H9|H0Y5H9_HUMAN	yes	no	0	0	0		1											16.449	16.449	2	0.039636	4031	wk1_s_trap_2	68.383	50.004	7359000	0	7359000	0	0	0	0	0	0	0	0	0	0			204	42	188	1723
STLEAETRVK	Unmodified	1132.6088	0.60880197	40	sp|P15924|DESP_HUMAN;sp|P15924-3|DESP_HUMAN;sp|P15924-2|DESP_HUMAN	yes	no	0	0	0	3	1		1			1						14.266	14.266	2;3	3.8532E-21	3238	wk1_s_trap_1	157.96	97.52	52235000	20443000	13811000	0	9123400	0	0	8857000	0	0	0	0	0			205	40	189	1724;1725;1726;1727;1728;1729
STMQELNSRLASYLDK	Oxidation (M)	1870.9095	0.90947702	15	sp|P35527|K1C9_HUMAN;CON__P35527	yes	no	0	1	0	2	2	1	1			1	1			1	1	41.707	41.707	3	3.2977E-15	11042	wk7_s_trap_1	112.34	90.507	552530000	126440000	113800000	38716000	46341000	0	0	81651000	89765000	0	0	29415000	26393000		+	206	15	190	1730;1731;1732;1733;1734;1735;1736;1737;1738;1739
STMQELNSRLASYLDK	Unmodified	1854.9146	0.9145624	15	sp|P35527|K1C9_HUMAN;CON__P35527	yes	no	0	0	0	2	2	2	2			2	2			2	2	49.656	49.656	2;3	2.0475E-20	12982	wk3_s_trap_1	157.09	126.2	1667100000	158610000	135090000	187530000	150560000	0	0	330090000	306030000	0	0	210600000	188610000		+	207	15	190	1740;1741;1742;1743;1744;1745;1746;1747;1748;1749;1750;1751;1752;1753;1754;1755
SVEDRFDQQK	Unmodified	1250.5891	0.58912916	40	sp|P15924|DESP_HUMAN;sp|P15924-3|DESP_HUMAN;sp|P15924-2|DESP_HUMAN	yes	no	0	0	0	2	1											15.276	15.276	2;3	0.0085412	3642	wk1_s_trap_2	103.55	73.737	40796000	32528000	8267900	0	0	0	0	0	0	0	0	0	0			208	40	191	1756;1757;1758
SVQNDSQALAEVLNQLK	Unmodified	1855.964	0.96395543	23	sp|F1LMV6|DESP_RAT	no	no	0	0	0	1	1		1			1						58.031	58.031	2	0.0026895	16773	wk1_s_trap_1	66.989	0	31125000	10490000	9441300	0	5552000	0	0	5641400	0	0	0	0	0			209	23	192	1759;1760;1761;1762
SVRYSSSK	Acetyl (Protein N-term)	954.47706	0.47705951	11	sp|P13645|K1C10_HUMAN;CON__P13645;tr|A0A1B0GVI3|A0A1B0GVI3_HUMAN	yes	no	1	0	0	1	1	1	1			1	1			1	1	8.4412	8.4412	2	2.0693E-28	1699	wk7_s_trap_1	162.49	73.125	1250200000	261820000	256650000	168020000	176650000	0	0	80267000	75417000	0	0	118530000	112820000		+	210	11	193	1763;1764;1765;1766;1767;1768;1769;1770
SYSPYDMLESIK	Oxidation (M)	1447.6541	0.65409718	35	tr|B0V2N5|B0V2N5_MOUSE;sp|P07356|ANXA2_MOUSE;tr|A0A8I6G714|A0A8I6G714_RAT	yes	no	0	1	0			1					2					38.083	38.082	2	0.04683	9565	wk5_s_trap_2	61.65	52.956	0	0	0	0	0	0	0	0	0	0	0	0	0			211	35	194	1771;1772;1773
TAFQEALDAAGDK	Unmodified	1335.6307	0.63065962	38	sp|P10599-2|THIO_HUMAN;sp|P10599|THIO_HUMAN	yes	no	0	0	0	1	1	1	1			1	1			1	1	36.844	36.844	2	3.3897E-15	9322	wk3_s_trap_2	136.48	115.01	182350000	31995000	29628000	26449000	28784000	0	0	21623000	21575000	0	0	11889000	10409000			212	38	195	1774;1775;1776;1777;1778;1779;1780;1781
TDLLESQLMLLRKDLAEYQKTCEDLK	Unmodified	3152.6097	0.60973653	67	tr|Q05DD9|Q05DD9_MOUSE;tr|E9Q2E2|E9Q2E2_MOUSE;sp|Q80UF4|SDCG8_MOUSE	yes	no	0	0	2						1							21.6	21.6	2	0.041216	4012	wk5_digest_2	0	0	19763000	0	0	0	0	0	19763000	0	0	0	0	0	0			213	67	196	1782
TEELNREVATNSELVQSGK	Unmodified	2103.0444	0.044390595	3;65;17	sp|P02533|K1C14_HUMAN;CON__P02533;tr|A0A0G2JW58|A0A0G2JW58_RAT;tr|A0A0G2JT54|A0A0G2JT54_RAT;sp|Q6IFV1|K1C14_RAT;tr|K7ESE1|K7ESE1_HUMAN;sp|Q61781|K1C14_MOUSE;tr|A0A8I5ZN82|A0A8I5ZN82_RAT;tr|A0A0G2K9Q9|A0A0G2K9Q9_RAT;sp|Q9QWL7|K1C17_MOUSE;sp|Q6IFU8|K1C17_RAT;CON__Q9QWL7;sp|Q04695|K1C17_HUMAN;CON__Q04695	no	no	0	0	0	5	2	2	1			1	1			4	4	29.08	29.08	2;3	9.9092E-184	6729	wk5_s_trap_1	220.1	204.97	1964000000	409690000	375700000	238850000	239280000	0	0	215150000	197210000	0	0	136260000	151870000		+	214	3;65;17	197	1783;1784;1785;1786;1787;1788;1789;1790;1791;1792;1793;1794;1795;1796;1797;1798;1799;1800;1801;1802
TGSQYDIQDAIDK	Unmodified	1452.6733	0.67325272	40;23	sp|P15924|DESP_HUMAN;sp|P15924-3|DESP_HUMAN;sp|P15924-2|DESP_HUMAN;sp|F1LMV6|DESP_RAT	no	no	0	0	0		1											30.821	30.821	2	0.010797	8353	wk1_s_trap_2	71.555	57.348	5679500	0	5679500	0	0	0	0	0	0	0	0	0	0			215	40;23	198	1803
TIEDLRNK	Unmodified	987.53491	0.53490874	3;10	sp|P02533|K1C14_HUMAN;CON__P02533;sp|Q6IFU7|K1C42_RAT;sp|P08779|K1C16_HUMAN;CON__P08779	no	no	0	0	0	1	1	1	1			1				1	1	12.62	12.62	2	3.4823E-06	2870	wk1_s_trap_1	129.65	31.193	546470000	127040000	126160000	78856000	79195000	0	0	64176000	0	0	0	37184000	33857000		+	216	3;10	199	1804;1805;1806;1807;1808;1809;1810
TIEDRNIK	Unmodified	987.53491	0.53490874	61	tr|A0A0C4DG83|A0A0C4DG83_HUMAN;sp|Q49MG5-2|MAP9_HUMAN;tr|A2VCS9|A2VCS9_HUMAN;tr|E7ETZ8|E7ETZ8_HUMAN;sp|Q49MG5|MAP9_HUMAN	yes	no	0	0	0											1	1	12.652	12.652	2	0.0078791	2762	wk7_s_trap_2	81.635	2.0376	71041000	0	0	0	0	0	0	0	0	0	0	37184000	33857000			217	61	200	1811;1812
TIEELQQK	Unmodified	987.52368	0.52367535	1	CON__O76011;sp|Q14525|KT33B_HUMAN;sp|O76009|KT33A_HUMAN;CON__Q6NTB9;CON__Q14525;CON__O76009;sp|Q15323|K1H1_HUMAN;CON__Q9UE12;CON__Q15323;tr|A0A140TA69|A0A140TA69_HUMAN;tr|A0A140TA62|A0A140TA62_HUMAN;sp|O76011|KRT34_HUMAN;CON__Q8IUT8	yes	no	0	0	0											1		15.586	15.586	2	0.0020605	3316	wk7_s_trap_1	70.268	12.708	0	0	0	0	0	0	0	0	0	0	0	0	0		+	218	1	201	1813
TITLEVEPSDTIENVK	Unmodified	1786.92	0.92002493	36	tr|M0R1V7|M0R1V7_HUMAN;tr|A0A8I6AN99|A0A8I6AN99_RAT;tr|A0A8I6A5Y3|A0A8I6A5Y3_RAT;tr|A0A0A6YW67|A0A0A6YW67_MOUSE;tr|J3QS39|J3QS39_HUMAN;tr|E9Q9J0|E9Q9J0_MOUSE;tr|J3QTR3|J3QTR3_HUMAN;tr|F5H6Q2|F5H6Q2_HUMAN;sp|P62987|RL40_HUMAN;sp|P62986|RL40_RAT;sp|P62984|RL40_MOUSE;tr|F5GYU3|F5GYU3_HUMAN;tr|F5H2Z3|F5H2Z3_HUMAN;tr|F5H265|F5H265_HUMAN;tr|B4DV12|B4DV12_HUMAN;tr|F5H388|F5H388_HUMAN;sp|P62983|RS27A_MOU…	yes	no	0	0	0	1	1	1	1			1	1			1	1	40.558	40.558	2	1.0687E-99	10376	wk3_s_trap_1	212.89	183.93	177920000	31257000	29099000	26469000	28944000	0	0	21733000	21078000	0	0	9454600	9886300			219	36	202	1814;1815;1816;1817;1818;1819;1820;1821
TLDMFSHITTLK	Oxidation (M)	1421.7225	0.72245152	77	tr|A0A8I6A0Z2|A0A8I6A0Z2_RAT;tr|D4A254|D4A254_RAT	yes	no	0	1	0	1							1				1	28.999	28.999	2	0.014023	6814	wk7_s_trap_2	57.59	14.282	60521000	44298000	0	0	0	0	0	0	0	0	0	0	16223000			220	77	203	1822;1823;1824
TLLDIDNTRMTLDDFRIK	Oxidation (M)	2195.1256	0.1256178	15	sp|P35527|K1C9_HUMAN;CON__P35527	yes	no	0	1	0	2	2	2	2			2	2			2	2	51.39	51.39	3;4	7.5513E-13	13350	wk7_s_trap_1	96.208	73.108	927400000	160290000	132890000	116700000	106150000	0	0	139030000	124030000	0	0	75525000	72796000		+	221	15	204	1825;1826;1827;1828;1829;1830;1831;1832;1833;1834;1835;1836;1837;1838;1839;1840
TLLDIDNTRMTLDDFRIK	Unmodified	2179.1307	0.13070318	15	sp|P35527|K1C9_HUMAN;CON__P35527	yes	no	0	0	0	2	2	2	5			2	2			3	2	54.293	54.293	3;4	5.6598E-26	13720	wk7_s_trap_2	125.98	102.18	1377900000	173920000	160230000	223800000	190390000	0	0	173820000	152000000	0	0	157780000	145990000		+	222	15	204	1841;1842;1843;1844;1845;1846;1847;1848;1849;1850;1851;1852;1853;1854;1855;1856;1857;1858;1859;1860
TLNDMRQEYEQLIAK	Oxidation (M)	1866.9146	0.9145624	15	sp|P35527|K1C9_HUMAN;CON__P35527;tr|K7EQQ3|K7EQQ3_HUMAN	yes	no	0	1	0	3	3	2	1			1	2			2	2	35.481	35.481	2;3	9.1546E-08	8362	wk7_s_trap_1	89.624	67.956	1490300000	349480000	334760000	154080000	157050000	0	0	180750000	183870000	0	0	62995000	67309000		+	223	15	205	1861;1862;1863;1864;1865;1866;1867;1868;1869;1870;1871;1872;1873;1874;1875;1876
TLNDMRQEYEQLIAK	Unmodified	1850.9196	0.91964777	15	sp|P35527|K1C9_HUMAN;CON__P35527;tr|K7EQQ3|K7EQQ3_HUMAN	yes	no	0	0	0	4	4	2	2			2	2			2	2	46.357	46.357	2;3	8.4019E-35	12043	wk3_s_trap_2	168.02	144.64	3521800000	388000000	333720000	518130000	501670000	0	0	627010000	535590000	0	0	310540000	307100000		+	224	15	205	1877;1878;1879;1880;1881;1882;1883;1884;1885;1886;1887;1888;1889;1890;1891;1892;1893;1894;1895;1896
TNPEIQSTLRK	Unmodified	1285.699	0.69901396	45	sp|P31944|CASPE_HUMAN	yes	yes	0	0	0	1	1											17.251	17.251	3	0.009212	4133	wk1_s_trap_1	75.819	68.449	27284000	14658000	12626000	0	0	0	0	0	0	0	0	0	0			225	45	206	1897;1898
TNQLNLQNTATK	Unmodified	1344.6997	0.69974224	52	tr|Q4G0W3|Q4G0W3_HUMAN;sp|Q05707-3|COEA1_HUMAN;sp|Q05707-2|COEA1_HUMAN;sp|Q05707|COEA1_HUMAN	yes	no	0	0	0								1			1	1	19.302	19.302	2	0.00012871	4526	wk5_s_trap_2	90.653	61.926	15957000	0	0	0	0	0	0	0	8065900	0	0	4270200	3620500			226	52	207	1899;1900;1901
TQVVAGTNYYIK	Unmodified	1355.7085	0.70851601	25	sp|P01040|CYTA_HUMAN;tr|C9J0E4|C9J0E4_HUMAN	yes	no	0	0	0	1										1		29.111	29.111	2	3.8203E-10	7692	wk1_s_trap_1	136.96	104.64	44436000	33110000	0	0	0	0	0	0	0	0	0	11326000	0			227	25	208	1902;1903
TSMQSVLQEWK	Oxidation (M)	1351.6442	0.6442012	68	tr|G3V4T3|G3V4T3_HUMAN;sp|Q8WXH0-7|SYNE2_HUMAN;tr|A0A0C4DGK3|A0A0C4DGK3_HUMAN;tr|G3V5X4|G3V5X4_HUMAN;sp|Q8WXH0|SYNE2_HUMAN;sp|Q8WXH0-2|SYNE2_HUMAN	yes	no	0	1	0	1	1											20.174	20.174	2	0.009291	5010	wk1_s_trap_1	70.919	66.468	15976000	7934400	8041800	0	0	0	0	0	0	0	0	0	0			228	68	209	1904;1905
TTSIRQFTSSSSIK	Acetyl (Protein N-term)	1583.8155	0.81550028	17	sp|Q04695|K1C17_HUMAN;CON__Q04695	yes	no	1	0	0				1			1	1				1	34.912	34.912	2	0.013159	8345	wk7_s_trap_2	45.653	7.0857	34774000	0	0	0	7786600	0	0	9899400	10128000	0	0	0	6959900		+	229	17	210	1906;1907;1908;1909
TVMENFVAFVDK	Oxidation (M)	1414.6803	0.68025235	9	CON__P02769	yes	yes	0	1	0			1	1									44.836	44.836	2	3.5568E-07	11735	wk3_s_trap_2	113.93	83.672	35802000	0	0	18727000	17075000	0	0	0	0	0	0	0	0		+	230	9	211	1910;1911
TVMENFVAFVDK	Unmodified	1398.6853	0.68533773	9	CON__P02769	yes	yes	0	0	0			1	1		1							55.858	55.858	2	6.0418E-15	14932	wk3_s_trap_2	137.17	105.75	160850000	0	0	82867000	74521000	0	3459800	0	0	0	0	0	0		+	231	9	211	1912;1913;1914
TVTAMDVVYALK	Unmodified	1309.6952	0.69517413	48	sp|P62806|H4_MOUSE;sp|P62805|H4_HUMAN;sp|P62804|H4_RAT	yes	no	0	0	0							1	1			1	1	51.393	51.393	2	0.002341	13304	wk5_s_trap_1	85.377	38.486	35532000	0	0	0	0	0	0	12415000	13223000	0	0	5039100	4854900			232	48	212	1915;1916;1917;1918
TVTAMDVVYALK	Oxidation (M)	1325.6901	0.69008876	48	sp|P62806|H4_MOUSE;sp|P62805|H4_HUMAN;sp|P62804|H4_RAT	yes	no	0	1	0							1						41.971	41.971	2	0.1075	10728	wk5_s_trap_1	52.278	29.538	0	0	0	0	0	0	0	0	0	0	0	0	0			233	48	212	1919
TYVVTGNMGSNDK	Oxidation (M)	1400.6242	0.62419403	51	sp|Q02413|DSG1_HUMAN	yes	yes	0	1	0	1	1						1			1	1	12.728	12.728	2	0.011769	2867	wk1_s_trap_2	59.542	51.499	44405000	13075000	13910000	0	0	0	0	0	8383700	0	0	4252800	4784000			234	51	213	1920;1921;1922;1923;1924
TYVVTGNMGSNDK	Unmodified	1384.6293	0.62927941	51	sp|Q02413|DSG1_HUMAN	yes	yes	0	0	0												1	20.299	20.299	2	0.020009	4469	wk7_s_trap_2	51.927	51.927	2410900	0	0	0	0	0	0	0	0	0	0	0	2410900			235	51	213	1925
VAGMLAVGK	Oxidation (M)	860.47897	0.47897377	53	sp|Q08188|TGM3_HUMAN;tr|A0A494C0J7|A0A494C0J7_HUMAN	yes	no	0	1	0	1												14.136	14.136	2	0.022449	3240	wk1_s_trap_1	54.205	31.168	3604000	3604000	0	0	0	0	0	0	0	0	0	0	0			236	53	214	1926
VDALMDEINFMK	2 Oxidation (M)	1456.6578	0.65780235	12	sp|P13647|K2C5_HUMAN;CON__P13647;sp|Q6P6Q2|K2C5_RAT;CON__Q5XQN5;tr|F7FFV2|F7FFV2_RAT;tr|H0YIN9|H0YIN9_HUMAN	yes	no	0	2	0	1	1	1	2			1	1			1	1	37.126	37.126	2	6.5646E-07	10215	wk1_s_trap_2	128.03	111.01	160890000	36618000	33431000	20233000	19483000	0	0	15547000	17118000	0	0	9159700	9302700		+	237	12	215	1927;1928;1929;1930;1931;1932;1933;1934;1935
VDALMDEINFMK	Oxidation (M)	1440.6629	0.66288773	12	sp|P13647|K2C5_HUMAN;CON__P13647;sp|Q6P6Q2|K2C5_RAT;CON__Q5XQN5;tr|F7FFV2|F7FFV2_RAT;tr|H0YIN9|H0YIN9_HUMAN	yes	no	0	1	0	2	2	2	2			2	2			2	2	45.097	45.097	2	1.7488E-27	11820	wk5_s_trap_1	151.22	133.7	333920000	63508000	65918000	43934000	44913000	0	0	41211000	38567000	0	0	17909000	17957000		+	238	12	215	1936;1937;1938;1939;1940;1941;1942;1943;1944;1945;1946;1947;1948;1949;1950;1951
VDALMDEINFMK	Unmodified	1424.668	0.6679731	12	sp|P13647|K2C5_HUMAN;CON__P13647;sp|Q6P6Q2|K2C5_RAT;CON__Q5XQN5;tr|F7FFV2|F7FFV2_RAT;tr|H0YIN9|H0YIN9_HUMAN	yes	no	0	0	0	1	1	1	1			1	1			1	1	53.153	53.153	2	1.2232E-77	14147	wk3_s_trap_2	197.27	184.98	565530000	60343000	60484000	62719000	62801000	0	0	93403000	92961000	0	0	68772000	64047000		+	239	12	215	1952;1953;1954;1955;1956;1957;1958;1959
VDLESRVDTLTGEVNFLK	Unmodified	2034.0633	0.063335123	20	sp|Q7Z794|K2C1B_HUMAN;CON__Q7Z794	yes	no	0	0	0	1		1				1				1	1	54.234	54.234	3	7.4127E-08	14325	wk3_s_trap_1	69.522	53.399	19927000	2641200	0	0	0	0	0	5702200	0	0	0	6491200	5092000		+	240	20	216	1960;1961;1962;1963;1964
VDLLNQEIEFLK	Unmodified	1459.7922	0.79224564	16	sp|P35908|K22E_HUMAN;CON__P35908	yes	no	0	0	0	1	2	1	1			1	2			2	3	56.15	56.15	2;3	8.3469E-75	14398	wk5_s_trap_2	195.27	155.64	3114500000	497540000	424630000	480890000	448680000	0	0	366330000	313250000	0	0	284390000	298850000		+	241	16	217	1965;1966;1967;1968;1969;1970;1971;1972;1973;1974;1975;1976;1977
VDPEIQNVK	Unmodified	1040.5502	0.55022446	16	sp|P35908|K22E_HUMAN;CON__P35908;tr|A0A0G2JWX4|A0A0G2JWX4_RAT;sp|Q6IG02|K22E_RAT;sp|Q3TTY5|K22E_MOUSE;CON__Q3TTY5	yes	no	0	0	0	1	1	1	1			1	1			1	1	17.971	17.971	2	7.4136E-20	3890	wk7_s_trap_1	143.61	117.5	4567100000	785240000	746940000	692550000	682800000	0	0	474300000	462520000	0	0	353550000	369160000		+	242	16	218	1978;1979;1980;1981;1982;1983;1984;1985
VEESYDLK	Unmodified	981.46549	0.46549177	42	sp|P29508|SPB3_HUMAN;sp|P29508-2|SPB3_HUMAN	yes	no	0	0	0	1	1	1	1			1				1	1	17.885	17.885	2	0.010831	4441	wk1_s_trap_2	98.523	15.852	46222000	8314500	9306800	6923300	6059900	0	0	4333000	0	0	0	5536800	5747500			243	42	219	1986;1987;1988;1989;1990;1991;1992
VIEHIMEDLDTNADK	Oxidation (M)	1757.8142	0.81417965	33	sp|P06702|S10A9_HUMAN	yes	yes	0	1	0	3	3	1	1									26.064	26.064	2;3	2.3646E-10	6637	wk1_s_trap_1	130.06	118.37	91979000	32451000	31782000	14390000	13356000	0	0	0	0	0	0	0	0			244	33	220	1993;1994;1995;1996;1997;1998;1999;2000
VIEHIMEDLDTNADK	Unmodified	1741.8193	0.81926503	33	sp|P06702|S10A9_HUMAN	yes	yes	0	0	0	3	2	2	2			2	2			14	10	37.073	37.073	2;3	3.6452E-21	8966	wk3_s_trap_1	141	127.02	268580000	43406000	46734000	41531000	39437000	0	0	22409000	18938000	0	0	31465000	24660000			245	33	220	2001;2002;2003;2004;2005;2006;2007;2008;2009;2010;2011;2012;2013;2014;2015;2016;2017;2018;2019;2020;2021;2022;2023;2024;2025;2026;2027;2028;2029;2030;2031;2032;2033;2034;2035;2036;2037
VIPELNGK	Unmodified	868.50182	0.5018177	30	tr|D3ZME3|D3ZME3_RAT;tr|A0A8I5ZWK4|A0A8I5ZWK4_RAT;tr|F1LUI2|F1LUI2_RAT;tr|F1M269|F1M269_RAT;tr|E7EUT5|E7EUT5_HUMAN;tr|D3ZEN2|D3ZEN2_RAT;tr|S4R257|S4R257_MOUSE;tr|F1M2N4|F1M2N4_RAT;tr|M0R7H7|M0R7H7_RAT;tr|A0A8I6B4A1|A0A8I6B4A1_RAT;sp|P04406-2|G3P_HUMAN;tr|A0A0G2JWC0|A0A0G2JWC0_RAT;tr|E9PTV9|E9PTV9_RAT;tr|F1M4G6|F1M4G6_RAT;tr|A0A8I5ZXG9|A0A8I5ZXG9_RAT;tr|A0A8L2QM97|A0A8L2QM97_RAT;tr|S4R1W1|S4R1W1_M…	yes	no	0	0	0	1	1											22.581	22.581	2	7.372E-05	5808	wk1_s_trap_2	74.415	37.321	8549700	3796400	4753300	0	0	0	0	0	0	0	0	0	0			246	30	221	2038;2039
VLEIPYK	Unmodified	860.50076	0.50075507	42	sp|P29508|SPB3_HUMAN;sp|P48594|SPB4_HUMAN;tr|H0Y5H9|H0Y5H9_HUMAN;tr|C9JZ65|C9JZ65_HUMAN	yes	no	0	0	0	1	1									1	1	32.02	32.02	2	0.0044955	7625	wk7_s_trap_1	75.311	8.3171	34847000	10719000	10141000	0	0	0	0	0	0	0	0	6892900	7094100			247	42	222	2040;2041;2042;2043
VLPVPQK	Unmodified	779.49052	0.49052473	6	CON__P02666	yes	yes	0	0	0	1	1			1						1	1	17.308	17.308	2	0.0016695	3239	wk5_digest_1	27.317	8.632	185650000	77568000	77185000	0	0	1558400	0	0	0	0	0	13506000	15835000		+	248	6	223	2044;2045;2046;2047;2048
VLVLDTDYK	Unmodified	1064.5754	0.57537657	8	CON__P02754	yes	yes	0	0	0	1	1											32.81	32.81	2	0.0017676	8795	wk1_s_trap_1	116.73	75.223	81950000	43053000	38897000	0	0	0	0	0	0	0	0	0	0		+	249	8	224	2049;2050
VLYDAEISQIHQSVTDTNVILSMDNSRNLDLDSIIAEVK	Unmodified	4358.1952	0.19516052	16	sp|P35908|K22E_HUMAN;CON__P35908	yes	no	0	0	0	1	2	1	1			1	1			1	2	65.391	65.391	4;5	4.7728E-29	17160	wk3_s_trap_1	84.822	77.505	299310000	35532000	42551000	60936000	47932000	0	0	24353000	21052000	0	0	34714000	32237000		+	250	16	225	2051;2052;2053;2054;2055;2056;2057;2058;2059;2060
VLYDAEISQIHQSVTDTNVILSMDNSRNLDLDSIIAEVK	Oxidation (M)	4374.1901	0.19007514	16	sp|P35908|K22E_HUMAN;CON__P35908	yes	no	0	1	0				1									63.244	63.244	4	7.5402E-19	16642	wk3_s_trap_2	67.015	59.082	33951000	0	0	0	33951000	0	0	0	0	0	0	0	0		+	251	16	225	2061
VPQVSTPTLVEVSRSLGK	Unmodified	1896.068	0.068026571	9	CON__P02769	yes	yes	0	0	0			2	2			1	1			1	1	45.183	45.183	2;3	1.2752E-77	11673	wk3_s_trap_2	164.53	137.27	373150000	0	0	155010000	153480000	0	0	25081000	22687000	0	0	8975700	7916400		+	252	9	226	2062;2063;2064;2065;2066;2067;2068;2069
VQALEEANNDLENK	Unmodified	1585.7584	0.75837933	15	sp|P35527|K1C9_HUMAN;CON__P35527	yes	no	0	0	0	2	2	2	2			3	2			2	2	26.702	26.702	2;3	1.431E-122	5997	wk7_s_trap_1	227.37	203.38	10197000000	1698100000	1673800000	1328500000	1296300000	0	0	1252300000	1186300000	0	0	871080000	890550000		+	253	15	227	2070;2071;2072;2073;2074;2075;2076;2077;2078;2079;2080;2081;2082;2083;2084;2085;2086
VQDQDLPNTPHSK	Unmodified	1477.7161	0.71612058	55	sp|Q08554-2|DSC1_HUMAN;sp|Q08554|DSC1_HUMAN	yes	no	0	0	0	1	1	1	1			1	1			1	1	13.672	13.672	3	0.00028754	3137	wk1_s_trap_2	103.11	90.231	128760000	23363000	23339000	16516000	13981000	0	0	15091000	16050000	0	0	9246700	11172000			254	55	228	2087;2088;2089;2090;2091;2092;2093;2094
VQFLEQQNK	Unmodified	1132.5877	0.58767259	75	tr|A0A2R8VHP3|A0A2R8VHP3_MOUSE	no	no	0	0	0	1	1	1	1			1	1			1	1	23.209	23.209	2	2.2949E-65	5921	wk1_s_trap_2	196.25	155.68	127050000	21586000	22519000	17593000	16914000	0	0	11362000	11768000	0	0	12457000	12847000		+	255	75	229	2095;2096;2097;2098;2099;2100;2101;2102
VRALEEANADLEVK	Unmodified	1555.8206	0.82058566	3;10	sp|P02533|K1C14_HUMAN;CON__P02533;sp|P08779|K1C16_HUMAN;CON__P08779	no	no	0	0	0	12	13	2	2			5	4			8	16	31.436	31.436	2;3	3.3584E-40	7033	wk3_s_trap_1	166.62	101.27	1160600000	225380000	181100000	191920000	172130000	0	0	167500000	131000000	0	0	48958000	42627000		+	256	3;10	230	2103;2104;2105;2106;2107;2108;2109;2110;2111;2112;2113;2114;2115;2116;2117;2118;2119;2120;2121;2122;2123;2124;2125;2126;2127;2128;2129;2130;2131;2132;2133;2134;2135;2136;2137;2138;2139;2140;2141;2142;2143;2144;2145;2146;2147;2148;2149;2150;2151;2152;2153;2154;2155;2156;2157;2158;2159;2160;2161;2162;2163;2164
VRALEEANTELEVK	Unmodified	1599.8468	0.84680041	65;17	sp|Q61781|K1C14_MOUSE;tr|A0A8I5ZN82|A0A8I5ZN82_RAT;tr|A0A0G2K9Q9|A0A0G2K9Q9_RAT;sp|Q9QWL7|K1C17_MOUSE;sp|Q6IFU8|K1C17_RAT;CON__Q9QWL7;sp|Q04695|K1C17_HUMAN;CON__Q04695;tr|K7EPJ9|K7EPJ9_HUMAN	no	no	0	0	0	2	2	2	1									29.108	29.108	2;3	5.2397E-18	7040	wk3_s_trap_1	119.17	102.1	126930000	33554000	28925000	39584000	24867000	0	0	0	0	0	0	0	0		+	257	65;17	231	2165;2166;2167;2168;2169;2170;2171
VRALEESNYELEGK	Unmodified	1635.8104	0.8104149	11	sp|P13645|K1C10_HUMAN;CON__P13645;tr|A0A1B0GVI3|A0A1B0GVI3_HUMAN;sp|P02535-3|K1C10_MOUSE;tr|A2A513|A2A513_MOUSE;sp|P02535-2|K1C10_MOUSE;sp|P02535|K1C10_MOUSE;CON__P02535-1	yes	no	0	0	0	10	9	9	14			12	10			11	15	33.09	33.09	2;3	7.5142E-112	6279	wk3_s_trap_2	185.32	153.05	11108000000	2031700000	1888100000	1703400000	1617200000	0	0	1414200000	1180100000	0	0	655670000	617560000		+	258	11	232	2172;2173;2174;2175;2176;2177;2178;2179;2180;2181;2182;2183;2184;2185;2186;2187;2188;2189;2190;2191;2192;2193;2194;2195;2196;2197;2198;2199;2200;2201;2202;2203;2204;2205;2206;2207;2208;2209;2210;2211;2212;2213;2214;2215;2216;2217;2218;2219;2220;2221;2222;2223;2224;2225;2226;2227;2228;2229;2230;2231;2232;2233;2234;2235;2236;2237;2238;2239;2240;2241;2242;2243;2244;2245;2246;2247;2248;2249;2250;2251…
VRFLEQQNK	Unmodified	1160.6302	0.63020611	12;4;28;62;21;74;0;18;19	sp|P48668|K2C6C_HUMAN;sp|P02538|K2C6A_HUMAN;CON__P48668;CON__P04259;CON__P02538;sp|P50446|K2C6A_MOUSE;CON__P50446;tr|Q3UV11|Q3UV11_MOUSE;sp|Q9Z331|K2C6B_MOUSE;sp|Q5XKE5|K2C79_HUMAN;CON__Q5XKE5;sp|O95678|K2C75_HUMAN;CON__O95678;tr|F8VUG2|F8VUG2_HUMAN;tr|F8W1U3|F8W1U3_HUMAN;tr|A0A8I6G4D8|A0A8I6G4D8_RAT;sp|Q10758|K2C8_RAT;sp|P05787|K2C8_HUMAN;CON__P05787;sp|P11679|K2C8_MOUSE;sp|P05787-2|K2C8_HUMAN;s…	no	no	0	0	0	1	1	1	1			1	1			1	1	18.671	18.671	2	3.8843E-53	4574	wk1_s_trap_1	195.06	143.28	449120000	100940000	85268000	61972000	47745000	0	0	64067000	57608000	0	0	16714000	14814000		+	259	4;12;21;28;62;74;0;18;19	233	2262;2263;2264;2265;2266;2267;2268;2269
VRFLEQQNQVLQTK	Unmodified	1729.9475	0.9475175	16;29;20	sp|P35908|K22E_HUMAN;CON__P35908;sp|Q6IFZ9|K2C74_MOUSE;sp|Q9R0H5|K2C71_MOUSE;CON__Q9R0H5;tr|A0A0G2JXH6|A0A0G2JXH6_RAT;tr|A0A8L2UIP9|A0A8L2UIP9_RAT;sp|Q6NXH9|K2C73_MOUSE;CON__Q6NXH9;sp|Q6IG03|K2C73_RAT;sp|P04264|K2C1_HUMAN;CON__P04264;sp|Q7Z794|K2C1B_HUMAN;CON__Q7Z794	no	no	0	0	0	11	6	3	2			2	2			3	4	33.471	33.471	2;3	2.0693E-150	7783	wk3_s_trap_2	241.84	183.56	5994000000	1322400000	1220500000	741120000	680320000	0	0	948300000	824550000	0	0	134170000	122520000		+	260	16;29;20	234	2270;2271;2272;2273;2274;2275;2276;2277;2278;2279;2280;2281;2282;2283;2284;2285;2286;2287;2288;2289;2290;2291;2292;2293;2294;2295;2296;2297;2298;2299;2300;2301;2302
VTATDLDEPDTLHTRLK	Unmodified	1923.9902	0.99017018	55	sp|Q08554-2|DSC1_HUMAN;sp|Q08554|DSC1_HUMAN	yes	no	0	0	0							1						29.022	29.022	3	0.011918	7038	wk5_s_trap_1	35.176	23.153	8962000	0	0	0	0	0	0	8962000	0	0	0	0	0			261	55	235	2303
VTIAQGGVLPNIQAVLLPK	Unmodified	1930.1615	0.16153303	26	tr|H0YFX9|H0YFX9_HUMAN;sp|Q99878|H2A1J_HUMAN;sp|Q96KK5|H2A1H_HUMAN;sp|Q9BTM1|H2AJ_HUMAN;sp|Q64523|H2A2C_MOUSE;sp|Q16777|H2A2C_HUMAN;sp|Q6GSS7|H2A2A_MOUSE;sp|Q6FI13|H2A2A_HUMAN;sp|P20671|H2A1D_HUMAN;sp|P0CC09|H2A2A_RAT;sp|P0C0S8|H2A1_HUMAN;sp|P02262|H2A1_RAT;tr|A0A0U1RR32|A0A0U1RR32_HUMAN;tr|A0A0U1RRH7|A0A0U1RRH7_HUMAN;tr|A0A8I5ZS24|A0A8I5ZS24_RAT;tr|A0A8I6AWT3|A0A8I6AWT3_RAT	yes	no	0	0	0							2	2					60.558	60.558	2;3	1.1833E-05	15392	wk5_s_trap_2	59.9	54.795	46386000	0	0	0	0	0	0	24507000	21879000	0	0	0	0			262	26	236	2304;2305;2306;2307
VTMQNLNDRLASYLDK	Oxidation (M)	1895.9411	0.9411115	11;3;10	sp|P13645|K1C10_HUMAN;CON__P13645;tr|A0A1B0GVI3|A0A1B0GVI3_HUMAN;sp|Q61414|K1C15_MOUSE;tr|B1AQ77|B1AQ77_MOUSE;CON__A2A4G1;sp|P02533|K1C14_HUMAN;CON__P02533;sp|P08779|K1C16_HUMAN;CON__P08779	no	no	0	1	0	3	3	1	1			1	1			2	2	41.194	41.194	2;3	7.9555E-25	10878	wk7_s_trap_1	133.71	115.75	1953700000	553410000	510950000	166790000	169420000	0	0	206790000	215080000	0	0	77957000	53341000		+	263	11;3;10	237	2308;2309;2310;2311;2312;2313;2314;2315;2316;2317;2318;2319;2320;2321
VTMQNLNDRLASYLDK	Unmodified	1879.9462	0.94619688	11;3;10	sp|P13645|K1C10_HUMAN;CON__P13645;tr|A0A1B0GVI3|A0A1B0GVI3_HUMAN;sp|Q61414|K1C15_MOUSE;tr|B1AQ77|B1AQ77_MOUSE;CON__A2A4G1;sp|P02533|K1C14_HUMAN;CON__P02533;sp|P08779|K1C16_HUMAN;CON__P08779	no	no	0	0	0	2	2	2	2			2	2			3	4	48.409	48.409	2;3	2.9829E-135	12403	wk3_s_trap_1	227.91	167.61	4183100000	465950000	398880000	555650000	455290000	0	0	795900000	617170000	0	0	488840000	405460000		+	264	11;3;10	237	2322;2323;2324;2325;2326;2327;2328;2329;2330;2331;2332;2333;2334;2335;2336;2337;2338;2339;2340
VVSTHEQVLRTK	Unmodified	1395.7834	0.78341229	3;65	sp|P02533|K1C14_HUMAN;CON__P02533;tr|A0A0G2JW58|A0A0G2JW58_RAT;tr|A0A0G2JT54|A0A0G2JT54_RAT;sp|Q6IFV1|K1C14_RAT;sp|Q61781|K1C14_MOUSE	no	no	0	0	0	1	1	1								1		13.108	13.108	3	0.0019195	2920	wk1_s_trap_1	85.554	7.2302	41281000	15118000	15442000	7779300	0	0	0	0	0	0	0	2941800	0		+	265	3;65	238	2341;2342;2343;2344
WTLLQEQGTK	Unmodified	1202.6295	0.62953741	12;4;28	sp|P48668|K2C6C_HUMAN;sp|P02538|K2C6A_HUMAN;CON__P48668;CON__P04259;CON__P02538;sp|P13647|K2C5_HUMAN;CON__P13647;sp|Q6P6Q2|K2C5_RAT;tr|F7FFV2|F7FFV2_RAT;tr|F8W0C6|F8W0C6_HUMAN;sp|P04259|K2C6B_HUMAN	no	no	0	0	0	2	1	1	1			1	1			1	3	34.926	34.926	2	3.3135E-81	9492	wk1_s_trap_1	211.48	167.03	870530000	186320000	193300000	121570000	121260000	0	0	78294000	81894000	0	0	44985000	42910000		+	266	4;12;28	239	2345;2346;2347;2348;2349;2350;2351;2352;2353;2354;2355
YEDEINK	Unmodified	909.40798	0.40797689	16;29;12;4;28;20;21;75	sp|P35908|K22E_HUMAN;CON__P35908;tr|A0A0G2JWX4|A0A0G2JWX4_RAT;sp|Q6IG02|K22E_RAT;sp|Q3TTY5|K22E_MOUSE;CON__Q3TTY5;sp|P04264|K2C1_HUMAN;CON__P04264;sp|P48668|K2C6C_HUMAN;sp|P02538|K2C6A_HUMAN;CON__P48668;CON__P04259;CON__P02538;sp|P50446|K2C6A_MOUSE;CON__P50446;tr|Q3UV11|Q3UV11_MOUSE;sp|Q9Z331|K2C6B_MOUSE;sp|Q5XKE5|K2C79_HUMAN;CON__Q5XKE5;tr|F8VUG2|F8VUG2_HUMAN;tr|F8W1U3|F8W1U3_HUMAN;tr|A0A8I6G4D8…	no	no	0	0	0	5	6	3	2			2	2			2	3	11.621	11.621	1;2	9.463E-19	2174	wk7_s_trap_2	148.21	90.753	10885000000	2077000000	2116900000	1361800000	1368200000	0	0	1079300000	1095500000	0	0	913510000	873190000		+	267	16;29;4;12;20;21;28;75	240	2356;2357;2358;2359;2360;2361;2362;2363;2364;2365;2366;2367;2368;2369;2370;2371;2372;2373;2374;2375;2376;2377;2378;2379;2380
YEEEIHRRTAAENEFVVLK	Unmodified	2332.1812	0.18115885	74	tr|A0A0G2JVA8|A0A0G2JVA8_RAT;tr|E9Q1Z0|E9Q1Z0_MOUSE	yes	no	0	0	0	7	4		1			2						42.054	42.054	4	0.026033	9251	wk5_s_trap_1	19.553	14.844	118180000	62636000	32166000	0	7625800	0	0	15752000	0	0	0	0	0			268	74	241	2381;2382;2383;2384;2385;2386;2387;2388;2389;2390;2391;2392;2393;2394
YEELQITAGRHGDDLRNTK	Unmodified	2215.0982	0.0981575	28;62	sp|P04259|K2C6B_HUMAN;tr|A0A8I6G380|A0A8I6G380_RAT;tr|A0A8I5ZMI8|A0A8I5ZMI8_RAT;sp|Q4FZU2|K2C6A_RAT;tr|A0A8I6AP90|A0A8I6AP90_RAT;tr|A0A0G2JUG1|A0A0G2JUG1_RAT	no	no	0	0	0				1									25.63	25.63	4	0.0079412	6072	wk3_s_trap_2	31.818	26.816	5939600	0	0	0	5939600	0	0	0	0	0	0	0	0			269	28;62	242	2395
YEELQITAGRHGDSVRNSK	Unmodified	2159.0719	0.07194275	29	sp|P04264|K2C1_HUMAN;CON__P04264	yes	no	0	0	0	8	9	5	2			3	4			10	7	30.528	30.528	3;4;5	1.4624E-39	10110	wk7_s_trap_2	146.58	118.73	2456900000	418150000	281650000	457190000	313480000	0	0	443380000	312750000	0	0	117440000	112910000		+	270	29	243	2396;2397;2398;2399;2400;2401;2402;2403;2404;2405;2406;2407;2408;2409;2410;2411;2412;2413;2414;2415;2416;2417;2418;2419;2420;2421;2422;2423;2424;2425;2426;2427;2428;2429;2430;2431;2432;2433;2434;2435;2436;2437;2438;2439;2440;2441;2442;2443
YEELQQTAGRHGDDLRNTK	Unmodified	2230.0727	0.072671031	12	sp|P13647|K2C5_HUMAN;CON__P13647;sp|Q6P6Q2|K2C5_RAT;CON__Q5XQN5;tr|F7FFV2|F7FFV2_RAT;sp|Q922U2|K2C5_MOUSE;CON__Q922U2;tr|H0YI76|H0YI76_HUMAN	yes	no	0	0	0	3	3	3	4			3	4			2	1	18.188	18.188	3;4;5	7.4216E-27	4216	wk5_s_trap_2	136.35	109.51	770800000	156110000	133690000	114160000	93697000	0	0	129980000	123130000	0	0	13716000	6310800		+	271	12	244	2444;2445;2446;2447;2448;2449;2450;2451;2452;2453;2454;2455;2456;2457;2458;2459;2460;2461;2462;2463;2464;2465;2466
YEELQVTAGRHGDDLRNTK	Unmodified	2201.0825	0.082507436	4	sp|P48668|K2C6C_HUMAN;sp|P02538|K2C6A_HUMAN;CON__P48668;CON__P04259;CON__P02538;sp|P50446|K2C6A_MOUSE;CON__P50446;tr|Q3UV11|Q3UV11_MOUSE;sp|Q9Z331|K2C6B_MOUSE;sp|O95678|K2C75_HUMAN;CON__O95678;sp|Q6IG05|K2C75_RAT;sp|Q8BGZ7|K2C75_MOUSE;CON__Q8BGZ7	no	no	0	0	0	2	2	2	1			1	1			1	4	28.297	28.297	4;5	2.9488E-19	5297	wk5_s_trap_1	111.33	85.179	283300000	62288000	47709000	55916000	31673000	0	0	31918000	26955000	0	0	4485800	22357000		+	272	4	245	2467;2468;2469;2470;2471;2472;2473;2474;2475;2476;2477;2478;2479;2480
YEELQVTVGRHGDSLK	Unmodified	1829.9272	0.92717599	16	sp|P35908|K22E_HUMAN;CON__P35908	yes	no	0	0	0	2	2	2	2			2	2			3	2	31.521	31.521	3;4	2.6222E-52	6947	wk5_s_trap_2	110.38	95.189	1104300000	175410000	113380000	253530000	214890000	0	0	185060000	87244000	0	0	40519000	34316000		+	273	16	246	2481;2482;2483;2484;2485;2486;2487;2488;2489;2490;2491;2492;2493;2494;2495;2496;2497
YETEINITK	Unmodified	1109.5605	0.56045479	40;23	sp|P15924|DESP_HUMAN;sp|P15924-3|DESP_HUMAN;sp|F1LMV6|DESP_RAT	no	no	0	0	0	1	1											25.317	25.317	2	0.011895	6477	wk1_s_trap_1	87.308	55.353	21973000	11582000	10391000	0	0	0	0	0	0	0	0	0	0			274	40;23	247	2498;2499
YPEGSDQERQVFQK	Unmodified	1709.8009	0.80091285	53	sp|Q08188|TGM3_HUMAN;tr|A0A494C0J7|A0A494C0J7_HUMAN	yes	no	0	0	0											1	1	21.731	21.731	3	0.021681	4835	wk7_s_trap_2	32.624	13.791	8452500	0	0	0	0	0	0	0	0	0	0	4961100	3491400			275	53	248	2500;2501
YTLPPGVDPTQVSSSLSPEGTLTVEAPMPK	Unmodified	3097.5529	0.55293316	31	sp|P04792|HSPB1_HUMAN;tr|A0A6Q8PGK1|A0A6Q8PGK1_HUMAN	yes	no	0	0	0		1											51.345	51.345	3	0.022894	14742	wk1_s_trap_2	20.652	14.357	6752400	0	6752400	0	0	0	0	0	0	0	0	0	0			276	31	249	2502
[truncated: 4 more columns]
