# Supplementary material for: An Integrated Approach to Protein Discovery and Detection From Complex Biofluids
Source: Mol Cell Proteomics. 2023 Jun 9;22(7):100590. doi: 10.1016/j.mcpro.2023.100590 (PMC10388710; doi:10.1016/j.mcpro.2023.100590)
Supplement: Supplemental Data S6 [file mmc6.txt]

Raw file	Scan number	Scan index	Retention time	Cycle time	Ion injection time	Base peak intensity	Total ion current	MS/MS count	Mass calibration	Experiment	Peak length	Isotope pattern length	Multiplet length	Peaks / s	Single peaks / s	Isotope patterns / s	Single isotope patterns / s	Multiplets / s	Identified multiplets / s	Multiplet identification rate [%]	MS/MS / s	Identified MS/MS / s	MS/MS identification rate [%]	Intens Comp Factor	CTCD Comp	RawOvFtT	AGC Fill
wk1_s_trap_1	1	0	0.0033055	0.32875	50	2479000	27128000	0	0.19891	1_s_trap_1	3.075	13.3	13.3	51.19	49.65	0.6537	0	0.6537	0	0	0	0		1.0962	12.668	1300762	0.51
wk1_s_trap_1	2	1	0.0087847	0.32413	3.9	2573900	24288000	0	0.19891	1_s_trap_1	3.076	13.31	13.31	51.18	49.64	0.6552	0	0.6552	0	0	0	0		0.6397	12.668	151174.8	1
wk1_s_trap_1	3	2	0.014187	0.3235	4.6	2393000	23765000	0	0.19891	1_s_trap_1	3.077	13.32	13.32	51.17	49.63	0.6567	0	0.6567	0	0	0	0		0.653	12.668	172980.6	1
wk1_s_trap_1	4	3	0.019578	0.32488	4.8	2521800	23543000	0	0.19891	1_s_trap_1	3.078	13.33	13.33	51.16	49.62	0.6582	0	0.6582	0	0	0	0		0.6551	12.668	176327.3	1
wk1_s_trap_1	5	4	0.024993	0.325	4.8	2424100	23857000	0	0.19891	1_s_trap_1	3.079	13.34	13.34	51.16	49.61	0.6597	0	0.6597	0	0	0	0		0.6577	12.668	180694.8	1
wk1_s_trap_1	6	5	0.03041	0.32487	4.8	2253300	22513000	0	0.19891	1_s_trap_1	3.08	13.35	13.35	51.15	49.6	0.6612	0	0.6612	0	0	0	0		0.6513	12.668	170181.6	1
wk1_s_trap_1	7	6	0.035824	0.32401	4.9	2531600	24413000	0	0.19891	1_s_trap_1	3.08	13.36	13.36	51.14	49.59	0.6627	0	0.6627	0	0	0	0		0.662	12.668	187648	1
wk1_s_trap_1	8	7	0.041224	0.32361	4.4	2488800	24350000	0	0.19891	1_s_trap_1	3.081	13.37	13.37	51.13	49.58	0.6642	0	0.6642	0	0	0	0		0.6505	12.668	168862	1
wk1_s_trap_1	9	8	0.046618	0.32375	4.3	2395600	24977000	0	0.19891	1_s_trap_1	3.082	13.39	13.39	51.13	49.57	0.6657	0	0.6657	0	0	0	0		0.6508	12.668	169312.8	1
wk1_s_trap_1	10	9	0.052014	0.32263	4.3	2739900	26092000	0	0.19891	1_s_trap_1	3.083	13.4	13.4	51.12	49.56	0.6672	0	0.6672	0	0	0	0		0.6545	12.668	175364.6	1
wk1_s_trap_1	11	10	0.057391	0.32625	3.7	2355100	18032000	0	0.19891	1_s_trap_1	3.084	13.41	13.41	51.11	49.55	0.6687	0	0.6687	0	0	0	0		0.6148	12.668	110201	1
wk1_s_trap_1	12	11	0.062828	0.324	5.6	2285100	22178000	0	0.19891	1_s_trap_1	3.085	13.42	13.42	51.1	49.54	0.6702	0	0.6702	0	0	0	0		0.6654	12.668	193276.2	1
wk1_s_trap_1	13	12	0.068228	0.32263	4.4	2480100	23959000	0	0.19891	1_s_trap_1	3.086	13.43	13.43	51.1	49.53	0.6717	0	0.6717	0	0	0	0		0.6502	12.668	168392.1	1
wk1_s_trap_1	14	13	0.073606	0.32424	3.9	2342600	22807000	0	0.19891	1_s_trap_1	3.087	13.44	13.44	51.09	49.52	0.6732	0	0.6732	0	0	0	0		0.6347	12.668	142887.2	1
wk1_s_trap_1	15	14	0.07901	0.324	4.5	2368500	24059000	0	0.19891	1_s_trap_1	3.088	13.45	13.45	51.08	49.52	0.6747	0	0.6747	0	0	0	0		0.6503	12.668	168464.2	1
wk1_s_trap_1	16	15	0.08441	0.32475	4.3	2329400	23211000	0	0.19891	1_s_trap_1	3.089	13.46	13.46	51.08	49.51	0.6762	0	0.6762	0	0	0	0		0.6427	12.668	155953.3	1
wk1_s_trap_1	17	16	0.089822	0.32463	4.4	2548900	23983000	0	0.19891	1_s_trap_1	3.089	13.47	13.47	51.07	49.5	0.6777	0	0.6777	0	0	0	0		0.6501	11.874	168113.1	1
wk1_s_trap_1	18	17	0.095233	0.32375	4.3	2347100	24400000	0	0.19891	1_s_trap_1	3.09	13.48	13.48	51.06	49.49	0.6792	0	0.6792	0	0	0	0		0.6496	11.874	167269.4	1
wk1_s_trap_1	19	18	0.10063	0.32312	4.2	2578500	26623000	0	0.19891	1_s_trap_1	3.091	13.49	13.49	51.05	49.48	0.6807	0	0.6807	0	0	0	0		0.6534	11.874	173516.2	1
wk1_s_trap_1	20	19	0.10601	0.32225	3.8	2845200	26770000	0	0.19891	1_s_trap_1	3.092	13.5	13.5	51.05	49.47	0.6822	0	0.6822	0	0	0	0		0.6464	11.874	162053.2	1
wk1_s_trap_1	21	20	0.11138	0.322	3.6	2790200	25107000	0	0.19891	1_s_trap_1	3.093	13.51	13.51	51.04	49.46	0.6837	0	0.6837	0	0	0	0		0.6382	11.874	148686.7	1
wk1_s_trap_1	22	21	0.11675	0.32112	3.6	2718900	26173000	0	0.19891	1_s_trap_1	3.094	13.52	13.52	51.03	49.45	0.6852	0	0.6852	0	0	0	0		0.6399	11.874	151513.8	1
wk1_s_trap_1	23	22	0.1221	0.32376	3.7	2523200	22962000	0	0.19891	1_s_trap_1	3.095	13.53	13.53	51.02	49.44	0.6867	0	0.6867	0	0	0	0		0.6307	11.874	136415.1	1
wk1_s_trap_1	24	23	0.1275	0.32362	4.3	2590700	23125000	0	0.19891	1_s_trap_1	3.096	13.54	13.54	51.02	49.43	0.6882	0	0.6882	0	0	0	0		0.6452	11.874	160189.3	1
wk1_s_trap_1	25	24	0.13289	0.32325	4.2	2555800	24037000	0	0.19891	1_s_trap_1	3.097	13.55	13.55	51.01	49.42	0.6897	0	0.6897	0	0	0	0		0.6453	11.874	160331.3	1
wk1_s_trap_1	26	25	0.13828	0.3225	4.2	2641400	25430000	0	0.19891	1_s_trap_1	3.098	13.57	13.57	51	49.41	0.6912	0	0.6912	0	0	0	0		0.651	11.874	169631.9	1
wk1_s_trap_1	27	26	0.14366	0.32225	3.7	2710300	25768000	0	0.19891	1_s_trap_1	3.098	13.58	13.58	50.99	49.4	0.6927	0	0.6927	0	0	0	0		0.6414	11.874	153915.5	1
wk1_s_trap_1	28	27	0.14903	0.32238	3.7	2843500	27261000	0	0.19891	1_s_trap_1	3.099	13.59	13.59	50.99	49.39	0.6942	0	0.6942	0	0	0	0		0.6453	11.874	160333.8	1
wk1_s_trap_1	29	28	0.1544	0.32274	3.7	2627200	23434000	0	0.19891	1_s_trap_1	3.1	13.6	13.6	50.98	49.38	0.6957	0	0.6957	0	0	0	0		0.6318	11.874	138131	1
wk1_s_trap_1	30	29	0.15978	0.32475	4	2383600	22065000	0	0.19891	1_s_trap_1	3.101	13.61	13.61	50.97	49.37	0.6972	0	0.6972	0	0	0	0		0.6341	11.874	141948.4	1
wk1_s_trap_1	31	30	0.16519	0.32388	4.7	2382000	24139000	0	0.19891	1_s_trap_1	3.102	13.62	13.62	50.97	49.36	0.6987	0	0.6987	0	0	0	0		0.6547	11.874	175716.8	1
wk1_s_trap_1	32	31	0.17059	0.32325	4.3	2588400	26282000	0	0.19891	1_s_trap_1	3.103	13.63	13.63	50.96	49.35	0.7002	0	0.7002	0	0	0	0		0.6555	11.373	177012	1
wk1_s_trap_1	33	32	0.17598	0.33325	4.1	2472400	25078000	0	0.19891	1_s_trap_1	3.104	13.64	13.64	50.95	49.34	0.7017	0	0.7017	0	0	0	0		0.6474	11.373	163759.3	1
wk1_s_trap_1	34	33	0.18153	0.32275	4.2	2808300	26846000	0	0.19891	1_s_trap_1	3.105	13.65	13.65	50.94	49.33	0.7032	0	0.7032	0	0	0	0		0.6543	11.373	174997.9	1
wk1_s_trap_1	35	34	0.18691	0.32363	3.7	2898500	26288000	0	0.19891	1_s_trap_1	3.106	13.66	13.66	50.94	49.32	0.7047	0	0.7047	0	0	0	0		0.6414	11.373	153840	1
wk1_s_trap_1	36	35	0.1923	0.32475	3.8	2465500	23295000	0	0.19891	1_s_trap_1	3.107	13.67	13.67	50.93	49.31	0.7062	0	0.7062	0	0	0	0		0.6356	11.373	144448.1	1
wk1_s_trap_1	37	36	0.19772	0.32387	4.5	2569300	24751000	0	0.19891	1_s_trap_1	3.108	13.68	13.68	50.92	49.3	0.7077	0	0.7077	0	0	0	0		0.6555	11.373	176985.7	1
wk1_s_trap_1	38	37	0.20311	0.32338	4.2	2612500	25515000	0	0.19891	1_s_trap_1	3.108	13.69	13.69	50.91	49.29	0.7092	0	0.7092	0	0	0	0		0.6497	11.373	167486.3	1
wk1_s_trap_1	39	38	0.2085	0.32312	3.9	2640600	25416000	0	0.19891	1_s_trap_1	3.109	13.7	13.7	50.91	49.28	0.7107	0	0.7107	0	0	0	0		0.6432	11.373	156911	1
wk1_s_trap_1	40	39	0.21389	0.32437	4	2327300	20903000	0	0.19891	1_s_trap_1	3.11	13.71	13.71	50.9	49.28	0.7122	0	0.7122	0	0	0	0		0.6304	11.373	135898.5	1
wk1_s_trap_1	41	40	0.2193	0.32225	4.8	2620200	24673000	0	0.19891	1_s_trap_1	3.111	13.73	13.73	50.89	49.27	0.7137	0	0.7137	0	0	0	0		0.6601	11.373	184628.9	1
wk1_s_trap_1	42	41	0.22467	0.32287	4.1	2865300	26324000	0	0.19891	1_s_trap_1	3.112	13.74	13.74	50.88	49.26	0.7152	0	0.7152	0	0	0	0		0.6524	11.373	171988.4	1
wk1_s_trap_1	43	42	0.23005	0.3225	3.8	3037400	26516000	0	0.19891	1_s_trap_1	3.113	13.75	13.75	50.88	49.25	0.7167	0	0.7167	0	0	0	0		0.6463	11.373	161937.4	1
wk1_s_trap_1	44	43	0.23542	0.32325	3.7	2782700	25229000	0	0.19891	1_s_trap_1	3.114	13.76	13.76	50.87	49.24	0.7182	0	0.7182	0	0	0	0		0.639	11.373	150000.9	1
wk1_s_trap_1	45	44	0.24081	0.32337	4	2553300	25274000	0	0.19891	1_s_trap_1	3.115	13.77	13.77	50.86	49.23	0.7197	0	0.7197	0	0	0	0		0.6454	11.373	160517	1
wk1_s_trap_1	46	45	0.2462	0.32313	4.1	2416100	23283000	0	0.19891	1_s_trap_1	3.116	13.78	13.78	50.86	49.22	0.7212	0	0.7212	0	0	0	0		0.6419	11.373	154636.9	1
wk1_s_trap_1	47	46	0.25158	0.32438	4.2	2504600	23774000	0	0.19891	1_s_trap_1	3.117	13.79	13.79	50.85	49.21	0.7227	0	0.7227	0	0	0	0		0.6434	11.373	157191.3	1
wk1_s_trap_1	48	47	0.25699	0.32437	4.7	2502600	25066000	0	0.19891	1_s_trap_1	3.117	13.8	13.8	50.84	49.2	0.7242	0	0.7242	0	0	0	0		0.6594	11.057	183436.3	1
wk1_s_trap_1	49	48	0.2624	0.32413	4.5	2361000	23060000	0	0.19891	1_s_trap_1	3.118	13.81	13.81	50.83	49.19	0.7257	0	0.7257	0	0	0	0		0.648	11.057	164698.7	1
wk1_s_trap_1	50	49	0.2678	0.32312	4.5	2651200	25282000	0	0.19891	1_s_trap_1	3.119	13.82	13.82	50.83	49.18	0.7272	0	0.7272	0	0	0	0		0.6553	11.057	176654.8	1
wk1_s_trap_1	51	50	0.27318	0.32276	4	2659200	25251000	0	0.19891	1_s_trap_1	3.12	13.83	13.83	50.82	49.17	0.7287	0	0.7287	0	0	0	0		0.6464	11.057	162078.6	1
wk1_s_trap_1	52	51	0.27856	0.32375	4.1	2655400	25222000	0	0.19891	1_s_trap_1	3.121	13.84	13.84	50.81	49.16	0.7302	0	0.7302	0	0	0	0		0.6466	11.057	162483.6	1
wk1_s_trap_1	53	52	0.28396	0.32412	4.3	2669600	26190000	0	0.19891	1_s_trap_1	3.122	13.85	13.85	50.8	49.15	0.7317	0	0.7317	0	0	0	0		0.656	11.057	177758.7	1
wk1_s_trap_1	54	53	0.28936	0.32413	4.3	2564700	23442000	0	0.19891	1_s_trap_1	3.123	13.86	13.86	50.8	49.14	0.7332	0	0.7332	0	0	0	0		0.6455	11.057	160638.1	1
wk1_s_trap_1	55	54	0.29476	0.32462	4.2	2623600	25803000	0	0.19891	1_s_trap_1	3.124	13.87	13.87	50.79	49.13	0.7347	0	0.7347	0	0	0	0		0.6521	11.057	171486.2	1
wk1_s_trap_1	56	55	0.30017	0.32387	4.3	2581400	24223000	0	0.19891	1_s_trap_1	3.125	13.88	13.88	50.78	49.12	0.7362	0	0.7362	0	0	0	0		0.6481	11.057	164813.5	1
wk1_s_trap_1	57	56	0.30557	0.32413	4.3	2623500	23440000	0	0.19891	1_s_trap_1	3.126	13.89	13.89	50.77	49.11	0.7377	0	0.7377	0	0	0	0		0.646	11.057	161401.2	1
wk1_s_trap_1	58	57	0.31097	0.323	4.4	2462200	24674000	0	0.19891	1_s_trap_1	3.126	13.91	13.91	50.77	49.1	0.7392	0	0.7392	0	0	0	0		0.6517	11.057	170749.3	1
wk1_s_trap_1	59	58	0.31636	0.32663	4.1	2318200	18025000	0	0.19891	1_s_trap_1	3.127	13.92	13.92	50.76	49.09	0.7407	0	0.7407	0	0	0	0		0.6214	11.057	121087.8	1
wk1_s_trap_1	60	59	0.3218	0.32363	5.9	2224700	22961000	0	0.19891	1_s_trap_1	3.128	13.93	13.93	50.75	49.08	0.7422	0	0.7422	0	0	0	0		0.6744	11.057	208018.8	1
wk1_s_trap_1	61	60	0.3272	0.32499	4.7	2216700	22295000	0	0.19891	1_s_trap_1	3.129	13.94	13.94	50.74	49.07	0.7437	0	0.7437	0	0	0	0		0.6482	11.057	165074.3	1
wk1_s_trap_1	62	61	0.33261	0.32351	4.9	2554800	25702000	0	0.19891	1_s_trap_1	3.13	13.95	13.95	50.74	49.06	0.7452	0	0.7452	0	0	0	0		0.6656	11.057	193529.7	1
wk1_s_trap_1	63	62	0.338	0.32387	4.1	2605200	25845000	0	0.19891	1_s_trap_1	3.131	13.96	13.96	50.73	49.05	0.7467	0	0.7467	0	0	0	0		0.6508	10.79	169343.7	1
wk1_s_trap_1	64	63	0.3434	0.3245	4.4	2351300	23241000	0	0.19891	1_s_trap_1	3.132	13.97	13.97	50.72	49.05	0.7482	0	0.7482	0	0	0	0		0.6465	10.79	162267.1	1
wk1_s_trap_1	65	64	0.34881	0.32488	4.7	2446900	23165000	0	0.19891	1_s_trap_1	3.133	13.98	13.98	50.72	49.04	0.7497	0	0.7497	0	0	0	0		0.6518	10.79	170908.1	1
wk1_s_trap_1	66	65	0.35422	0.32387	4.8	2454900	24092000	0	0.19891	1_s_trap_1	3.134	13.99	13.99	50.71	49.03	0.7512	0	0.7512	0	0	0	0		0.6583	10.79	181647.9	1
wk1_s_trap_1	67	66	0.35962	0.32438	4.5	2382600	22523000	0	0.19891	1_s_trap_1	3.135	14	14	50.7	49.02	0.7527	0	0.7527	0	0	0	0		0.6466	10.79	162481	1
wk1_s_trap_1	68	67	0.36503	0.32438	4.7	2271000	23030000	0	0.19891	1_s_trap_1	3.136	14.01	14.01	50.69	49.01	0.7542	0	0.7542	0	0	0	0		0.6513	10.79	170163.2	1
wk1_s_trap_1	69	68	0.37044	0.32412	4.6	2448500	23524000	0	0.19891	1_s_trap_1	3.136	14.02	14.02	50.69	49	0.7557	0	0.7557	0	0	0	0		0.6518	10.79	171022.3	1
wk1_s_trap_1	70	69	0.37584	0.32413	4.4	2373800	24570000	0	0.19891	1_s_trap_1	3.137	14.03	14.03	50.68	48.99	0.7572	0	0.7572	0	0	0	0		0.6518	10.79	171005.2	1
wk1_s_trap_1	71	70	0.38124	0.32387	4.4	2543800	24789000	0	0.19891	1_s_trap_1	3.138	14.04	14.04	50.67	48.98	0.7587	0	0.7587	0	0	0	0		0.6525	10.79	172165.6	1
wk1_s_trap_1	72	71	0.38664	0.32563	4.4	2354500	21791000	0	0.19891	1_s_trap_1	3.139	14.05	14.05	50.66	48.97	0.7602	0	0.7602	0	0	0	0		0.6411	10.79	153417.9	1
wk1_s_trap_1	73	72	0.39206	0.32487	5.1	2248400	22974000	0	0.19891	1_s_trap_1	3.14	14.07	14.07	50.66	48.96	0.7617	0	0.7617	0	0	0	0		0.6587	10.79	182186	1
wk1_s_trap_1	74	73	0.39748	0.32425	4.6	2537000	24355000	0	0.19891	1_s_trap_1	3.141	14.08	14.08	50.65	48.95	0.7632	0	0.7632	0	0	0	0		0.6544	10.79	175273.2	1
wk1_s_trap_1	75	74	0.40288	0.32338	4.4	2569100	24844000	0	0.19891	1_s_trap_1	3.142	14.09	14.09	50.64	48.94	0.7647	0	0.7647	0	0	0	0		0.6533	10.79	173350.4	1
wk1_s_trap_1	76	75	0.40827	0.32325	4.1	2843200	26648000	0	0.19891	1_s_trap_1	3.143	14.1	14.1	50.63	48.93	0.7662	0	0.7662	0	0	0	0		0.6531	10.79	173020.7	1
wk1_s_trap_1	77	76	0.41366	0.323	4	2779700	26049000	0	0.19891	1_s_trap_1	3.144	14.11	14.11	50.63	48.92	0.7677	0	0.7677	0	0	0	0		0.6484	10.79	165313.9	1
wk1_s_trap_1	78	77	0.41904	0.32326	4.2	2786300	25322000	0	0.19891	1_s_trap_1	3.145	14.12	14.12	50.62	48.91	0.7692	0	0.7692	0	0	0	0		0.6495	10.612	167240.1	1
wk1_s_trap_1	79	78	0.42443	0.32249	4.1	2552800	24982000	0	0.19891	1_s_trap_1	3.145	14.13	14.13	50.61	48.9	0.7707	0	0.7707	0	0	0	0		0.6483	10.612	165189.5	1
wk1_s_trap_1	80	79	0.42981	0.32376	4.2	2828600	24173000	0	0.19891	1_s_trap_1	3.146	14.14	14.14	50.61	48.89	0.7722	0	0.7722	0	0	0	0		0.6466	10.612	162377.5	1
wk1_s_trap_1	81	80	0.4352	0.32338	4.3	2680500	24678000	0	0.19891	1_s_trap_1	3.147	14.15	14.15	50.6	48.88	0.7737	0	0.7737	0	0	0	0		0.6507	10.612	169208.6	1
wk1_s_trap_1	82	81	0.44059	0.32375	4.2	2801400	26288000	0	0.19891	1_s_trap_1	3.148	14.16	14.16	50.59	48.87	0.7752	0	0.7752	0	0	0	0		0.6531	10.612	173097.4	1
wk1_s_trap_1	83	82	0.44599	0.32463	4.3	2531100	23011000	0	0.19891	1_s_trap_1	3.149	14.17	14.17	50.58	48.86	0.7767	0	0.7767	0	0	0	0		0.6446	10.612	159086.3	1
wk1_s_trap_1	84	83	0.4514	0.32375	4.8	2712700	25152000	0	0.19891	1_s_trap_1	3.15	14.18	14.18	50.59	48.87	0.7778	0	0.7778	0	0	0	0		0.6629	10.612	189236.2	1
wk1_s_trap_1	85	84	0.45679	0.324	4.4	2614400	24572000	0	0.19891	1_s_trap_1	3.15	14.17	14.17	50.64	48.91	0.778	0	0.778	0	0	0	0		0.6518	10.612	171022.9	1
wk1_s_trap_1	86	85	0.46219	0.32363	4.5	2694500	25525000	0	0.19891	1_s_trap_1	3.15	14.16	14.16	50.68	48.96	0.7782	0	0.7782	0	0	0	0		0.6575	10.612	180320.7	1
wk1_s_trap_1	87	86	0.46759	0.32387	4.3	2672900	25115000	0	0.19891	1_s_trap_1	3.151	14.15	14.15	50.73	49	0.7783	0	0.7783	0	0	0	0		0.6516	10.612	170702.6	1
wk1_s_trap_1	88	87	0.47299	0.32375	4.3	2738500	25533000	0	0.19891	1_s_trap_1	3.151	14.15	14.15	50.78	49.05	0.7785	0	0.7785	0	0	0	0		0.6534	10.612	173588.1	1
wk1_s_trap_1	89	88	0.47838	0.32337	4.3	2834300	23911000	0	0.19891	1_s_trap_1	3.151	14.14	14.14	50.83	49.09	0.7787	0	0.7787	0	0	0	0		0.6475	10.612	163920	1
wk1_s_trap_1	90	89	0.48377	0.32412	4.2	2856300	25246000	0	0.19891	1_s_trap_1	3.152	14.13	14.13	50.87	49.14	0.7788	0	0.7788	0	0	0	0		0.6495	10.612	167176.4	1
wk1_s_trap_1	91	90	0.48917	0.32351	4.4	2671600	25711000	0	0.19891	1_s_trap_1	3.152	14.12	14.12	50.92	49.18	0.779	0	0.779	0	0	0	0		0.6554	10.612	176914.5	1
wk1_s_trap_1	92	91	0.49456	0.32386	4.2	2778000	24692000	0	0.19891	1_s_trap_1	3.152	14.12	14.12	50.97	49.23	0.7792	0	0.7792	0	0	0	0		0.6478	10.612	164317.6	1
wk1_s_trap_1	93	92	0.49996	0.32388	4.3	2785700	26246000	0	0.19891	1_s_trap_1	3.153	14.11	14.11	51.02	49.27	0.7793	0	0.7793	0	0	0	0		0.6551	10.612	176347.3	1
wk1_s_trap_1	94	93	0.50536	0.32387	4	2715500	24647000	0	0.19891	1_s_trap_1	3.153	14.1	14.1	51.06	49.32	0.7795	0	0.7795	0	0	0	0		0.6451	10.447	159949.1	1
wk1_s_trap_1	95	94	0.51076	0.32537	4.5	2246300	23774000	0	0.19891	1_s_trap_1	3.153	14.09	14.09	51.11	49.36	0.7797	0	0.7797	0	0	0	0		0.6508	10.447	169249.2	1
wk1_s_trap_1	96	95	0.51618	0.3275	5	2093100	18107000	0	0.19891	1_s_trap_1	3.154	14.09	14.09	51.16	49.41	0.7798	0	0.7798	0	0	0	0		0.6369	10.447	146547.5	1
wk1_s_trap_1	97	96	0.52164	0.32513	6.4	2155400	21698000	0	0.19891	1_s_trap_1	3.154	14.08	14.08	51.2	49.46	0.78	0	0.78	0	0	0	0		0.6756	10.447	209903.4	1
wk1_s_trap_1	98	97	0.52706	0.32375	5.7	2282400	22762000	0	0.19891	1_s_trap_1	3.154	14.07	14.07	51.25	49.5	0.7802	0	0.7802	0	0	0	0		0.6707	10.447	201938.9	1
wk1_s_trap_1	99	98	0.53245	0.3245	4.8	2412600	23821000	0	0.19891	1_s_trap_1	3.155	14.06	14.06	51.3	49.55	0.7803	0	0.7803	0	0	0	0		0.6567	10.447	178934	1
wk1_s_trap_1	100	99	0.53786	0.32512	4.8	2508400	23491000	0	0.19891	1_s_trap_1	3.155	14.06	14.06	51.35	49.59	0.7805	0	0.7805	0	0	0	0		0.6544	10.447	175178.8	1
wk1_s_trap_1	101	100	0.54328	0.32563	4.9	2296000	21177000	0	0.19891	1_s_trap_1	3.155	14.05	14.05	51.39	49.64	0.7807	0	0.7807	0	0	0	0		0.648	10.447	164675.7	1
wk1_s_trap_1	102	101	0.54871	0.3245	5.3	2373400	25152000	0	0.19891	1_s_trap_1	3.156	14.04	14.04	51.44	49.68	0.7808	0	0.7808	0	0	0	0		0.6722	10.447	204469.3	1
wk1_s_trap_1	103	102	0.55412	0.32375	4.6	2573500	23982000	0	0.19891	1_s_trap_1	3.156	14.03	14.03	51.49	49.73	0.781	0	0.781	0	0	0	0		0.6531	10.447	173145.9	1
wk1_s_trap_1	104	103	0.55951	0.324	4.4	2737400	24610000	0	0.19891	1_s_trap_1	3.156	14.02	14.02	51.54	49.77	0.7812	0	0.7812	0	0	0	0		0.651	10.447	169562	1
wk1_s_trap_1	105	104	0.56491	0.3245	4.4	2544200	24071000	0	0.19891	1_s_trap_1	3.157	14.02	14.02	51.58	49.82	0.7813	0	0.7813	0	0	0	0		0.6502	10.447	168286.8	1
wk1_s_trap_1	106	105	0.57032	0.32438	4.6	2507900	23610000	0	0.19891	1_s_trap_1	3.157	14.01	14.01	51.63	49.86	0.7815	0	0.7815	0	0	0	0		0.6531	10.447	173002.6	1
wk1_s_trap_1	107	106	0.57573	0.32538	4.8	2245000	22931000	0	0.19891	1_s_trap_1	3.157	14	14	51.68	49.91	0.7817	0	0.7817	0	0	0	0		0.6525	10.447	172074.9	1
wk1_s_trap_1	108	107	0.58115	0.32512	4.9	2578200	24927000	0	0.19891	1_s_trap_1	3.158	13.99	13.99	51.73	49.95	0.7818	0	0.7818	0	0	0	0		0.6639	10.447	190817.6	1
wk1_s_trap_1	109	108	0.58657	0.32513	4.8	2414900	21691000	0	0.19891	1_s_trap_1	3.158	13.99	13.99	51.77	50	0.782	0	0.782	0	0	0	0		0.6483	10.306	165161.7	1
wk1_s_trap_1	110	109	0.59199	0.32625	5.1	2211600	21752000	0	0.19891	1_s_trap_1	3.158	13.98	13.98	51.82	50.05	0.7822	0	0.7822	0	0	0	0		0.655	10.306	176199.6	1
wk1_s_trap_1	111	110	0.59742	0.3245	5.3	2507700	25399000	0	0.19891	1_s_trap_1	3.159	13.97	13.97	51.87	50.09	0.7823	0	0.7823	0	0	0	0		0.6728	10.306	205411	1
wk1_s_trap_1	112	111	0.60283	0.31476	4.7	2540800	23516000	0	0.19891	1_s_trap_1	3.159	13.96	13.96	51.92	50.14	0.7825	0	0.7825	0	0	0	0		0.6531	10.306	173125.9	1
wk1_s_trap_1	113	112	0.60808	0.32524	4.6	2661000	23890000	0	0.19891	1_s_trap_1	3.159	13.96	13.96	51.96	50.18	0.7827	0	0.7827	0	0	0	0		0.6537	10.306	173993.6	1
wk1_s_trap_1	114	113	0.6135	0.31525	4.9	2501500	23205000	0	0.19891	1_s_trap_1	3.16	13.95	13.95	52.01	50.23	0.7828	0	0.7828	0	0	0	0		0.6557	10.306	177377.7	1
wk1_s_trap_1	115	114	0.61875	0.32438	4.9	2536400	24358000	0	0.19891	1_s_trap_1	3.16	13.94	13.94	52.05	50.27	0.783	0	0.783	0	0	0	0		0.6604	10.306	185010.3	1
wk1_s_trap_1	116	115	0.62416	0.31575	4.7	2347000	24023000	0	0.19891	1_s_trap_1	3.16	13.93	13.93	52.1	50.32	0.7832	0	0.7832	0	0	0	0		0.655	10.306	176157.8	1
wk1_s_trap_1	117	116	0.62942	0.32488	5.1	2276600	22824000	0	0.19891	1_s_trap_1	3.161	13.93	13.93	52.15	50.36	0.7833	0	0.7833	0	0	0	0		0.6585	10.306	181955.1	1
wk1_s_trap_1	118	117	0.63484	0.31462	5.3	2476600	24765000	0	0.19891	1_s_trap_1	3.161	13.92	13.92	52.2	50.4	0.7835	0	0.7835	0	0	0	0		0.6711	10.306	202607.8	1
wk1_s_trap_1	119	118	0.64008	0.32663	4.7	2448400	21341000	0	0.19891	1_s_trap_1	3.161	13.91	13.91	52.24	50.45	0.7836	0	0.7836	0	0	0	0		0.6448	10.306	159431.2	1
wk1_s_trap_1	120	119	0.64553	0.32637	5.6	2201200	19929000	0	0.19891	1_s_trap_1	3.162	13.9	13.9	52.29	50.49	0.7838	0	0.7838	0	0	0	0		0.6547	10.306	175631	1
wk1_s_trap_1	121	120	0.65096	0.32475	5.6	2419500	23493000	0	0.19891	1_s_trap_1	3.162	13.9	13.9	52.34	50.54	0.784	0	0.784	0	0	0	0		0.6709	10.306	202357.8	1
wk1_s_trap_1	122	121	0.65638	0.32463	4.8	2282200	22306000	0	0.19891	1_s_trap_1	3.162	13.89	13.89	52.38	50.59	0.7841	0	0.7841	0	0	0	0		0.6526	10.306	172328.1	1
wk1_s_trap_1	123	122	0.66179	0.32538	4.7	2402300	22031000	0	0.19891	1_s_trap_1	3.163	13.88	13.88	52.43	50.63	0.7843	0	0.7843	0	0	0	0		0.6492	10.306	166721.9	1
wk1_s_trap_1	124	123	0.66721	0.32536	5	2439200	22482000	0	0.19891	1_s_trap_1	3.163	13.87	13.87	52.48	50.68	0.7845	0	0.7845	0	0	0	0		0.6554	10.306	176781.5	1
wk1_s_trap_1	125	124	0.67263	0.32425	5	2236700	22299000	0	0.19891	1_s_trap_1	3.163	13.87	13.87	52.53	50.72	0.7846	0	0.7846	0	0	0	0		0.6555	10.236	177013.7	1
wk1_s_trap_1	126	125	0.67804	0.3265	4.8	2074300	20808000	0	0.19891	1_s_trap_1	3.164	13.86	13.86	52.57	50.77	0.7848	0	0.7848	0	0	0	0		0.6458	10.236	161176.5	1
wk1_s_trap_1	127	126	0.68348	0.3255	5.6	2198600	22576000	0	0.19891	1_s_trap_1	3.164	13.85	13.85	52.62	50.81	0.785	0	0.785	0	0	0	0		0.6655	10.236	193357.5	1
wk1_s_trap_1	128	127	0.6889	0.32438	5.1	2466300	23174000	0	0.19891	1_s_trap_1	3.164	13.84	13.84	52.67	50.86	0.7852	0	0.7852	0	0	0	0		0.6606	10.236	185328.1	1
wk1_s_trap_1	129	128	0.69431	0.32525	4.8	2458500	23349000	0	0.19891	1_s_trap_1	3.165	13.84	13.84	52.72	50.9	0.7853	0	0.7853	0	0	0	0		0.6552	10.236	176505	1
wk1_s_trap_1	130	129	0.69973	0.32438	4.9	2561900	24659000	0	0.19891	1_s_trap_1	3.165	13.83	13.83	52.76	50.95	0.7855	0	0.7855	0	0	0	0		0.6624	10.236	188352.3	1
wk1_s_trap_1	131	130	0.70514	0.32513	4.4	2594000	23052000	0	0.19891	1_s_trap_1	3.165	13.82	13.82	52.81	50.99	0.7857	0	0.7857	0	0	0	0		0.6448	10.236	159463.6	1
wk1_s_trap_1	132	131	0.71056	0.32462	4.7	2678100	23060000	0	0.19891	1_s_trap_1	3.165	13.81	13.81	52.86	51.04	0.7858	0	0.7858	0	0	0	0		0.6508	10.236	169365.8	1
wk1_s_trap_1	133	132	0.71597	0.32576	4.6	2452200	21671000	0	0.19891	1_s_trap_1	3.166	13.8	13.8	52.91	51.09	0.786	0	0.786	0	0	0	0		0.644	10.236	158163.4	1
wk1_s_trap_1	134	133	0.7214	0.32575	5.2	2366500	21892000	0	0.19891	1_s_trap_1	3.166	13.8	13.8	52.95	51.13	0.7862	0	0.7862	0	0	0	0		0.6551	10.236	176362.3	1
wk1_s_trap_1	135	134	0.72683	0.32525	5.4	2440800	22543000	0	0.19891	1_s_trap_1	3.166	13.79	13.79	53	51.18	0.7863	0	0.7863	0	0	0	0		0.6623	10.236	188094.9	1
wk1_s_trap_1	136	135	0.73225	0.32463	5.1	2227700	22570000	0	0.19891	1_s_trap_1	3.167	13.78	13.78	53.05	51.22	0.7865	0	0.7865	0	0	0	0		0.6569	10.236	179325.1	1
wk1_s_trap_1	137	136	0.73766	0.32649	5.4	2108000	20776000	0	0.19891	1_s_trap_1	3.167	13.77	13.77	53.1	51.27	0.7867	0	0.7867	0	0	0	0		0.6553	10.236	176684	1
wk1_s_trap_1	138	137	0.7431	0.32613	5.7	2160400	20883000	0	0.19891	1_s_trap_1	3.167	13.77	13.77	53.14	51.31	0.7868	0	0.7868	0	0	0	0		0.6609	10.236	185851.5	1
wk1_s_trap_1	139	138	0.74853	0.32575	5.6	2399800	21642000	0	0.19891	1_s_trap_1	3.168	13.76	13.76	53.19	51.36	0.787	0	0.787	0	0	0	0		0.6626	10.236	188739	1
wk1_s_trap_1	140	139	0.75396	0.325	5.3	2261900	22710000	0	0.19891	1_s_trap_1	3.169	13.76	13.76	53.28	51.44	0.7928	0	0.7928	0	0	0.0001048	0	0	0.6623	10.119	188102.1	1
wk1_s_trap_1	141	140	0.75938	0.32625	5.1	2142300	22042000	0	0.19891	1_s_trap_1	3.171	13.77	13.77	53.39	51.53	0.8006	0	0.8006	0	0	0.0002481	0	0	0.6551	10.119	176327.3	1
wk1_s_trap_1	142	141	0.76482	0.325	5.5	2388100	23495000	0	0.19891	1_s_trap_1	3.174	13.77	13.77	53.5	51.63	0.8085	0	0.8085	0	0	0.000392	0	0	0.6678	10.119	197146.3	1
wk1_s_trap_1	143	142	0.77023	0.32488	4.8	2480700	23741000	0	0.19891	1_s_trap_1	3.176	13.78	13.78	53.61	51.72	0.8164	0	0.8164	0	0	0.0005353	0	0	0.6568	10.119	179208.7	1
wk1_s_trap_1	144	143	0.77565	0.32501	4.9	2569400	22160000	0	0.19891	1_s_trap_1	3.178	13.78	13.78	53.72	51.82	0.8242	0	0.8242	0	0	0.0006785	0	0	0.6517	10.119	170713.3	1
wk1_s_trap_1	145	144	0.78106	0.32487	4.9	2496400	23975000	0	0.19891	1_s_trap_1	3.18	13.78	13.78	53.83	51.91	0.8321	0	0.8321	0	0	0.0008218	0	0	0.6593	10.119	183284	1
wk1_s_trap_1	146	145	0.78648	0.32513	4.9	2548700	23364000	0	0.19891	1_s_trap_1	3.182	13.79	13.79	53.94	52.01	0.84	0	0.84	0	0	0.0009651	0	0	0.6565	10.119	178728.5	1
wk1_s_trap_1	147	146	0.7919	0.32438	4.8	2487500	23226000	0	0.19891	1_s_trap_1	3.184	13.79	13.79	54.05	52.1	0.8478	0	0.8478	0	0	0.001108	0	0	0.6542	10.119	174901.4	1
wk1_s_trap_1	148	147	0.7973	0.325	4.8	2518200	23556000	0	0.19891	1_s_trap_1	3.186	13.8	13.8	54.16	52.19	0.8557	0	0.8557	0	0	0.001251	0	0	0.6563	10.119	178378.3	1
wk1_s_trap_1	149	148	0.80272	0.32576	4.8	2460000	21757000	0	0.19891	1_s_trap_1	3.188	13.8	13.8	54.27	52.29	0.8635	0	0.8635	0	0	0.001395	0	0	0.6496	10.119	167354.5	1
wk1_s_trap_1	150	149	0.80815	0.32637	4.9	2305300	21161000	0	0.19891	1_s_trap_1	3.19	13.81	13.81	54.38	52.38	0.8714	0	0.8714	0	0	0.001538	0	0	0.6486	10.119	165681.1	1
wk1_s_trap_1	151	150	0.81359	0.326	5.5	2364300	22110000	0	0.19891	1_s_trap_1	3.192	13.81	13.81	54.49	52.48	0.8793	0	0.8793	0	0	0.001682	0	0	0.6623	10.119	188107.3	1
wk1_s_trap_1	152	151	0.81902	0.32688	5.4	2270100	20997000	0	0.19891	1_s_trap_1	3.194	13.82	13.82	54.6	52.57	0.8872	0	0.8872	0	0	0.001826	0	0	0.6544	10.119	175226.3	1
wk1_s_trap_1	153	152	0.82447	0.3255	5.7	2335200	22628000	0	0.19891	1_s_trap_1	3.196	13.82	13.82	54.71	52.67	0.8951	0	0.8951	0	0	0.00197	0	0	0.6682	10.119	197858.3	1
wk1_s_trap_1	154	153	0.8299	0.32538	5.1	2226200	21222000	0	0.19891	1_s_trap_1	3.198	13.83	13.83	54.82	52.76	0.9029	0	0.9029	0	0	0.002114	0	0	0.652	10.119	171290.8	1
wk1_s_trap_1	155	154	0.83532	0.32438	5.2	2389100	22095000	0	0.19891	1_s_trap_1	3.2	13.83	13.83	54.93	52.86	0.9108	0	0.9108	0	0	0.002257	0	0	0.6585	10.054	181872.7	1
wk1_s_trap_1	156	155	0.84073	0.3255	5.1	2225400	21845000	0	0.19891	1_s_trap_1	3.202	13.84	13.84	55.04	52.95	0.9186	0	0.9186	0	0	0.0024	0	0	0.6556	10.054	177168	1
wk1_s_trap_1	157	156	0.84615	0.32663	5.3	2338500	20810000	0	0.19891	1_s_trap_1	3.205	13.84	13.84	55.15	53.04	0.9265	0	0.9265	0	0	0.002544	0	0	0.6544	10.054	175229.8	1
wk1_s_trap_1	158	157	0.85159	0.32575	5.6	2236000	20865000	0	0.19891	1_s_trap_1	3.207	13.85	13.85	55.26	53.14	0.9344	0	0.9344	0	0	0.002688	0	0	0.658	10.054	181143.1	1
wk1_s_trap_1	159	158	0.85702	0.32663	5.4	2194400	21520000	0	0.19891	1_s_trap_1	3.209	13.85	13.85	55.36	53.23	0.9423	0	0.9423	0	0	0.002831	0	0	0.657	10.054	179415.9	1
wk1_s_trap_1	160	159	0.86247	0.32626	5.7	2244200	21159000	0	0.19891	1_s_trap_1	3.211	13.86	13.86	55.47	53.33	0.9502	0	0.9502	0	0	0.002975	0	0	0.6633	10.054	189770.2	1
wk1_s_trap_1	161	160	0.8679	0.32586	5.5	2149100	21696000	0	0.19891	1_s_trap_1	3.213	13.86	13.86	55.58	53.42	0.9581	0	0.9581	0	0	0.003119	0	0	0.6611	10.054	186173.8	1
wk1_s_trap_1	162	161	0.87334	0.32675	5.5	2043300	19659000	0	0.19891	1_s_trap_1	3.215	13.87	13.87	55.69	53.52	0.9659	0	0.9659	0	0	0.003263	0	0	0.6516	10.054	170685.4	1
wk1_s_trap_1	163	162	0.87878	0.32563	5.8	2244800	21132000	0	0.19891	1_s_trap_1	3.217	13.87	13.87	55.8	53.61	0.9738	0	0.9738	0	0	0.003407	0	0	0.6631	10.054	189457	1
wk1_s_trap_1	164	163	0.88421	0.32587	5.6	2265400	21227000	0	0.19891	1_s_trap_1	3.219	13.88	13.88	55.91	53.71	0.9817	0	0.9817	0	0	0.00355	0	0	0.6612	10.054	186397.6	1
wk1_s_trap_1	165	164	0.88964	0.32525	5.4	2528900	22618000	0	0.19891	1_s_trap_1	3.221	13.88	13.88	56.02	53.8	0.9896	0	0.9896	0	0	0.003694	0	0	0.6635	10.054	190097.2	1
wk1_s_trap_1	166	165	0.89506	0.32525	5	2407700	21863000	0	0.19891	1_s_trap_1	3.223	13.89	13.89	56.13	53.9	0.9975	0	0.9975	0	0	0.003838	0	0	0.6526	10.054	172193.6	1
wk1_s_trap_1	167	166	0.90048	0.32613	5.2	2273300	20581000	0	0.19891	1_s_trap_1	3.225	13.89	13.89	56.24	53.99	1.005	0	1.005	0	0	0.003981	0	0	0.6516	10.054	170589.4	1
wk1_s_trap_1	168	167	0.90592	0.326	5.4	2309600	24183000	0	0.19891	1_s_trap_1	3.227	13.9	13.9	56.35	54.09	1.013	0	1.013	0	0	0.004125	0	0	0.668	10.054	197491.8	1
wk1_s_trap_1	169	168	0.91135	0.3255	5.2	2351600	21795000	0	0.19891	1_s_trap_1	3.229	13.9	13.9	56.46	54.18	1.021	0	1.021	0	0	0.004269	0	0	0.6576	10.054	180449.3	1
wk1_s_trap_1	170	169	0.91678	0.32601	4.9	2381300	21882000	0	0.19891	1_s_trap_1	3.232	13.91	13.91	56.57	54.27	1.029	0	1.029	0	0	0.004412	0	0	0.6515	10.054	170534.5	1
wk1_s_trap_1	171	170	0.92221	0.32563	5.2	2424600	23533000	0	0.19891	1_s_trap_1	3.234	13.91	13.91	56.68	54.37	1.037	0	1.037	0	0	0.004556	0	0	0.6617	10.054	187199.9	1
wk1_s_trap_1	172	171	0.92764	0.32525	4.9	2544800	22660000	0	0.19891	1_s_trap_1	3.236	13.92	13.92	56.79	54.46	1.045	0	1.045	0	0	0.004699	0	0	0.6536	10.054	173957.3	1
wk1_s_trap_1	173	172	0.93306	0.3245	5	2650700	24213000	0	0.19891	1_s_trap_1	3.238	13.92	13.92	56.9	54.56	1.053	0	1.053	0	0	0.004843	0	0	0.6614	10.054	186773.9	1
wk1_s_trap_1	174	173	0.93846	0.324	4.8	2611300	22963000	0	0.19891	1_s_trap_1	3.24	13.93	13.93	57.01	54.65	1.06	0	1.06	0	0	0.004986	0	0	0.6539	10.054	174370.7	1
wk1_s_trap_1	175	174	0.94387	0.32512	4.9	2496600	22608000	0	0.19891	1_s_trap_1	3.242	13.93	13.93	57.12	54.75	1.068	0	1.068	0	0	0.005129	0	0	0.6541	10.054	174770.2	1
wk1_s_trap_1	176	175	0.94928	0.32538	5	2505400	22663000	0	0.19891	1_s_trap_1	3.244	13.94	13.94	57.23	54.84	1.076	0	1.076	0	0	0.005272	0	0	0.6561	10.054	177955.2	1
wk1_s_trap_1	177	176	0.95471	0.32512	4.9	2553800	22445000	0	0.19891	1_s_trap_1	3.246	13.94	13.94	57.34	54.94	1.084	0	1.084	0	0	0.005416	0	0	0.6541	10.054	174715.9	1
wk1_s_trap_1	178	177	0.96013	0.32575	5	2297600	21746000	0	0.19891	1_s_trap_1	3.248	13.95	13.95	57.45	55.03	1.092	0	1.092	0	0	0.005559	0	0	0.6511	10.054	169869.4	1
wk1_s_trap_1	179	178	0.96555	0.31613	5.4	2266300	20407000	0	0.19891	1_s_trap_1	3.25	13.95	13.95	57.56	55.12	1.1	0	1.1	0	0	0.005703	0	0	0.6539	10.054	174473.7	1
wk1_s_trap_1	180	179	0.97082	0.31612	5.6	2220000	20856000	0	0.19891	1_s_trap_1	3.252	13.96	13.96	57.66	55.22	1.107	0	1.107	0	0	0.005842	0	0	0.6583	10.054	181613.2	1
wk1_s_trap_1	181	180	0.97609	0.32601	5.6	2162400	20899000	0	0.19891	1_s_trap_1	3.254	13.96	13.96	57.77	55.31	1.115	0	1.115	0	0	0.005981	0	0	0.6589	10.054	182571.6	1
wk1_s_trap_1	182	181	0.98153	0.31587	5.7	2396300	21514000	0	0.19891	1_s_trap_1	3.256	13.96	13.96	57.88	55.4	1.123	0	1.123	0	0	0.006125	0	0	0.6634	10.054	189951.4	1
wk1_s_trap_1	183	182	0.98679	0.32563	5.2	2378500	21345000	0	0.19891	1_s_trap_1	3.258	13.97	13.97	57.99	55.49	1.131	0	1.131	0	0	0.006264	0	0	0.6546	10.054	175526	1
wk1_s_trap_1	184	183	0.99222	0.31588	5.3	2237200	21103000	0	0.19891	1_s_trap_1	3.26	13.97	13.97	58.1	55.59	1.138	0	1.138	0	0	0.006408	0	0	0.6552	10.054	176559.7	1
wk1_s_trap_1	185	184	0.99748	0.31699	5.5	2096800	19419000	0	0.19891	1_s_trap_1	3.262	13.98	13.98	58.2	55.68	1.146	0	1.146	0	0	0.006547	0	0	0.6505	10.054	168894.8	1
wk1_s_trap_1	186	185	1.0028	0.32563	6	2296300	20152000	0	0.19891	1_s_trap_1	3.264	13.98	13.98	58.31	55.77	1.154	0	1.154	0	0	0.006687	0	0	0.6614	10.103	186682.5	1
wk1_s_trap_1	187	186	1.0082	0.317	5.6	2052600	21105000	0	0.19891	1_s_trap_1	3.266	13.99	13.99	58.42	55.87	1.162	0	1.162	0	0	0.00683	0	0	0.6599	10.103	184164.3	1
wk1_s_trap_1	188	187	1.0135	0.32688	5.6	2221500	18861000	0	0.19891	1_s_trap_1	3.268	13.99	13.99	58.52	55.96	1.169	0	1.169	0	0	0.00697	0	0	0.6504	10.103	168609.4	1
wk1_s_trap_1	189	188	1.0189	0.32525	5.9	2184000	22008000	0	0.19891	1_s_trap_1	3.27	14	14	58.63	56.05	1.177	0	1.177	0	0	0.007114	0	0	0.669	10.103	199116.8	1
wk1_s_trap_1	190	189	1.0243	0.32525	5.4	2400300	20990000	0	0.19891	1_s_trap_1	3.273	14	14	58.74	56.15	1.185	0	1.185	0	0	0.007258	0	0	0.6567	10.103	179000.8	1
wk1_s_trap_1	191	190	1.0298	0.32626	5	2448200	21246000	0	0.19891	1_s_trap_1	3.275	14.01	14.01	58.85	56.24	1.193	0	1.193	0	0	0.007401	0	0	0.6483	10.103	165162.9	1
wk1_s_trap_1	192	191	1.0352	0.32573	5.1	2428400	20943000	0	0.19891	1_s_trap_1	3.277	14.01	14.01	58.96	56.34	1.201	0	1.201	0	0	0.007545	0	0	0.6515	10.103	170486.8	1
wk1_s_trap_1	193	192	1.0406	0.32488	5.3	2281100	20421000	0	0.19891	1_s_trap_1	3.279	14.02	14.02	59.07	56.43	1.209	0	1.209	0	0	0.007689	0	0	0.6517	10.103	170867.6	1
wk1_s_trap_1	194	193	1.046	0.32601	5.4	2284700	21012000	0	0.19891	1_s_trap_1	3.281	14.02	14.02	59.18	56.53	1.216	0	1.216	0	0	0.007832	0	0	0.6571	10.103	179647.7	1
wk1_s_trap_1	195	194	1.0515	0.32699	5.5	2177900	19759000	0	0.19891	1_s_trap_1	3.283	14.04	14.04	59.3	56.63	1.224	0	1.224	0	0	0.008093	0	0	0.6507	10.103	169193	1
wk1_s_trap_1	196	195	1.0569	0.32625	5.8	2133100	19768000	0	0.19891	1_s_trap_1	3.286	14.07	14.07	59.42	56.74	1.233	0	1.233	0	0	0.00867	0	0	0.6569	10.103	179362.3	1
wk1_s_trap_1	197	196	1.0624	0.32688	5.8	2064000	19329000	0	0.19891	1_s_trap_1	3.289	14.11	14.11	59.55	56.85	1.241	0	1.241	0	0	0.009245	0	0	0.6554	10.103	176905.7	1
wk1_s_trap_1	198	197	1.0678	0.32638	6.1	2099400	19203000	0	0.19891	1_s_trap_1	3.292	14.14	14.14	59.68	56.96	1.249	0	1.249	0	0	0.009822	0	0	0.66	10.103	184374	1
wk1_s_trap_1	199	198	1.0733	0.32612	6.1	2167400	20348000	0	0.19891	1_s_trap_1	3.295	14.18	14.18	59.8	57.07	1.257	0	1.257	0	0	0.0104	0	0	0.664	10.103	191027.2	1
wk1_s_trap_1	200	199	1.0787	0.32626	6	2115000	18581000	0	0.19891	1_s_trap_1	3.298	14.21	14.21	59.93	57.18	1.265	0	1.265	0	0	0.01097	0	0	0.6544	10.103	175255	1
wk1_s_trap_1	201	200	1.0841	0.32675	6	2097000	19576000	0	0.19891	1_s_trap_1	3.3	14.25	14.25	60.05	57.29	1.274	0	1.274	0	0	0.01155	0	0	0.6595	10.103	183524.3	1
wk1_s_trap_1	202	201	1.0896	0.32738	6.2	2025200	18460000	0	0.19891	1_s_trap_1	3.303	14.28	14.28	60.18	57.4	1.282	0	1.282	0	0	0.01212	0	0	0.6557	10.103	177408.1	1
wk1_s_trap_1	203	202	1.095	0.32562	6.6	2014300	18888000	0	0.19891	1_s_trap_1	3.306	14.32	14.32	60.31	57.51	1.29	0	1.29	0	0	0.0127	0	0	0.6651	10.103	192720.3	1
wk1_s_trap_1	204	203	1.1005	0.32625	6.1	2003600	20180000	0	0.19891	1_s_trap_1	3.309	14.35	14.35	60.43	57.62	1.298	0	1.298	0	0	0.01328	0	0	0.6648	10.103	192277.9	1
wk1_s_trap_1	205	204	1.1059	0.32688	6.1	2007900	16331000	0	0.19891	1_s_trap_1	3.312	14.39	14.39	60.56	57.73	1.307	0	1.307	0	0	0.01385	0	0	0.6444	10.103	158787.1	1
wk1_s_trap_1	206	205	1.1113	0.32575	6.3	2163800	19058000	0	0.19891	1_s_trap_1	3.315	14.42	14.42	60.69	57.84	1.315	0	1.315	0	0	0.01443	0	0	0.6626	10.103	188717.6	1
wk1_s_trap_1	207	206	1.1168	0.32575	5.9	2106300	19169000	0	0.19891	1_s_trap_1	3.318	14.46	14.46	60.81	57.95	1.323	0	1.323	0	0	0.015	0	0	0.6563	10.103	178403.2	1
wk1_s_trap_1	208	207	1.1222	0.32763	5.6	2097800	19423000	0	0.19891	1_s_trap_1	3.321	14.49	14.49	60.94	58.06	1.331	0	1.331	0	0	0.01558	0	0	0.6524	10.103	171942.2	1
wk1_s_trap_1	209	208	1.1277	0.32562	6.3	2157100	20858000	0	0.19891	1_s_trap_1	3.323	14.53	14.53	61.06	58.17	1.339	0	1.339	0	0	0.01615	0	0	0.6697	10.103	200266.4	1
wk1_s_trap_1	210	209	1.1331	0.32675	5.9	2123700	18541000	0	0.19891	1_s_trap_1	3.326	14.56	14.56	61.19	58.28	1.348	0	1.348	0	0	0.01673	0	0	0.6514	10.103	170354.6	1
wk1_s_trap_1	211	210	1.1385	0.32601	6.1	2179100	19760000	0	0.19891	1_s_trap_1	3.329	14.6	14.6	61.32	58.39	1.356	0	1.356	0	0	0.01731	0	0	0.6614	10.103	186633.4	1
wk1_s_trap_1	212	211	1.144	0.326	5.9	2320800	19888000	0	0.19891	1_s_trap_1	3.332	14.63	14.63	61.44	58.5	1.364	0	1.364	0	0	0.01788	0	0	0.6593	10.103	183217.3	1
wk1_s_trap_1	213	212	1.1494	0.32551	5.9	2282200	20318000	0	0.19891	1_s_trap_1	3.335	14.67	14.67	61.57	58.61	1.372	0	1.372	0	0	0.01846	0	0	0.6617	10.103	187243.7	1
wk1_s_trap_1	214	213	1.1548	0.32575	5.5	2249700	21741000	0	0.19891	1_s_trap_1	3.338	14.7	14.7	61.69	58.73	1.38	0	1.38	0	0	0.01903	0	0	0.6611	10.103	186180.2	1
wk1_s_trap_1	215	214	1.1603	0.32574	5.2	2319700	19394000	0	0.19891	1_s_trap_1	3.341	14.74	14.74	61.82	58.84	1.388	0	1.388	0	0	0.0196	0	0	0.6452	10.103	160088.9	1
wk1_s_trap_1	216	215	1.1657	0.32862	5.5	2065900	17682000	0	0.19891	1_s_trap_1	3.344	14.77	14.77	61.95	58.95	1.397	0	1.397	0	0	0.02018	0	0	0.6412	10.103	153607.1	1
wk1_s_trap_1	217	216	1.1712	0.32614	6.8	1839600	17848000	0	0.19891	1_s_trap_1	3.346	14.81	14.81	62.07	59.06	1.405	0	1.405	0	0	0.02076	0	0	0.6617	10.269	187150.9	1
wk1_s_trap_1	218	217	1.1766	0.32599	6.6	1962200	17049000	0	0.19891	1_s_trap_1	3.349	14.84	14.84	62.2	59.17	1.413	0	1.413	0	0	0.02133	0	0	0.6552	10.269	176597	1
wk1_s_trap_1	219	218	1.182	0.32651	6.4	1916400	17397000	0	0.19891	1_s_trap_1	3.352	14.88	14.88	62.33	59.28	1.421	0	1.421	0	0	0.02191	0	0	0.6544	10.269	175152.1	1
wk1_s_trap_1	220	219	1.1875	0.32537	6.4	2172700	20255000	0	0.19891	1_s_trap_1	3.355	14.91	14.91	62.45	59.39	1.43	0	1.43	0	0	0.02248	0	0	0.6685	10.269	198259.8	1
wk1_s_trap_1	221	220	1.1929	0.32576	5.9	2222500	20186000	0	0.19891	1_s_trap_1	3.358	14.95	14.95	62.58	59.5	1.438	0	1.438	0	0	0.02306	0	0	0.6599	10.269	184186.1	1
wk1_s_trap_1	222	221	1.1983	0.32799	5.4	2012500	15993000	0	0.19891	1_s_trap_1	3.361	14.98	14.98	62.7	59.61	1.446	0	1.446	0	0	0.02363	0	0	0.6338	10.269	141383.5	1
wk1_s_trap_1	223	222	1.2038	0.32712	6.5	1917700	15539000	0	0.19891	1_s_trap_1	3.364	15.02	15.02	62.83	59.72	1.454	0	1.454	0	0	0.02421	0	0	0.6466	10.269	162456.3	1
wk1_s_trap_1	224	223	1.2092	0.32625	6.9	1837200	16054000	0	0.19891	1_s_trap_1	3.367	15.05	15.05	62.96	59.83	1.462	0	1.462	0	0	0.02479	0	0	0.6529	10.269	172820	1
wk1_s_trap_1	225	224	1.2147	0.32549	6.8	1949800	17842000	0	0.19891	1_s_trap_1	3.369	15.09	15.09	63.08	59.94	1.471	0	1.471	0	0	0.02536	0	0	0.6623	10.269	188198.5	1
wk1_s_trap_1	226	225	1.2201	0.32638	6.2	2021200	17905000	0	0.19891	1_s_trap_1	3.372	15.12	15.12	63.21	60.05	1.479	0	1.479	0	0	0.02594	0	0	0.6536	10.269	173861.5	1
wk1_s_trap_1	227	226	1.2255	0.32787	6.1	1907800	17009000	0	0.19891	1_s_trap_1	3.375	15.16	15.16	63.33	60.16	1.487	0	1.487	0	0	0.02651	0	0	0.6477	10.269	164206.8	1
wk1_s_trap_1	228	227	1.231	0.32688	6.9	1902500	14723000	0	0.19891	1_s_trap_1	3.378	15.19	15.19	63.46	60.27	1.495	0	1.495	0	0	0.02709	0	0	0.6457	10.269	160916.1	1
wk1_s_trap_1	229	228	1.2365	0.32625	7.1	1935500	15543000	0	0.19891	1_s_trap_1	3.381	15.23	15.23	63.59	60.38	1.503	0	1.503	0	0	0.02767	0	0	0.6535	10.269	173814.5	1
wk1_s_trap_1	230	229	1.2419	0.32613	6.8	1941400	17785000	0	0.19891	1_s_trap_1	3.384	15.26	15.26	63.71	60.49	1.512	0	1.512	0	0	0.02824	0	0	0.6621	10.269	187864.9	1
wk1_s_trap_1	231	230	1.2473	0.32512	6.6	2073900	19156000	0	0.19891	1_s_trap_1	3.387	15.3	15.3	63.84	60.6	1.52	0	1.52	0	0	0.02882	0	0	0.6672	10.269	196180.1	1
wk1_s_trap_1	232	231	1.2527	0.32651	6	2160100	20208000	0	0.19891	1_s_trap_1	3.39	15.33	15.33	63.97	60.71	1.528	0	1.528	0	0	0.02939	0	0	0.6625	10.354	188436.3	1
wk1_s_trap_1	233	232	1.2582	0.32812	6	1915100	16733000	0	0.19891	1_s_trap_1	3.392	15.37	15.37	64.09	60.83	1.536	0	1.536	0	0	0.02997	0	0	0.6451	10.354	160027.4	1
wk1_s_trap_1	234	233	1.2637	0.32563	6.8	1955200	16485000	0	0.19891	1_s_trap_1	3.395	15.4	15.4	64.22	60.94	1.544	0	1.544	0	0	0.03055	0	0	0.6556	10.354	177191.6	1
wk1_s_trap_1	235	234	1.2691	0.32551	6.3	2168800	17813000	0	0.19891	1_s_trap_1	3.398	15.44	15.44	64.34	61.05	1.553	0	1.553	0	0	0.03112	0	0	0.6557	10.354	177373.9	1
wk1_s_trap_1	236	235	1.2745	0.32862	5.9	1938000	15751000	0	0.19891	1_s_trap_1	3.401	15.47	15.47	64.47	61.16	1.561	0	1.561	0	0	0.03169	0	0	0.6392	10.354	150323.2	1
wk1_s_trap_1	237	236	1.28	0.32475	7	1918600	17845000	0	0.19891	1_s_trap_1	3.404	15.51	15.51	64.6	61.27	1.569	0	1.569	0	0	0.03227	0	0	0.6647	10.354	192092.3	1
wk1_s_trap_1	238	237	1.2854	0.32701	6.3	2100500	18802000	0	0.19891	1_s_trap_1	3.407	15.54	15.54	64.72	61.38	1.577	0	1.577	0	0	0.03285	0	0	0.6592	10.354	183097.1	1
wk1_s_trap_1	239	238	1.2909	0.325	6.2	2149900	19948000	0	0.19891	1_s_trap_1	3.41	15.58	15.58	64.85	61.49	1.585	0	1.585	0	0	0.03342	0	0	0.6645	10.354	191861	1
wk1_s_trap_1	240	239	1.2963	0.32575	5.8	2119600	20308000	0	0.19891	1_s_trap_1	3.413	15.61	15.61	64.98	61.6	1.594	0	1.594	0	0	0.034	0	0	0.6594	10.354	183358.5	1
wk1_s_trap_1	241	240	1.3017	0.32625	5.4	2275500	19350000	0	0.19891	1_s_trap_1	3.415	15.65	15.65	65.1	61.71	1.602	0	1.602	0	0	0.03457	0	0	0.6485	10.354	165498	1
wk1_s_trap_1	242	241	1.3071	0.3265	5.4	2188400	18635000	0	0.19891	1_s_trap_1	3.418	15.68	15.68	65.23	61.82	1.61	0	1.61	0	0	0.03515	0	0	0.6461	10.354	161625.6	1
wk1_s_trap_1	243	242	1.3126	0.32787	5.8	1956000	16592000	0	0.19891	1_s_trap_1	3.421	15.72	15.72	65.35	61.93	1.618	0	1.618	0	0	0.03572	0	0	0.6402	10.354	151997.4	1
wk1_s_trap_1	244	243	1.318	0.326	6.7	2055100	17217000	0	0.19891	1_s_trap_1	3.424	15.76	15.76	65.48	62.04	1.626	0	1.626	0	0	0.0363	0	0	0.6566	10.354	178743.5	1
wk1_s_trap_1	245	244	1.3235	0.32588	6.4	2117800	19034000	0	0.19891	1_s_trap_1	3.427	15.79	15.79	65.61	62.15	1.635	0	1.635	0	0	0.03688	0	0	0.6616	10.354	187025.2	1
wk1_s_trap_1	246	245	1.3289	0.32775	6.1	2050900	16147000	0	0.19891	1_s_trap_1	3.43	15.83	15.83	65.73	62.26	1.643	0	1.643	0	0	0.03745	0	0	0.6434	10.354	157164.6	1
wk1_s_trap_1	247	246	1.3344	0.32588	6.7	2102100	18116000	0	0.19891	1_s_trap_1	3.433	15.86	15.86	65.86	62.37	1.651	0	1.651	0	0	0.03803	0	0	0.6632	10.354	189725.7	1
wk1_s_trap_1	248	247	1.3398	0.32563	6.4	2015900	18733000	0	0.19891	1_s_trap_1	3.436	15.9	15.9	65.99	62.48	1.659	0	1.659	0	0	0.0386	0	0	0.6617	10.482	187265.4	1
wk1_s_trap_1	249	248	1.3452	0.327	6	1902000	18094000	0	0.19891	1_s_trap_1	3.438	15.93	15.93	66.11	62.59	1.667	0	1.667	0	0	0.03918	0	0	0.6522	10.482	171676.2	1
wk1_s_trap_1	250	249	1.3507	0.32587	6.2	2031800	18470000	0	0.19891	1_s_trap_1	3.441	15.96	15.96	66.23	62.7	1.675	0	1.675	0	0	0.03975	0	0	0.6572	10.482	179790.3	1
wk1_s_trap_1	251	250	1.3561	0.32601	6	2084900	17777000	0	0.19891	1_s_trap_1	3.443	15.94	15.94	66.34	62.79	1.681	0	1.681	0	0	0.04033	0	0	0.6509	10.482	169438.7	1
wk1_s_trap_1	252	251	1.3615	0.32712	5.8	2067700	16750000	0	0.19891	1_s_trap_1	3.445	15.93	15.93	66.44	62.87	1.686	0	1.686	0	0	0.0409	0	0	0.6425	10.482	155693.2	1
wk1_s_trap_1	253	252	1.367	0.32562	6.1	2198400	18984000	0	0.19891	1_s_trap_1	3.447	15.91	15.91	66.54	62.96	1.691	0	1.691	0	0	0.04148	0	0	0.6589	10.482	182571.8	1
wk1_s_trap_1	254	253	1.3724	0.32551	5.7	2310300	19969000	0	0.19891	1_s_trap_1	3.448	15.9	15.9	66.64	63.05	1.697	0	1.697	0	0	0.04205	0	0	0.6572	10.482	179880.8	1
wk1_s_trap_1	255	254	1.3778	0.32538	5.3	2180500	19851000	0	0.19891	1_s_trap_1	3.45	15.88	15.88	66.74	63.13	1.702	0	1.702	0	0	0.04263	0	0	0.6504	10.482	168708	1
wk1_s_trap_1	256	255	1.3833	0.3255	5.3	2380600	19116000	0	0.19891	1_s_trap_1	3.452	15.86	15.86	66.84	63.22	1.707	0	1.707	0	0	0.0432	0	0	0.6467	10.482	162533.6	1
wk1_s_trap_1	257	256	1.3887	0.32638	5.3	2220200	18734000	0	0.19891	1_s_trap_1	3.454	15.85	15.85	66.94	63.3	1.712	0	1.712	0	0	0.04378	0	0	0.6447	10.482	159361.3	1
wk1_s_trap_1	258	257	1.3941	0.32637	5.7	2289000	19436000	0	0.19891	1_s_trap_1	3.455	15.83	15.83	67.04	63.39	1.718	0	1.718	0	0	0.04435	0	0	0.6539	10.482	174343.8	1
wk1_s_trap_1	259	258	1.3996	0.32601	5.6	2318900	19612000	0	0.19891	1_s_trap_1	3.457	15.82	15.82	67.14	63.48	1.723	0	1.723	0	0	0.04493	0	0	0.6535	10.482	173819.3	1
wk1_s_trap_1	260	259	1.405	0.32587	5.4	2352900	19711000	0	0.19891	1_s_trap_1	3.459	15.8	15.8	67.24	63.56	1.728	0	1.728	0	0	0.0455	0	0	0.6518	10.482	170977.3	1
wk1_s_trap_1	261	260	1.4104	0.32575	5.4	2342200	20578000	0	0.19891	1_s_trap_1	3.461	15.79	15.79	67.34	63.65	1.734	0	1.734	0	0	0.04608	0	0	0.6539	10.482	174324.9	1
wk1_s_trap_1	262	261	1.4159	0.32588	5.2	2256800	19150000	0	0.19891	1_s_trap_1	3.462	15.77	15.77	67.44	63.73	1.739	0	1.739	0	0	0.04665	0	0	0.6451	10.482	160011	1
wk1_s_trap_1	263	262	1.4213	0.32649	5.5	2357300	19569000	0	0.19891	1_s_trap_1	3.464	15.75	15.75	67.54	63.82	1.744	0	1.744	0	0	0.04723	0	0	0.6525	10.543	172056.5	1
wk1_s_trap_1	264	263	1.4267	0.32862	5.6	1983200	16838000	0	0.19891	1_s_trap_1	3.466	15.74	15.74	67.64	63.91	1.75	0	1.75	0	0	0.0478	0	0	0.6409	10.543	153090.4	1
wk1_s_trap_1	265	264	1.4322	0.32513	6.4	2083100	17961000	0	0.19891	1_s_trap_1	3.468	15.72	15.72	67.74	63.99	1.755	0	1.755	0	0	0.04838	0	0	0.6583	10.543	181598.3	1
wk1_s_trap_1	266	265	1.4376	0.32588	6.1	2152800	18940000	0	0.19891	1_s_trap_1	3.469	15.71	15.71	67.84	64.08	1.76	0	1.76	0	0	0.04896	0	0	0.659	10.543	182716.8	1
wk1_s_trap_1	267	266	1.4431	0.32638	5.9	2141100	19337000	0	0.19891	1_s_trap_1	3.471	15.69	15.69	67.94	64.17	1.766	0	1.766	0	0	0.04953	0	0	0.6576	10.543	180483.9	1
wk1_s_trap_1	268	267	1.4485	0.32724	5.9	2100800	17107000	0	0.19891	1_s_trap_1	3.473	15.67	15.67	68.04	64.25	1.771	0	1.771	0	0	0.05011	0	0	0.6461	10.543	161534.8	1
wk1_s_trap_1	269	268	1.454	0.32538	6.4	2147500	18581000	0	0.19891	1_s_trap_1	3.475	15.66	15.66	68.14	64.34	1.776	0	1.776	0	0	0.05068	0	0	0.6603	10.543	184948.2	1
wk1_s_trap_1	270	269	1.4594	0.32688	5.9	2151200	18520000	0	0.19891	1_s_trap_1	3.477	15.64	15.64	68.24	64.42	1.782	0	1.782	0	0	0.05126	0	0	0.652	10.543	171278.5	1
wk1_s_trap_1	271	270	1.4648	0.3265	6.1	2054600	17671000	0	0.19891	1_s_trap_1	3.478	15.63	15.63	68.35	64.51	1.787	0	1.787	0	0	0.05183	0	0	0.6516	10.543	170668.3	1
wk1_s_trap_1	272	271	1.4703	0.3265	6.1	2152300	18937000	0	0.19891	1_s_trap_1	3.48	15.61	15.61	68.45	64.6	1.792	0	1.792	0	0	0.05241	0	0	0.6581	10.543	181307.6	1
wk1_s_trap_1	273	272	1.4757	0.32551	6.1	2170300	19520000	0	0.19891	1_s_trap_1	3.482	15.6	15.6	68.55	64.68	1.798	0	1.798	0	0	0.05299	0	0	0.6616	10.543	187071.9	1
wk1_s_trap_1	274	273	1.4811	0.32625	5.7	2081300	19283000	0	0.19891	1_s_trap_1	3.484	15.58	15.58	68.65	64.77	1.803	0	1.803	0	0	0.05356	0	0	0.6536	10.543	173915.3	1
wk1_s_trap_1	275	274	1.4866	0.32675	5.8	2075400	19470000	0	0.19891	1_s_trap_1	3.485	15.56	15.56	68.75	64.85	1.808	0	1.808	0	0	0.05414	0	0	0.6552	10.543	176509.9	1
wk1_s_trap_1	276	275	1.492	0.32699	6	2052500	17062000	0	0.19891	1_s_trap_1	3.487	15.55	15.55	68.85	64.94	1.814	0	1.814	0	0	0.05471	0	0	0.6483	10.543	165205.7	1
wk1_s_trap_1	277	276	1.4975	0.32637	6.2	1954300	18355000	0	0.19891	1_s_trap_1	3.489	15.53	15.53	68.95	65.03	1.819	0	1.819	0	0	0.05529	0	0	0.6571	10.543	179681.5	1
wk1_s_trap_1	278	277	1.5029	0.32651	6.4	1950100	18558000	0	0.19891	1_s_trap_1	3.491	15.52	15.52	69.05	65.11	1.824	0	1.824	0	0	0.05586	0	0	0.6599	10.543	184286.4	1
wk1_s_trap_1	279	278	1.5084	0.32487	6.3	2188200	19593000	0	0.19891	1_s_trap_1	3.492	15.5	15.5	69.15	65.2	1.83	0	1.83	0	0	0.05644	0	0	0.6656	10.543	193520.1	1
wk1_s_trap_1	280	279	1.5138	0.327	5.5	2040500	19185000	0	0.19891	1_s_trap_1	3.494	15.48	15.48	69.25	65.29	1.835	0	1.835	0	0	0.05701	0	0	0.6495	10.543	167231	1
wk1_s_trap_1	281	280	1.5192	0.32563	6	2220000	19337000	0	0.19891	1_s_trap_1	3.496	15.47	15.47	69.35	65.37	1.84	0	1.84	0	0	0.05759	0	0	0.6582	10.543	181406.1	1
wk1_s_trap_1	282	281	1.5246	0.32699	5.5	2170000	19666000	0	0.19891	1_s_trap_1	3.498	15.45	15.45	69.45	65.46	1.846	0	1.846	0	0	0.05816	0	0	0.651	10.543	169645.7	1
wk1_s_trap_1	283	282	1.5301	0.32563	5.8	2132600	19339000	0	0.19891	1_s_trap_1	3.499	15.44	15.44	69.55	65.54	1.851	0	1.851	0	0	0.05874	0	0	0.6558	10.543	177471.6	1
wk1_s_trap_1	284	283	1.5355	0.32675	5.5	2211600	19833000	0	0.19891	1_s_trap_1	3.501	15.42	15.42	69.65	65.63	1.856	0	1.856	0	0	0.05931	0	0	0.6519	10.543	171060.6	1
wk1_s_trap_1	285	284	1.541	0.32787	5.7	2020000	17962000	0	0.19891	1_s_trap_1	3.503	15.41	15.41	69.75	65.72	1.862	0	1.862	0	0	0.05989	0	0	0.6458	10.543	161183.5	1
wk1_s_trap_1	286	285	1.5464	0.32375	6.5	2210700	20914000	0	0.19891	1_s_trap_1	3.505	15.39	15.39	69.85	65.8	1.867	0	1.867	0	0	0.06047	0	0	0.6734	10.543	206357.3	1
wk1_s_trap_1	287	286	1.5518	0.32826	5.1	2026400	16948000	0	0.19891	1_s_trap_1	3.507	15.37	15.37	69.95	65.89	1.872	0	1.872	0	0	0.06104	0	0	0.6335	10.543	141002.7	1
wk1_s_trap_1	288	287	1.5573	0.32562	6.7	2023000	17794000	0	0.19891	1_s_trap_1	3.508	15.36	15.36	70.06	65.98	1.878	0	1.878	0	0	0.06162	0	0	0.6611	10.543	186151.5	1
wk1_s_trap_1	289	288	1.5627	0.32538	6.3	2054800	19560000	0	0.19891	1_s_trap_1	3.51	15.34	15.34	70.16	66.06	1.883	0	1.883	0	0	0.06219	0	0	0.6629	10.543	189212.3	1
wk1_s_trap_1	290	289	1.5681	0.32586	5.8	2287100	19574000	0	0.19891	1_s_trap_1	3.512	15.33	15.33	70.26	66.15	1.888	0	1.888	0	0	0.06277	0	0	0.6562	10.543	178238.8	1
wk1_s_trap_1	291	290	1.5736	0.31651	5.5	2246300	21457000	0	0.19891	1_s_trap_1	3.514	15.31	15.31	70.36	66.23	1.893	0	1.893	0	0	0.06334	0	0	0.659	10.543	182695.4	1
wk1_s_trap_1	292	291	1.5789	0.32513	5.3	2320000	21815000	0	0.19891	1_s_trap_1	3.515	15.3	15.3	70.45	66.32	1.899	0	1.899	0	0	0.0639	0	0	0.657	10.543	179461.2	1
wk1_s_trap_1	293	292	1.5843	0.31549	5.1	2155100	20562000	0	0.19891	1_s_trap_1	3.517	15.28	15.28	70.55	66.4	1.904	0	1.904	0	0	0.06447	0	0	0.6492	10.543	166704.2	1
wk1_s_trap_1	294	293	1.5895	0.32551	5.3	2256400	20578000	0	0.19891	1_s_trap_1	3.519	15.26	15.26	70.65	66.49	1.909	0	1.909	0	0	0.06503	0	0	0.6522	10.57	171564.1	1
wk1_s_trap_1	295	294	1.595	0.31675	5.3	1961200	18566000	0	0.19891	1_s_trap_1	3.521	15.25	15.25	70.75	66.57	1.914	0	1.914	0	0	0.0656	0	0	0.6437	10.57	157697.6	1
wk1_s_trap_1	296	295	1.6002	0.31587	5.9	2101300	19288000	0	0.19891	1_s_trap_1	3.522	15.23	15.23	70.85	66.66	1.92	0	1.92	0	0	0.06616	0	0	0.658	10.57	181109.9	1
wk1_s_trap_1	297	296	1.6055	0.32601	5.6	2141600	20386000	0	0.19891	1_s_trap_1	3.524	15.22	15.22	70.95	66.74	1.925	0	1.925	0	0	0.06672	0	0	0.6568	10.57	179122.8	1
wk1_s_trap_1	298	297	1.6109	0.31524	5.5	2434700	22912000	0	0.19891	1_s_trap_1	3.526	15.2	15.2	71.05	66.83	1.93	0	1.93	0	0	0.06729	0	0	0.6647	10.57	192150.1	1
wk1_s_trap_1	299	298	1.6162	0.32513	4.9	2301500	21573000	0	0.19891	1_s_trap_1	3.527	15.19	15.19	71.14	66.91	1.935	0	1.935	0	0	0.06785	0	0	0.6492	10.57	166764.3	1
wk1_s_trap_1	300	299	1.6216	0.31537	5.1	2245800	21094000	0	0.19891	1_s_trap_1	3.529	15.17	15.17	71.24	66.99	1.94	0	1.94	0	0	0.06842	0	0	0.653	10.57	172967.4	1
wk1_s_trap_1	301	300	1.6269	0.32626	5	2172800	22092000	0	0.19891	1_s_trap_1	3.531	15.16	15.16	71.34	67.08	1.946	0	1.946	0	0	0.06898	0	0	0.6538	10.57	174180.9	1
wk1_s_trap_1	302	301	1.6323	0.32612	5.3	2197700	21843000	0	0.19891	1_s_trap_1	3.533	15.14	15.14	71.44	67.16	1.951	0	1.951	0	0	0.06956	0	0	0.6562	10.57	178184.5	1
wk1_s_trap_1	303	302	1.6377	0.32576	5.2	2248700	20781000	0	0.19891	1_s_trap_1	3.534	15.12	15.12	71.54	67.25	1.956	0	1.956	0	0	0.07013	0	0	0.6528	10.57	172575.3	1
wk1_s_trap_1	304	303	1.6432	0.32525	5.1	2402500	22683000	0	0.19891	1_s_trap_1	3.536	15.11	15.11	71.64	67.34	1.962	0	1.962	0	0	0.07071	0	0	0.6573	10.57	179937.1	1
wk1_s_trap_1	305	304	1.6486	0.32574	5	2422300	21433000	0	0.19891	1_s_trap_1	3.538	15.09	15.09	71.74	67.42	1.967	0	1.967	0	0	0.07128	0	0	0.6511	10.57	169852.6	1
wk1_s_trap_1	306	305	1.654	0.32363	5	2562200	23787000	0	0.19891	1_s_trap_1	3.539	15.08	15.08	71.82	67.48	1.971	0	1.971	0	0	0.07164	0.0001062	0.1483	0.6596	10.57	183748.2	1
wk1_s_trap_1	307	306	1.6594	0.32413	4.3	2684900	23906000	0	0.19891	1_s_trap_1	3.539	15.07	15.07	71.88	67.54	1.974	0	1.974	0	0	0.07193	0.0002489	0.3461	0.6483	10.57	165202.9	1
wk1_s_trap_1	308	307	1.6648	0.32287	4.2	2541600	23786000	0	0.19891	1_s_trap_1	3.54	15.07	15.07	71.94	67.59	1.977	0	1.977	0	0	0.07221	0.0003918	0.5426	0.6449	10.57	159644.7	1
wk1_s_trap_1	309	308	1.6702	0.32413	4.4	2651400	24169000	0	0.19891	1_s_trap_1	3.541	15.06	15.06	72	67.64	1.98	0	1.98	0	0	0.0725	0.0005342	0.7369	0.6512	10.57	169976	1
wk1_s_trap_1	310	309	1.6756	0.32425	4.5	2625700	24495000	0	0.19891	1_s_trap_1	3.541	15.05	15.05	72.07	67.69	1.983	0	1.983	0	0	0.07278	0.0006771	0.9303	0.6537	10.57	174055.6	1
wk1_s_trap_1	311	310	1.681	0.32325	4.4	2726300	25012000	0	0.19891	1_s_trap_1	3.542	15.05	15.05	72.13	67.75	1.986	0	1.986	0	0	0.07307	0.0008201	1.122	0.6542	10.57	174856.8	1
wk1_s_trap_1	312	311	1.6864	0.32387	4.1	2659400	24135000	0	0.19891	1_s_trap_1	3.542	15.04	15.04	72.19	67.8	1.989	0	1.989	0	0	0.07335	0.0009626	1.312	0.6435	10.57	157404.6	1
wk1_s_trap_1	313	312	1.6918	0.32387	4.5	2514900	24942000	0	0.19891	1_s_trap_1	3.543	15.03	15.03	72.25	67.85	1.993	0	1.993	0	0	0.07364	0.001105	1.501	0.6538	10.57	174296.9	1
wk1_s_trap_1	314	313	1.6972	0.32362	4.4	2719300	24995000	0	0.19891	1_s_trap_1	3.544	15.02	15.02	72.32	67.91	1.996	0	1.996	0	0	0.07393	0.001248	1.688	0.6522	10.57	171538.1	1
wk1_s_trap_1	315	314	1.7026	0.324	4.2	2593500	24244000	0	0.19891	1_s_trap_1	3.544	15.02	15.02	72.38	67.96	1.999	0	1.999	0	0	0.07421	0.001391	1.874	0.648	10.57	164712.7	1
wk1_s_trap_1	316	315	1.708	0.32462	4.4	2609400	23339000	0	0.19891	1_s_trap_1	3.545	15.01	15.01	72.44	68.01	2.002	0	2.002	0	0	0.0745	0.001534	2.059	0.6467	10.57	162553.6	1
wk1_s_trap_1	317	316	1.7134	0.32501	4.6	2258000	23725000	0	0.19891	1_s_trap_1	3.545	15	15	72.5	68.06	2.005	0	2.005	0	0	0.07478	0.001677	2.242	0.6533	10.57	173342.2	1
wk1_s_trap_1	318	317	1.7188	0.324	4.9	2488300	22897000	0	0.19891	1_s_trap_1	3.546	14.99	14.99	72.57	68.12	2.008	0	2.008	0	0	0.07507	0.00182	2.425	0.6562	10.57	178116.2	1
wk1_s_trap_1	319	318	1.7242	0.324	4.6	2724700	24831000	0	0.19891	1_s_trap_1	3.546	14.99	14.99	72.63	68.17	2.011	0	2.011	0	0	0.07535	0.001963	2.605	0.6563	10.57	178378.8	1
wk1_s_trap_1	320	319	1.7296	0.32325	4.5	2611800	26046000	0	0.19891	1_s_trap_1	3.547	14.98	14.98	72.69	68.22	2.015	0	2.015	0	0	0.07564	0.002106	2.784	0.6586	10.57	182038.1	1
wk1_s_trap_1	321	320	1.735	0.32562	4.1	2335700	23499000	0	0.19891	1_s_trap_1	3.548	14.97	14.97	72.75	68.28	2.018	0	2.018	0	0	0.07593	0.002248	2.961	0.6416	10.57	154199.5	1
wk1_s_trap_1	322	321	1.7404	0.32463	5.1	2323200	24150000	0	0.19891	1_s_trap_1	3.548	14.96	14.96	72.82	68.33	2.021	0	2.021	0	0	0.07621	0.002392	3.139	0.665	10.57	192621.8	1
wk1_s_trap_1	323	322	1.7458	0.32438	4.5	2530100	27255000	0	0.19891	1_s_trap_1	3.549	14.96	14.96	72.88	68.38	2.024	0	2.024	0	0	0.0765	0.002535	3.314	0.6617	10.57	187246.2	1
wk1_s_trap_1	324	323	1.7512	0.32438	4.5	2577600	26352000	0	0.19891	1_s_trap_1	3.549	14.95	14.95	72.94	68.44	2.027	0	2.027	0	0	0.07678	0.002678	3.488	0.6595	10.57	183558.8	1
wk1_s_trap_1	325	324	1.7566	0.32337	4.2	2491900	26222000	0	0.19891	1_s_trap_1	3.55	14.94	14.94	73.01	68.49	2.03	0	2.03	0	0	0.07707	0.002821	3.661	0.6539	10.51	174373	1
wk1_s_trap_1	326	325	1.762	0.32463	4.3	2415000	24587000	0	0.19891	1_s_trap_1	3.551	14.93	14.93	73.07	68.54	2.033	0	2.033	0	0	0.07736	0.002964	3.831	0.6498	10.51	167679.8	1
wk1_s_trap_1	327	326	1.7674	0.32375	4.5	2379900	25614000	0	0.19891	1_s_trap_1	3.551	14.93	14.93	73.13	68.59	2.037	0	2.037	0	0	0.07764	0.003107	4.002	0.6565	10.51	178735.4	1
wk1_s_trap_1	328	327	1.7728	0.32463	4.8	2250700	25217000	0	0.19891	1_s_trap_1	3.552	14.92	14.92	73.19	68.65	2.04	0	2.04	0	0	0.07793	0.00325	4.17	0.6622	10.51	188020.2	1
wk1_s_trap_1	329	328	1.7782	0.32362	4.7	2439100	27845000	0	0.19891	1_s_trap_1	3.552	14.91	14.91	73.26	68.7	2.043	0	2.043	0	0	0.07821	0.003393	4.338	0.6698	10.51	200545.8	1
wk1_s_trap_1	330	329	1.7836	0.32313	4.2	2653300	28697000	0	0.19891	1_s_trap_1	3.553	14.9	14.9	73.32	68.75	2.046	0	2.046	0	0	0.0785	0.003535	4.504	0.6602	10.51	184666.6	1
wk1_s_trap_1	331	330	1.789	0.3235	4.1	2555800	26939000	0	0.19891	1_s_trap_1	3.554	14.9	14.9	73.38	68.81	2.049	0	2.049	0	0	0.07878	0.003678	4.668	0.6535	10.51	173698.8	1
wk1_s_trap_1	332	331	1.7944	0.323	4.2	2672300	27732000	0	0.19891	1_s_trap_1	3.554	14.89	14.89	73.44	68.86	2.052	0	2.052	0	0	0.07907	0.003821	4.832	0.6583	10.51	181633	1
wk1_s_trap_1	333	332	1.7998	0.32238	3.9	2618600	29262000	0	0.19891	1_s_trap_1	3.555	14.88	14.88	73.51	68.91	2.055	0	2.055	0	0	0.07935	0.003963	4.994	0.657	10.51	179539.4	1
wk1_s_trap_1	334	333	1.8052	0.32237	3.6	2936000	29791000	0	0.19891	1_s_trap_1	3.555	14.87	14.87	73.57	68.96	2.059	0	2.059	0	0	0.07964	0.004105	5.155	0.6512	10.51	170004	1
wk1_s_trap_1	335	334	1.8105	0.322	3.7	2965100	32006000	0	0.19891	1_s_trap_1	3.556	14.87	14.87	73.63	69.02	2.062	0	2.062	0	0	0.07992	0.004247	5.314	0.6589	10.51	182649.8	1
wk1_s_trap_1	336	335	1.8159	0.32163	3.4	3045400	31969000	0	0.19891	1_s_trap_1	3.556	14.86	14.86	73.69	69.07	2.065	0	2.065	0	0	0.08021	0.004389	5.472	0.6511	10.51	169885.4	1
wk1_s_trap_1	337	336	1.8213	0.32187	3.2	3132500	32626000	0	0.19891	1_s_trap_1	3.557	14.85	14.85	73.75	69.12	2.068	0	2.068	0	0	0.08049	0.004531	5.629	0.6491	10.51	166501.8	1
wk1_s_trap_1	338	337	1.8266	0.32125	3.2	3184000	31597000	0	0.19891	1_s_trap_1	3.558	14.84	14.84	73.82	69.17	2.071	0	2.071	0	0	0.08077	0.004673	5.785	0.645	10.51	159758.9	1
wk1_s_trap_1	339	338	1.832	0.32224	3.2	2893200	29964000	0	0.19891	1_s_trap_1	3.558	14.84	14.84	73.88	69.23	2.074	0	2.074	0	0	0.08106	0.004815	5.94	0.6409	10.51	153000.5	1
wk1_s_trap_1	340	339	1.8374	0.32301	3.5	2925100	31643000	0	0.19891	1_s_trap_1	3.559	14.83	14.83	73.94	69.28	2.077	0	2.077	0	0	0.08134	0.004957	6.094	0.6541	10.352	174662.1	1
wk1_s_trap_1	341	340	1.8427	0.32287	3.6	2657300	30066000	0	0.19891	1_s_trap_1	3.559	14.82	14.82	74	69.33	2.08	0	2.08	0	0	0.08163	0.005099	6.247	0.6535	10.352	173804.2	1
wk1_s_trap_1	342	341	1.8481	0.32174	3.6	2941500	32653000	0	0.19891	1_s_trap_1	3.56	14.81	14.81	74.07	69.38	2.084	0	2.084	0	0	0.08191	0.005241	6.399	0.6579	10.352	180922.3	1
wk1_s_trap_1	343	342	1.8535	0.32214	3.2	3010700	31680000	0	0.19891	1_s_trap_1	3.561	14.81	14.81	74.13	69.44	2.087	0	2.087	0	0	0.0822	0.005383	6.549	0.6464	10.352	162080.6	1
wk1_s_trap_1	344	343	1.8589	0.32187	3.5	2906000	33918000	0	0.19891	1_s_trap_1	3.561	14.8	14.8	74.19	69.49	2.09	0	2.09	0	0	0.08248	0.005525	6.699	0.6597	10.352	183914	1
wk1_s_trap_1	345	344	1.8642	0.32237	3.4	2945800	32277000	0	0.19891	1_s_trap_1	3.562	14.79	14.79	74.25	69.54	2.093	0	2.093	0	0	0.08276	0.005667	6.848	0.6511	10.352	169859.9	1
wk1_s_trap_1	346	345	1.8696	0.32013	3.3	2928700	35223000	0	0.19891	1_s_trap_1	3.562	14.78	14.78	74.31	69.59	2.096	0	2.096	0	0	0.08305	0.005809	6.995	0.6566	10.352	178899.2	1
wk1_s_trap_1	347	346	1.8749	0.32162	3.1	3128000	35123000	0	0.19891	1_s_trap_1	3.563	14.78	14.78	74.38	69.65	2.099	0	2.099	0	0	0.08333	0.005951	7.141	0.6514	10.352	170233.9	1
wk1_s_trap_1	348	347	1.8803	0.32151	3.2	3100200	35420000	0	0.19891	1_s_trap_1	3.563	14.77	14.77	74.44	69.7	2.102	0	2.102	0	0	0.08361	0.006092	7.286	0.6542	10.352	174815.3	1
wk1_s_trap_1	349	348	1.8857	0.32274	3.1	2865300	32582000	0	0.19891	1_s_trap_1	3.564	14.76	14.76	74.5	69.75	2.105	0	2.105	0	0	0.0839	0.006234	7.431	0.6455	10.352	160574.5	1
wk1_s_trap_1	350	349	1.891	0.32312	3.5	2663800	30935000	0	0.19891	1_s_trap_1	3.565	14.75	14.75	74.56	69.8	2.109	0	2.109	0	0	0.08418	0.006376	7.575	0.6508	10.352	169288.3	1
wk1_s_trap_1	351	350	1.8964	0.32262	3.9	2653900	31480000	0	0.19891	1_s_trap_1	3.565	14.75	14.75	74.63	69.86	2.112	0	2.112	0	0	0.08447	0.006519	7.718	0.6626	10.352	188709	1
wk1_s_trap_1	352	351	1.9018	0.32151	3.6	2968500	33454000	0	0.19891	1_s_trap_1	3.566	14.74	14.74	74.69	69.91	2.115	0	2.115	0	0	0.08475	0.006661	7.86	0.6625	10.352	188551.6	1
wk1_s_trap_1	353	352	1.9072	0.323	3.2	2497300	32225000	0	0.19891	1_s_trap_1	3.566	14.73	14.73	74.75	69.96	2.118	0	2.118	0	0	0.08503	0.006803	8	0.6449	10.352	159695.6	1
wk1_s_trap_1	354	353	1.9125	0.32163	4.1	2676500	34730000	0	0.19891	1_s_trap_1	3.567	14.72	14.72	74.81	70.01	2.121	0	2.121	0	0	0.08532	0.006945	8.14	0.6772	10.352	212616.8	1
wk1_s_trap_1	355	354	1.9179	0.43674	3.1	3073300	33298000	1	0.19891	1_s_trap_1	3.568	14.72	14.72	74.87	70.07	2.124	0	2.124	0	0	0.0856	0.007087	8.279	0.6481	10.352	164863.3	1
wk1_s_trap_1	357	355	1.9252	0.32588	3.1	2491700	33852000	0	0.19891	1_s_trap_1	3.568	14.71	14.71	74.96	70.14	2.128	0	2.128	0	0	0.08599	0.00728	8.466	0.6471	10.182	163320.5	1
wk1_s_trap_1	358	356	1.9306	0.322	3.3	2693300	33581000	0	0.19891	1_s_trap_1	3.569	14.7	14.7	75.02	70.19	2.132	0	2.132	0	0	0.08628	0.007423	8.604	0.6554	10.182	176919.6	1
wk1_s_trap_1	359	357	1.936	0.32175	3.3	2952000	35140000	0	0.19891	1_s_trap_1	3.569	14.69	14.69	75.08	70.24	2.135	0	2.135	0	0	0.08656	0.007565	8.74	0.6579	10.182	181023.6	1
wk1_s_trap_1	360	358	1.9413	0.321	3.1	3331800	34820000	0	0.19891	1_s_trap_1	3.57	14.68	14.68	75.15	70.3	2.138	0	2.138	0	0	0.08684	0.007707	8.875	0.649	10.182	166369.7	1
wk1_s_trap_1	361	359	1.9467	0.32188	3	2952900	35356000	0	0.19891	1_s_trap_1	3.571	14.68	14.68	75.21	70.35	2.141	0	2.141	0	0	0.08713	0.007849	9.009	0.6477	10.182	164286.7	1
wk1_s_trap_1	362	360	1.952	0.32162	3.2	2817200	34617000	0	0.19891	1_s_trap_1	3.572	14.67	14.67	75.26	70.39	2.145	0	2.145	0.0001627	0.007583	0.08746	0.008045	9.198	0.6529	10.182	172766.3	1
wk1_s_trap_1	363	361	1.9574	0.32137	3.2	2971600	36812000	0	0.19891	1_s_trap_1	3.573	14.68	14.68	75.31	70.43	2.151	0	2.151	0.0005881	0.02734	0.08789	0.008329	9.476	0.6578	10.182	180768.9	1
wk1_s_trap_1	364	362	1.9628	0.32101	3	2969200	35022000	0	0.19891	1_s_trap_1	3.575	14.68	14.68	75.36	70.47	2.157	0	2.157	0.001013	0.04697	0.08831	0.008612	9.751	0.6475	10.182	163973.9	1
wk1_s_trap_1	365	363	1.9681	0.32237	3.1	2922100	37648000	0	0.19891	1_s_trap_1	3.577	14.68	14.68	75.4	70.5	2.163	0	2.163	0.001438	0.06647	0.08874	0.008895	10.02	0.6582	10.182	181520.6	1
wk1_s_trap_1	366	364	1.9735	0.32013	3	2957600	36298000	0	0.19891	1_s_trap_1	3.579	14.69	14.69	75.45	70.54	2.169	0	2.169	0.001864	0.08595	0.08917	0.009179	10.29	0.6527	10.182	172390.6	1
wk1_s_trap_1	367	365	1.9788	0.32088	2.9	3158400	37145000	0	0.19891	1_s_trap_1	3.581	14.69	14.69	75.5	70.57	2.175	0	2.175	0.002288	0.1052	0.08959	0.009462	10.56	0.6502	10.182	168373.6	1
wk1_s_trap_1	368	366	1.9842	0.31062	2.8	3040100	35784000	0	0.19891	1_s_trap_1	3.582	14.69	14.69	75.54	70.61	2.181	0	2.181	0.002712	0.1244	0.09001	0.009745	10.83	0.6441	10.182	158361.7	1
wk1_s_trap_1	369	367	1.9893	0.32213	2.7	2711200	34531000	0	0.19891	1_s_trap_1	3.584	14.7	14.7	75.59	70.65	2.187	0	2.187	0.003123	0.1428	0.09042	0.01002	11.08	0.6387	10.182	149528.5	1
wk1_s_trap_1	370	368	1.9947	0.3215	3.3	3024100	35991000	0	0.19891	1_s_trap_1	3.586	14.7	14.7	75.63	70.68	2.193	0	2.193	0.003549	0.1619	0.09085	0.0103	11.34	0.6605	10.182	185288	1
wk1_s_trap_1	371	369	2.0001	0.32101	3	3024300	36756000	0	0.19891	1_s_trap_1	3.587	14.7	14.7	75.68	70.72	2.198	0	2.198	0.003974	0.1808	0.09128	0.01059	11.6	0.652	10.182	171224.2	1
wk1_s_trap_1	372	370	2.0054	0.32324	3	2383500	33109000	0	0.19891	1_s_trap_1	3.589	14.7	14.7	75.73	70.75	2.204	0	2.204	0.004399	0.1995	0.0917	0.01087	11.85	0.6427	10.118	155952.1	1
wk1_s_trap_1	373	371	2.0108	0.32225	4	2454500	31461000	0	0.19891	1_s_trap_1	3.591	14.71	14.71	75.77	70.79	2.21	0	2.21	0.004827	0.2184	0.09213	0.01115	12.11	0.667	10.118	195802.4	1
wk1_s_trap_1	374	372	2.0162	0.32138	3.5	2828400	35851000	0	0.19891	1_s_trap_1	3.593	14.71	14.71	75.82	70.83	2.216	0	2.216	0.005253	0.237	0.09255	0.01144	12.36	0.6635	10.118	190125.5	1
wk1_s_trap_1	375	373	2.0215	0.31112	3.1	3112600	35082000	0	0.19891	1_s_trap_1	3.595	14.71	14.71	75.87	70.86	2.222	0	2.222	0.005678	0.2555	0.09298	0.01172	12.61	0.6512	10.118	169886.9	1
wk1_s_trap_1	376	374	2.0267	0.32088	2.8	3019600	33885000	0	0.19891	1_s_trap_1	3.596	14.72	14.72	75.91	70.9	2.228	0	2.228	0.006089	0.2733	0.09339	0.012	12.85	0.6411	10.118	153359.7	1
wk1_s_trap_1	377	375	2.0321	0.32075	3	3029900	33960000	0	0.19891	1_s_trap_1	3.598	14.72	14.72	75.96	70.93	2.234	0	2.234	0.006514	0.2916	0.09382	0.01228	13.09	0.645	10.118	159728	1
wk1_s_trap_1	378	376	2.0374	0.32138	2.9	2806000	35077000	0	0.19891	1_s_trap_1	3.6	14.72	14.72	76	70.97	2.24	0	2.24	0.006938	0.3097	0.09424	0.01256	13.33	0.6452	10.118	160061.5	1
wk1_s_trap_1	379	377	2.0428	0.32151	3	2949100	35246000	0	0.19891	1_s_trap_1	3.602	14.73	14.73	76.05	71	2.246	0	2.246	0.007363	0.3278	0.09466	0.01285	13.57	0.6499	10.118	167760.1	1
wk1_s_trap_1	380	378	2.0481	0.32187	3	2849500	33666000	0	0.19891	1_s_trap_1	3.603	14.73	14.73	76.1	71.04	2.252	0	2.252	0.007789	0.3459	0.09509	0.01313	13.81	0.6445	10.118	158967.6	1
wk1_s_trap_1	381	379	2.0535	0.33188	3.1	2807900	33784000	0	0.19891	1_s_trap_1	3.605	14.73	14.73	76.14	71.08	2.258	0	2.258	0.008214	0.3638	0.09552	0.01341	14.04	0.649	10.118	166364	1
wk1_s_trap_1	382	380	2.059	0.32099	3.2	3011700	36084000	0	0.19891	1_s_trap_1	3.607	14.74	14.74	76.19	71.11	2.264	0	2.264	0.008653	0.3822	0.09595	0.01371	14.28	0.6557	10.118	177295.7	1
wk1_s_trap_1	383	381	2.0644	0.32164	2.8	2974800	35911000	0	0.19891	1_s_trap_1	3.609	14.74	14.74	76.24	71.15	2.27	0	2.27	0.009078	0.3999	0.09638	0.01399	14.51	0.6437	10.118	157659.1	1
wk1_s_trap_1	384	382	2.0697	0.32101	3	2933100	35909000	0	0.19891	1_s_trap_1	3.61	14.74	14.74	76.29	71.19	2.276	0	2.276	0.009503	0.4176	0.0968	0.01427	14.74	0.6502	10.118	168320	1
wk1_s_trap_1	385	383	2.0751	0.32136	2.8	3165600	39310000	0	0.19891	1_s_trap_1	3.612	14.75	14.75	76.33	71.22	2.282	0	2.282	0.009928	0.4351	0.09723	0.01456	14.97	0.6534	10.118	173556.2	1
wk1_s_trap_1	386	384	2.0804	0.31938	2.7	3153300	35469000	0	0.19891	1_s_trap_1	3.614	14.75	14.75	76.38	71.26	2.288	0	2.288	0.01035	0.4525	0.09765	0.01484	15.19	0.6395	10.118	150746.1	1
wk1_s_trap_1	387	385	2.0858	0.32062	2.7	3211900	35571000	0	0.19891	1_s_trap_1	3.616	14.75	14.75	76.42	71.29	2.294	0	2.294	0.01078	0.4698	0.09808	0.01512	15.42	0.6428	10.033	156218.6	1
wk1_s_trap_1	388	386	2.0911	0.32088	2.8	2851300	34639000	0	0.19891	1_s_trap_1	3.617	14.75	14.75	76.47	71.33	2.3	0	2.3	0.0112	0.487	0.0985	0.0154	15.64	0.6418	10.033	154498.3	1
wk1_s_trap_1	389	387	2.0965	0.32162	2.9	2990100	36589000	0	0.19891	1_s_trap_1	3.619	14.76	14.76	76.52	71.37	2.306	0	2.306	0.01162	0.5042	0.09893	0.01569	15.86	0.6497	10.033	167453.1	1
wk1_s_trap_1	390	388	2.1018	0.32114	3	2900400	34149000	0	0.19891	1_s_trap_1	3.621	14.76	14.76	76.56	71.4	2.312	0	2.312	0.01205	0.5213	0.09935	0.01597	16.07	0.6466	10.033	162449.4	1
wk1_s_trap_1	391	389	2.1072	0.32162	3	2932400	34670000	0	0.19891	1_s_trap_1	3.623	14.76	14.76	76.61	71.44	2.317	0	2.317	0.01247	0.5383	0.09978	0.01625	16.29	0.6486	10.033	165683.5	1
wk1_s_trap_1	392	390	2.1125	0.32112	3.2	3088900	35324000	0	0.19891	1_s_trap_1	3.624	14.77	14.77	76.66	71.47	2.323	0	2.323	0.0129	0.5552	0.1002	0.01654	16.5	0.6556	10.033	177144	1
wk1_s_trap_1	393	391	2.1179	0.32088	3.1	3103800	35500000	0	0.19891	1_s_trap_1	3.626	14.77	14.77	76.7	71.51	2.329	0	2.329	0.01332	0.572	0.1006	0.01682	16.71	0.6516	10.033	170631.7	1
wk1_s_trap_1	394	392	2.1232	0.32114	2.9	2979200	35789000	0	0.19891	1_s_trap_1	3.628	14.77	14.77	76.75	71.55	2.335	0	2.335	0.01375	0.5887	0.1011	0.0171	16.92	0.6473	10.033	163498.5	1
wk1_s_trap_1	395	393	2.1286	0.32174	3	2973300	34422000	0	0.19891	1_s_trap_1	3.63	14.78	14.78	76.8	71.58	2.341	0	2.341	0.01417	0.6054	0.1015	0.01739	17.13	0.6475	10.033	163955	1
wk1_s_trap_1	396	394	2.1339	0.32088	3.1	2952000	36500000	0	0.19891	1_s_trap_1	3.632	14.78	14.78	76.84	71.62	2.347	0	2.347	0.0146	0.622	0.1019	0.01767	17.34	0.655	10.033	176185	1
wk1_s_trap_1	397	395	2.1393	0.32138	3	3222500	35690000	0	0.19891	1_s_trap_1	3.633	14.78	14.78	76.89	71.65	2.353	0	2.353	0.01502	0.6384	0.1023	0.01795	17.54	0.6516	10.033	170668	1
wk1_s_trap_1	398	396	2.1447	0.32237	2.9	2619300	29762000	0	0.19891	1_s_trap_1	3.635	14.79	14.79	76.94	71.69	2.359	0	2.359	0.01545	0.6548	0.1028	0.01824	17.75	0.6322	10.033	138759	1
wk1_s_trap_1	399	397	2.15	0.32164	3.5	3089200	33534000	0	0.19891	1_s_trap_1	3.637	14.79	14.79	76.98	71.73	2.365	0	2.365	0.01588	0.6712	0.1032	0.01852	17.95	0.6603	10.033	184832.3	1
wk1_s_trap_1	400	398	2.1554	0.32136	3.1	2703100	34059000	0	0.19891	1_s_trap_1	3.639	14.79	14.79	77.03	71.76	2.371	0	2.371	0.0163	0.6875	0.1036	0.0188	18.15	0.6485	10.033	165586.9	1
wk1_s_trap_1	401	399	2.1607	0.32375	3.2	2372500	30905000	0	0.19891	1_s_trap_1	3.64	14.8	14.8	77.07	71.8	2.377	0	2.377	0.01673	0.7036	0.104	0.01909	18.35	0.6433	10.033	157082.6	1
wk1_s_trap_1	402	400	2.1661	0.32225	3.9	2601200	31109000	0	0.19891	1_s_trap_1	3.642	14.8	14.8	77.12	71.83	2.383	0	2.383	0.01715	0.7198	0.1045	0.01937	18.55	0.6631	10.033	189428.4	1
wk1_s_trap_1	403	401	2.1715	0.32149	3.4	3030100	33525000	0	0.19891	1_s_trap_1	3.644	14.8	14.8	77.17	71.87	2.389	0	2.389	0.01758	0.7359	0.1049	0.01966	18.74	0.6541	9.879	174674.9	1
wk1_s_trap_1	404	402	2.1769	0.32125	3	2940800	32270000	0	0.19891	1_s_trap_1	3.646	14.8	14.8	77.21	71.91	2.395	0	2.395	0.01801	0.7518	0.1053	0.01994	18.94	0.6405	9.879	152432.8	1
wk1_s_trap_1	405	403	2.1822	0.32138	3	3141800	32927000	0	0.19891	1_s_trap_1	3.647	14.81	14.81	77.26	71.94	2.401	0	2.401	0.01843	0.7676	0.1057	0.02022	19.13	0.6435	9.879	157377.5	1
wk1_s_trap_1	406	404	2.1876	0.31988	2.9	2961000	35005000	0	0.19891	1_s_trap_1	3.649	14.81	14.81	77.31	71.98	2.407	0	2.407	0.01886	0.7834	0.1062	0.02051	19.32	0.6442	9.879	158560.3	1
wk1_s_trap_1	407	405	2.1929	0.32088	3	3107400	33722000	0	0.19891	1_s_trap_1	3.651	14.81	14.81	77.35	72.01	2.413	0	2.413	0.01928	0.799	0.1066	0.02079	19.51	0.644	9.879	158143.2	1
wk1_s_trap_1	408	406	2.1983	0.32101	3	3098200	33040000	0	0.19891	1_s_trap_1	3.653	14.82	14.82	77.4	72.05	2.419	0	2.419	0.0197	0.8146	0.107	0.02107	19.69	0.6435	9.879	157340.1	1
wk1_s_trap_1	409	407	2.2036	0.32149	3	3114300	34509000	0	0.19891	1_s_trap_1	3.654	14.82	14.82	77.45	72.09	2.425	0	2.425	0.02013	0.8301	0.1074	0.02135	19.88	0.647	9.879	163145.7	1
wk1_s_trap_1	410	408	2.209	0.32201	3.1	2744700	33694000	0	0.19891	1_s_trap_1	3.656	14.82	14.82	77.49	72.12	2.431	0	2.431	0.02055	0.8456	0.1079	0.02164	20.06	0.6485	9.879	165579.4	1
wk1_s_trap_1	411	409	2.2143	0.32199	3.3	2765300	33052000	0	0.19891	1_s_trap_1	3.658	14.83	14.83	77.54	72.16	2.437	0	2.437	0.02098	0.861	0.1083	0.02192	20.25	0.6509	9.879	169437.3	1
wk1_s_trap_1	412	410	2.2197	0.32275	3.5	2412200	30628000	0	0.19891	1_s_trap_1	3.66	14.83	14.83	77.59	72.19	2.443	0	2.443	0.0214	0.8763	0.1087	0.02221	20.43	0.6511	9.879	169795.4	1
wk1_s_trap_1	413	411	2.2251	0.32238	3.9	2472200	31650000	0	0.19891	1_s_trap_1	3.662	14.83	14.83	77.63	72.23	2.449	0	2.449	0.02183	0.8916	0.1091	0.02249	20.61	0.6639	9.879	190801.4	1
wk1_s_trap_1	414	412	2.2305	0.3235	3.6	2289900	30855000	0	0.19891	1_s_trap_1	3.663	14.84	14.84	77.68	72.27	2.454	0	2.454	0.02226	0.9068	0.1096	0.02278	20.79	0.6522	9.879	171629.6	1
wk1_s_trap_1	415	413	2.2358	0.44025	4.2	2366400	30135000	1	0.19891	1_s_trap_1	3.665	14.84	14.84	77.73	72.3	2.46	0	2.46	0.02269	0.922	0.11	0.02306	20.97	0.6647	9.879	192031.6	1
wk1_s_trap_1	417	414	2.2432	0.32576	4	2390900	28245000	0	0.19891	1_s_trap_1	3.667	14.84	14.84	77.79	72.35	2.469	0	2.469	0.02327	0.9426	0.1106	0.02345	21.21	0.6556	9.879	177203.8	1
wk1_s_trap_1	418	415	2.2486	0.32136	3.5	3010900	33010000	0	0.19891	1_s_trap_1	3.669	14.85	14.85	77.84	72.39	2.475	0	2.475	0.0237	0.9577	0.111	0.02374	21.38	0.6561	9.879	178069.9	1
wk1_s_trap_1	419	416	2.254	0.32238	3	2704500	31990000	0	0.19891	1_s_trap_1	3.671	14.83	14.83	77.9	72.44	2.479	0	2.479	0.02381	0.9605	0.1115	0.02381	21.35	0.6394	9.74	150548	1
wk1_s_trap_1	420	417	2.2593	0.32251	3.5	2514700	30044000	0	0.19891	1_s_trap_1	3.674	14.82	14.82	77.96	72.49	2.482	0	2.482	0.02381	0.9591	0.1121	0.02381	21.24	0.6478	9.74	164356.9	1
wk1_s_trap_1	421	418	2.2647	0.32136	3.6	2741300	32241000	0	0.19891	1_s_trap_1	3.676	14.8	14.8	78.02	72.54	2.486	0	2.486	0.02381	0.9578	0.1127	0.02381	21.13	0.6591	9.74	182890.2	1
wk1_s_trap_1	422	419	2.2701	0.44025	3.2	2872000	32873000	1	0.19891	1_s_trap_1	3.678	14.78	14.78	78.08	72.59	2.489	0	2.489	0.02381	0.9564	0.1132	0.02381	21.03	0.649	9.74	166350.6	1
wk1_s_trap_1	424	420	2.2774	0.32611	3.1	2662800	29593000	0	0.19891	1_s_trap_1	3.681	14.76	14.76	78.17	72.66	2.494	0	2.494	0.02381	0.9546	0.114	0.02381	20.88	0.6377	9.74	147907.1	1
wk1_s_trap_1	425	421	2.2828	0.32164	3.4	2985300	33485000	0	0.19891	1_s_trap_1	3.684	14.75	14.75	78.23	72.72	2.498	0	2.498	0.02381	0.9532	0.1146	0.02381	20.78	0.6539	9.74	174380.3	1
wk1_s_trap_1	426	422	2.2882	0.32312	3.2	2658300	30488000	0	0.19891	1_s_trap_1	3.686	14.73	14.73	78.29	72.77	2.501	0	2.501	0.02381	0.9518	0.1152	0.02381	20.68	0.6407	9.74	152747.9	1
wk1_s_trap_1	427	423	2.2936	0.31025	3.8	2900900	32629000	0	0.19891	1_s_trap_1	3.688	14.71	14.71	78.36	72.82	2.505	0	2.505	0.02381	0.9505	0.1157	0.02381	20.57	0.6642	9.74	191316.4	1
wk1_s_trap_1	428	424	2.2988	0.32088	3.2	3115200	33639000	0	0.19891	1_s_trap_1	3.69	14.7	14.7	78.42	72.87	2.508	0	2.508	0.02381	0.9492	0.1163	0.02381	20.48	0.6488	9.74	165965	1
wk1_s_trap_1	429	425	2.3041	0.32175	3	2701500	31056000	0	0.19891	1_s_trap_1	3.692	14.68	14.68	78.48	72.92	2.512	0	2.512	0.02381	0.9478	0.1168	0.02381	20.38	0.6381	9.74	148564.2	1
wk1_s_trap_1	430	426	2.3095	0.32212	3.4	2811600	33769000	0	0.19891	1_s_trap_1	3.695	14.66	14.66	78.54	72.97	2.516	0	2.516	0.02381	0.9465	0.1174	0.02381	20.28	0.6567	9.74	178979	1
wk1_s_trap_1	431	427	2.3148	0.44013	3.3	2856900	34678000	1	0.19891	1_s_trap_1	3.697	14.65	14.65	78.6	73.03	2.519	0	2.519	0.02381	0.9452	0.118	0.02381	20.18	0.6543	9.74	174986.1	1
wk1_s_trap_1	433	428	2.3222	0.3255	3.3	2599800	30153000	0	0.19891	1_s_trap_1	3.7	14.62	14.62	78.69	73.1	2.524	0	2.524	0.02381	0.9434	0.1187	0.02381	20.05	0.6432	9.74	156929.7	1
wk1_s_trap_1	434	429	2.3276	0.32225	3.5	2577400	30511000	0	0.19891	1_s_trap_1	3.702	14.61	14.61	78.75	73.15	2.528	0	2.528	0.02381	0.942	0.1193	0.02381	19.95	0.6498	9.74	167617.6	1
wk1_s_trap_1	435	430	2.333	0.32262	3.6	2506600	32183000	0	0.19891	1_s_trap_1	3.705	14.59	14.59	78.82	73.2	2.531	0	2.531	0.02381	0.9407	0.1199	0.02381	19.86	0.6561	9.74	177982.9	1
wk1_s_trap_1	436	431	2.3383	0.32212	3.7	2745900	33333000	0	0.19891	1_s_trap_1	3.707	14.57	14.57	78.88	73.25	2.535	0	2.535	0.02381	0.9394	0.1205	0.02381	19.77	0.6635	9.606	190139.8	1
wk1_s_trap_1	437	432	2.3437	0.32264	3.3	2499000	30429000	0	0.19891	1_s_trap_1	3.709	14.56	14.56	78.94	73.31	2.538	0	2.538	0.02381	0.9381	0.121	0.02381	19.67	0.6446	9.606	159154.9	1
wk1_s_trap_1	438	433	2.3491	0.32136	3.7	2966900	33714000	0	0.19891	1_s_trap_1	3.711	14.54	14.54	79	73.36	2.542	0	2.542	0.02381	0.9367	0.1216	0.02381	19.58	0.663	9.606	189375.9	1
wk1_s_trap_1	439	434	2.3544	0.43964	3.1	3185700	35299000	1	0.19891	1_s_trap_1	3.714	14.52	14.52	79.07	73.41	2.545	0	2.545	0.02381	0.9354	0.1222	0.02381	19.49	0.6506	9.606	168962.3	1
wk1_s_trap_1	441	435	2.3618	0.32498	3	2810500	32813000	0	0.19891	1_s_trap_1	3.717	14.5	14.5	79.15	73.48	2.55	0	2.55	0.02381	0.9337	0.1229	0.02381	19.37	0.6444	9.606	158879.3	1
wk1_s_trap_1	442	436	2.3672	0.32164	3.2	2937100	34156000	0	0.19891	1_s_trap_1	3.719	14.48	14.48	79.21	73.53	2.554	0	2.554	0.02381	0.9324	0.1235	0.02381	19.28	0.6513	9.606	170127.1	1
wk1_s_trap_1	443	437	2.3726	0.32075	3.4	2986700	34689000	0	0.19891	1_s_trap_1	3.721	14.47	14.47	79.28	73.59	2.557	0	2.557	0.02381	0.9311	0.1241	0.02381	19.19	0.6575	9.606	180353.9	1
wk1_s_trap_1	444	438	2.3779	0.32136	2.9	3173700	37147000	0	0.19891	1_s_trap_1	3.724	14.45	14.45	79.34	73.64	2.561	0	2.561	0.02381	0.9298	0.1246	0.02381	19.1	0.6488	9.606	165998.1	1
wk1_s_trap_1	445	439	2.3833	0.32188	2.9	2971900	34422000	0	0.19891	1_s_trap_1	3.726	14.43	14.43	79.4	73.69	2.564	0	2.564	0.02381	0.9285	0.1252	0.02381	19.02	0.6437	9.606	157686	1
wk1_s_trap_1	446	440	2.3886	0.32125	3.2	3076300	35414000	0	0.19891	1_s_trap_1	3.728	14.42	14.42	79.46	73.74	2.568	0	2.568	0.02381	0.9272	0.1258	0.02381	18.93	0.6541	9.606	174799.8	1
wk1_s_trap_1	447	441	2.394	0.32338	3.1	2612000	30252000	0	0.19891	1_s_trap_1	3.73	14.4	14.4	79.53	73.79	2.571	0	2.571	0.02381	0.9259	0.1263	0.02381	18.84	0.6385	9.606	149129.3	1
wk1_s_trap_1	448	442	2.3994	0.32051	3.9	2822600	33742000	0	0.19891	1_s_trap_1	3.733	14.38	14.38	79.59	73.85	2.575	0	2.575	0.02381	0.9247	0.1269	0.02381	18.76	0.6687	9.606	198614	1
wk1_s_trap_1	449	443	2.4047	0.32136	3.3	2884200	33843000	0	0.19891	1_s_trap_1	3.735	14.37	14.37	79.65	73.9	2.579	0	2.579	0.02381	0.9234	0.1275	0.02381	18.68	0.6537	9.606	174067.3	1
wk1_s_trap_1	450	444	2.4101	0.32138	3.2	3114900	33641000	0	0.19891	1_s_trap_1	3.737	14.35	14.35	79.71	73.95	2.582	0	2.582	0.02381	0.9221	0.128	0.02381	18.59	0.6494	9.606	167014.5	1
wk1_s_trap_1	451	445	2.4154	0.32188	3.3	3073300	34710000	0	0.19891	1_s_trap_1	3.739	14.33	14.33	79.77	74	2.586	0	2.586	0.02381	0.9209	0.1286	0.02381	18.51	0.6553	9.606	176613.2	1
wk1_s_trap_1	452	446	2.4208	0.32212	3.2	2949200	33875000	0	0.19891	1_s_trap_1	3.742	14.32	14.32	79.84	74.05	2.589	0	2.589	0.02381	0.9196	0.1292	0.02381	18.43	0.6488	9.465	165954.2	1
wk1_s_trap_1	453	447	2.4262	0.32175	3.5	3000100	34180000	0	0.19891	1_s_trap_1	3.744	14.3	14.3	79.9	74.11	2.593	0	2.593	0.02381	0.9183	0.1298	0.02381	18.35	0.6593	9.465	183247.5	1
wk1_s_trap_1	454	448	2.4315	0.32199	3.3	2753300	34368000	0	0.19891	1_s_trap_1	3.746	14.28	14.28	79.96	74.16	2.596	0	2.596	0.02381	0.9171	0.1303	0.02381	18.27	0.6535	9.465	173663.9	1
wk1_s_trap_1	455	449	2.4369	0.32513	3.6	2041300	29017000	0	0.19891	1_s_trap_1	3.748	14.27	14.27	80.02	74.21	2.6	0	2.6	0.02381	0.9158	0.1309	0.02381	18.19	0.6465	9.465	162284.1	1
wk1_s_trap_1	456	450	2.4423	0.32214	5	2765000	33085000	0	0.19891	1_s_trap_1	3.751	14.25	14.25	80.09	74.26	2.603	0	2.603	0.02381	0.9146	0.1315	0.02381	18.11	0.6946	9.465	241122.2	1
wk1_s_trap_1	457	451	2.4477	0.32249	3.4	2758700	34192000	0	0.19891	1_s_trap_1	3.753	14.23	14.23	80.15	74.32	2.607	0	2.607	0.02381	0.9133	0.132	0.02381	18.03	0.6569	9.465	179284.3	1
wk1_s_trap_1	458	452	2.453	0.32138	3.5	2937100	34360000	0	0.19891	1_s_trap_1	3.755	14.22	14.22	80.21	74.37	2.61	0	2.61	0.02381	0.9121	0.1326	0.02381	17.96	0.66	9.465	184400.6	1
wk1_s_trap_1	459	453	2.4584	0.32188	3.2	2965800	33636000	0	0.19891	1_s_trap_1	3.757	14.2	14.2	80.28	74.42	2.614	0	2.614	0.02381	0.9108	0.1332	0.02381	17.88	0.6494	9.465	166951.9	1
wk1_s_trap_1	460	454	2.4638	0.43974	3.2	2680300	31433000	1	0.19891	1_s_trap_1	3.76	14.18	14.18	80.34	74.47	2.618	0	2.618	0.02381	0.9096	0.1337	0.02381	17.8	0.6431	9.465	156724	1
wk1_s_trap_1	462	455	2.4711	0.32563	3.8	2525700	30047000	0	0.19891	1_s_trap_1	3.763	14.16	14.16	80.42	74.54	2.622	0	2.622	0.02381	0.9079	0.1345	0.02381	17.7	0.6559	9.465	177754.6	1
wk1_s_trap_1	463	456	2.4765	0.43988	3.6	2901400	34546000	1	0.19891	1_s_trap_1	3.765	14.14	14.14	80.49	74.6	2.626	0	2.626	0.02381	0.9067	0.1351	0.02381	17.63	0.6623	9.465	188235.8	1
wk1_s_trap_1	465	457	2.4839	0.32475	3.1	2824700	31864000	0	0.19891	1_s_trap_1	3.768	14.12	14.12	80.57	74.67	2.631	0	2.631	0.02381	0.905	0.1359	0.02381	17.53	0.644	9.465	158096.4	1
wk1_s_trap_1	466	458	2.4893	0.32199	3.2	2933100	35519000	0	0.19891	1_s_trap_1	3.77	14.1	14.1	80.63	74.72	2.634	0	2.634	0.02381	0.9038	0.1364	0.02381	17.45	0.6557	9.465	177326.9	1
wk1_s_trap_1	467	459	2.4946	0.32275	3.3	2604800	32076000	0	0.19891	1_s_trap_1	3.773	14.09	14.09	80.7	74.77	2.638	0	2.638	0.02381	0.9026	0.137	0.02381	17.38	0.6469	9.465	162950.9	1
wk1_s_trap_1	468	460	2.5	0.32325	3.9	2483400	31547000	0	0.19891	1_s_trap_1	3.775	14.07	14.07	80.76	74.82	2.642	0	2.642	0.02381	0.9013	0.1376	0.02381	17.31	0.6627	9.465	188829.7	1
wk1_s_trap_1	469	461	2.5054	0.32075	3.8	2801400	32836000	0	0.19891	1_s_trap_1	3.777	14.05	14.05	80.82	74.88	2.645	0	2.645	0.02381	0.9001	0.1381	0.02381	17.24	0.6618	9.337	187303.3	1
wk1_s_trap_1	470	462	2.5107	0.32238	3.4	2493900	27741000	0	0.19891	1_s_trap_1	3.779	14.04	14.04	80.88	74.93	2.649	0	2.649	0.02381	0.8989	0.1387	0.02381	17.17	0.6399	9.337	151442.1	1
wk1_s_trap_1	471	463	2.5161	0.32188	3.8	2855400	33317000	0	0.19891	1_s_trap_1	3.782	14.02	14.02	80.95	74.98	2.652	0	2.652	0.02381	0.8977	0.1393	0.02381	17.1	0.6653	9.337	193149	1
wk1_s_trap_1	472	464	2.5215	0.32248	3.4	2610700	30769000	0	0.19891	1_s_trap_1	3.784	14	14	81.01	75.03	2.656	0	2.656	0.02381	0.8965	0.1398	0.02381	17.03	0.6479	9.337	164541.2	1
wk1_s_trap_1	473	465	2.5269	0.44	3.6	2880000	33692000	1	0.19891	1_s_trap_1	3.786	13.99	13.99	81.07	75.08	2.659	0	2.659	0.02381	0.8953	0.1404	0.02381	16.96	0.6603	9.337	184926.8	1
wk1_s_trap_1	475	466	2.5342	0.32626	3.5	2641100	30342000	0	0.19891	1_s_trap_1	3.789	13.97	13.97	81.16	75.16	2.664	0	2.664	0.02381	0.8937	0.1412	0.02381	16.86	0.6484	9.337	165294.4	1
wk1_s_trap_1	476	467	2.5396	0.43688	3.7	2694900	32521000	1	0.19891	1_s_trap_1	3.792	13.95	13.95	81.22	75.21	2.668	0	2.668	0.02381	0.8925	0.1418	0.02381	16.8	0.6616	9.337	187045.8	1
wk1_s_trap_1	478	468	2.5469	0.32588	3.6	2585100	29289000	0	0.19891	1_s_trap_1	3.795	13.93	13.93	81.31	75.28	2.673	0	2.673	0.02381	0.8909	0.1425	0.02381	16.7	0.6475	9.337	163840.8	1
wk1_s_trap_1	479	469	2.5523	0.32425	3.8	2417000	29968000	0	0.19891	1_s_trap_1	3.797	13.92	13.92	81.35	75.31	2.678	0	2.678	0.02381	0.8892	0.1432	0.02381	16.62	0.654	9.337	174567.1	1
wk1_s_trap_1	480	470	2.5577	0.32262	4.4	2642700	30924000	0	0.19891	1_s_trap_1	3.799	13.94	13.94	81.37	75.32	2.685	0	2.685	0.02381	0.8868	0.1441	0.02381	16.52	0.6723	9.337	204578.7	1
wk1_s_trap_1	481	471	2.5631	0.32275	3.8	2809200	31361000	0	0.19891	1_s_trap_1	3.802	13.96	13.96	81.39	75.33	2.692	0	2.692	0.02381	0.8845	0.1449	0.02381	16.43	0.659	9.337	182701.8	1
wk1_s_trap_1	482	472	2.5685	0.323	3.5	2792900	31342000	0	0.19891	1_s_trap_1	3.804	13.97	13.97	81.41	75.33	2.699	0	2.699	0.02381	0.8821	0.1458	0.02381	16.33	0.6521	9.337	171522.3	1
wk1_s_trap_1	483	473	2.5739	0.32238	3.9	2640100	31976000	0	0.19891	1_s_trap_1	3.807	13.99	13.99	81.43	75.34	2.706	0	2.706	0.02381	0.8798	0.1466	0.02381	16.24	0.6621	9.337	187882.3	1
wk1_s_trap_1	484	474	2.5793	0.32275	3.7	2719700	30627000	0	0.19891	1_s_trap_1	3.809	14	14	81.46	75.34	2.713	0	2.713	0.02381	0.8775	0.1475	0.02381	16.14	0.6555	9.337	177072.9	1
wk1_s_trap_1	485	475	2.5846	0.32374	3.7	2626400	28786000	0	0.19891	1_s_trap_1	3.812	14.02	14.02	81.48	75.35	2.72	0	2.72	0.02381	0.8752	0.1484	0.02381	16.05	0.6479	9.337	164503.5	1
wk1_s_trap_1	486	476	2.59	0.32351	4.3	2433500	28801000	0	0.19891	1_s_trap_1	3.814	14.04	14.04	81.5	75.36	2.728	0	2.728	0.02381	0.8729	0.1492	0.02381	15.96	0.6628	9.225	188962.7	1
wk1_s_trap_1	487	477	2.5954	0.32362	4.2	2444200	25969000	0	0.19891	1_s_trap_1	3.817	14.05	14.05	81.52	75.36	2.735	0	2.735	0.02381	0.8706	0.1501	0.02381	15.87	0.6529	9.225	172809.2	1
wk1_s_trap_1	488	478	2.6008	0.32337	4.3	2665400	29747000	0	0.19891	1_s_trap_1	3.819	14.07	14.07	81.54	75.37	2.742	0	2.742	0.02381	0.8684	0.1509	0.02381	15.78	0.6675	9.225	196663.8	1
wk1_s_trap_1	489	479	2.6062	0.324	4.2	2360700	28264000	0	0.19891	1_s_trap_1	3.822	14.08	14.08	81.56	75.38	2.749	0	2.749	0.02381	0.8661	0.1518	0.02381	15.69	0.6579	9.225	180979.1	1
wk1_s_trap_1	490	480	2.6116	0.32301	4.2	2428300	28799000	0	0.19891	1_s_trap_1	3.824	14.1	14.1	81.58	75.38	2.756	0	2.756	0.02381	0.8639	0.1526	0.02381	15.6	0.6614	9.225	186676.6	1
wk1_s_trap_1	491	481	2.617	0.32362	4.5	2613700	28631000	0	0.19891	1_s_trap_1	3.827	14.12	14.12	81.6	75.39	2.763	0	2.763	0.02381	0.8617	0.1535	0.02381	15.51	0.6658	9.225	193981.9	1
wk1_s_trap_1	492	482	2.6224	0.32362	4.2	2715100	29770000	0	0.19891	1_s_trap_1	3.829	14.13	14.13	81.62	75.4	2.77	0	2.77	0.02381	0.8594	0.1543	0.02381	15.43	0.6634	9.225	189954.6	1
wk1_s_trap_1	493	483	2.6278	0.32337	4.2	2602600	28505000	0	0.19891	1_s_trap_1	3.832	14.15	14.15	81.64	75.4	2.777	0	2.777	0.02381	0.8572	0.1552	0.02381	15.34	0.6588	9.225	182510.2	1
wk1_s_trap_1	494	484	2.6332	0.32351	4.2	2645300	28442000	0	0.19891	1_s_trap_1	3.834	14.17	14.17	81.66	75.41	2.785	0	2.785	0.02381	0.855	0.1561	0.02381	15.26	0.6584	9.225	181745.6	1
wk1_s_trap_1	495	485	2.6386	0.32388	4.2	2623500	27374000	0	0.19891	1_s_trap_1	3.836	14.18	14.18	81.69	75.41	2.792	0	2.792	0.02381	0.8529	0.1569	0.02381	15.17	0.6557	9.225	177308.5	1
wk1_s_trap_1	496	486	2.644	0.32337	4.3	2724200	28325000	0	0.19891	1_s_trap_1	3.839	14.2	14.2	81.71	75.42	2.799	0	2.799	0.02381	0.8507	0.1578	0.02381	15.09	0.6615	9.225	186792.7	1
wk1_s_trap_1	497	487	2.6493	0.32251	4.2	2750500	30519000	0	0.19891	1_s_trap_1	3.841	14.21	14.21	81.73	75.43	2.806	0	2.806	0.02381	0.8485	0.1586	0.02381	15.01	0.6654	9.225	193246	1
wk1_s_trap_1	498	488	2.6547	0.3245	3.7	2426800	27517000	0	0.19891	1_s_trap_1	3.844	14.23	14.23	81.75	75.43	2.813	0	2.813	0.02381	0.8464	0.1595	0.02381	14.93	0.6451	9.225	160033	1
wk1_s_trap_1	499	489	2.6601	0.32325	4.7	2818900	28271000	0	0.19891	1_s_trap_1	3.846	14.25	14.25	81.77	75.44	2.82	0	2.82	0.02381	0.8442	0.1603	0.02381	14.85	0.671	9.225	202466.3	1
wk1_s_trap_1	500	490	2.6655	0.32461	4.1	2757100	29025000	0	0.19891	1_s_trap_1	3.849	14.26	14.26	81.79	75.45	2.827	0	2.827	0.02381	0.8421	0.1612	0.02381	14.77	0.6592	9.225	183074.1	1
wk1_s_trap_1	501	491	2.6709	0.3235	4	2714800	28675000	0	0.19891	1_s_trap_1	3.851	14.28	14.28	81.81	75.45	2.835	0	2.835	0.02381	0.84	0.1621	0.02381	14.69	0.6563	9.118	178367.9	1
wk1_s_trap_1	502	492	2.6763	0.32338	4.3	2583900	27023000	0	0.19891	1_s_trap_1	3.854	14.29	14.29	81.83	75.46	2.842	0	2.842	0.02381	0.8379	0.1629	0.02381	14.62	0.6581	9.118	181243.9	1
wk1_s_trap_1	503	493	2.6817	0.3245	4.2	2696700	27964000	0	0.19891	1_s_trap_1	3.856	14.31	14.31	81.85	75.47	2.849	0	2.849	0.02381	0.8358	0.1638	0.02381	14.54	0.6566	9.118	178846.3	1
wk1_s_trap_1	504	494	2.6871	0.324	4.5	2509500	26108000	0	0.19891	1_s_trap_1	3.859	14.33	14.33	81.87	75.47	2.856	0	2.856	0.02381	0.8337	0.1646	0.02381	14.46	0.6592	9.118	183052.3	1
wk1_s_trap_1	505	495	2.6925	0.32388	4.5	2607000	28793000	0	0.19891	1_s_trap_1	3.861	14.34	14.34	81.9	75.48	2.863	0	2.863	0.02381	0.8316	0.1655	0.02381	14.39	0.6663	9.118	194749.1	1
wk1_s_trap_1	506	496	2.6979	0.3245	4.4	2615300	26606000	0	0.19891	1_s_trap_1	3.864	14.36	14.36	81.92	75.49	2.87	0	2.87	0.02381	0.8295	0.1663	0.02381	14.31	0.658	9.118	181140.2	1
wk1_s_trap_1	507	497	2.7033	0.32413	4.7	2559700	26430000	0	0.19891	1_s_trap_1	3.866	14.38	14.38	81.94	75.49	2.877	0	2.877	0.02381	0.8275	0.1672	0.02381	14.24	0.6621	9.118	187828.3	1
wk1_s_trap_1	508	498	2.7087	0.32513	4.7	2464900	25348000	0	0.19891	1_s_trap_1	3.869	14.39	14.39	81.96	75.5	2.885	0	2.885	0.02381	0.8254	0.1681	0.02381	14.17	0.6589	9.118	182642.2	1
wk1_s_trap_1	509	499	2.7141	0.323	4.8	2661000	26532000	0	0.19891	1_s_trap_1	3.871	14.41	14.41	81.98	75.5	2.892	0	2.892	0.02381	0.8234	0.1689	0.02381	14.1	0.6666	9.118	195224.9	1
wk1_s_trap_1	510	500	2.7195	0.32438	4.5	2609200	26080000	0	0.19891	1_s_trap_1	3.873	14.42	14.42	82	75.51	2.899	0	2.899	0.02381	0.8213	0.1698	0.02381	14.02	0.6593	9.118	183187	1
wk1_s_trap_1	511	501	2.7249	0.32487	4.6	2480900	26632000	0	0.19891	1_s_trap_1	3.876	14.44	14.44	82.02	75.52	2.906	0	2.906	0.02381	0.8193	0.1706	0.02381	13.95	0.661	9.118	185963.8	1
wk1_s_trap_1	512	502	2.7303	0.32513	4.9	2451900	26493000	0	0.19891	1_s_trap_1	3.878	14.46	14.46	82.04	75.52	2.913	0	2.913	0.02381	0.8173	0.1715	0.02381	13.88	0.6662	9.118	194586.5	1
wk1_s_trap_1	513	503	2.7358	0.32513	4.7	2424900	26820000	0	0.19891	1_s_trap_1	3.881	14.47	14.47	82.06	75.53	2.92	0	2.92	0.02381	0.8153	0.1723	0.02381	13.82	0.6649	9.118	192385.8	1
wk1_s_trap_1	514	504	2.7412	0.32563	4.9	2358000	25754000	0	0.19891	1_s_trap_1	3.883	14.49	14.49	82.08	75.54	2.927	0	2.927	0.02381	0.8133	0.1732	0.02381	13.75	0.6641	9.118	191204.9	1
wk1_s_trap_1	515	505	2.7466	0.32425	5.1	2424000	27000000	0	0.19891	1_s_trap_1	3.886	14.51	14.51	82.11	75.54	2.935	0	2.935	0.02381	0.8113	0.1741	0.02381	13.68	0.6736	9.118	206778.1	1
wk1_s_trap_1	516	506	2.752	0.32574	4.5	2268800	24679000	0	0.19891	1_s_trap_1	3.888	14.52	14.52	82.13	75.55	2.942	0	2.942	0.02381	0.8093	0.1749	0.02381	13.61	0.6537	9.05	174145	1
wk1_s_trap_1	517	507	2.7574	0.32551	5.2	2333000	23283000	0	0.19891	1_s_trap_1	3.891	14.54	14.54	82.15	75.56	2.949	0	2.949	0.02381	0.8074	0.1758	0.02381	13.54	0.6609	9.05	185862.9	1
wk1_s_trap_1	518	508	2.7629	0.32774	5.2	2185500	23320000	0	0.19891	1_s_trap_1	3.893	14.55	14.55	82.17	75.56	2.956	0	2.956	0.02381	0.8054	0.1766	0.02381	13.48	0.6606	9.05	185324.4	1
wk1_s_trap_1	519	509	2.7683	0.32425	5.9	2306000	24867000	0	0.19891	1_s_trap_1	3.896	14.57	14.57	82.19	75.57	2.963	0	2.963	0.02381	0.8035	0.1775	0.02381	13.41	0.681	9.05	218790.6	1
wk1_s_trap_1	520	510	2.7737	0.31888	5.2	1779200	21015000	0	0.19891	1_s_trap_1	3.898	14.59	14.59	82.21	75.58	2.971	0	2.971	0.02381	0.8015	0.1784	0.02381	13.35	0.6508	9.05	169339.3	1
wk1_s_trap_1	521	511	2.7791	0.32362	7	2104200	22908000	0	0.19891	1_s_trap_1	3.901	14.6	14.6	82.23	75.58	2.978	0	2.978	0.02381	0.7996	0.1792	0.02381	13.29	0.6917	9.05	236402.8	1
wk1_s_trap_1	522	512	2.7844	0.32663	5.6	2076200	22225000	0	0.19891	1_s_trap_1	3.903	14.62	14.62	82.25	75.59	2.985	0	2.985	0.02381	0.7977	0.1801	0.02381	13.22	0.6631	9.05	189517.7	1
wk1_s_trap_1	523	513	2.7899	0.32438	5.8	2455700	25853000	0	0.19891	1_s_trap_1	3.906	14.63	14.63	82.27	75.6	2.992	0	2.992	0.02381	0.7958	0.1809	0.02381	13.16	0.683	9.05	222154.2	1
wk1_s_trap_1	524	514	2.7953	0.34286	4.8	2396000	24353000	1	0.19891	1_s_trap_1	3.908	14.65	14.65	82.3	75.6	2.999	0	2.999	0.02381	0.7939	0.1818	0.02381	13.1	0.6565	9.05	178680.5	1
wk1_s_trap_1	526	515	2.801	0.32825	4.9	2476300	24066000	0	0.19891	1_s_trap_1	3.911	14.67	14.67	82.32	75.61	3.007	0	3.007	0.02381	0.7919	0.1827	0.02381	13.03	0.6585	9.05	182016.4	1
wk1_s_trap_1	527	516	2.8065	0.32463	4.7	2356900	24224000	0	0.19891	1_s_trap_1	3.913	14.68	14.68	82.34	75.61	3.014	0	3.014	0.02381	0.79	0.1836	0.02381	12.97	0.6549	9.05	176092.2	1
wk1_s_trap_1	528	517	2.8119	0.325	4.8	2461400	25721000	0	0.19891	1_s_trap_1	3.916	14.7	14.7	82.36	75.62	3.021	0	3.021	0.02381	0.7881	0.1844	0.02381	12.91	0.6628	9.05	189017.9	1
wk1_s_trap_1	529	518	2.8173	0.32425	4.6	2467800	24830000	0	0.19891	1_s_trap_1	3.918	14.72	14.72	82.38	75.63	3.028	0	3.028	0.02381	0.7863	0.1853	0.02381	12.85	0.6558	9.05	177592.7	1
wk1_s_trap_1	530	519	2.8227	0.32425	5.1	2560300	25814000	0	0.19891	1_s_trap_1	3.921	14.73	14.73	82.4	75.63	3.035	0	3.035	0.02381	0.7844	0.1861	0.02381	12.79	0.6698	9.05	200406.5	1
wk1_s_trap_1	531	520	2.8281	0.32463	4.6	2428000	26244000	0	0.19891	1_s_trap_1	3.923	14.75	14.75	82.42	75.64	3.042	0	3.042	0.02381	0.7826	0.187	0.02381	12.73	0.6594	9.05	183385.3	1
wk1_s_trap_1	532	521	2.8335	0.32537	4.8	2401200	25285000	0	0.19891	1_s_trap_1	3.926	14.77	14.77	82.44	75.65	3.05	0	3.05	0.02381	0.7807	0.1879	0.02381	12.67	0.66	9.05	184431.8	1
wk1_s_trap_1	533	522	2.839	0.32513	4.8	2391100	25662000	0	0.19891	1_s_trap_1	3.928	14.78	14.78	82.46	75.65	3.057	0	3.057	0.02381	0.7789	0.1887	0.02381	12.62	0.6628	8.986	189015.3	1
wk1_s_trap_1	534	523	2.8444	0.32576	5	2354900	21910000	0	0.19891	1_s_trap_1	3.931	14.8	14.8	82.49	75.66	3.064	0	3.064	0.02381	0.7771	0.1896	0.02381	12.56	0.6522	8.986	171642.4	1
wk1_s_trap_1	535	524	2.8498	0.32463	5.2	2431100	26011000	0	0.19891	1_s_trap_1	3.933	14.81	14.81	82.51	75.67	3.071	0	3.071	0.02381	0.7753	0.1904	0.02381	12.5	0.6728	8.986	205428.8	1
wk1_s_trap_1	536	525	2.8552	0.32437	4.8	2578100	26660000	0	0.19891	1_s_trap_1	3.933	14.81	14.81	82.47	75.63	3.072	0	3.072	0.02381	0.7751	0.1916	0.02381	12.43	0.6664	8.986	194873.2	1
wk1_s_trap_1	537	526	2.8606	0.32375	4.7	2747800	28738000	0	0.19891	1_s_trap_1	3.932	14.81	14.81	82.43	75.59	3.073	0	3.073	0.02381	0.7749	0.1927	0.02381	12.35	0.6712	8.986	202729.7	1
wk1_s_trap_1	538	527	2.866	0.323	4.3	2676600	29226000	0	0.19891	1_s_trap_1	3.931	14.8	14.8	82.4	75.55	3.073	0	3.073	0.02381	0.7748	0.1939	0.02381	12.28	0.6634	8.986	189967	1
wk1_s_trap_1	539	528	2.8714	0.32425	4	2702700	27370000	0	0.19891	1_s_trap_1	3.93	14.8	14.8	82.36	75.51	3.074	0	3.074	0.02381	0.7746	0.195	0.02381	12.21	0.6518	8.986	170925.3	1
wk1_s_trap_1	540	529	2.8768	0.32362	4.4	2652100	27438000	0	0.19891	1_s_trap_1	3.93	14.8	14.8	82.32	75.47	3.074	0	3.074	0.02381	0.7745	0.1961	0.02381	12.14	0.6608	8.986	185774.2	1
wk1_s_trap_1	541	530	2.8822	0.32375	4.4	2471400	27738000	0	0.19891	1_s_trap_1	3.929	14.79	14.79	82.28	75.43	3.075	0	3.075	0.02381	0.7743	0.1973	0.02381	12.07	0.6609	8.986	185868.6	1
wk1_s_trap_1	542	531	2.8876	0.32463	4.4	2550200	27835000	0	0.19891	1_s_trap_1	3.928	14.79	14.79	82.25	75.39	3.075	0	3.075	0.02381	0.7742	0.1984	0.02381	12	0.6606	8.986	185457.6	1
wk1_s_trap_1	543	532	2.893	0.32338	4.6	2593300	28917000	0	0.19891	1_s_trap_1	3.927	14.79	14.79	82.21	75.35	3.076	0	3.076	0.02381	0.774	0.1996	0.02381	11.93	0.6695	8.986	199989.9	1
wk1_s_trap_1	544	533	2.8984	0.3235	4	2532800	29577000	0	0.19891	1_s_trap_1	3.927	14.78	14.78	82.17	75.31	3.077	0	3.077	0.02381	0.7739	0.2007	0.02381	11.86	0.6592	8.986	183138.5	1
wk1_s_trap_1	545	534	2.9038	0.43736	4.2	2553300	28427000	1	0.19891	1_s_trap_1	3.926	14.78	14.78	82.14	75.27	3.077	0	3.077	0.02381	0.7738	0.2019	0.02381	11.8	0.6591	8.986	182871.8	1
wk1_s_trap_1	547	535	2.9111	0.32737	4.5	2398000	27173000	0	0.19891	1_s_trap_1	3.925	14.78	14.78	82.08	75.22	3.078	0	3.078	0.02381	0.7736	0.2034	0.02381	11.71	0.6614	8.986	186717.5	1
wk1_s_trap_1	548	536	2.9165	0.32438	4.4	2360400	27779000	0	0.19891	1_s_trap_1	3.924	14.77	14.77	82.05	75.18	3.078	0	3.078	0.02381	0.7734	0.2046	0.02381	11.64	0.6618	8.986	187387.5	1
wk1_s_trap_1	549	537	2.9219	0.324	4.5	2408700	26921000	0	0.19891	1_s_trap_1	3.923	14.77	14.77	82.01	75.14	3.079	0	3.079	0.02381	0.7733	0.2057	0.02381	11.57	0.6598	8.922	184067.9	1
wk1_s_trap_1	550	538	2.9273	0.32601	5.1	2185700	24032000	0	0.19891	1_s_trap_1	3.923	14.76	14.76	81.97	75.1	3.08	0	3.08	0.02381	0.7731	0.2068	0.02381	11.51	0.6615	8.922	186882	1
wk1_s_trap_1	551	539	2.9328	0.3245	5.5	2358900	29350000	0	0.19891	1_s_trap_1	3.922	14.76	14.76	81.93	75.06	3.08	0	3.08	0.02381	0.773	0.208	0.02381	11.45	0.6894	8.922	232685.8	1
wk1_s_trap_1	552	540	2.9382	0.32425	4.7	2297300	29087000	0	0.19891	1_s_trap_1	3.921	14.76	14.76	81.9	75.02	3.081	0	3.081	0.02381	0.7728	0.2091	0.02381	11.38	0.6733	8.922	206276.2	1
wk1_s_trap_1	553	541	2.9436	0.32437	4.4	2333500	29871000	0	0.19891	1_s_trap_1	3.921	14.75	14.75	81.86	74.98	3.081	0	3.081	0.02381	0.7727	0.2103	0.02381	11.32	0.6687	8.922	198664.8	1
wk1_s_trap_1	554	542	2.949	0.324	4.6	2271500	28985000	0	0.19891	1_s_trap_1	3.92	14.75	14.75	81.82	74.94	3.082	0	3.082	0.02381	0.7726	0.2114	0.02381	11.26	0.6709	8.922	202233.6	1
wk1_s_trap_1	555	543	2.9544	0.32362	4.5	2407700	27913000	0	0.19891	1_s_trap_1	3.919	14.75	14.75	81.78	74.9	3.082	0	3.082	0.02381	0.7724	0.2126	0.02381	11.2	0.6632	8.922	189695	1
wk1_s_trap_1	556	544	2.9598	0.32401	4.4	2435300	29862000	0	0.19891	1_s_trap_1	3.918	14.74	14.74	81.75	74.86	3.083	0	3.083	0.02381	0.7723	0.2137	0.02381	11.14	0.669	8.922	199111.4	1
wk1_s_trap_1	557	545	2.9652	0.32362	4.5	2527400	28866000	0	0.19891	1_s_trap_1	3.918	14.74	14.74	81.71	74.82	3.084	0	3.084	0.02381	0.7721	0.2149	0.02381	11.08	0.6676	8.922	196862.1	1
wk1_s_trap_1	558	546	2.9706	0.32325	4.4	2559700	30925000	0	0.19891	1_s_trap_1	3.917	14.74	14.74	81.67	74.78	3.084	0	3.084	0.02381	0.772	0.216	0.02381	11.02	0.6714	8.922	203087	1
wk1_s_trap_1	559	547	2.976	0.32362	4.1	2646100	32518000	0	0.19891	1_s_trap_1	3.916	14.73	14.73	81.63	74.74	3.085	0	3.085	0.02381	0.7718	0.2171	0.02381	10.97	0.6689	8.922	198924.8	1
wk1_s_trap_1	560	548	2.9814	0.32487	4.3	2235400	27777000	0	0.19891	1_s_trap_1	3.915	14.73	14.73	81.6	74.7	3.085	0	3.085	0.02381	0.7717	0.2183	0.02381	10.91	0.6584	8.922	181839.5	1
wk1_s_trap_1	561	549	2.9868	0.32375	4.9	2426700	31125000	0	0.19891	1_s_trap_1	3.915	14.73	14.73	81.56	74.66	3.086	0	3.086	0.02381	0.7716	0.2194	0.02381	10.85	0.685	8.922	225379.9	1
wk1_s_trap_1	562	550	2.9922	0.32362	4.1	2514700	32344000	0	0.19891	1_s_trap_1	3.914	14.72	14.72	81.52	74.62	3.086	0	3.086	0.02381	0.7714	0.2206	0.02381	10.79	0.6696	8.922	200169.4	1
wk1_s_trap_1	563	551	2.9976	0.32437	4	2740500	32079000	0	0.19891	1_s_trap_1	3.913	14.72	14.72	81.49	74.58	3.087	0	3.087	0.02381	0.7713	0.2217	0.02381	10.74	0.6651	8.922	192719.9	1
wk1_s_trap_1	564	552	3.003	0.32351	4	2617000	29988000	0	0.19891	1_s_trap_1	3.913	14.72	14.72	81.45	74.54	3.088	0	3.088	0.02381	0.7711	0.2228	0.02381	10.68	0.6578	8.849	180864.3	1
wk1_s_trap_1	565	553	3.0084	0.31324	4.3	2436100	28807000	0	0.19891	1_s_trap_1	3.912	14.71	14.71	81.41	74.5	3.088	0	3.088	0.02381	0.771	0.224	0.02381	10.63	0.6633	8.849	189796.9	1
wk1_s_trap_1	566	554	3.0136	0.32526	4.3	2260300	28394000	0	0.19891	1_s_trap_1	3.911	14.71	14.71	81.37	74.46	3.089	0	3.089	0.02381	0.7708	0.2251	0.02381	10.58	0.661	8.849	186053.5	1
wk1_s_trap_1	567	555	3.019	0.32438	4.8	2359400	29665000	0	0.19891	1_s_trap_1	3.91	14.71	14.71	81.34	74.42	3.089	0	3.089	0.02381	0.7707	0.2262	0.02381	10.52	0.6769	8.849	212139	1
wk1_s_trap_1	568	556	3.0244	0.31237	4.5	2601200	30145000	0	0.19891	1_s_trap_1	3.91	14.7	14.7	81.3	74.38	3.09	0	3.09	0.02381	0.7706	0.2274	0.02381	10.47	0.6713	8.849	202984	1
wk1_s_trap_1	569	557	3.0296	0.32338	4.3	2395500	30699000	0	0.19891	1_s_trap_1	3.909	14.7	14.7	81.26	74.35	3.09	0	3.09	0.02381	0.7704	0.2285	0.02381	10.42	0.6679	8.849	197302.6	1
wk1_s_trap_1	570	558	3.035	0.31287	4.2	2652300	31720000	0	0.19891	1_s_trap_1	3.908	14.7	14.7	81.23	74.31	3.091	0	3.091	0.02381	0.7703	0.2296	0.02381	10.37	0.6701	8.849	200994.6	1
wk1_s_trap_1	571	559	3.0402	0.32338	3.9	2818300	32677000	0	0.19891	1_s_trap_1	3.907	14.69	14.69	81.19	74.27	3.092	0	3.092	0.02381	0.7701	0.2307	0.02381	10.32	0.6642	8.849	191326	1
wk1_s_trap_1	572	560	3.0456	0.32337	3.8	3044400	31892000	0	0.19891	1_s_trap_1	3.907	14.69	14.69	81.15	74.23	3.092	0	3.092	0.02381	0.77	0.2319	0.02381	10.27	0.6614	8.849	186630.6	1
wk1_s_trap_1	573	561	3.051	0.31325	4	2810300	31698000	0	0.19891	1_s_trap_1	3.906	14.69	14.69	81.11	74.19	3.093	0	3.093	0.02381	0.7699	0.233	0.02381	10.22	0.6639	8.849	190864.4	1
wk1_s_trap_1	574	562	3.0562	0.32325	4.1	2831000	31394000	0	0.19866	1_s_trap_1	3.905	14.68	14.68	81.08	74.15	3.093	0	3.093	0.02381	0.7697	0.2341	0.02381	10.17	0.6658	8.849	193976.2	1
wk1_s_trap_1	575	563	3.0616	0.32238	4.1	2803200	34477000	0	0.1983	1_s_trap_1	3.905	14.68	14.68	81.04	74.11	3.094	0	3.094	0.02381	0.7696	0.2353	0.02381	10.12	0.6747	8.849	208466	1
wk1_s_trap_1	576	564	3.067	0.32275	3.7	2703700	33192000	0	0.19793	1_s_trap_1	3.904	14.67	14.67	81	74.07	3.094	0	3.094	0.02381	0.7694	0.2364	0.02381	10.07	0.6614	8.849	186658.2	1
wk1_s_trap_1	577	565	3.0724	0.3135	3.8	2548200	30812000	0	0.19757	1_s_trap_1	3.903	14.67	14.67	80.97	74.03	3.095	0	3.095	0.02381	0.7693	0.2375	0.02381	10.02	0.6574	8.849	180086	1
wk1_s_trap_1	578	566	3.0776	0.32325	4.1	2554000	31382000	0	0.19721	1_s_trap_1	3.902	14.67	14.67	80.93	73.99	3.096	0	3.096	0.02381	0.7692	0.2386	0.02381	9.977	0.6664	8.849	194911	1
wk1_s_trap_1	579	567	3.083	0.32388	3.8	2632400	30900000	0	0.19685	1_s_trap_1	3.902	14.66	14.66	80.89	73.95	3.096	0	3.096	0.02381	0.769	0.2398	0.02381	9.93	0.6558	8.849	177518.1	1
wk1_s_trap_1	580	568	3.0884	0.32337	4.3	2544800	28473000	0	0.19648	1_s_trap_1	3.901	14.66	14.66	80.86	73.91	3.097	0	3.097	0.02381	0.7689	0.2409	0.02381	9.883	0.6605	8.751	185220.9	1
wk1_s_trap_1	581	569	3.0938	0.31513	4.2	2141900	27540000	0	0.19611	1_s_trap_1	3.9	14.66	14.66	80.82	73.87	3.097	0	3.097	0.02381	0.7687	0.2421	0.02381	9.836	0.6567	8.751	178979.6	1
wk1_s_trap_1	582	570	3.099	0.32362	4.8	2475200	31153000	0	0.19576	1_s_trap_1	3.9	14.65	14.65	80.78	73.84	3.098	0	3.098	0.02381	0.7686	0.2432	0.02381	9.791	0.682	8.751	220508.1	1
wk1_s_trap_1	583	571	3.1044	0.43738	4.1	2780600	32038000	1	0.19539	1_s_trap_1	3.899	14.65	14.65	80.74	73.8	3.098	0	3.098	0.02381	0.7685	0.2443	0.02381	9.745	0.6684	8.751	198150.3	1
wk1_s_trap_1	585	572	3.1117	0.327	3.9	2316500	27970000	0	0.1949	1_s_trap_1	3.898	14.65	14.65	80.69	73.74	3.099	0	3.099	0.02381	0.7683	0.2459	0.02381	9.684	0.6518	8.751	170932.2	1
wk1_s_trap_1	586	573	3.1171	0.32513	4.2	2126300	27600000	0	0.19453	1_s_trap_1	3.897	14.64	14.64	80.66	73.7	3.1	0	3.1	0.02381	0.7681	0.247	0.02381	9.639	0.6558	8.751	177464.3	1
wk1_s_trap_1	587	574	3.1226	0.324	5.1	2278000	29371000	0	0.19416	1_s_trap_1	3.896	14.64	14.64	80.62	73.66	3.1	0	3.1	0.02381	0.768	0.2482	0.02381	9.594	0.6803	8.751	217619.3	1
wk1_s_trap_1	588	575	3.128	0.32387	4.5	2037600	25844000	0	0.19379	1_s_trap_1	3.896	14.64	14.64	80.58	73.62	3.101	0	3.101	0.02381	0.7678	0.2493	0.02381	9.55	0.657	8.751	179513.3	1
wk1_s_trap_1	589	576	3.1334	0.34276	4.9	2215900	26858000	1	0.19342	1_s_trap_1	3.895	14.63	14.63	80.54	73.58	3.101	0	3.101	0.02381	0.7677	0.2504	0.02381	9.507	0.6688	8.751	198893	1
wk1_s_trap_1	591	577	3.1391	0.32737	4.7	2194700	25631000	0	0.19304	1_s_trap_1	3.894	14.63	14.63	80.5	73.54	3.102	0	3.102	0.02381	0.7675	0.2517	0.02381	9.461	0.66	8.751	184470.8	1
wk1_s_trap_1	592	578	3.1445	0.32413	4.4	2355200	30885000	0	0.19267	1_s_trap_1	3.893	14.62	14.62	80.47	73.5	3.103	0	3.103	0.02381	0.7674	0.2528	0.02381	9.418	0.6721	8.751	204294.7	1
wk1_s_trap_1	593	579	3.1499	0.32375	4.3	2462500	29755000	0	0.1923	1_s_trap_1	3.893	14.62	14.62	80.43	73.46	3.103	0	3.103	0.02381	0.7673	0.254	0.02381	9.376	0.6644	8.751	191603.8	1
wk1_s_trap_1	594	580	3.1553	0.32249	4.2	2643700	32836000	0	0.19193	1_s_trap_1	3.894	14.6	14.6	80.41	73.44	3.104	0	3.104	0.02381	0.767	0.2542	0.02381	9.365	0.6717	8.751	203582.9	1
wk1_s_trap_1	595	581	3.1607	0.32362	3.7	2623900	32122000	0	0.19157	1_s_trap_1	3.896	14.58	14.58	80.4	73.42	3.105	0	3.105	0.02381	0.7667	0.2545	0.02381	9.354	0.659	8.751	182800.5	1
wk1_s_trap_1	596	582	3.1661	0.32312	4.3	2266000	30983000	0	0.1912	1_s_trap_1	3.897	14.55	14.55	80.38	73.39	3.107	0	3.107	0.02381	0.7664	0.2548	0.02381	9.344	0.6682	8.751	197914.9	1
wk1_s_trap_1	597	583	3.1715	0.32312	4.1	2418200	30857000	0	0.19083	1_s_trap_1	3.899	14.53	14.53	80.36	73.37	3.108	0	3.108	0.02381	0.7661	0.2551	0.02381	9.333	0.666	8.615	194224.6	1
wk1_s_trap_1	598	584	3.1769	0.32413	4	2361300	27402000	0	0.19047	1_s_trap_1	3.901	14.51	14.51	80.35	73.35	3.109	0	3.109	0.02381	0.7659	0.2554	0.02381	9.323	0.6531	8.615	173090.8	1
wk1_s_trap_1	599	585	3.1823	0.32288	4.5	2478100	32598000	0	0.1901	1_s_trap_1	3.902	14.49	14.49	80.33	73.33	3.11	0	3.11	0.02381	0.7656	0.2557	0.02381	9.312	0.6793	8.615	216092.6	1
wk1_s_trap_1	600	586	3.1876	0.32351	4	2448400	31541000	0	0.18974	1_s_trap_1	3.904	14.46	14.46	80.31	73.3	3.111	0	3.111	0.02381	0.7653	0.256	0.02381	9.302	0.6645	8.615	191733.8	1
wk1_s_trap_1	601	587	3.193	0.32461	4	2262700	27468000	0	0.18937	1_s_trap_1	3.906	14.44	14.44	80.3	73.28	3.112	0	3.112	0.02381	0.765	0.2562	0.02381	9.292	0.6507	8.615	169106.7	1
wk1_s_trap_1	602	588	3.1984	0.32388	4.8	2321600	29372000	0	0.189	1_s_trap_1	3.907	14.42	14.42	80.28	73.26	3.113	0	3.113	0.02381	0.7647	0.2565	0.02381	9.281	0.6749	8.615	208874	1
wk1_s_trap_1	603	589	3.2038	0.32425	4.4	2408500	30018000	0	0.18864	1_s_trap_1	3.909	14.39	14.39	80.26	73.24	3.115	0	3.115	0.02381	0.7645	0.2568	0.02381	9.271	0.6698	8.615	200496.8	1
wk1_s_trap_1	604	590	3.2092	0.32425	4.4	2418700	28511000	0	0.18827	1_s_trap_1	3.911	14.37	14.37	80.25	73.21	3.116	0	3.116	0.02381	0.7642	0.2571	0.02381	9.261	0.6642	8.615	191271	1
wk1_s_trap_1	605	591	3.2147	0.32337	4.5	2348900	29234000	0	0.1879	1_s_trap_1	3.912	14.35	14.35	80.23	73.19	3.117	0	3.117	0.02381	0.7639	0.2574	0.02381	9.25	0.6694	8.615	199828.9	1
wk1_s_trap_1	606	592	3.22	0.3235	4.2	2508600	31472000	0	0.18754	1_s_trap_1	3.914	14.33	14.33	80.21	73.17	3.118	0	3.118	0.02381	0.7636	0.2577	0.02381	9.24	0.67	8.615	200738	1
wk1_s_trap_1	607	593	3.2254	0.32388	4.2	2389100	29682000	0	0.18717	1_s_trap_1	3.915	14.3	14.3	80.2	73.15	3.119	0	3.119	0.02381	0.7633	0.258	0.02381	9.23	0.6637	8.615	190490.6	1
wk1_s_trap_1	608	594	3.2308	0.32337	4.4	2373200	29448000	0	0.1868	1_s_trap_1	3.917	14.28	14.28	80.18	73.12	3.12	0	3.12	0.02381	0.7631	0.2582	0.02381	9.22	0.6674	8.615	196484.6	1
wk1_s_trap_1	609	595	3.2362	0.32199	3.9	2366900	27904000	0	0.18644	1_s_trap_1	3.919	14.26	14.26	80.16	73.1	3.121	0	3.121	0.02381	0.7628	0.2585	0.02381	9.21	0.6513	8.615	170106.6	1
wk1_s_trap_1	610	596	3.2416	0.34288	4.1	2464200	30539000	1	0.18607	1_s_trap_1	3.92	14.24	14.24	80.15	73.08	3.123	0	3.123	0.02381	0.7625	0.2588	0.02381	9.199	0.6616	8.615	187080.6	1
wk1_s_trap_1	612	597	3.2473	0.3275	4.5	2445900	25561000	0	0.18568	1_s_trap_1	3.922	14.21	14.21	80.13	73.06	3.124	0	3.124	0.02381	0.7622	0.2591	0.02381	9.189	0.6559	8.615	177734.5	1
wk1_s_trap_1	613	598	3.2528	0.3235	4.5	2345900	28936000	0	0.18531	1_s_trap_1	3.924	14.19	14.19	80.11	73.03	3.125	0	3.125	0.02381	0.7619	0.2594	0.02381	9.179	0.6679	8.529	197399.8	1
wk1_s_trap_1	614	599	3.2582	0.32475	4	2239300	26274000	0	0.18495	1_s_trap_1	3.925	14.17	14.17	80.1	73.01	3.126	0	3.126	0.02381	0.7616	0.2597	0.02381	9.168	0.6462	8.529	161795	1
wk1_s_trap_1	615	600	3.2636	0.325	4.9	2263100	29184000	0	0.18458	1_s_trap_1	3.927	14.14	14.14	80.08	72.99	3.127	0	3.127	0.02381	0.7614	0.26	0.02381	9.158	0.6754	8.529	209695.1	1
wk1_s_trap_1	616	601	3.269	0.32438	5	2156700	27968000	0	0.18421	1_s_trap_1	3.929	14.12	14.12	80.06	72.97	3.128	0	3.128	0.02381	0.7611	0.2603	0.02381	9.148	0.6746	8.529	208389.5	1
wk1_s_trap_1	617	602	3.2744	0.32437	4.6	2258600	28397000	0	0.18384	1_s_trap_1	3.93	14.1	14.1	80.05	72.94	3.13	0	3.13	0.02381	0.7608	0.2605	0.02381	9.138	0.6674	8.529	196617.7	1
wk1_s_trap_1	618	603	3.2798	0.32526	4.6	2165500	28483000	0	0.18348	1_s_trap_1	3.932	14.07	14.07	80.03	72.92	3.131	0	3.131	0.02381	0.7605	0.2608	0.02381	9.128	0.6667	8.529	195391.5	1
wk1_s_trap_1	619	604	3.2852	0.3245	5	2358900	28789000	0	0.18311	1_s_trap_1	3.933	14.05	14.05	80.01	72.9	3.132	0	3.132	0.02381	0.7603	0.2611	0.02381	9.118	0.6759	8.529	210535.5	1
wk1_s_trap_1	620	605	3.2906	0.3265	4.9	1965100	24743000	0	0.18274	1_s_trap_1	3.935	14.03	14.03	80	72.88	3.133	0	3.133	0.02381	0.76	0.2614	0.02381	9.108	0.6594	8.529	183334.5	1
wk1_s_trap_1	621	606	3.2961	0.3265	5.7	2055400	25616000	0	0.18237	1_s_trap_1	3.937	14.01	14.01	79.98	72.85	3.134	0	3.134	0.02381	0.7597	0.2617	0.02381	9.098	0.6787	8.529	215051.9	1
wk1_s_trap_1	622	607	3.3015	0.32413	5.4	2060200	28316000	0	0.182	1_s_trap_1	3.938	13.98	13.98	79.96	72.83	3.135	0	3.135	0.02381	0.7594	0.262	0.02381	9.088	0.6843	8.529	224180.8	1
wk1_s_trap_1	623	608	3.3069	0.32551	4.6	1980000	26092000	0	0.18163	1_s_trap_1	3.94	13.96	13.96	79.95	72.81	3.136	0	3.136	0.02381	0.7591	0.2623	0.02381	9.078	0.6572	8.529	179841.7	1
wk1_s_trap_1	624	609	3.3123	0.32374	5.3	1949000	26627000	0	0.18127	1_s_trap_1	3.942	13.94	13.94	79.93	72.79	3.138	0	3.138	0.02381	0.7589	0.2626	0.02381	9.068	0.6764	8.529	211263.8	1
wk1_s_trap_1	625	610	3.3177	0.31425	4.4	2101700	27405000	0	0.1809	1_s_trap_1	3.943	13.91	13.91	79.91	72.76	3.139	0	3.139	0.02381	0.7586	0.2628	0.02381	9.058	0.6589	8.529	182607.3	1
wk1_s_trap_1	626	611	3.323	0.32513	4.6	2141200	26112000	0	0.18054	1_s_trap_1	3.945	13.89	13.89	79.9	72.74	3.14	0	3.14	0.02381	0.7583	0.2631	0.02381	9.049	0.6596	8.529	183821	1
wk1_s_trap_1	627	612	3.3284	0.31437	5.2	2276900	28331000	0	0.18017	1_s_trap_1	3.946	13.87	13.87	79.88	72.72	3.141	0	3.141	0.02381	0.758	0.2634	0.02381	9.039	0.6799	8.529	217109.9	1
wk1_s_trap_1	628	613	3.3336	0.32551	4.4	2185400	27214000	0	0.17982	1_s_trap_1	3.948	13.85	13.85	79.87	72.7	3.142	0	3.142	0.02381	0.7578	0.2637	0.02381	9.03	0.6591	8.529	182908	1
wk1_s_trap_1	629	614	3.3391	0.3245	5	2138600	27713000	0	0.17945	1_s_trap_1	3.95	13.82	13.82	79.85	72.68	3.143	0	3.143	0.02381	0.7575	0.264	0.02381	9.02	0.6741	8.462	207594.5	1
wk1_s_trap_1	630	615	3.3445	0.3155	4.7	2113100	23727000	0	0.17908	1_s_trap_1	3.951	13.8	13.8	79.83	72.65	3.144	0	3.144	0.02381	0.7572	0.2643	0.02381	9.01	0.6521	8.462	171468.3	1
wk1_s_trap_1	631	616	3.3497	0.32475	5.7	2101100	27038000	0	0.17873	1_s_trap_1	3.953	13.78	13.78	79.82	72.63	3.145	0	3.145	0.02381	0.757	0.2645	0.02381	9.001	0.6842	8.462	224045.2	1
wk1_s_trap_1	632	617	3.3551	0.31611	5.2	2053900	26199000	0	0.17836	1_s_trap_1	3.954	13.76	13.76	79.8	72.61	3.147	0	3.147	0.02381	0.7567	0.2648	0.02381	8.991	0.6713	8.462	202936.4	1
wk1_s_trap_1	633	618	3.3604	0.3255	5.5	2083300	26434000	0	0.178	1_s_trap_1	3.956	13.73	13.73	79.78	72.59	3.148	0	3.148	0.02381	0.7564	0.2651	0.02381	8.981	0.6781	8.462	214010.2	1
wk1_s_trap_1	634	619	3.3658	0.32464	5.2	2145400	27133000	0	0.17763	1_s_trap_1	3.958	13.71	13.71	79.77	72.56	3.149	0	3.149	0.02381	0.7561	0.2654	0.02381	8.972	0.6754	8.462	209685.2	1
wk1_s_trap_1	635	620	3.3712	0.32598	5	2273300	27403000	0	0.17726	1_s_trap_1	3.959	13.69	13.69	79.75	72.54	3.15	0	3.15	0.02381	0.7559	0.2657	0.02381	8.962	0.672	8.462	204037.5	1
wk1_s_trap_1	636	621	3.3767	0.32601	5.4	2070000	24409000	0	0.1769	1_s_trap_1	3.961	13.67	13.67	79.73	72.52	3.151	0	3.151	0.02381	0.7556	0.266	0.02381	8.952	0.6683	8.462	197991.1	1
wk1_s_trap_1	637	622	3.3821	0.32611	5.5	2146100	25876000	0	0.17653	1_s_trap_1	3.963	13.64	13.64	79.72	72.5	3.152	0	3.152	0.02381	0.7553	0.2662	0.02381	8.943	0.6758	8.462	210357.9	1
wk1_s_trap_1	638	623	3.3875	0.32624	5.3	1960600	23620000	0	0.17616	1_s_trap_1	3.964	13.62	13.62	79.7	72.47	3.153	0	3.153	0.02381	0.755	0.2665	0.02381	8.933	0.6637	8.462	190388.1	1
wk1_s_trap_1	639	624	3.393	0.32551	5.7	2089400	25605000	0	0.17579	1_s_trap_1	3.966	13.6	13.6	79.68	72.45	3.155	0	3.155	0.02381	0.7548	0.2668	0.02381	8.923	0.6786	8.462	214851.7	1
wk1_s_trap_1	640	625	3.3984	0.32487	5.2	2197600	26470000	0	0.17542	1_s_trap_1	3.968	13.57	13.57	79.67	72.43	3.156	0	3.156	0.02381	0.7545	0.2671	0.02381	8.914	0.6737	8.462	206823.9	1
wk1_s_trap_1	641	626	3.4038	0.32488	4.9	2197700	28173000	0	0.17505	1_s_trap_1	3.969	13.55	13.55	79.65	72.41	3.157	0	3.157	0.02381	0.7542	0.2674	0.02381	8.904	0.672	8.462	204058.8	1
wk1_s_trap_1	642	627	3.4092	0.32463	4.9	2353200	27792000	0	0.17468	1_s_trap_1	3.971	13.53	13.53	79.63	72.38	3.158	0	3.158	0.02381	0.7539	0.2677	0.02381	8.895	0.6709	8.462	202268.2	1
wk1_s_trap_1	643	628	3.4146	0.32511	4.9	2308700	28402000	0	0.17432	1_s_trap_1	3.972	13.51	13.51	79.62	72.36	3.159	0	3.159	0.02381	0.7537	0.268	0.02381	8.885	0.6731	8.462	205962	1
wk1_s_trap_1	644	629	3.4201	0.32576	4.7	2165400	26616000	0	0.17395	1_s_trap_1	3.974	13.48	13.48	79.6	72.34	3.16	0	3.16	0.02381	0.7534	0.2683	0.02381	8.876	0.6632	8.464	189587.3	1
wk1_s_trap_1	645	630	3.4255	0.3255	5.3	2118400	25259000	0	0.17358	1_s_trap_1	3.976	13.46	13.46	79.58	72.32	3.161	0	3.161	0.02381	0.7531	0.2685	0.02381	8.866	0.6715	8.464	203338.7	1
wk1_s_trap_1	646	631	3.4309	0.32513	5.2	2247800	27637000	0	0.17321	1_s_trap_1	3.977	13.44	13.44	79.57	72.29	3.163	0	3.163	0.02381	0.7528	0.2688	0.02381	8.857	0.6772	8.464	212618	1
wk1_s_trap_1	647	632	3.4363	0.32514	5	2313100	28924000	0	0.17284	1_s_trap_1	3.979	13.42	13.42	79.55	72.27	3.164	0	3.164	0.02381	0.7526	0.2691	0.02381	8.847	0.6765	8.464	211406.1	1
wk1_s_trap_1	648	633	3.4417	0.34286	4.8	2240400	28879000	1	0.17247	1_s_trap_1	3.981	13.39	13.39	79.53	72.25	3.165	0	3.165	0.02381	0.7523	0.2694	0.02381	8.838	0.6731	8.464	205884.8	1
wk1_s_trap_1	650	634	3.4475	0.328	4.8	2333600	26506000	0	0.17209	1_s_trap_1	3.982	13.37	13.37	79.52	72.22	3.166	0	3.166	0.02381	0.752	0.2697	0.02381	8.828	0.6638	8.464	190650.7	1
wk1_s_trap_1	651	635	3.4529	0.32475	4.8	2417100	28631000	0	0.17171	1_s_trap_1	3.983	13.35	13.35	79.51	72.21	3.169	0	3.169	0.02381	0.7513	0.2698	0.02389	8.852	0.672	8.464	204003	1
wk1_s_trap_1	652	636	3.4583	0.32387	4.7	2330700	30179000	0	0.17135	1_s_trap_1	3.984	13.35	13.35	79.52	72.21	3.173	0	3.173	0.02381	0.7504	0.2698	0.02403	8.905	0.6754	8.464	209692.2	1
wk1_s_trap_1	653	637	3.4637	0.32413	4.5	2343100	28605000	0	0.17098	1_s_trap_1	3.984	13.34	13.34	79.53	72.21	3.177	0	3.177	0.02381	0.7494	0.2698	0.02417	8.958	0.6653	8.464	193055.3	1
wk1_s_trap_1	654	638	3.4691	0.34288	4.7	2270300	27102000	1	0.17061	1_s_trap_1	3.984	13.34	13.34	79.53	72.21	3.181	0	3.181	0.02381	0.7484	0.2698	0.02432	9.011	0.6644	8.464	191665.8	1
wk1_s_trap_1	656	639	3.4749	0.32988	4.9	2035200	25210000	0	0.17022	1_s_trap_1	3.985	13.33	13.33	79.54	72.21	3.186	0	3.186	0.02381	0.7474	0.2698	0.02447	9.067	0.6622	8.464	187938	1
wk1_s_trap_1	657	640	3.4804	0.32463	5.7	2344600	28240000	0	0.16985	1_s_trap_1	3.985	13.33	13.33	79.55	72.2	3.19	0	3.19	0.02381	0.7464	0.2698	0.02461	9.121	0.6901	8.464	233786.3	1
wk1_s_trap_1	658	641	3.4858	0.3245	4.7	2356000	28896000	0	0.16948	1_s_trap_1	3.985	13.32	13.32	79.55	72.2	3.194	0	3.194	0.02381	0.7454	0.2698	0.02476	9.174	0.6723	8.464	204533.1	1
wk1_s_trap_1	659	642	3.4912	0.43762	4.6	2344800	29691000	1	0.16912	1_s_trap_1	3.986	13.31	13.31	79.56	72.2	3.198	0	3.198	0.02381	0.7445	0.2698	0.0249	9.227	0.6725	8.464	204842.7	1
wk1_s_trap_1	661	643	3.4985	0.32863	4.5	2405200	27456000	0	0.16862	1_s_trap_1	3.986	13.31	13.31	79.57	72.2	3.204	0	3.204	0.02381	0.7432	0.2698	0.02509	9.299	0.6613	8.464	186506.5	1
wk1_s_trap_1	662	644	3.5039	0.32362	4.9	2311400	31906000	0	0.16825	1_s_trap_1	3.987	13.3	13.3	79.58	72.2	3.208	0	3.208	0.02381	0.7422	0.2698	0.02524	9.352	0.6875	8.464	229428	1
wk1_s_trap_1	663	645	3.5093	0.32375	4.2	2336900	30976000	0	0.16788	1_s_trap_1	3.987	13.3	13.3	79.58	72.2	3.212	0	3.212	0.02381	0.7412	0.2698	0.02538	9.405	0.6668	8.464	195521.2	1
wk1_s_trap_1	664	646	3.5147	0.3245	4.4	2333700	29209000	0	0.16752	1_s_trap_1	3.987	13.29	13.29	79.59	72.19	3.216	0	3.216	0.02381	0.7403	0.2698	0.02552	9.458	0.6658	8.464	193885.8	1
wk1_s_trap_1	665	647	3.5201	0.32413	4.7	2238400	29537000	0	0.16715	1_s_trap_1	3.988	13.28	13.28	79.6	72.19	3.22	0	3.22	0.02381	0.7393	0.2698	0.02567	9.511	0.6743	8.464	207837.9	1
wk1_s_trap_1	666	648	3.5255	0.32563	4.5	2026800	25256000	0	0.16678	1_s_trap_1	3.988	13.28	13.28	79.61	72.19	3.225	0	3.225	0.02381	0.7384	0.2698	0.02581	9.564	0.6539	8.464	174342.4	1
wk1_s_trap_1	667	649	3.531	0.3255	5.4	2050600	28870000	0	0.16641	1_s_trap_1	3.988	13.27	13.27	79.61	72.19	3.229	0	3.229	0.02381	0.7374	0.2698	0.02595	9.617	0.6863	8.464	227529.4	1
wk1_s_trap_1	668	650	3.5364	0.32475	5	1982000	28072000	0	0.16604	1_s_trap_1	3.989	13.27	13.27	79.62	72.19	3.233	0	3.233	0.02381	0.7365	0.2698	0.0261	9.671	0.6737	8.464	206820.2	1
wk1_s_trap_1	669	651	3.5418	0.31637	4.9	2041600	27630000	0	0.16568	1_s_trap_1	3.989	13.26	13.26	79.63	72.19	3.237	0	3.237	0.02381	0.7355	0.2698	0.02624	9.724	0.6707	8.464	201998.4	1
wk1_s_trap_1	670	652	3.5471	0.31388	5.2	2267300	28865000	0	0.16532	1_s_trap_1	3.989	13.26	13.26	79.63	72.18	3.241	0	3.241	0.02381	0.7346	0.2698	0.02638	9.775	0.682	8.464	220559.3	1
wk1_s_trap_1	671	653	3.5523	0.32435	4.6	2279500	30449000	0	0.16496	1_s_trap_1	3.99	13.25	13.25	79.64	72.18	3.245	0	3.245	0.02381	0.7337	0.2698	0.02652	9.827	0.6731	8.464	205904.5	1
wk1_s_trap_1	672	654	3.5577	0.31351	4.4	2344400	31787000	0	0.1646	1_s_trap_1	3.99	13.25	13.25	79.65	72.18	3.249	0	3.249	0.02381	0.7328	0.2698	0.02666	9.88	0.6743	8.464	207851.9	1
wk1_s_trap_1	673	655	3.5629	0.32413	4.2	2067900	31169000	0	0.16424	1_s_trap_1	3.99	13.24	13.24	79.65	72.18	3.253	0	3.253	0.02381	0.7319	0.2698	0.0268	9.931	0.667	8.464	195868	1
wk1_s_trap_1	674	656	3.5683	0.32474	4.5	2022900	28840000	0	0.16387	1_s_trap_1	3.991	13.23	13.23	79.66	72.18	3.257	0	3.257	0.02381	0.7309	0.2698	0.02694	9.984	0.665	8.464	192545.2	1
wk1_s_trap_1	675	657	3.5738	0.3134	4.8	2089300	30070000	0	0.16351	1_s_trap_1	3.991	13.23	13.23	79.67	72.17	3.262	0	3.262	0.02381	0.73	0.2698	0.02708	10.04	0.6764	8.464	211284.8	1
wk1_s_trap_1	676	658	3.579	0.34286	4.5	2173400	29511000	1	0.16315	1_s_trap_1	3.991	13.22	13.22	79.68	72.17	3.266	0	3.266	0.02381	0.7291	0.2698	0.02722	10.09	0.6678	8.464	197235.6	1
wk1_s_trap_1	678	659	3.5847	0.32837	4.5	2136700	27745000	0	0.16276	1_s_trap_1	3.992	13.22	13.22	79.68	72.17	3.27	0	3.27	0.02381	0.7281	0.2698	0.02737	10.14	0.6638	8.464	190603	1
wk1_s_trap_1	679	660	3.5902	0.32275	4.8	2345000	33039000	0	0.16239	1_s_trap_1	3.992	13.21	13.21	79.69	72.17	3.274	0	3.274	0.02381	0.7272	0.2698	0.02752	10.2	0.6875	8.387	229421.1	1
wk1_s_trap_1	680	661	3.5955	0.32387	4	2175500	30448000	0	0.16203	1_s_trap_1	3.993	13.21	13.21	79.7	72.17	3.278	0	3.278	0.02381	0.7263	0.2698	0.02766	10.25	0.659	8.387	182754.2	1
wk1_s_trap_1	681	662	3.6009	0.32438	4.4	2230900	32508000	0	0.16166	1_s_trap_1	3.993	13.2	13.2	79.7	72.17	3.282	0	3.282	0.02381	0.7254	0.2698	0.0278	10.3	0.678	8.387	213915.4	1
wk1_s_trap_1	682	663	3.6064	0.32312	4.4	2289000	34864000	0	0.16129	1_s_trap_1	3.993	13.2	13.2	79.71	72.16	3.287	0	3.287	0.02381	0.7244	0.2698	0.02795	10.36	0.6837	8.387	223310	1
wk1_s_trap_1	683	664	3.6117	0.32425	4	2253000	31016000	0	0.16093	1_s_trap_1	3.994	13.19	13.19	79.72	72.16	3.291	0	3.291	0.02381	0.7235	0.2698	0.02809	10.41	0.6607	8.387	185470.8	1
wk1_s_trap_1	684	665	3.6171	0.32337	4.6	2324100	35418000	0	0.16056	1_s_trap_1	3.994	13.18	13.18	79.72	72.16	3.295	0	3.295	0.02381	0.7226	0.2698	0.02823	10.46	0.6903	8.387	234043.8	1
wk1_s_trap_1	685	666	3.6225	0.32288	4	2447000	36330000	0	0.16019	1_s_trap_1	3.994	13.18	13.18	79.73	72.16	3.299	0	3.299	0.02381	0.7217	0.2698	0.02837	10.52	0.6789	8.387	215426.2	1
wk1_s_trap_1	686	667	3.6279	0.43777	3.6	2242300	35224000	1	0.15983	1_s_trap_1	3.995	13.17	13.17	79.74	72.16	3.303	0	3.303	0.02381	0.7208	0.2698	0.02852	10.57	0.6649	8.387	192382.5	1
wk1_s_trap_1	688	668	3.6352	0.32925	3.9	1988100	26920000	0	0.15933	1_s_trap_1	3.995	13.17	13.17	79.75	72.16	3.309	0	3.309	0.02381	0.7196	0.2698	0.02871	10.64	0.6463	8.387	161962.9	1
wk1_s_trap_1	689	669	3.6407	0.32325	5.2	2056700	33496000	0	0.15896	1_s_trap_1	3.995	13.16	13.16	79.76	72.15	3.313	0	3.313	0.02381	0.7187	0.2698	0.02885	10.69	0.7009	8.387	252127.9	1
wk1_s_trap_1	690	670	3.6461	0.32312	4	2305300	34961000	0	0.15859	1_s_trap_1	3.996	13.15	13.15	79.76	72.15	3.317	0	3.317	0.02381	0.7178	0.2698	0.029	10.75	0.6749	8.387	208801.5	1
wk1_s_trap_1	691	671	3.6515	0.32199	3.9	2254800	37173000	0	0.15823	1_s_trap_1	3.996	13.15	13.15	79.77	72.15	3.321	0	3.321	0.02381	0.7169	0.2698	0.02914	10.8	0.677	8.387	212290	1
wk1_s_trap_1	692	672	3.6568	0.32251	3.5	2620700	36845000	0	0.15786	1_s_trap_1	3.997	13.14	13.14	79.78	72.15	3.325	0	3.325	0.02381	0.716	0.2698	0.02928	10.85	0.6661	8.387	194474.5	1
wk1_s_trap_1	693	673	3.6622	0.32199	3.5	2481100	38691000	0	0.1575	1_s_trap_1	3.997	13.14	13.14	79.78	72.15	3.329	0	3.329	0.02381	0.7151	0.2698	0.02942	10.9	0.671	8.387	202429.9	1
wk1_s_trap_1	694	674	3.6676	0.32162	3.5	2389700	38418000	0	0.15713	1_s_trap_1	3.997	13.13	13.13	79.79	72.15	3.334	0	3.334	0.02381	0.7142	0.2698	0.02957	10.96	0.6695	8.387	199914	1
wk1_s_trap_1	695	675	3.6729	0.32188	3.3	2657000	40387000	0	0.15677	1_s_trap_1	3.998	13.13	13.13	79.8	72.14	3.338	0	3.338	0.02381	0.7134	0.2698	0.02971	11.01	0.6699	8.274	200660	1
wk1_s_trap_1	696	676	3.6783	0.43912	3.4	2376100	35237000	1	0.1564	1_s_trap_1	3.998	13.12	13.12	79.8	72.14	3.342	0	3.342	0.02381	0.7125	0.2698	0.02985	11.06	0.6578	8.274	180787.3	1
wk1_s_trap_1	698	677	3.6856	0.32624	3.7	2248600	35321000	0	0.15591	1_s_trap_1	3.998	13.11	13.11	79.81	72.14	3.347	0	3.347	0.02381	0.7113	0.2698	0.03004	11.13	0.6678	8.274	197180.8	1
wk1_s_trap_1	699	678	3.6911	0.31201	3.8	2589700	40022000	0	0.15554	1_s_trap_1	3.999	13.11	13.11	79.82	72.14	3.352	0	3.352	0.02381	0.7104	0.2698	0.03019	11.19	0.683	8.274	222153.1	1
wk1_s_trap_1	700	679	3.6963	0.32249	3.4	2534600	39730000	0	0.15518	1_s_trap_1	3.999	13.1	13.1	79.83	72.14	3.356	0	3.356	0.02381	0.7095	0.2698	0.03032	11.24	0.6713	8.274	202972.5	1
wk1_s_trap_1	701	680	3.7016	0.32249	3.7	2732900	43605000	0	0.15482	1_s_trap_1	3.999	13.1	13.1	79.83	72.13	3.36	0	3.36	0.02381	0.7087	0.2698	0.03047	11.29	0.6906	8.274	234653	1
wk1_s_trap_1	702	681	3.707	0.32101	3.2	2633900	42334000	0	0.15445	1_s_trap_1	4	13.09	13.09	79.84	72.13	3.364	0	3.364	0.02381	0.7078	0.2698	0.03061	11.34	0.6715	8.274	203307.9	1
wk1_s_trap_1	703	682	3.7124	0.32138	3.2	2759200	44321000	0	0.15409	1_s_trap_1	4	13.09	13.09	79.85	72.13	3.368	0	3.368	0.02381	0.7069	0.2698	0.03075	11.4	0.6734	8.274	206424.8	1
wk1_s_trap_1	704	683	3.7177	0.31125	3.1	3064700	42791000	0	0.15373	1_s_trap_1	4.001	13.08	13.08	79.85	72.13	3.372	0	3.372	0.02381	0.7061	0.2698	0.03089	11.45	0.6677	8.274	197086.6	1
wk1_s_trap_1	705	684	3.7229	0.32138	3.2	3125200	43639000	0	0.15337	1_s_trap_1	4.001	13.07	13.07	79.86	72.13	3.376	0	3.376	0.02381	0.7053	0.2698	0.03103	11.5	0.6726	8.274	205033.7	1
wk1_s_trap_1	706	685	3.7283	0.32136	3.2	2749700	43553000	0	0.15301	1_s_trap_1	4.001	13.07	13.07	79.87	72.13	3.38	0	3.38	0.02381	0.7044	0.2698	0.03117	11.55	0.6737	8.274	206926.9	1
wk1_s_trap_1	707	686	3.7336	0.32176	3.1	2665400	42498000	0	0.15265	1_s_trap_1	4.002	13.06	13.06	79.88	72.12	3.384	0	3.384	0.02381	0.7035	0.2698	0.03131	11.6	0.6687	8.274	198722	1
wk1_s_trap_1	708	687	3.739	0.32224	3.4	2840100	43464000	0	0.15228	1_s_trap_1	4.002	13.06	13.06	79.88	72.12	3.388	0	3.388	0.02381	0.7027	0.2698	0.03145	11.66	0.6793	8.274	216080	1
wk1_s_trap_1	709	688	3.7443	0.32138	3.1	2902300	42860000	0	0.15192	1_s_trap_1	4.002	13.05	13.05	79.89	72.12	3.392	0	3.392	0.02381	0.7018	0.2698	0.0316	11.71	0.6696	8.274	200112.3	1
wk1_s_trap_1	710	689	3.7497	0.31125	3.2	3061200	44352000	0	0.15155	1_s_trap_1	4.003	13.05	13.05	79.9	72.12	3.397	0	3.397	0.02381	0.701	0.2698	0.03174	11.76	0.676	8.274	210669.2	1
wk1_s_trap_1	711	690	3.7549	0.32112	3	2963300	44491000	0	0.1512	1_s_trap_1	4.003	13.04	13.04	79.95	72.16	3.403	0	3.403	0.02394	0.7034	0.2707	0.03175	11.73	0.6709	8.128	202235	1
wk1_s_trap_1	712	691	3.7602	0.32188	3.2	2556800	38624000	0	0.15084	1_s_trap_1	4.003	13.04	13.04	80	72.2	3.411	0	3.411	0.02408	0.706	0.2717	0.03175	11.68	0.6621	8.128	187919.2	1
wk1_s_trap_1	713	692	3.7656	0.32136	3.3	2910200	44175000	0	0.15047	1_s_trap_1	4.003	13.04	13.04	80.05	72.24	3.418	0	3.418	0.02422	0.7087	0.2727	0.03175	11.64	0.68	8.128	217217.4	1
wk1_s_trap_1	714	693	3.771	0.32164	3.2	2967100	42232000	0	0.15011	1_s_trap_1	4.003	13.03	13.03	80.11	72.28	3.425	0	3.425	0.02436	0.7113	0.2737	0.03175	11.6	0.6688	8.128	198853.3	1
wk1_s_trap_1	715	694	3.7763	0.34275	3.4	2746000	43610000	1	0.14974	1_s_trap_1	4.003	13.03	13.03	80.16	72.32	3.432	0	3.432	0.02451	0.714	0.2747	0.03175	11.56	0.6786	8.128	214966.8	1
wk1_s_trap_1	717	695	3.782	0.32613	3.3	2276100	36795000	0	0.14936	1_s_trap_1	4.004	13.03	13.03	80.22	72.36	3.44	0	3.44	0.02466	0.7168	0.2758	0.03175	11.51	0.6584	8.128	181828.1	1
wk1_s_trap_1	718	696	3.7875	0.43812	3.7	2984500	43652000	1	0.14899	1_s_trap_1	4.004	13.03	13.03	80.27	72.41	3.447	0	3.447	0.0248	0.7194	0.2768	0.03175	11.47	0.6898	8.128	233350.7	1
wk1_s_trap_1	720	697	3.7948	0.32587	3.4	2388800	38306000	0	0.14849	1_s_trap_1	4.004	13.02	13.02	80.35	72.46	3.457	0	3.457	0.02499	0.7229	0.2781	0.03175	11.41	0.6681	8.128	197608	1
wk1_s_trap_1	721	698	3.8002	0.32138	3.5	3139600	45283000	0	0.14812	1_s_trap_1	4.004	13.02	13.02	80.4	72.5	3.465	0	3.465	0.02514	0.7256	0.2791	0.03175	11.37	0.6874	8.128	229328.5	1
wk1_s_trap_1	722	699	3.8056	0.34288	3.1	2700900	40630000	1	0.14776	1_s_trap_1	4.004	13.01	13.01	80.45	72.55	3.472	0	3.472	0.02528	0.7281	0.2801	0.03175	11.33	0.6645	8.128	191729.5	1
wk1_s_trap_1	724	700	3.8113	0.32624	3.5	2448700	37208000	0	0.14737	1_s_trap_1	4.004	13.01	13.01	80.51	72.59	3.48	0	3.48	0.02543	0.7309	0.2812	0.03175	11.29	0.6655	8.128	193458.6	1
wk1_s_trap_1	725	701	3.8167	0.32126	3.7	2927600	44140000	0	0.147	1_s_trap_1	4.005	13.01	13.01	80.57	72.63	3.487	0	3.487	0.02557	0.7335	0.2822	0.03175	11.25	0.6927	8.128	238029.7	1
wk1_s_trap_1	726	702	3.8221	0.32162	3.2	2893600	42765000	0	0.14664	1_s_trap_1	4.005	13.01	13.01	80.62	72.67	3.494	0	3.494	0.02572	0.736	0.2832	0.03175	11.21	0.6718	8.128	203816.7	1
wk1_s_trap_1	727	703	3.8274	0.34286	3.3	2562000	43285000	1	0.14627	1_s_trap_1	4.005	13	13	80.67	72.71	3.501	0	3.501	0.02586	0.7385	0.2842	0.03175	11.17	0.6768	8.128	211956.3	1
wk1_s_trap_1	729	704	3.8331	0.32576	3.3	2323200	37105000	0	0.14588	1_s_trap_1	4.005	13	13	80.73	72.76	3.509	0	3.509	0.02601	0.7412	0.2852	0.03175	11.13	0.6596	8.128	183773.2	1
wk1_s_trap_1	730	705	3.8386	0.32225	3.5	2500900	38836000	0	0.14552	1_s_trap_1	4.005	13	13	80.78	72.8	3.516	0	3.516	0.02615	0.7438	0.2862	0.03175	11.09	0.6722	8.028	204468.3	1
wk1_s_trap_1	731	706	3.8439	0.32288	3.7	2301500	34902000	0	0.14515	1_s_trap_1	4.005	12.99	12.99	80.84	72.84	3.524	0	3.524	0.02629	0.7463	0.2872	0.03175	11.05	0.6654	8.028	193333	1
wk1_s_trap_1	732	707	3.8493	0.32212	4	2474400	41220000	0	0.14479	1_s_trap_1	4.006	12.99	12.99	80.89	72.88	3.531	0	3.531	0.02644	0.7488	0.2882	0.03175	11.01	0.6928	8.028	238127.5	1
wk1_s_trap_1	733	708	3.8547	0.32212	3.6	2754100	42448000	0	0.14442	1_s_trap_1	4.006	12.99	12.99	80.95	72.92	3.538	0	3.538	0.02658	0.7512	0.2892	0.03175	10.98	0.6822	8.028	220864	1
wk1_s_trap_1	734	709	3.8601	0.32151	3.4	2792000	41716000	0	0.14406	1_s_trap_1	4.006	12.98	12.98	81	72.96	3.545	0	3.545	0.02672	0.7537	0.2902	0.03175	10.94	0.6747	8.028	208518.4	1
wk1_s_trap_1	735	710	3.8654	0.32175	3.3	2796800	43527000	0	0.14369	1_s_trap_1	4.006	12.98	12.98	81.05	73	3.553	0	3.553	0.02686	0.7562	0.2912	0.03175	10.9	0.6754	8.028	209681.8	1
wk1_s_trap_1	736	711	3.8708	0.32188	3.3	2512200	42221000	0	0.14333	1_s_trap_1	4.006	12.98	12.98	81.11	73.05	3.56	0	3.56	0.027	0.7586	0.2922	0.03175	10.86	0.6747	8.028	208548.3	1
wk1_s_trap_1	737	712	3.8762	0.32249	3.4	2883700	44834000	0	0.14296	1_s_trap_1	4.006	12.97	12.97	81.16	73.09	3.567	0	3.567	0.02715	0.761	0.2932	0.03175	10.83	0.6831	8.028	222342.8	1
wk1_s_trap_1	738	713	3.8815	0.32262	3.3	2347700	37331000	0	0.1426	1_s_trap_1	4.007	12.97	12.97	81.22	73.13	3.574	0	3.574	0.02729	0.7635	0.2942	0.03175	10.79	0.6604	8.028	185105.5	1
wk1_s_trap_1	739	714	3.8869	0.32251	3.8	2350300	39263000	0	0.14223	1_s_trap_1	4.007	12.97	12.97	81.27	73.17	3.582	0	3.582	0.02743	0.7659	0.2952	0.03175	10.75	0.6804	8.028	217822.8	1
wk1_s_trap_1	740	715	3.8923	0.32187	3.7	2764800	39450000	0	0.14187	1_s_trap_1	4.007	12.97	12.97	81.32	73.21	3.589	0	3.589	0.02757	0.7683	0.2962	0.03175	10.72	0.6793	8.028	216002.5	1
wk1_s_trap_1	741	716	3.8976	0.32287	3.6	2611600	42745000	0	0.1415	1_s_trap_1	4.007	12.96	12.96	81.38	73.25	3.596	0	3.596	0.02772	0.7707	0.2972	0.03175	10.68	0.6841	8.028	223898.5	1
wk1_s_trap_1	742	717	3.903	0.32188	3.7	2582400	44057000	0	0.14114	1_s_trap_1	4.007	12.96	12.96	81.43	73.29	3.603	0	3.603	0.02786	0.7731	0.2982	0.03175	10.65	0.6897	8.028	233181.1	1
wk1_s_trap_1	743	718	3.9084	0.32138	3.4	2609000	42896000	0	0.14077	1_s_trap_1	4.007	12.96	12.96	81.48	73.33	3.611	0	3.611	0.028	0.7755	0.2992	0.03175	10.61	0.6773	8.028	212798.6	1
wk1_s_trap_1	744	719	3.9137	0.34288	3.3	2348400	37222000	1	0.14041	1_s_trap_1	4.008	12.95	12.95	81.54	73.38	3.618	0	3.618	0.02814	0.7779	0.3002	0.03175	10.58	0.6605	8.028	185146.7	1
wk1_s_trap_1	746	720	3.9195	0.3275	3.8	2036400	31129000	0	0.14002	1_s_trap_1	4.008	12.95	12.95	81.6	73.42	3.625	0	3.625	0.02829	0.7804	0.3012	0.03175	10.54	0.658	8.088	181047.7	1
wk1_s_trap_1	747	721	3.9249	0.323	4.5	2224600	34318000	0	0.13965	1_s_trap_1	4.008	12.95	12.95	81.65	73.46	3.633	0	3.633	0.02844	0.7828	0.3022	0.03175	10.5	0.6846	8.088	224706.3	1
wk1_s_trap_1	748	722	3.9303	0.32225	3.9	2118600	36002000	0	0.13928	1_s_trap_1	4.008	12.94	12.94	81.7	73.5	3.64	0	3.64	0.02858	0.7851	0.3032	0.03175	10.47	0.6756	8.088	209945.9	1
wk1_s_trap_1	749	723	3.9357	0.32249	3.8	2494600	40569000	0	0.13892	1_s_trap_1	4.008	12.94	12.94	81.76	73.54	3.647	0	3.647	0.02872	0.7875	0.3042	0.03175	10.44	0.685	8.088	225322.6	1
wk1_s_trap_1	750	724	3.941	0.32201	3.6	2467600	41079000	0	0.13855	1_s_trap_1	4.008	12.94	12.94	81.81	73.58	3.655	0	3.655	0.02886	0.7898	0.3052	0.03175	10.4	0.6806	8.088	218207.4	1
wk1_s_trap_1	751	725	3.9464	0.32212	3.5	2375500	41210000	0	0.13819	1_s_trap_1	4.009	12.93	12.93	81.87	73.63	3.662	0	3.662	0.02901	0.7921	0.3062	0.03175	10.37	0.6773	8.088	212812.9	1
wk1_s_trap_1	752	726	3.9518	0.43788	3.5	2615500	43786000	1	0.13783	1_s_trap_1	4.009	12.93	12.93	81.92	73.67	3.669	0	3.669	0.02915	0.7944	0.3072	0.03175	10.33	0.6828	8.088	221784.7	1
wk1_s_trap_1	754	727	3.9591	0.32624	3.3	2334600	36153000	0	0.13733	1_s_trap_1	4.009	12.93	12.93	81.99	73.72	3.679	0	3.679	0.02934	0.7975	0.3086	0.03175	10.29	0.6594	8.088	183474.2	1
wk1_s_trap_1	755	728	3.9645	0.43802	3.7	2506700	42271000	1	0.13696	1_s_trap_1	4.009	12.92	12.92	82.05	73.76	3.686	0	3.686	0.02948	0.7999	0.3096	0.03175	10.25	0.6861	8.088	227166.8	1
wk1_s_trap_1	757	729	3.9718	0.32624	3.2	2339600	35476000	0	0.13646	1_s_trap_1	4.009	12.92	12.92	82.12	73.82	3.696	0	3.696	0.02968	0.8029	0.3109	0.03175	10.21	0.6553	8.088	176684.2	1
wk1_s_trap_1	758	730	3.9773	0.32238	3.7	2331200	35543000	0	0.13609	1_s_trap_1	4.01	12.92	12.92	82.18	73.86	3.703	0	3.703	0.02982	0.8052	0.3119	0.03175	10.18	0.669	8.088	199235.9	1
wk1_s_trap_1	759	731	3.9826	0.32287	4	2276300	38428000	0	0.13573	1_s_trap_1	4.01	12.91	12.91	82.23	73.9	3.711	0	3.711	0.02996	0.8075	0.3129	0.03175	10.15	0.684	8.088	223800.1	1
wk1_s_trap_1	760	732	3.988	0.32238	3.7	2284100	39417000	0	0.13536	1_s_trap_1	4.01	12.91	12.91	82.28	73.95	3.718	0	3.718	0.03011	0.8097	0.3139	0.03175	10.11	0.6778	8.088	213647.3	1
wk1_s_trap_1	761	733	3.9934	0.32249	3.6	2306800	36277000	0	0.135	1_s_trap_1	4.01	12.91	12.91	82.34	73.99	3.725	0	3.725	0.03025	0.812	0.3149	0.03175	10.08	0.6676	8.088	196898.5	1
wk1_s_trap_1	762	734	3.9988	0.32312	3.8	2166100	36996000	0	0.13463	1_s_trap_1	4.01	12.9	12.9	82.39	74.03	3.732	0	3.732	0.03039	0.8142	0.3159	0.03175	10.05	0.6745	8.088	208252.9	1
wk1_s_trap_1	763	735	4.0041	0.32264	3.9	2179700	36753000	0	0.13427	1_s_trap_1	4.01	12.9	12.9	82.44	74.07	3.74	0	3.74	0.03053	0.8164	0.3169	0.03175	10.02	0.6779	8.088	213769.2	1
wk1_s_trap_1	764	736	4.0095	0.32275	3.8	2196900	39572000	0	0.1339	1_s_trap_1	4.011	12.9	12.9	82.5	74.11	3.747	0	3.747	0.03068	0.8187	0.3179	0.03175	9.986	0.6804	8.088	217924.8	1
wk1_s_trap_1	765	737	4.0149	0.32249	3.9	2358900	40113000	0	0.13354	1_s_trap_1	4.011	12.9	12.9	82.55	74.15	3.754	0	3.754	0.03082	0.8209	0.3189	0.03175	9.955	0.6851	8.088	225489.2	1
wk1_s_trap_1	766	738	4.0203	0.32264	3.6	2340600	39429000	0	0.13317	1_s_trap_1	4.011	12.89	12.89	82.61	74.19	3.761	0	3.761	0.03096	0.8231	0.3199	0.03175	9.924	0.6763	8.088	211203.4	1
wk1_s_trap_1	767	739	4.0257	0.32184	3.7	2242100	39058000	0	0.13281	1_s_trap_1	4.011	12.89	12.89	82.66	74.23	3.769	0	3.769	0.0311	0.8253	0.3209	0.03175	9.893	0.6768	8.088	211877.1	1
wk1_s_trap_1	768	740	4.031	0.32301	3.5	2125600	36173000	0	0.13244	1_s_trap_1	4.011	12.89	12.89	82.71	74.27	3.776	0	3.776	0.03124	0.8274	0.3219	0.03175	9.863	0.6639	8.088	190862.3	1
wk1_s_trap_1	769	741	4.0364	0.3229	3.7	2175000	39259000	0	0.13208	1_s_trap_1	4.011	12.88	12.88	82.77	74.32	3.783	0	3.783	0.03139	0.8296	0.3229	0.03175	9.832	0.6787	8.088	214997	1
wk1_s_trap_1	770	742	4.0418	0.32261	3.8	2126000	34812000	0	0.13171	1_s_trap_1	4.012	12.88	12.88	82.82	74.36	3.79	0	3.79	0.03153	0.8318	0.3239	0.03175	9.802	0.6683	8.088	197932.4	1
wk1_s_trap_1	771	743	4.0472	0.32438	4.1	1993300	32163000	0	0.13135	1_s_trap_1	4.012	12.88	12.88	82.88	74.4	3.798	0	3.798	0.03167	0.8339	0.3249	0.03175	9.772	0.6664	8.088	194913.7	1
wk1_s_trap_1	772	744	4.0526	0.3235	4.6	2154700	33063000	0	0.13098	1_s_trap_1	4.012	12.87	12.87	82.96	74.47	3.805	0	3.805	0.03154	0.829	0.3255	0.03168	9.733	0.6835	8.088	222955.9	1
wk1_s_trap_1	773	745	4.058	0.32424	4.2	2060900	34293000	0	0.13061	1_s_trap_1	4.011	12.86	12.86	83.07	74.56	3.812	0	3.812	0.03111	0.8163	0.3256	0.03154	9.685	0.6748	8.088	208686	1
wk1_s_trap_1	774	746	4.0634	0.32375	4.5	2212400	32819000	0	0.13025	1_s_trap_1	4.01	12.84	12.84	83.18	74.65	3.819	0	3.819	0.03069	0.8036	0.3258	0.03139	9.637	0.6813	8.088	219260.1	1
wk1_s_trap_1	775	747	4.0688	0.32312	4.5	2183000	36604000	0	0.12988	1_s_trap_1	4.01	12.83	12.83	83.3	74.75	3.825	0	3.825	0.03026	0.791	0.3259	0.03125	9.589	0.6931	8.088	238740.6	1
wk1_s_trap_1	776	748	4.0741	0.32312	3.9	2237000	35972000	0	0.12951	1_s_trap_1	4.009	12.82	12.82	83.41	74.84	3.832	0	3.832	0.02983	0.7784	0.326	0.03111	9.541	0.6752	8.088	209280	1
wk1_s_trap_1	777	749	4.0795	0.32227	4	2275200	37768000	0	0.12915	1_s_trap_1	4.009	12.8	12.8	83.52	74.94	3.839	0	3.839	0.0294	0.7659	0.3262	0.03096	9.493	0.6823	8.088	221009.4	1
wk1_s_trap_1	778	750	4.0849	0.32212	3.8	2332600	39355000	0	0.12878	1_s_trap_1	4.008	12.79	12.79	83.63	75.03	3.846	0	3.846	0.02898	0.7534	0.3263	0.03082	9.446	0.6822	8.088	220790	1
wk1_s_trap_1	779	751	4.0903	0.32287	3.4	2251300	38945000	0	0.12842	1_s_trap_1	4.008	12.78	12.78	83.75	75.12	3.853	0	3.853	0.02855	0.741	0.3265	0.03068	9.398	0.6683	8.03	198032.3	1
wk1_s_trap_1	780	752	4.0956	0.32287	3.8	2292400	33686000	0	0.12805	1_s_trap_1	4.007	12.76	12.76	83.86	75.22	3.86	0	3.86	0.02812	0.7287	0.3266	0.03054	9.35	0.6664	8.03	194919.3	1
wk1_s_trap_1	781	753	4.101	0.32215	4	2260700	38591000	0	0.12769	1_s_trap_1	4.007	12.75	12.75	83.97	75.31	3.866	0	3.866	0.0277	0.7163	0.3267	0.0304	9.303	0.6843	8.03	224293.2	1
wk1_s_trap_1	782	754	4.1064	0.32275	3.6	2311000	36355000	0	0.12732	1_s_trap_1	4.006	12.74	12.74	84.08	75.41	3.873	0	3.873	0.02727	0.7041	0.3269	0.03025	9.255	0.6671	8.03	196120.3	1
wk1_s_trap_1	783	755	4.1118	0.34286	3.9	2084700	34667000	1	0.12696	1_s_trap_1	4.006	12.72	12.72	84.19	75.5	3.88	0	3.88	0.02684	0.6918	0.327	0.03011	9.208	0.6685	8.03	198391.5	1
wk1_s_trap_1	785	756	4.1175	0.44088	4	2128500	32894000	1	0.12657	1_s_trap_1	4.005	12.71	12.71	84.31	75.6	3.887	0	3.887	0.02639	0.6789	0.3272	0.02996	9.157	0.6684	8.03	198138.8	1
wk1_s_trap_1	787	757	4.1248	0.34286	4.1	2261400	33997000	1	0.12607	1_s_trap_1	4.004	12.69	12.69	84.47	75.73	3.897	0	3.897	0.02581	0.6623	0.3274	0.02977	9.092	0.6751	8.03	209204.4	1
wk1_s_trap_1	789	758	4.1306	0.32701	4.1	2161100	34536000	0	0.12568	1_s_trap_1	4.004	12.68	12.68	84.59	75.83	3.904	0	3.904	0.02535	0.6494	0.3275	0.02962	9.042	0.6766	8.03	211673.8	1
wk1_s_trap_1	790	759	4.136	0.43974	4.1	2298800	40794000	1	0.12531	1_s_trap_1	4.003	12.66	12.66	84.7	75.92	3.911	0	3.911	0.02492	0.6372	0.3277	0.02947	8.994	0.6937	8.03	239685.3	1
wk1_s_trap_1	792	760	4.1433	0.34275	3.7	2315800	36513000	1	0.12481	1_s_trap_1	4.002	12.65	12.65	84.85	76.05	3.92	0	3.92	0.02434	0.6209	0.3279	0.02928	8.93	0.6702	8.03	201137.7	1
wk1_s_trap_1	794	761	4.149	0.32724	4	2287900	35099000	0	0.12442	1_s_trap_1	4.002	12.63	12.63	84.97	76.15	3.927	0	3.927	0.02389	0.6082	0.328	0.02913	8.879	0.6741	8.03	207485.1	1
wk1_s_trap_1	795	762	4.1545	0.32249	4.1	2513400	39863000	0	0.12405	1_s_trap_1	4.001	12.62	12.62	85.09	76.25	3.934	0	3.934	0.02345	0.5961	0.3282	0.02898	8.831	0.6899	8.03	233510.1	1
wk1_s_trap_1	796	763	4.1599	0.32238	3.6	2342900	38670000	0	0.12369	1_s_trap_1	4.001	12.6	12.6	85.2	76.34	3.941	0	3.941	0.02303	0.5843	0.3283	0.02884	8.784	0.6723	8.03	204636.4	1
wk1_s_trap_1	797	764	4.1652	0.34289	3.8	2533200	40424000	1	0.12332	1_s_trap_1	4	12.59	12.59	85.31	76.43	3.948	0	3.948	0.0226	0.5724	0.3284	0.0287	8.737	0.6848	8.03	225017.8	1
wk1_s_trap_1	799	765	4.171	0.32736	3.6	2305900	35842000	0	0.12294	1_s_trap_1	3.999	12.58	12.58	85.43	76.53	3.955	0	3.955	0.02215	0.5599	0.3286	0.02855	8.687	0.6652	7.986	192883.2	1
wk1_s_trap_1	800	766	4.1764	0.32275	3.9	2294400	36286000	0	0.12256	1_s_trap_1	3.999	12.56	12.56	85.54	76.63	3.962	0	3.962	0.02171	0.548	0.3287	0.0284	8.64	0.6751	7.986	209192.1	1
wk1_s_trap_1	801	767	4.1818	0.31274	3.7	2244300	36230000	0	0.1222	1_s_trap_1	3.998	12.55	12.55	85.66	76.72	3.969	0	3.969	0.02129	0.5363	0.3289	0.02826	8.593	0.6706	7.986	201762.8	1
wk1_s_trap_1	802	768	4.187	0.32315	3.9	2189800	38912000	0	0.12185	1_s_trap_1	3.998	12.54	12.54	85.76	76.81	3.976	0	3.976	0.02087	0.525	0.329	0.02812	8.547	0.6823	7.986	220912.1	1
wk1_s_trap_1	803	769	4.1924	0.32249	3.7	2540100	40561000	0	0.12148	1_s_trap_1	3.997	12.52	12.52	85.88	76.91	3.982	0	3.982	0.02044	0.5134	0.3292	0.02798	8.5	0.683	7.986	222156.2	1
wk1_s_trap_1	804	770	4.1978	0.31199	3.7	2581800	40864000	0	0.12111	1_s_trap_1	3.997	12.51	12.51	85.99	77	3.989	0	3.989	0.02002	0.5018	0.3293	0.02784	8.453	0.6812	7.986	219097.6	1
wk1_s_trap_1	805	771	4.203	0.32264	3.5	2171100	39415000	0	0.12076	1_s_trap_1	3.996	12.5	12.5	86.1	77.09	3.996	0	3.996	0.01961	0.4907	0.3294	0.0277	8.408	0.673	7.986	205660.5	1
wk1_s_trap_1	806	772	4.2083	0.32387	3.9	2412100	38658000	0	0.1204	1_s_trap_1	3.996	12.49	12.49	86.21	77.19	4.003	0	4.003	0.01918	0.4792	0.3296	0.02756	8.361	0.6819	7.986	220306.3	1
wk1_s_trap_1	807	773	4.2137	0.32312	3.9	2182500	34827000	0	0.12003	1_s_trap_1	3.995	12.47	12.47	86.32	77.28	4.01	0	4.01	0.01875	0.4676	0.3297	0.02741	8.314	0.6688	7.986	198779.2	1
wk1_s_trap_1	808	774	4.2191	0.32287	4.1	2147000	36993000	0	0.11966	1_s_trap_1	3.995	12.46	12.46	86.44	77.37	4.016	0	4.016	0.01832	0.4562	0.3299	0.02727	8.267	0.6814	7.986	219499.5	1
wk1_s_trap_1	809	775	4.2245	0.31477	3.8	2028900	32320000	0	0.1193	1_s_trap_1	3.994	12.45	12.45	86.55	77.47	4.023	0	4.023	0.0179	0.4448	0.33	0.02713	8.221	0.6598	7.986	184021.2	1
wk1_s_trap_1	810	776	4.2298	0.32361	4.5	2121500	33839000	0	0.11894	1_s_trap_1	3.993	12.43	12.43	86.66	77.56	4.03	0	4.03	0.01748	0.4338	0.3302	0.02699	8.175	0.6822	7.986	220850.8	1
wk1_s_trap_1	811	777	4.2352	0.31337	4.2	2348700	37026000	0	0.11857	1_s_trap_1	3.993	12.42	12.42	86.77	77.65	4.037	0	4.037	0.01705	0.4224	0.3303	0.02685	8.128	0.6853	7.986	225885.5	1
wk1_s_trap_1	812	778	4.2404	0.32338	4	2419800	37386000	0	0.11822	1_s_trap_1	3.992	12.41	12.41	86.88	77.74	4.043	0	4.043	0.01664	0.4115	0.3304	0.02671	8.083	0.6823	7.986	220964.2	1
wk1_s_trap_1	813	779	4.2458	0.32275	3.8	2370600	38423000	0	0.11785	1_s_trap_1	3.992	12.39	12.39	86.99	77.84	4.05	0	4.05	0.01621	0.4002	0.3306	0.02657	8.037	0.6777	7.986	213367.9	1
wk1_s_trap_1	814	780	4.2511	0.34289	3.8	2401100	38796000	1	0.11749	1_s_trap_1	3.991	12.38	12.38	87.1	77.93	4.057	0	4.057	0.01578	0.389	0.3307	0.02642	7.99	0.6811	7.986	218941	1
wk1_s_trap_1	816	781	4.2569	0.32673	3.5	2157700	34249000	0	0.1171	1_s_trap_1	3.991	12.37	12.37	87.22	78.03	4.064	0	4.064	0.01533	0.3772	0.3309	0.02627	7.941	0.6591	7.986	182925.3	1
wk1_s_trap_1	817	782	4.2623	0.32301	4.1	2366700	38799000	0	0.11673	1_s_trap_1	3.99	12.35	12.35	87.34	78.13	4.071	0	4.071	0.0149	0.3659	0.331	0.02613	7.894	0.6878	7.986	229957.4	1
wk1_s_trap_1	818	783	4.2677	0.32238	3.8	2431400	39587000	0	0.11636	1_s_trap_1	3.99	12.34	12.34	87.45	78.22	4.078	0	4.078	0.01447	0.3548	0.3312	0.02599	7.847	0.6809	7.986	218660	1
wk1_s_trap_1	819	784	4.2731	0.32224	3.4	2438200	40754000	0	0.116	1_s_trap_1	3.989	12.33	12.33	87.56	78.32	4.085	0	4.085	0.01404	0.3438	0.3313	0.02585	7.801	0.6734	7.986	206419.6	1
wk1_s_trap_1	820	785	4.2784	0.32312	3.6	2389900	38581000	0	0.11563	1_s_trap_1	3.988	12.31	12.31	87.67	78.41	4.092	0	4.092	0.01362	0.3328	0.3314	0.0257	7.755	0.6734	7.986	206338.4	1
wk1_s_trap_1	821	786	4.2838	0.32238	3.8	2296400	39838000	0	0.11527	1_s_trap_1	3.988	12.3	12.3	87.79	78.5	4.098	0	4.098	0.01319	0.3218	0.3316	0.02556	7.709	0.6817	7.986	220027.4	1
wk1_s_trap_1	822	787	4.2892	0.32238	3.5	2359900	39094000	0	0.1149	1_s_trap_1	3.987	12.29	12.29	87.9	78.6	4.105	0	4.105	0.01276	0.3109	0.3317	0.02542	7.662	0.6725	7.986	204854.1	1
wk1_s_trap_1	823	788	4.2946	0.32175	3.6	2502900	39482000	0	0.11454	1_s_trap_1	3.987	12.27	12.27	88.01	78.69	4.112	0	4.112	0.01234	0.3	0.3319	0.02528	7.616	0.6758	7.986	210234.2	1
wk1_s_trap_1	824	789	4.2999	0.32238	3.3	2401500	39071000	0	0.11417	1_s_trap_1	3.986	12.26	12.26	88.12	78.78	4.119	0	4.119	0.01191	0.2892	0.332	0.02513	7.57	0.6662	7.986	194539.5	1
wk1_s_trap_1	825	790	4.3053	0.32261	3.8	2381600	39387000	0	0.11381	1_s_trap_1	3.986	12.25	12.25	88.23	78.88	4.126	0	4.126	0.01148	0.2784	0.3322	0.02499	7.524	0.6792	7.986	215815.8	1
wk1_s_trap_1	826	791	4.3107	0.32212	3.8	2211300	37620000	0	0.11344	1_s_trap_1	3.985	12.23	12.23	88.35	78.97	4.133	0	4.133	0.01106	0.2676	0.3323	0.02485	7.478	0.6745	7.986	208163.6	1
wk1_s_trap_1	827	792	4.316	0.32264	3.6	2176900	35966000	0	0.11308	1_s_trap_1	3.985	12.22	12.22	88.46	79.07	4.139	0	4.139	0.01063	0.2568	0.3324	0.02471	7.432	0.6643	7.986	191516	1
wk1_s_trap_1	828	793	4.3214	0.32338	4	2173100	37608000	0	0.11271	1_s_trap_1	3.984	12.21	12.21	88.57	79.16	4.146	0	4.146	0.0102	0.2461	0.3326	0.02457	7.386	0.6822	7.986	220762.5	1
wk1_s_trap_1	829	794	4.3268	0.32324	4	2187900	36511000	0	0.11235	1_s_trap_1	3.984	12.19	12.19	88.68	79.25	4.153	0	4.153	0.009777	0.2354	0.3327	0.02442	7.34	0.6794	7.986	216246.7	1
wk1_s_trap_1	830	795	4.3322	0.32387	3.8	2266900	37623000	0	0.11198	1_s_trap_1	3.983	12.18	12.18	88.8	79.35	4.16	0	4.16	0.00935	0.2248	0.3329	0.02428	7.294	0.6758	7.986	210235.7	1
wk1_s_trap_1	831	796	4.3376	0.32315	4	2347900	38068000	0	0.11162	1_s_trap_1	3.982	12.17	12.17	88.91	79.44	4.167	0	4.167	0.008921	0.2141	0.333	0.02414	7.248	0.6827	7.93	221645.6	1
wk1_s_trap_1	832	797	4.343	0.32312	4	2149400	33305000	0	0.11125	1_s_trap_1	3.982	12.15	12.15	89.02	79.54	4.174	0	4.174	0.008494	0.2035	0.3331	0.024	7.203	0.6685	7.93	198317.4	1
wk1_s_trap_1	833	798	4.3484	0.32361	4.1	2076500	36331000	0	0.11088	1_s_trap_1	3.981	12.14	12.14	89.13	79.63	4.18	0	4.18	0.008066	0.193	0.3333	0.02385	7.157	0.6799	7.93	217030.6	1
wk1_s_trap_1	834	799	4.3538	0.32301	4.2	2063100	35854000	0	0.11052	1_s_trap_1	3.981	12.14	12.14	89.22	79.71	4.187	0	4.187	0.007937	0.1895	0.3341	0.02381	7.126	0.68	7.93	217258.3	1
wk1_s_trap_1	835	800	4.3591	0.32298	4.1	2175400	38541000	0	0.11015	1_s_trap_1	3.98	12.15	12.15	89.3	79.77	4.194	0	4.194	0.007937	0.1892	0.3353	0.02381	7.102	0.6865	7.93	227813.2	1
wk1_s_trap_1	836	801	4.3645	0.32252	3.9	2326400	37916000	0	0.10979	1_s_trap_1	3.979	12.16	12.16	89.38	79.84	4.201	0	4.201	0.007937	0.1889	0.3364	0.02381	7.078	0.6807	7.93	218288	1
wk1_s_trap_1	837	802	4.3699	0.32275	3.8	2198200	39075000	0	0.10942	1_s_trap_1	3.978	12.16	12.16	89.46	79.91	4.207	0	4.207	0.007937	0.1886	0.3375	0.02381	7.054	0.6786	7.93	214889.3	1
wk1_s_trap_1	838	803	4.3753	0.32335	3.9	2216300	37279000	0	0.10906	1_s_trap_1	3.977	12.17	12.17	89.54	79.98	4.214	0	4.214	0.007937	0.1883	0.3387	0.02381	7.03	0.6767	7.93	211804	1
wk1_s_trap_1	839	804	4.3807	0.32275	4.1	2211100	36445000	0	0.10869	1_s_trap_1	3.976	12.18	12.18	89.62	80.05	4.221	0	4.221	0.007937	0.188	0.3398	0.02381	7.006	0.6814	7.93	219541	1
wk1_s_trap_1	840	805	4.386	0.32312	3.8	2245300	38069000	0	0.10832	1_s_trap_1	3.975	12.18	12.18	89.7	80.11	4.227	0	4.227	0.007937	0.1877	0.341	0.02381	6.983	0.678	7.93	213940.5	1
wk1_s_trap_1	841	806	4.3914	0.32352	4	2009200	31231000	0	0.10796	1_s_trap_1	3.974	12.19	12.19	89.78	80.18	4.234	0	4.234	0.007937	0.1874	0.3421	0.02381	6.96	0.661	7.93	185961.3	1
wk1_s_trap_1	842	807	4.3968	0.32413	4.3	2006600	32895000	0	0.10759	1_s_trap_1	3.973	12.2	12.2	89.86	80.25	4.241	0	4.241	0.007937	0.1871	0.3432	0.02381	6.937	0.6751	7.93	209229.3	1
wk1_s_trap_1	843	808	4.4022	0.32298	4.5	2334300	37295000	0	0.10722	1_s_trap_1	3.972	12.2	12.2	89.94	80.32	4.247	0	4.247	0.007937	0.1869	0.3444	0.02381	6.914	0.6939	7.93	239947.7	1
wk1_s_trap_1	844	809	4.4076	0.32227	3.9	2273100	35935000	0	0.10686	1_s_trap_1	3.972	12.21	12.21	90.02	80.39	4.254	0	4.254	0.007937	0.1866	0.3455	0.02381	6.891	0.6741	7.93	207471.5	1
wk1_s_trap_1	845	810	4.413	0.32301	3.8	2129600	36658000	0	0.10649	1_s_trap_1	3.971	12.22	12.22	90.1	80.45	4.261	0	4.261	0.007937	0.1863	0.3467	0.02381	6.868	0.6733	7.93	206174.9	1
wk1_s_trap_1	846	811	4.4184	0.32372	4	2272200	36843000	0	0.10613	1_s_trap_1	3.97	12.23	12.23	90.18	80.52	4.268	0	4.268	0.007937	0.186	0.3478	0.02381	6.846	0.6791	7.93	215667.9	1
wk1_s_trap_1	847	812	4.4238	0.32312	4.1	2285700	37884000	0	0.10576	1_s_trap_1	3.969	12.23	12.23	90.26	80.59	4.274	0	4.274	0.007937	0.1857	0.3489	0.02381	6.823	0.6851	7.899	225634.5	1
wk1_s_trap_1	848	813	4.4291	0.32327	3.9	2273900	34989000	0	0.1054	1_s_trap_1	3.968	12.24	12.24	90.34	80.66	4.281	0	4.281	0.007937	0.1854	0.3501	0.02381	6.801	0.6721	7.899	204273.9	1
wk1_s_trap_1	849	814	4.4345	0.32312	4.2	2390500	38799000	0	0.10503	1_s_trap_1	3.967	12.25	12.25	90.42	80.73	4.288	0	4.288	0.007937	0.1851	0.3512	0.02381	6.779	0.6898	7.899	233284.8	1
wk1_s_trap_1	850	815	4.4399	0.32275	3.8	2296200	37549000	0	0.10466	1_s_trap_1	3.966	12.25	12.25	90.5	80.79	4.294	0	4.294	0.007937	0.1848	0.3524	0.02381	6.757	0.6761	7.899	210732.7	1
wk1_s_trap_1	851	816	4.4453	0.32212	3.8	2285100	37052000	0	0.1043	1_s_trap_1	3.965	12.26	12.26	90.58	80.86	4.301	0	4.301	0.007937	0.1845	0.3535	0.02381	6.735	0.6754	7.899	209709.2	1
wk1_s_trap_1	852	817	4.4507	0.32364	3.8	2318300	36764000	0	0.10393	1_s_trap_1	3.964	12.27	12.27	90.66	80.93	4.308	0	4.308	0.007937	0.1842	0.3546	0.02381	6.714	0.6726	7.899	205141	1
wk1_s_trap_1	853	818	4.4561	0.32324	4.1	2244700	38158000	0	0.10357	1_s_trap_1	3.964	12.27	12.27	90.74	81	4.314	0	4.314	0.007937	0.184	0.3558	0.02381	6.692	0.6875	7.899	229551.4	1
wk1_s_trap_1	854	819	4.4614	0.52011	4	2347500	40422000	3	0.1032	1_s_trap_1	3.963	12.28	12.28	90.82	81.07	4.321	0	4.321	0.007937	0.1837	0.3569	0.02381	6.671	0.6908	7.899	234916	1
wk1_s_trap_1	858	820	4.4701	0.32679	3.7	2278400	35308000	0	0.10261	1_s_trap_1	3.961	12.29	12.29	90.95	81.17	4.332	0	4.332	0.007937	0.1832	0.3588	0.02381	6.637	0.6667	7.899	195426	1
wk1_s_trap_1	859	821	4.4756	0.34284	4.1	2170000	38137000	1	0.10224	1_s_trap_1	3.96	12.3	12.3	91.03	81.24	4.339	0	4.339	0.007937	0.1829	0.3599	0.02381	6.615	0.6834	7.899	222852.7	1
wk1_s_trap_1	861	822	4.4813	0.34275	3.9	2222500	35982000	1	0.10185	1_s_trap_1	3.959	12.31	12.31	91.12	81.32	4.346	0	4.346	0.007937	0.1826	0.3611	0.02381	6.593	0.6741	7.899	207517.3	1
wk1_s_trap_1	863	823	4.487	0.32839	3.8	2246200	35171000	0	0.10147	1_s_trap_1	3.958	12.31	12.31	91.2	81.39	4.353	0	4.353	0.007937	0.1823	0.3623	0.02381	6.571	0.6681	7.899	197758.9	1
wk1_s_trap_1	864	824	4.4925	0.32287	4.2	2151900	36855000	0	0.10109	1_s_trap_1	3.958	12.32	12.32	91.28	81.46	4.36	0	4.36	0.007937	0.182	0.3635	0.02381	6.55	0.686	7.899	227013.5	1
wk1_s_trap_1	865	825	4.4978	0.32315	3.9	2361700	39614000	0	0.10073	1_s_trap_1	3.957	12.33	12.33	91.36	81.52	4.366	0	4.366	0.007937	0.1818	0.3646	0.02381	6.53	0.6835	7.899	223013.3	1
wk1_s_trap_1	866	826	4.5032	0.43736	3.9	2303700	38987000	1	0.10036	1_s_trap_1	3.956	12.34	12.34	91.44	81.59	4.373	0	4.373	0.007937	0.1815	0.3658	0.02381	6.51	0.6828	7.899	221777.3	1
wk1_s_trap_1	868	827	4.5105	0.32664	3.7	2190600	35517000	0	0.099868	1_s_trap_1	3.955	12.34	12.34	91.55	81.68	4.382	0	4.382	0.007937	0.1811	0.3673	0.02381	6.482	0.6693	7.899	199716.7	1
wk1_s_trap_1	869	828	4.516	0.32324	4	2287000	38595000	0	0.099498	1_s_trap_1	3.954	12.35	12.35	91.63	81.75	4.389	0	4.389	0.007937	0.1808	0.3685	0.02381	6.462	0.6836	7.899	223131.8	1
wk1_s_trap_1	870	829	4.5214	0.32212	4	2368400	38656000	0	0.099132	1_s_trap_1	3.953	12.36	12.36	91.71	81.82	4.396	0	4.396	0.007937	0.1806	0.3696	0.02381	6.442	0.6851	7.899	225644.8	1
wk1_s_trap_1	871	830	4.5267	0.32275	3.6	2424900	38063000	0	0.098767	1_s_trap_1	3.952	12.37	12.37	91.79	81.89	4.402	0	4.402	0.007937	0.1803	0.3707	0.02381	6.422	0.6726	7.899	205022.6	1
wk1_s_trap_1	872	831	4.5321	0.43788	3.8	2329800	38499000	1	0.098402	1_s_trap_1	3.951	12.37	12.37	91.87	81.96	4.409	0	4.409	0.007937	0.18	0.3719	0.02381	6.403	0.6783	7.899	214334.2	1
wk1_s_trap_1	874	832	4.5394	0.32862	3.9	2191000	33081000	0	0.097906	1_s_trap_1	3.95	12.38	12.38	91.98	82.05	4.418	0	4.418	0.007937	0.1796	0.3734	0.02381	6.376	0.6642	7.899	191352.3	1
wk1_s_trap_1	875	833	4.5449	0.3235	4.8	2240600	38220000	0	0.097534	1_s_trap_1	3.949	12.39	12.39	92.06	82.12	4.425	0	4.425	0.007937	0.1794	0.3746	0.02381	6.356	0.7032	7.899	258109	1
wk1_s_trap_1	876	834	4.5503	0.3235	4	2098800	37053000	0	0.097168	1_s_trap_1	3.948	12.4	12.4	92.14	82.19	4.432	0	4.432	0.007937	0.1791	0.3757	0.02381	6.337	0.68	7.899	217263.5	1
wk1_s_trap_1	877	835	4.5557	0.32287	4.4	2170400	37948000	0	0.096802	1_s_trap_1	3.947	12.4	12.4	92.22	82.25	4.438	0	4.438	0.007937	0.1788	0.3769	0.02381	6.318	0.6944	7.899	240870	1
wk1_s_trap_1	878	836	4.561	0.32315	3.7	2421900	38827000	0	0.096436	1_s_trap_1	3.946	12.41	12.41	92.3	82.32	4.445	0	4.445	0.007937	0.1786	0.378	0.02381	6.299	0.6763	7.899	211127.6	1
wk1_s_trap_1	879	837	4.5664	0.32235	3.8	2315400	38391000	0	0.09607	1_s_trap_1	3.945	12.42	12.42	92.38	82.39	4.452	0	4.452	0.007937	0.1783	0.3791	0.02381	6.28	0.6785	7.899	214737.6	1
wk1_s_trap_1	880	838	4.5718	0.32238	3.6	2435600	41496000	0	0.095705	1_s_trap_1	3.944	12.42	12.42	92.46	82.46	4.458	0	4.458	0.007937	0.178	0.3803	0.02381	6.261	0.6796	7.899	216625	1
wk1_s_trap_1	881	839	4.5772	0.32212	3.6	2473900	41223000	0	0.09534	1_s_trap_1	3.943	12.43	12.43	92.54	82.53	4.465	0	4.465	0.007937	0.1777	0.3814	0.02381	6.242	0.6788	7.899	215202	1
wk1_s_trap_1	882	840	4.5825	0.32327	3.7	2306200	39353000	0	0.094975	1_s_trap_1	3.943	12.44	12.44	92.62	82.59	4.472	0	4.472	0.007937	0.1775	0.3825	0.02381	6.224	0.6764	7.899	211239.3	1
wk1_s_trap_1	883	841	4.5879	0.32825	3.9	2125200	39926000	0	0.094609	1_s_trap_1	3.942	12.44	12.44	92.7	82.66	4.478	0	4.478	0.007937	0.1772	0.3837	0.02381	6.205	0.6862	7.838	227316.9	1
wk1_s_trap_1	884	842	4.5934	0.32101	3.9	2347500	36063000	0	0.094238	1_s_trap_1	3.941	12.45	12.45	92.79	82.73	4.485	0	4.485	0.007937	0.1769	0.3848	0.02381	6.187	0.6742	7.838	207676.6	1
wk1_s_trap_1	885	843	4.5987	0.32249	3.7	2479100	40582000	0	0.093874	1_s_trap_1	3.94	12.46	12.46	92.86	82.8	4.492	0	4.492	0.007937	0.1767	0.386	0.02381	6.169	0.68	7.838	217267.3	1
wk1_s_trap_1	886	844	4.6041	0.32301	3.6	2417700	41339000	0	0.093509	1_s_trap_1	3.939	12.47	12.47	92.94	82.87	4.499	0	4.499	0.007937	0.1764	0.3871	0.02381	6.15	0.6804	7.838	217789.5	1
wk1_s_trap_1	887	845	4.6095	0.32261	3.7	2409400	37487000	0	0.093143	1_s_trap_1	3.938	12.47	12.47	93.02	82.93	4.505	0	4.505	0.007937	0.1762	0.3883	0.02381	6.132	0.6714	7.838	203081.7	1
wk1_s_trap_1	888	846	4.6149	0.32301	3.7	2317200	40422000	0	0.092778	1_s_trap_1	3.937	12.48	12.48	93.1	83	4.512	0	4.512	0.007937	0.1759	0.3894	0.02381	6.115	0.6806	7.838	218149.9	1
wk1_s_trap_1	889	847	4.6203	0.32224	3.7	2439900	40573000	0	0.092412	1_s_trap_1	3.936	12.49	12.49	93.18	83.07	4.519	0	4.519	0.007937	0.1756	0.3905	0.02381	6.097	0.6824	7.838	221202.1	1
wk1_s_trap_1	890	848	4.6256	0.32275	3.6	2231000	39027000	0	0.092048	1_s_trap_1	3.935	12.49	12.49	93.26	83.14	4.525	0	4.525	0.007937	0.1754	0.3917	0.02381	6.079	0.6746	7.838	208412.5	1
wk1_s_trap_1	891	849	4.631	0.32227	3.8	2257000	39929000	0	0.091682	1_s_trap_1	3.935	12.5	12.5	93.34	83.2	4.532	0	4.532	0.007937	0.1751	0.3928	0.02381	6.061	0.6832	7.838	222432.2	1
wk1_s_trap_1	892	850	4.6364	0.32264	3.5	2232100	40359000	0	0.091317	1_s_trap_1	3.934	12.51	12.51	93.42	83.27	4.539	0	4.539	0.007937	0.1749	0.3939	0.02381	6.044	0.6748	7.838	208710.6	1
wk1_s_trap_1	893	851	4.6418	0.32298	3.8	2101200	38074000	0	0.090952	1_s_trap_1	3.933	12.51	12.51	93.5	83.34	4.545	0	4.545	0.007937	0.1746	0.3951	0.02381	6.026	0.6766	7.838	211600.7	1
wk1_s_trap_1	894	852	4.6471	0.43951	3.9	2289100	39114000	1	0.090586	1_s_trap_1	3.932	12.52	12.52	93.58	83.41	4.552	0	4.552	0.007937	0.1744	0.3962	0.02381	6.009	0.6835	7.838	222919.5	1
wk1_s_trap_1	896	853	4.6545	0.32699	3.7	2281800	36115000	0	0.090089	1_s_trap_1	3.931	12.51	12.51	93.69	83.5	4.558	0	4.558	0.007937	0.1741	0.3974	0.02381	5.991	0.669	7.838	199136.4	1
wk1_s_trap_1	897	854	4.6599	0.32238	4.1	2207000	40629000	0	0.089718	1_s_trap_1	3.93	12.5	12.5	93.77	83.57	4.561	0	4.561	0.007937	0.174	0.3981	0.02381	5.98	0.6942	7.838	240415.4	1
wk1_s_trap_1	898	855	4.6653	0.32301	3.6	2372700	39800000	0	0.089353	1_s_trap_1	3.93	12.48	12.48	93.84	83.64	4.563	0	4.563	0.007937	0.1739	0.3988	0.02381	5.97	0.6744	7.838	208087.3	1
wk1_s_trap_1	899	856	4.6707	0.32227	4	2379500	41757000	0	0.088988	1_s_trap_1	3.929	12.47	12.47	93.92	83.71	4.566	0	4.566	0.007937	0.1738	0.3996	0.02381	5.959	0.6925	7.773	237748.1	1
wk1_s_trap_1	900	857	4.676	0.3231	3.6	2322100	36796000	0	0.088623	1_s_trap_1	3.929	12.45	12.45	94	83.78	4.569	0	4.569	0.007937	0.1737	0.4003	0.02381	5.948	0.6687	7.773	198733.4	1
wk1_s_trap_1	901	858	4.6814	0.32453	4	2189200	34438000	0	0.088257	1_s_trap_1	3.928	12.44	12.44	94.07	83.85	4.571	0	4.571	0.007937	0.1736	0.401	0.02381	5.938	0.6723	7.773	204539.1	1
wk1_s_trap_1	902	859	4.6868	0.32261	4.6	1995000	38118000	0	0.08789	1_s_trap_1	3.927	12.42	12.42	94.15	83.92	4.574	0	4.574	0.007937	0.1735	0.4017	0.02381	5.927	0.6989	7.773	248187.5	1
wk1_s_trap_1	903	860	4.6922	0.32287	3.8	2306000	43257000	0	0.087524	1_s_trap_1	3.927	12.4	12.4	94.22	83.99	4.577	0	4.577	0.007937	0.1734	0.4024	0.02381	5.917	0.6914	7.773	235938.5	1
wk1_s_trap_1	904	861	4.6976	0.32278	3.7	2350400	41134000	0	0.087159	1_s_trap_1	3.926	12.39	12.39	94.3	84.06	4.579	0	4.579	0.007937	0.1733	0.4031	0.02381	5.906	0.6823	7.773	220902.3	1
wk1_s_trap_1	905	862	4.703	0.32387	3.6	2158900	36579000	0	0.086793	1_s_trap_1	3.926	12.37	12.37	94.38	84.13	4.582	0	4.582	0.007937	0.1732	0.4038	0.02381	5.896	0.6683	7.773	198055.4	1
wk1_s_trap_1	906	863	4.7084	0.32372	4.3	2195400	38004000	0	0.086427	1_s_trap_1	3.925	12.36	12.36	94.45	84.2	4.585	0	4.585	0.007937	0.1731	0.4045	0.02381	5.885	0.6905	7.773	234493.8	1
wk1_s_trap_1	907	864	4.7138	0.32227	4.1	2475300	40789000	0	0.08606	1_s_trap_1	3.924	12.34	12.34	94.53	84.26	4.588	0	4.588	0.007937	0.173	0.4053	0.02381	5.875	0.6941	7.773	240255.8	1
wk1_s_trap_1	908	865	4.7191	0.32312	3.6	2135600	39417000	0	0.085695	1_s_trap_1	3.924	12.33	12.33	94.61	84.33	4.59	0	4.59	0.007937	0.1729	0.406	0.02381	5.865	0.6737	7.773	206798	1
wk1_s_trap_1	909	866	4.7245	0.32301	4	2177700	39472000	0	0.085329	1_s_trap_1	3.923	12.31	12.31	94.68	84.4	4.593	0	4.593	0.007937	0.1728	0.4067	0.02381	5.855	0.6857	7.773	226615.6	1
wk1_s_trap_1	910	867	4.7299	0.32261	3.9	2295600	38312000	0	0.084964	1_s_trap_1	3.923	12.3	12.3	94.76	84.47	4.596	0	4.596	0.007937	0.1727	0.4074	0.02381	5.844	0.6811	7.773	219040	1
wk1_s_trap_1	911	868	4.7353	0.32275	3.9	2294400	42167000	0	0.084598	1_s_trap_1	3.922	12.28	12.28	94.83	84.54	4.598	0	4.598	0.007937	0.1726	0.4081	0.02381	5.834	0.6912	7.773	235502.5	1
wk1_s_trap_1	912	869	4.7407	0.32301	3.7	2312100	39159000	0	0.084233	1_s_trap_1	3.922	12.27	12.27	94.91	84.61	4.601	0	4.601	0.007937	0.1725	0.4088	0.02381	5.824	0.6766	7.773	211621.7	1
wk1_s_trap_1	913	870	4.7461	0.32275	3.9	2203500	39907000	0	0.083867	1_s_trap_1	3.921	12.25	12.25	94.99	84.68	4.604	0	4.604	0.007937	0.1724	0.4095	0.02381	5.814	0.6863	7.773	227599	1
wk1_s_trap_1	914	871	4.7514	0.32175	3.7	2388100	39980000	0	0.083502	1_s_trap_1	3.92	12.23	12.23	95.06	84.75	4.607	0	4.607	0.007937	0.1723	0.4102	0.02381	5.804	0.6794	7.773	216288.3	1
wk1_s_trap_1	915	872	4.7568	0.43788	3.4	2383800	40944000	1	0.083137	1_s_trap_1	3.92	12.22	12.22	95.14	84.82	4.609	0	4.609	0.007937	0.1722	0.411	0.02381	5.794	0.6733	7.72	206148.8	1
wk1_s_trap_1	917	873	4.7641	0.32799	3.9	2220200	35240000	0	0.082642	1_s_trap_1	3.919	12.2	12.2	95.24	84.91	4.613	0	4.613	0.007937	0.1721	0.4119	0.02381	5.78	0.6727	7.72	205154.7	1
wk1_s_trap_1	918	874	4.7696	0.32438	4.3	2269400	38998000	0	0.08227	1_s_trap_1	3.918	12.18	12.18	95.32	84.98	4.616	0	4.616	0.007937	0.1719	0.4126	0.02381	5.77	0.6943	7.72	240727.9	1
wk1_s_trap_1	919	875	4.775	0.32287	4	2100100	38066000	0	0.081903	1_s_trap_1	3.918	12.17	12.17	95.4	85.05	4.618	0	4.618	0.007937	0.1718	0.4134	0.02381	5.76	0.6835	7.72	222923	1
wk1_s_trap_1	920	876	4.7803	0.32249	3.9	2176000	37705000	0	0.081537	1_s_trap_1	3.917	12.15	12.15	95.47	85.12	4.621	0	4.621	0.007937	0.1717	0.4141	0.02381	5.75	0.6795	7.72	216422.2	1
wk1_s_trap_1	921	877	4.7857	0.32301	3.9	2166500	39430000	0	0.081172	1_s_trap_1	3.917	12.14	12.14	95.55	85.19	4.624	0	4.624	0.007937	0.1716	0.4148	0.02381	5.74	0.6847	7.72	224962.9	1
wk1_s_trap_1	922	878	4.7911	0.32338	3.9	1952100	37373000	0	0.080807	1_s_trap_1	3.916	12.12	12.12	95.62	85.26	4.626	0	4.626	0.007937	0.1715	0.4155	0.02381	5.73	0.6764	7.72	211346.2	1
wk1_s_trap_1	923	879	4.7965	0.43699	4	2127200	39377000	1	0.08044	1_s_trap_1	3.915	12.11	12.11	95.7	85.33	4.629	0	4.629	0.007937	0.1714	0.4162	0.02381	5.721	0.6867	7.72	228256.3	1
wk1_s_trap_1	925	880	4.8038	0.32713	4.1	2138800	34023000	0	0.079946	1_s_trap_1	3.915	12.09	12.09	95.8	85.42	4.633	0	4.633	0.007937	0.1713	0.4172	0.02381	5.707	0.6731	7.72	205880.2	1
wk1_s_trap_1	926	881	4.8092	0.34289	4.3	1986100	33747000	1	0.079575	1_s_trap_1	3.914	12.07	12.07	95.88	85.49	4.636	0	4.636	0.007937	0.1712	0.4179	0.02381	5.698	0.6776	7.72	213217.4	1
wk1_s_trap_1	928	882	4.8149	0.32762	4.4	2177700	39868000	0	0.079187	1_s_trap_1	3.913	12.05	12.05	95.96	85.57	4.638	0	4.638	0.007937	0.1711	0.4186	0.02381	5.687	0.6999	7.72	249780.2	1
wk1_s_trap_1	929	883	4.8204	0.43699	4	2289900	41621000	1	0.078816	1_s_trap_1	3.913	12.04	12.04	96.04	85.64	4.641	0	4.641	0.007937	0.171	0.4194	0.02381	5.678	0.6929	7.72	238297.3	1
wk1_s_trap_1	931	884	4.8277	0.32713	3.8	2305300	37894000	0	0.078321	1_s_trap_1	3.912	12.02	12.02	96.14	85.73	4.645	0	4.645	0.007937	0.1709	0.4203	0.02381	5.664	0.6766	7.72	211573	1
wk1_s_trap_1	932	885	4.8331	0.32212	4	2329300	41587000	0	0.077951	1_s_trap_1	3.911	12	12	96.22	85.8	4.648	0	4.648	0.007937	0.1708	0.4211	0.02381	5.655	0.6925	7.72	237721.8	1
wk1_s_trap_1	933	886	4.8385	0.32261	3.7	2271300	41504000	0	0.077586	1_s_trap_1	3.911	11.99	11.99	96.3	85.87	4.65	0	4.65	0.007937	0.1707	0.4218	0.02381	5.645	0.6833	7.677	222577.4	1
wk1_s_trap_1	934	887	4.8439	0.32275	3.7	2146100	36249000	0	0.077221	1_s_trap_1	3.91	11.97	11.97	96.37	85.94	4.653	0	4.653	0.007937	0.1706	0.4225	0.02381	5.636	0.67	7.677	200823.3	1
wk1_s_trap_1	935	888	4.8493	0.32275	3.9	2149800	41554000	0	0.076855	1_s_trap_1	3.91	11.96	11.96	96.45	86.01	4.656	0	4.656	0.007937	0.1705	0.4232	0.02381	5.626	0.6893	7.677	232478.3	1
wk1_s_trap_1	936	889	4.8546	0.32287	3.8	2297200	38028000	0	0.07649	1_s_trap_1	3.909	11.94	11.94	96.52	86.08	4.658	0	4.658	0.007937	0.1704	0.4239	0.02381	5.617	0.6784	7.677	214500.8	1
wk1_s_trap_1	937	890	4.86	0.3229	3.9	2189700	38302000	0	0.076124	1_s_trap_1	3.909	11.92	11.92	96.6	86.14	4.661	0	4.661	0.007937	0.1703	0.4246	0.02381	5.607	0.6811	7.677	219002.4	1
wk1_s_trap_1	938	891	4.8654	0.32298	3.9	2226300	38045000	0	0.075759	1_s_trap_1	3.908	11.91	11.91	96.68	86.21	4.664	0	4.664	0.007937	0.1702	0.4253	0.02381	5.598	0.6807	7.677	218293.7	1
wk1_s_trap_1	939	892	4.8708	0.3229	4	2030400	36682000	0	0.075393	1_s_trap_1	3.907	11.89	11.89	96.75	86.28	4.667	0	4.667	0.007937	0.1701	0.426	0.02381	5.589	0.6775	7.677	213107.5	1
wk1_s_trap_1	940	893	4.8762	0.3235	3.9	2231300	39350000	0	0.075028	1_s_trap_1	3.907	11.88	11.88	96.83	86.35	4.669	0	4.669	0.007937	0.17	0.4267	0.02381	5.579	0.6844	7.677	224493.9	1
wk1_s_trap_1	941	894	4.8816	0.32301	4	2140800	38789000	0	0.074661	1_s_trap_1	3.906	11.86	11.86	96.9	86.42	4.672	0	4.672	0.007937	0.1699	0.4275	0.02381	5.57	0.6837	7.677	223212.2	1
wk1_s_trap_1	942	895	4.8869	0.52088	4	2086600	35166000	2	0.074296	1_s_trap_1	3.906	11.85	11.85	96.98	86.49	4.675	0	4.675	0.007937	0.1698	0.4282	0.02381	5.561	0.6729	7.677	205511.8	1
wk1_s_trap_1	945	896	4.8956	0.32762	4.2	2142900	34986000	0	0.073706	1_s_trap_1	3.905	11.82	11.82	97.1	86.6	4.679	0	4.679	0.007937	0.1696	0.4293	0.02381	5.546	0.6797	7.677	216706.9	1
wk1_s_trap_1	946	897	4.9011	0.439	4.3	2427300	38391000	1	0.073335	1_s_trap_1	3.904	11.81	11.81	97.18	86.67	4.682	0	4.682	0.007937	0.1695	0.43	0.02381	5.537	0.6927	7.677	238021.6	1
wk1_s_trap_1	948	898	4.9084	0.32799	3.9	2125000	33601000	0	0.072838	1_s_trap_1	3.903	11.79	11.79	97.28	86.77	4.685	0	4.685	0.007937	0.1694	0.431	0.02381	5.524	0.6668	7.677	195573.6	1
wk1_s_trap_1	949	899	4.9139	0.32327	4.6	2038700	35828000	0	0.072467	1_s_trap_1	3.903	11.77	11.77	97.36	86.84	4.688	0	4.688	0.007937	0.1693	0.4317	0.02381	5.515	0.6921	7.677	237106.8	1
wk1_s_trap_1	950	900	4.9193	0.32338	4.1	2220400	38776000	0	0.0721	1_s_trap_1	3.902	11.75	11.75	97.44	86.91	4.691	0	4.691	0.007937	0.1692	0.4324	0.02381	5.506	0.6886	7.677	231315.3	1
wk1_s_trap_1	951	901	4.9246	0.32413	3.9	2003000	33812000	0	0.071734	1_s_trap_1	3.902	11.74	11.74	97.51	86.98	4.694	0	4.694	0.007937	0.1691	0.4332	0.02381	5.497	0.6686	7.677	198508.8	1
wk1_s_trap_1	952	902	4.9301	0.32401	4.4	2152200	35187000	0	0.071367	1_s_trap_1	3.901	11.72	11.72	97.59	87.05	4.696	0	4.696	0.007937	0.169	0.4339	0.02381	5.488	0.6848	7.677	225153.3	1
wk1_s_trap_1	953	903	4.9355	0.32335	4.3	2286400	38226000	0	0.071001	1_s_trap_1	3.9	11.71	11.71	97.67	87.11	4.699	0	4.699	0.007937	0.1689	0.4346	0.02381	5.479	0.6913	7.677	235676.3	1
wk1_s_trap_1	954	904	4.9408	0.32312	4.1	2367300	37288000	0	0.070634	1_s_trap_1	3.9	11.69	11.69	97.74	87.18	4.702	0	4.702	0.007937	0.1688	0.4353	0.02381	5.47	0.6818	7.677	220220.9	1
wk1_s_trap_1	955	905	4.9462	0.32201	4	2346500	40005000	0	0.070269	1_s_trap_1	3.899	11.68	11.68	97.82	87.25	4.704	0	4.704	0.007937	0.1687	0.436	0.02381	5.461	0.6891	7.677	232127.2	1
wk1_s_trap_1	956	906	4.9516	0.32238	3.5	2428500	39379000	0	0.069904	1_s_trap_1	3.899	11.67	11.67	97.89	87.32	4.707	0	4.707	0.007937	0.1686	0.4365	0.02381	5.455	0.6715	7.677	203253	1
wk1_s_trap_1	957	907	4.957	0.32324	3.7	2158400	35846000	0	0.069539	1_s_trap_1	3.9	11.67	11.67	97.95	87.37	4.711	0	4.711	0.007937	0.1685	0.4365	0.02381	5.455	0.6684	7.677	198145	1
wk1_s_trap_1	958	908	4.9624	0.32301	4.1	2261500	37774000	0	0.069173	1_s_trap_1	3.9	11.67	11.67	98.02	87.43	4.715	0	4.715	0.007937	0.1683	0.4365	0.02381	5.455	0.6837	7.677	223344.9	1
wk1_s_trap_1	959	909	4.9677	0.32364	4	2183900	35842000	0	0.068807	1_s_trap_1	3.901	11.67	11.67	98.08	87.49	4.719	0	4.719	0.007937	0.1682	0.4365	0.02381	5.455	0.6762	7.677	210928.5	1
wk1_s_trap_1	960	910	4.9731	0.3235	4.3	2168500	35486000	0	0.068441	1_s_trap_1	3.902	11.67	11.67	98.14	87.54	4.722	0	4.722	0.007937	0.1681	0.4365	0.02381	5.455	0.6827	7.677	221655.9	1
wk1_s_trap_1	961	911	4.9785	0.32413	4.2	2283400	36403000	0	0.068075	1_s_trap_1	3.902	11.68	11.68	98.21	87.6	4.726	0	4.726	0.007937	0.1679	0.4365	0.02381	5.455	0.6826	7.677	221418.9	1
wk1_s_trap_1	962	912	4.9839	0.34286	4.3	2312000	38330000	1	0.067708	1_s_trap_1	3.903	11.68	11.68	98.27	87.65	4.73	0	4.73	0.007937	0.1678	0.4365	0.02381	5.455	0.6906	7.677	234541.3	1
wk1_s_trap_1	964	913	4.9896	0.3275	4	2311200	36645000	0	0.067319	1_s_trap_1	3.904	11.68	11.68	98.34	87.71	4.734	0	4.734	0.007937	0.1677	0.4365	0.02381	5.455	0.6797	7.677	216699.1	1
wk1_s_trap_1	965	914	4.9951	0.32324	4.1	2460200	38601000	0	0.066949	1_s_trap_1	3.905	11.68	11.68	98.4	87.77	4.737	0	4.737	0.007937	0.1675	0.4365	0.02381	5.455	0.6876	7.677	229696.5	1
wk1_s_trap_1	966	915	5.0005	0.32327	3.8	2217100	38553000	0	0.066583	1_s_trap_1	3.905	11.68	11.68	98.46	87.83	4.741	0	4.741	0.007937	0.1674	0.4365	0.02381	5.455	0.6785	7.677	214668.8	1
wk1_s_trap_1	967	916	5.0059	0.32312	3.9	2313700	38194000	0	0.066217	1_s_trap_1	3.906	11.68	11.68	98.53	87.88	4.745	0	4.745	0.007937	0.1673	0.4365	0.02381	5.455	0.682	7.672	220523.1	1
wk1_s_trap_1	968	917	5.0113	0.32387	4	2261000	32008000	0	0.065851	1_s_trap_1	3.907	11.68	11.68	98.59	87.94	4.748	0	4.748	0.007937	0.1671	0.4365	0.02381	5.455	0.6648	7.672	192346.5	1
wk1_s_trap_1	969	918	5.0167	0.32327	4.3	2204500	36941000	0	0.065484	1_s_trap_1	3.907	11.69	11.69	98.65	87.99	4.752	0	4.752	0.007937	0.167	0.4365	0.02381	5.455	0.689	7.672	231896.5	1
wk1_s_trap_1	970	919	5.022	0.32338	4	2343600	37661000	0	0.065118	1_s_trap_1	3.908	11.69	11.69	98.72	88.05	4.756	0	4.756	0.007937	0.1669	0.4365	0.02381	5.455	0.68	7.672	217213.7	1
wk1_s_trap_1	971	920	5.0274	0.3245	4.1	2132200	36631000	0	0.064752	1_s_trap_1	3.909	11.69	11.69	98.78	88.11	4.76	0	4.76	0.007937	0.1667	0.4365	0.02381	5.455	0.6795	7.672	216404	1
wk1_s_trap_1	972	921	5.0328	0.32398	4.5	2180400	34156000	0	0.064384	1_s_trap_1	3.909	11.69	11.69	98.84	88.16	4.763	0	4.763	0.007937	0.1666	0.4365	0.02381	5.455	0.6835	7.672	222861.7	1
wk1_s_trap_1	973	922	5.0382	0.3239	4.2	2263200	34279000	0	0.064018	1_s_trap_1	3.91	11.69	11.69	98.9	88.22	4.767	0	4.767	0.007937	0.1665	0.4365	0.02381	5.455	0.6778	7.672	213533.2	1
wk1_s_trap_1	974	923	5.0436	0.32298	4.3	2259800	36331000	0	0.063651	1_s_trap_1	3.911	11.69	11.69	98.97	88.28	4.771	0	4.771	0.007937	0.1664	0.4365	0.02381	5.455	0.6853	7.672	225939.1	1
wk1_s_trap_1	975	924	5.049	0.32338	4.1	2227700	34608000	0	0.063285	1_s_trap_1	3.911	11.7	11.7	99.03	88.33	4.774	0	4.774	0.007937	0.1662	0.4365	0.02381	5.455	0.6753	7.672	209531.7	1
wk1_s_trap_1	976	925	5.0544	0.32413	4.1	1984600	33257000	0	0.062919	1_s_trap_1	3.912	11.7	11.7	99.09	88.39	4.778	0	4.778	0.007937	0.1661	0.4365	0.02381	5.455	0.67	7.672	200851.8	1
wk1_s_trap_1	977	926	5.0598	0.32364	4.6	2045400	35119000	0	0.062552	1_s_trap_1	3.913	11.7	11.7	99.16	88.44	4.782	0	4.782	0.007937	0.166	0.4365	0.02381	5.455	0.6884	7.672	230926.7	1
wk1_s_trap_1	978	927	5.0652	0.32461	4.2	2099000	33993000	0	0.062186	1_s_trap_1	3.914	11.7	11.7	99.22	88.5	4.786	0	4.786	0.007937	0.1658	0.4365	0.02381	5.455	0.6766	7.672	211600.8	1
wk1_s_trap_1	979	928	5.0706	0.3235	4.8	2148900	35595000	0	0.061818	1_s_trap_1	3.914	11.7	11.7	99.28	88.56	4.789	0	4.789	0.007937	0.1657	0.4365	0.02381	5.455	0.6955	7.672	242691.8	1
wk1_s_trap_1	980	929	5.076	0.43688	4.1	2245700	37354000	1	0.061452	1_s_trap_1	3.915	11.7	11.7	99.35	88.61	4.793	0	4.793	0.007937	0.1656	0.4365	0.02381	5.455	0.6834	7.672	222727.3	1
wk1_s_trap_1	982	930	5.0833	0.3275	3.8	2378100	33416000	0	0.060957	1_s_trap_1	3.916	11.71	11.71	99.43	88.69	4.798	0	4.798	0.007937	0.1654	0.4365	0.02381	5.455	0.6654	7.672	193313.9	1
wk1_s_trap_1	983	931	5.0887	0.43814	4.3	2330900	36459000	1	0.060586	1_s_trap_1	3.917	11.71	11.71	99.5	88.74	4.802	0	4.802	0.007937	0.1653	0.4365	0.02381	5.455	0.6857	7.672	226570.1	1
wk1_s_trap_1	985	932	5.0961	0.34275	4.1	2198800	33289000	1	0.06009	1_s_trap_1	3.917	11.71	11.71	99.58	88.82	4.807	0	4.807	0.007937	0.1651	0.4365	0.02381	5.455	0.6709	7.672	202330.4	1
wk1_s_trap_1	987	933	5.1018	0.32862	4.7	2237700	33318000	0	0.059702	1_s_trap_1	3.918	11.71	11.71	99.65	88.88	4.811	0	4.811	0.007937	0.165	0.4365	0.02381	5.455	0.6851	7.672	225584.1	1
wk1_s_trap_1	988	934	5.1072	0.32312	4.5	2223000	38363000	0	0.05933	1_s_trap_1	3.919	11.71	11.71	99.71	88.94	4.815	0	4.815	0.007937	0.1648	0.4365	0.02381	5.455	0.6988	7.672	247953.3	1
wk1_s_trap_1	989	935	5.1126	0.32375	3.8	2179500	36618000	0	0.058964	1_s_trap_1	3.92	11.71	11.71	99.77	88.99	4.818	0	4.818	0.007937	0.1647	0.4365	0.02381	5.455	0.6729	7.672	205524.9	1
wk1_s_trap_1	990	936	5.118	0.3235	4.3	2182700	34902000	0	0.058598	1_s_trap_1	3.92	11.72	11.72	99.84	89.05	4.822	0	4.822	0.007937	0.1646	0.4365	0.02381	5.455	0.6796	7.672	216551.5	1
wk1_s_trap_1	991	937	5.1234	0.32327	4.3	2155400	36474000	0	0.058231	1_s_trap_1	3.921	11.72	11.72	99.9	89.1	4.826	0	4.826	0.007937	0.1645	0.4365	0.02381	5.455	0.6868	7.672	228420.2	1
wk1_s_trap_1	992	938	5.1288	0.32335	4.1	2206800	36708000	0	0.057865	1_s_trap_1	3.922	11.72	11.72	99.96	89.16	4.829	0	4.829	0.007937	0.1643	0.4365	0.02381	5.455	0.6809	7.672	218740.8	1
wk1_s_trap_1	993	939	5.1342	0.32327	4.1	2217000	37155000	0	0.057499	1_s_trap_1	3.922	11.72	11.72	100	89.22	4.833	0	4.833	0.007937	0.1642	0.4365	0.02381	5.455	0.6814	7.672	219517	1
wk1_s_trap_1	994	940	5.1396	0.32461	4	2037300	32142000	0	0.057133	1_s_trap_1	3.923	11.72	11.72	100.1	89.27	4.837	0	4.837	0.007937	0.1641	0.4365	0.02381	5.455	0.6642	7.672	191338.5	1
wk1_s_trap_1	995	941	5.145	0.34275	4.6	2230600	35576000	1	0.056766	1_s_trap_1	3.924	11.72	11.72	100.2	89.33	4.84	0	4.84	0.007937	0.164	0.4365	0.02381	5.455	0.6916	7.672	236284.4	1
wk1_s_trap_1	997	942	5.1507	0.32802	4.5	2131900	31799000	0	0.056378	1_s_trap_1	3.924	11.73	11.73	100.2	89.39	4.844	0	4.844	0.007937	0.1638	0.4365	0.02381	5.455	0.6745	7.672	208101.9	1
wk1_s_trap_1	998	943	5.1562	0.34286	4.6	2277200	35496000	1	0.056006	1_s_trap_1	3.925	11.73	11.73	100.3	89.45	4.848	0	4.848	0.007937	0.1637	0.4365	0.02381	5.455	0.6906	7.672	234621	1
wk1_s_trap_1	1000	944	5.1619	0.32799	4.3	2329800	33366000	0	0.055618	1_s_trap_1	3.926	11.73	11.73	100.4	89.5	4.852	0	4.852	0.007937	0.1636	0.4365	0.02381	5.455	0.6765	7.672	211486.6	1
wk1_s_trap_1	1001	945	5.1673	0.3235	4.5	2291500	36057000	0	0.055247	1_s_trap_1	3.927	11.73	11.73	100.4	89.56	4.856	0	4.856	0.007937	0.1634	0.4365	0.02381	5.455	0.6884	7.672	230944.3	1
wk1_s_trap_1	1002	946	5.1727	0.32327	4.2	2216400	38671000	0	0.05488	1_s_trap_1	3.927	11.73	11.73	100.5	89.62	4.86	0	4.86	0.007937	0.1633	0.4365	0.02381	5.455	0.6915	7.642	236119	1
wk1_s_trap_1	1003	947	5.1781	0.32424	4	2138900	32761000	0	0.054514	1_s_trap_1	3.928	11.73	11.73	100.5	89.67	4.863	0	4.863	0.007937	0.1632	0.4365	0.02381	5.455	0.6684	7.642	198126.6	1
wk1_s_trap_1	1004	948	5.1835	0.32364	4.4	2250700	35781000	0	0.054147	1_s_trap_1	3.929	11.74	11.74	100.6	89.73	4.867	0	4.867	0.007937	0.1631	0.4365	0.02381	5.455	0.6861	7.642	227195.8	1
wk1_s_trap_1	1005	949	5.1889	0.32487	4.2	2272900	36405000	0	0.053781	1_s_trap_1	3.929	11.74	11.74	100.7	89.79	4.871	0	4.871	0.007937	0.1629	0.4365	0.02381	5.455	0.6825	7.642	221223.8	1
wk1_s_trap_1	1006	950	5.1943	0.3235	4.5	2337300	35642000	0	0.053413	1_s_trap_1	3.93	11.74	11.74	100.7	89.84	4.874	0	4.874	0.007937	0.1628	0.4365	0.02381	5.455	0.6886	7.642	231226.2	1
wk1_s_trap_1	1007	951	5.1997	0.32401	4.2	2363900	35012000	0	0.053047	1_s_trap_1	3.931	11.74	11.74	100.8	89.9	4.878	0	4.878	0.007937	0.1627	0.4365	0.02381	5.455	0.6776	7.642	213189.1	1
wk1_s_trap_1	1008	952	5.2051	0.32398	4.4	2211200	36823000	0	0.05268	1_s_trap_1	3.931	11.74	11.74	100.9	89.95	4.882	0	4.882	0.007937	0.1626	0.4365	0.02381	5.455	0.6875	7.642	229477.3	1
wk1_s_trap_1	1009	953	5.2105	0.32475	4.3	1972300	30909000	0	0.052313	1_s_trap_1	3.932	11.74	11.74	100.9	90.01	4.886	0	4.886	0.007937	0.1624	0.4365	0.02381	5.455	0.669	7.642	199163.3	1
wk1_s_trap_1	1010	954	5.2159	0.32375	4.9	2195900	34474000	0	0.051945	1_s_trap_1	3.933	11.74	11.74	101	90.07	4.889	0	4.889	0.007937	0.1623	0.4365	0.02381	5.455	0.6942	7.642	240450.2	1
wk1_s_trap_1	1011	955	5.2213	0.3235	4.4	2227200	37435000	0	0.051579	1_s_trap_1	3.934	11.75	11.75	101	90.12	4.893	0	4.893	0.007937	0.1622	0.4365	0.02381	5.455	0.6909	7.642	235031.5	1
wk1_s_trap_1	1012	956	5.2267	0.3239	4.1	2263700	36263000	0	0.051213	1_s_trap_1	3.934	11.75	11.75	101.1	90.18	4.897	0	4.897	0.007937	0.1621	0.4365	0.02381	5.455	0.6804	7.642	217789	1
wk1_s_trap_1	1013	957	5.2321	0.32513	4.4	2274400	31222000	0	0.050846	1_s_trap_1	3.935	11.75	11.75	101.2	90.23	4.9	0	4.9	0.007937	0.162	0.4365	0.02381	5.455	0.6702	7.642	201103.1	1
wk1_s_trap_1	1014	958	5.2375	0.32361	5.1	2268000	35702000	0	0.050478	1_s_trap_1	3.936	11.75	11.75	101.2	90.29	4.904	0	4.904	0.007937	0.1618	0.4365	0.02381	5.455	0.7034	7.642	258422.1	1
wk1_s_trap_1	1015	959	5.2429	0.32513	4.1	2321300	36132000	0	0.050111	1_s_trap_1	3.936	11.75	11.75	101.3	90.35	4.908	0	4.908	0.007937	0.1617	0.4365	0.02381	5.455	0.6797	7.642	216767.5	1
wk1_s_trap_1	1016	960	5.2484	0.32387	4.3	2474600	38557000	0	0.049743	1_s_trap_1	3.937	11.75	11.75	101.4	90.4	4.912	0	4.912	0.007937	0.1616	0.4365	0.02381	5.455	0.6908	7.642	234856.3	1
wk1_s_trap_1	1017	961	5.2538	0.32375	4.2	2299000	36635000	0	0.049377	1_s_trap_1	3.938	11.76	11.76	101.4	90.46	4.917	0	4.917	0.008036	0.1634	0.4372	0.02381	5.446	0.6841	7.642	223845.4	1
wk1_s_trap_1	1018	962	5.2592	0.32338	4.2	2278800	38316000	0	0.04901	1_s_trap_1	3.938	11.76	11.76	101.5	90.52	4.922	0	4.922	0.008179	0.1662	0.4382	0.02381	5.433	0.6873	7.642	229185.5	1
wk1_s_trap_1	1019	963	5.2645	0.32338	4	2392200	37016000	0	0.048644	1_s_trap_1	3.939	11.76	11.76	101.6	90.58	4.928	0	4.928	0.008321	0.1689	0.4392	0.02381	5.421	0.6794	7.642	216229.4	1
wk1_s_trap_1	1020	964	5.2699	0.314	4.1	2208200	37119000	0	0.048278	1_s_trap_1	3.94	11.76	11.76	101.6	90.64	4.933	0	4.933	0.008464	0.1716	0.4402	0.02381	5.409	0.6819	7.642	220389.7	1
wk1_s_trap_1	1021	965	5.2752	0.32324	4.3	2343100	37779000	0	0.047922	1_s_trap_1	3.941	11.76	11.76	101.7	90.7	4.939	0	4.939	0.008602	0.1742	0.4412	0.02381	5.397	0.6909	7.642	235040	1
wk1_s_trap_1	1022	966	5.2806	0.3229	4.1	2379400	37187000	0	0.047556	1_s_trap_1	3.941	11.76	11.76	101.8	90.76	4.944	0	4.944	0.008745	0.1769	0.4422	0.02381	5.385	0.6822	7.642	220855.7	1
wk1_s_trap_1	1023	967	5.2859	0.32324	3.8	2407200	36101000	0	0.047191	1_s_trap_1	3.942	11.76	11.76	101.9	90.82	4.95	0	4.95	0.008887	0.1795	0.4432	0.02381	5.373	0.673	7.642	205687.6	1
wk1_s_trap_1	1024	968	5.2913	0.31414	4.1	2211000	36463000	0	0.046825	1_s_trap_1	3.943	11.76	11.76	101.9	90.88	4.955	0	4.955	0.00903	0.1822	0.4442	0.02381	5.361	0.6812	7.642	219175.6	1
wk1_s_trap_1	1025	969	5.2966	0.32335	4.2	2406200	36690000	0	0.046469	1_s_trap_1	3.944	11.76	11.76	102	90.93	4.961	0	4.961	0.009168	0.1848	0.4451	0.02381	5.349	0.6844	7.642	224448.3	1
wk1_s_trap_1	1026	970	5.3019	0.31351	4.2	2442100	35895000	0	0.046103	1_s_trap_1	3.944	11.76	11.76	102.1	90.99	4.966	0	4.966	0.009311	0.1875	0.4461	0.02381	5.337	0.682	7.642	220456.5	1
wk1_s_trap_1	1027	971	5.3072	0.32524	4.1	2097800	32132000	0	0.045748	1_s_trap_1	3.945	11.76	11.76	102.1	91.05	4.972	0	4.972	0.009449	0.1901	0.4471	0.02381	5.325	0.6663	7.642	194706.3	1
wk1_s_trap_1	1028	972	5.3126	0.31514	5	2150500	34255000	0	0.04538	1_s_trap_1	3.946	11.76	11.76	102.2	91.11	4.977	0	4.977	0.009592	0.1927	0.4481	0.02381	5.313	0.6966	7.642	244458	1
wk1_s_trap_1	1029	973	5.3178	0.34275	4.6	2346500	36854000	1	0.045023	1_s_trap_1	3.946	11.76	11.76	102.3	91.17	4.983	0	4.983	0.009731	0.1953	0.4491	0.02381	5.302	0.6937	7.642	239663.6	1
wk1_s_trap_1	1031	974	5.3236	0.32713	4	2348500	34091000	0	0.044635	1_s_trap_1	3.947	11.76	11.76	102.4	91.23	4.989	0	4.989	0.009883	0.1981	0.4501	0.02381	5.289	0.6721	7.642	204303.3	1
wk1_s_trap_1	1032	975	5.329	0.32372	4.1	2253700	35285000	0	0.044264	1_s_trap_1	3.948	11.76	11.76	102.4	91.29	4.994	0	4.994	0.01003	0.2008	0.4511	0.02381	5.278	0.6779	7.642	213695.5	1
wk1_s_trap_1	1033	976	5.3344	0.32364	4.2	2410300	36258000	0	0.043898	1_s_trap_1	3.949	11.76	11.76	102.5	91.35	5	0	5	0.01017	0.2034	0.4521	0.02381	5.266	0.6823	7.642	220925.6	1
wk1_s_trap_1	1034	977	5.3398	0.3235	4.3	2463700	37171000	0	0.043531	1_s_trap_1	3.949	11.76	11.76	102.6	91.41	5.005	0	5.005	0.01031	0.206	0.4531	0.02381	5.254	0.6875	7.64	229432.1	1
wk1_s_trap_1	1035	978	5.3452	0.32413	4.1	2380700	34034000	0	0.043165	1_s_trap_1	3.95	11.76	11.76	102.7	91.47	5.011	0	5.011	0.01045	0.2086	0.4541	0.02381	5.243	0.6733	7.64	206138.9	1
wk1_s_trap_1	1036	979	5.3506	0.32387	4.6	2472700	35743000	0	0.042798	1_s_trap_1	3.951	11.76	11.76	102.7	91.53	5.016	0	5.016	0.0106	0.2113	0.4551	0.02381	5.231	0.6907	7.64	234785.9	1
wk1_s_trap_1	1037	980	5.356	0.32364	4.2	2386200	38157000	0	0.042431	1_s_trap_1	3.952	11.76	11.76	102.8	91.59	5.022	0	5.022	0.01074	0.2139	0.4561	0.02381	5.22	0.6872	7.64	228929	1
wk1_s_trap_1	1038	981	5.3614	0.32324	4	2247500	37220000	0	0.042065	1_s_trap_1	3.952	11.76	11.76	102.9	91.65	5.028	0	5.028	0.01088	0.2165	0.4571	0.02381	5.208	0.6791	7.64	215764.4	1
wk1_s_trap_1	1039	982	5.3668	0.32413	4.1	2172800	33706000	0	0.041699	1_s_trap_1	3.953	11.76	11.76	102.9	91.71	5.033	0	5.033	0.01103	0.2191	0.4581	0.02381	5.197	0.6735	7.64	206575	1
wk1_s_trap_1	1040	983	5.3722	0.32375	4.5	2180900	35849000	0	0.041332	1_s_trap_1	3.954	11.76	11.76	103	91.77	5.039	0	5.039	0.01117	0.2217	0.4591	0.02381	5.186	0.6893	7.64	232422.7	1
wk1_s_trap_1	1041	984	5.3776	0.32375	4.4	2184500	35913000	0	0.040965	1_s_trap_1	3.955	11.76	11.76	103.1	91.82	5.044	0	5.044	0.01131	0.2242	0.4601	0.02381	5.174	0.6853	7.64	225943.9	1
wk1_s_trap_1	1042	985	5.383	0.32327	4.4	2332100	36479000	0	0.040599	1_s_trap_1	3.955	11.76	11.76	103.2	91.88	5.05	0	5.05	0.01145	0.2268	0.4611	0.02381	5.163	0.6877	7.64	229867.2	1
wk1_s_trap_1	1043	986	5.3884	0.32312	4.1	2422300	38690000	0	0.040233	1_s_trap_1	3.956	11.76	11.76	103.2	91.94	5.055	0	5.055	0.0116	0.2294	0.4621	0.02381	5.152	0.6884	7.64	231056.7	1
wk1_s_trap_1	1044	987	5.3937	0.3235	3.9	2311900	37827000	0	0.039867	1_s_trap_1	3.957	11.77	11.77	103.3	92	5.061	0	5.061	0.01174	0.232	0.4631	0.02381	5.141	0.6797	7.64	216674.1	1
wk1_s_trap_1	1045	988	5.3991	0.32249	4.1	2353500	37225000	0	0.039501	1_s_trap_1	3.957	11.77	11.77	103.4	92.06	5.067	0	5.067	0.01188	0.2345	0.4641	0.02381	5.13	0.685	7.64	225362.6	1
wk1_s_trap_1	1046	989	5.4045	0.32275	3.7	2448700	38665000	0	0.039136	1_s_trap_1	3.958	11.77	11.77	103.4	92.12	5.072	0	5.072	0.01202	0.2371	0.4651	0.02381	5.119	0.6745	7.64	208132.1	1
wk1_s_trap_1	1047	990	5.4099	0.34286	3.8	2241200	35404000	1	0.03877	1_s_trap_1	3.959	11.77	11.77	103.5	92.18	5.078	0	5.078	0.01217	0.2396	0.4661	0.02381	5.108	0.6686	7.64	198527.8	1
wk1_s_trap_1	1049	991	5.4156	0.32701	4.4	2372800	35798000	0	0.038382	1_s_trap_1	3.96	11.77	11.77	103.6	92.24	5.084	0	5.084	0.01232	0.2423	0.4672	0.02381	5.096	0.6866	7.64	228063.1	1
wk1_s_trap_1	1050	992	5.4211	0.43688	3.9	2612400	39555000	1	0.038012	1_s_trap_1	3.96	11.77	11.77	103.7	92.3	5.089	0	5.089	0.01246	0.2449	0.4682	0.02381	5.086	0.6849	7.64	225247.1	1
wk1_s_trap_1	1052	993	5.4283	0.34275	3.9	2346600	34602000	1	0.037517	1_s_trap_1	3.961	11.77	11.77	103.8	92.38	5.097	0	5.097	0.01265	0.2483	0.4695	0.02381	5.071	0.6701	7.64	200961.6	1
wk1_s_trap_1	1054	994	5.434	0.32813	4.3	2133400	28986000	0	0.037129	1_s_trap_1	3.962	11.77	11.77	103.8	92.45	5.103	0	5.103	0.01281	0.251	0.4706	0.02381	5.059	0.6615	7.64	186798.3	1
wk1_s_trap_1	1055	995	5.4395	0.32335	4.9	2324100	37213000	0	0.036757	1_s_trap_1	3.963	11.77	11.77	103.9	92.51	5.108	0	5.108	0.01295	0.2535	0.4716	0.02381	5.049	0.7039	7.64	259766.8	1
wk1_s_trap_1	1056	996	5.4449	0.43702	4	2413900	38164000	1	0.036391	1_s_trap_1	3.964	11.77	11.77	104	92.57	5.114	0	5.114	0.01309	0.256	0.4726	0.02381	5.038	0.6837	7.64	223288.8	1
wk1_s_trap_1	1058	997	5.4522	0.32787	4	2360600	35877000	0	0.035897	1_s_trap_1	3.965	11.77	11.77	104.1	92.65	5.121	0	5.121	0.01329	0.2594	0.474	0.02381	5.024	0.6753	7.64	209555.5	1
wk1_s_trap_1	1059	998	5.4577	0.32387	4.4	2318900	38842000	0	0.035525	1_s_trap_1	3.965	11.77	11.77	104.2	92.71	5.127	0	5.127	0.01343	0.2619	0.475	0.02381	5.013	0.696	7.64	243463.8	1
wk1_s_trap_1	1060	999	5.463	0.32275	3.9	2433600	40643000	0	0.035159	1_s_trap_1	3.966	11.77	11.77	104.2	92.77	5.133	0	5.133	0.01357	0.2644	0.476	0.02381	5.002	0.6876	7.64	229606.7	1
wk1_s_trap_1	1061	1000	5.4684	0.32324	3.8	2409900	38760000	0	0.034793	1_s_trap_1	3.967	11.77	11.77	104.3	92.82	5.138	0	5.138	0.01372	0.2669	0.477	0.02381	4.992	0.6794	7.64	216268.5	1
wk1_s_trap_1	1062	1001	5.4738	0.32338	3.9	2404100	40769000	0	0.034427	1_s_trap_1	3.968	11.77	11.77	104.4	92.88	5.144	0	5.144	0.01386	0.2694	0.478	0.02381	4.982	0.6879	7.64	230133.1	1
wk1_s_trap_1	1063	1002	5.4792	0.439	3.8	2300100	41095000	1	0.034061	1_s_trap_1	3.968	11.77	11.77	104.4	92.94	5.149	0	5.149	0.014	0.2719	0.479	0.02381	4.971	0.6867	7.64	228109.8	1
wk1_s_trap_1	1065	1003	5.4865	0.32639	3.9	2391400	37432000	0	0.033564	1_s_trap_1	3.969	11.77	11.77	104.5	93.02	5.157	0	5.157	0.01419	0.2752	0.4803	0.02381	4.957	0.6793	7.64	215993.4	1
wk1_s_trap_1	1066	1004	5.492	0.34275	3.9	2287200	39784000	1	0.033194	1_s_trap_1	3.97	11.77	11.77	104.6	93.08	5.162	0	5.162	0.01434	0.2777	0.4813	0.02381	4.947	0.6834	7.64	222796.6	1
wk1_s_trap_1	1068	1005	5.4977	0.32661	3.7	2422400	37812000	0	0.032806	1_s_trap_1	3.971	11.77	11.77	104.7	93.15	5.168	0	5.168	0.01449	0.2803	0.4824	0.02381	4.936	0.6735	7.64	206615.3	1
wk1_s_trap_1	1069	1006	5.5031	0.32238	4	2369000	38339000	0	0.032437	1_s_trap_1	3.972	11.77	11.77	104.8	93.21	5.174	0	5.174	0.01463	0.2828	0.4834	0.02381	4.926	0.6841	7.628	223842.2	1
wk1_s_trap_1	1070	1007	5.5085	0.32424	3.8	2313800	37571000	0	0.032072	1_s_trap_1	3.972	11.77	11.77	104.8	93.27	5.179	0	5.179	0.01477	0.2853	0.4844	0.02381	4.915	0.6777	7.628	213458.3	1
wk1_s_trap_1	1071	1008	5.5139	0.3229	4	2350100	40239000	0	0.031704	1_s_trap_1	3.973	11.77	11.77	104.9	93.32	5.185	0	5.185	0.01492	0.2877	0.4854	0.02381	4.905	0.6884	7.628	230984.5	1
wk1_s_trap_1	1072	1009	5.5193	0.52288	3.8	2296900	42156000	2	0.031339	1_s_trap_1	3.974	11.77	11.77	105	93.38	5.191	0	5.191	0.01506	0.2901	0.4864	0.02381	4.895	0.6871	7.628	228887.4	1
wk1_s_trap_1	1075	1010	5.528	0.3265	3.5	2270100	40389000	0	0.030747	1_s_trap_1	3.975	11.77	11.77	105.1	93.48	5.2	0	5.2	0.01529	0.2941	0.488	0.02381	4.879	0.6743	7.628	207926.2	1
wk1_s_trap_1	1076	1011	5.5334	0.32249	3.7	2429400	43721000	0	0.030377	1_s_trap_1	3.976	11.78	11.78	105.2	93.54	5.205	0	5.205	0.01543	0.2965	0.489	0.02381	4.869	0.6892	7.628	232301.6	1
wk1_s_trap_1	1077	1012	5.5388	0.32249	3.6	2392700	41470000	0	0.030012	1_s_trap_1	3.976	11.78	11.78	105.2	93.6	5.211	0	5.211	0.01558	0.2989	0.49	0.02381	4.859	0.6799	7.628	216982	1
wk1_s_trap_1	1078	1013	5.5442	0.32138	3.6	2482400	45180000	0	0.029647	1_s_trap_1	3.977	11.78	11.78	105.3	93.66	5.216	0	5.216	0.01572	0.3014	0.491	0.02381	4.849	0.6878	7.628	230062.7	1
wk1_s_trap_1	1079	1014	5.5495	0.32175	3.2	2410700	44573000	0	0.029283	1_s_trap_1	3.978	11.78	11.78	105.4	93.72	5.222	0	5.222	0.01586	0.3037	0.492	0.02381	4.84	0.6757	7.628	210189.7	1
wk1_s_trap_1	1080	1015	5.5549	0.32187	3.2	2437000	44690000	0	0.028919	1_s_trap_1	3.977	11.77	11.77	105.4	93.76	5.226	0	5.226	0.01587	0.3037	0.4935	0.02381	4.825	0.6744	7.628	207965.3	1
wk1_s_trap_1	1081	1016	5.5603	0.32212	3.3	2335400	44128000	0	0.028554	1_s_trap_1	3.976	11.76	11.76	105.5	93.81	5.23	0	5.23	0.01587	0.3035	0.4951	0.02381	4.81	0.6778	7.628	213614.9	1
wk1_s_trap_1	1082	1017	5.5656	0.32238	3.4	2325700	43412000	0	0.02819	1_s_trap_1	3.974	11.75	11.75	105.5	93.85	5.234	0	5.234	0.01587	0.3033	0.4966	0.02381	4.794	0.6776	7.628	213203	1
wk1_s_trap_1	1083	1018	5.571	0.32315	3.6	2117900	40620000	0	0.027825	1_s_trap_1	3.973	11.74	11.74	105.6	93.89	5.238	0	5.238	0.01587	0.303	0.4982	0.02381	4.779	0.6778	7.628	213535.8	1
wk1_s_trap_1	1084	1019	5.5764	0.32249	3.7	2229700	41290000	0	0.027459	1_s_trap_1	3.972	11.74	11.74	105.6	93.94	5.242	0	5.242	0.01587	0.3028	0.4997	0.02381	4.764	0.6842	7.628	224006.1	1
wk1_s_trap_1	1085	1020	5.5818	0.32272	3.7	2262600	42545000	0	0.027094	1_s_trap_1	3.971	11.73	11.73	105.7	93.98	5.246	0	5.246	0.01587	0.3026	0.5013	0.02381	4.749	0.6843	7.628	224181.6	1
wk1_s_trap_1	1086	1021	5.5871	0.43702	3.6	2119500	43119000	1	0.026728	1_s_trap_1	3.97	11.72	11.72	105.7	94.02	5.25	0	5.25	0.01587	0.3024	0.5029	0.02381	4.735	0.682	7.628	220447.8	1
wk1_s_trap_1	1088	1022	5.5944	0.3255	3.6	2249400	41827000	0	0.026233	1_s_trap_1	3.968	11.71	11.71	105.8	94.08	5.255	0	5.255	0.01587	0.302	0.505	0.02381	4.715	0.6807	7.628	218279.9	1
wk1_s_trap_1	1089	1023	5.5999	0.32149	3.6	2556600	48145000	0	0.025865	1_s_trap_1	3.967	11.7	11.7	105.9	94.12	5.259	0	5.259	0.01587	0.3018	0.5066	0.02381	4.7	0.6964	7.628	244176.6	1
wk1_s_trap_1	1090	1024	5.6052	0.43699	3	2350100	47338000	1	0.025501	1_s_trap_1	3.966	11.69	11.69	105.9	94.17	5.263	0	5.263	0.01587	0.3016	0.5081	0.02381	4.686	0.6749	7.628	208904.8	1
wk1_s_trap_1	1092	1025	5.6125	0.32613	3.3	2340000	44478000	0	0.025006	1_s_trap_1	3.964	11.68	11.68	106	94.23	5.269	0	5.269	0.01587	0.3013	0.5103	0.02381	4.666	0.6798	7.628	216946.8	1
wk1_s_trap_1	1093	1026	5.6179	0.32112	3.5	2553400	50750000	0	0.024637	1_s_trap_1	3.963	11.67	11.67	106	94.27	5.273	0	5.273	0.01587	0.3011	0.5118	0.02381	4.652	0.7011	7.628	252802.3	1
wk1_s_trap_1	1094	1027	5.6233	0.32115	2.9	2612500	49214000	0	0.024273	1_s_trap_1	3.962	11.66	11.66	106.1	94.31	5.277	0	5.277	0.01587	0.3008	0.5134	0.02381	4.638	0.6755	7.628	209790.3	1
wk1_s_trap_1	1095	1028	5.6286	0.32086	3	2658200	50207000	0	0.02391	1_s_trap_1	3.96	11.66	11.66	106.1	94.36	5.28	0	5.28	0.01587	0.3006	0.5149	0.02381	4.624	0.6808	7.628	218468.4	1
wk1_s_trap_1	1096	1029	5.634	0.32112	2.9	2756500	49418000	0	0.023546	1_s_trap_1	3.959	11.65	11.65	106.2	94.4	5.284	0	5.284	0.01587	0.3004	0.5165	0.02381	4.61	0.6771	7.628	212427	1
wk1_s_trap_1	1097	1030	5.6393	0.32075	3	3187500	52314000	0	0.023183	1_s_trap_1	3.958	11.64	11.64	106.2	94.44	5.288	0	5.288	0.01587	0.3001	0.5181	0.02381	4.596	0.6881	7.628	230490.7	1
wk1_s_trap_1	1098	1031	5.6447	0.43851	2.8	3033900	53673000	1	0.02282	1_s_trap_1	3.957	11.63	11.63	106.3	94.49	5.292	0	5.292	0.01587	0.2999	0.5196	0.02381	4.582	0.6822	7.628	220748.6	1
wk1_s_trap_1	1100	1032	5.652	0.32538	2.8	2745600	44872000	0	0.022323	1_s_trap_1	3.955	11.62	11.62	106.4	94.55	5.298	0	5.298	0.01587	0.2996	0.5217	0.02381	4.563	0.6619	7.628	187451.8	1
wk1_s_trap_1	1101	1033	5.6574	0.43785	3.3	3382400	51643000	1	0.021955	1_s_trap_1	3.954	11.61	11.61	106.4	94.59	5.302	0	5.302	0.01587	0.2994	0.5233	0.02381	4.55	0.6941	7.628	240313.5	1
wk1_s_trap_1	1103	1034	5.6647	0.32576	3	2879700	46638000	0	0.021459	1_s_trap_1	3.953	11.6	11.6	106.5	94.65	5.307	0	5.307	0.01587	0.2991	0.5254	0.02381	4.531	0.6735	7.628	206542.5	1
wk1_s_trap_1	1104	1035	5.6701	0.32126	3.2	3710200	54448000	0	0.02109	1_s_trap_1	3.951	11.59	11.59	106.5	94.69	5.311	0	5.311	0.01587	0.2989	0.527	0.02381	4.518	0.6985	7.509	247550.2	1
wk1_s_trap_1	1105	1036	5.6755	0.32187	2.9	2692900	44322000	0	0.020726	1_s_trap_1	3.95	11.58	11.58	106.6	94.73	5.315	0	5.315	0.01587	0.2986	0.5286	0.02381	4.504	0.665	7.509	192656.9	1
wk1_s_trap_1	1106	1037	5.6809	0.32112	3.3	3889600	54324000	0	0.020362	1_s_trap_1	3.949	11.57	11.57	106.6	94.78	5.319	0	5.319	0.01587	0.2984	0.5301	0.02381	4.491	0.7014	7.509	253402.6	1
wk1_s_trap_1	1107	1038	5.6862	0.32126	2.9	4014100	54767000	0	0.019998	1_s_trap_1	3.948	11.57	11.57	106.7	94.82	5.323	0	5.323	0.01587	0.2982	0.5317	0.02381	4.478	0.6875	7.509	229421.3	1
wk1_s_trap_1	1108	1039	5.6916	0.32086	2.9	3655800	51838000	0	0.019635	1_s_trap_1	3.947	11.56	11.56	106.7	94.86	5.327	0	5.327	0.01587	0.298	0.5333	0.02381	4.465	0.6823	7.509	220935.6	1
wk1_s_trap_1	1109	1040	5.6969	0.32089	2.9	3729800	53556000	0	0.019271	1_s_trap_1	3.945	11.55	11.55	106.8	94.91	5.331	0	5.331	0.01587	0.2977	0.5348	0.02381	4.452	0.6868	7.509	228331.5	1
wk1_s_trap_1	1110	1041	5.7023	0.32112	2.8	3824100	55006000	0	0.018908	1_s_trap_1	3.944	11.54	11.54	106.8	94.95	5.335	0	5.335	0.01587	0.2975	0.5364	0.02381	4.439	0.685	7.509	225392.5	1
wk1_s_trap_1	1111	1042	5.7076	0.32112	2.9	4490400	56605000	0	0.018544	1_s_trap_1	3.943	11.53	11.53	106.9	94.99	5.339	0	5.339	0.01587	0.2973	0.5379	0.02381	4.426	0.6919	7.509	236765.3	1
wk1_s_trap_1	1112	1043	5.713	0.32075	2.7	4220500	57244000	0	0.018181	1_s_trap_1	3.942	11.52	11.52	106.9	95.04	5.343	0	5.343	0.01587	0.2971	0.5395	0.02381	4.413	0.6827	7.509	221707.2	1
wk1_s_trap_1	1113	1044	5.7183	0.32075	2.8	4031600	56932000	0	0.017818	1_s_trap_1	3.941	11.52	11.52	107	95.08	5.347	0	5.347	0.01587	0.2969	0.541	0.02381	4.401	0.6872	7.509	229018.4	1
wk1_s_trap_1	1114	1045	5.7237	0.32075	2.8	3923900	57602000	0	0.017454	1_s_trap_1	3.939	11.51	11.51	107	95.12	5.351	0	5.351	0.01587	0.2966	0.5426	0.02381	4.388	0.6887	7.509	231511.5	1
wk1_s_trap_1	1115	1046	5.729	0.32175	2.7	4127200	54212000	0	0.017091	1_s_trap_1	3.938	11.5	11.5	107.1	95.17	5.355	0	5.355	0.01587	0.2964	0.5442	0.02381	4.376	0.6779	7.509	213817.8	1
wk1_s_trap_1	1116	1047	5.7344	0.32101	2.9	4391000	55473000	0	0.016727	1_s_trap_1	3.937	11.49	11.49	107.1	95.21	5.359	0	5.359	0.01587	0.2962	0.5457	0.02381	4.363	0.6888	7.509	231587.6	1
wk1_s_trap_1	1117	1048	5.7397	0.32049	2.9	4496300	55955000	0	0.016363	1_s_trap_1	3.936	11.48	11.48	107.2	95.25	5.363	0	5.363	0.01587	0.296	0.5473	0.02381	4.351	0.6882	7.509	230714.7	1
wk1_s_trap_1	1118	1049	5.7451	0.32227	2.6	3725900	49964000	0	0.016001	1_s_trap_1	3.935	11.48	11.48	107.2	95.3	5.367	0	5.367	0.01587	0.2958	0.5488	0.02381	4.338	0.6664	7.509	194830.9	1
wk1_s_trap_1	1119	1050	5.7504	0.32086	3.3	4352300	54405000	0	0.015636	1_s_trap_1	3.934	11.47	11.47	107.3	95.34	5.371	0	5.371	0.01587	0.2955	0.5504	0.02381	4.326	0.7015	7.509	253631.4	1
wk1_s_trap_1	1120	1051	5.7558	0.34286	2.8	4476700	55853000	1	0.015272	1_s_trap_1	3.932	11.46	11.46	107.3	95.38	5.375	0	5.375	0.01587	0.2953	0.5519	0.02381	4.314	0.6852	7.395	225714.5	1
wk1_s_trap_1	1122	1052	5.7615	0.32527	2.9	3615900	51406000	0	0.014884	1_s_trap_1	3.931	11.45	11.45	107.4	95.43	5.379	0	5.379	0.01587	0.2951	0.5536	0.02381	4.301	0.6807	7.395	218404.3	1
wk1_s_trap_1	1123	1053	5.7669	0.32086	3.3	4197500	57780000	0	0.014516	1_s_trap_1	3.93	11.44	11.44	107.4	95.47	5.383	0	5.383	0.01587	0.2949	0.5552	0.02381	4.289	0.7076	7.395	269077.1	1
wk1_s_trap_1	1124	1054	5.7723	0.32086	2.7	4626200	58701000	0	0.014153	1_s_trap_1	3.929	11.43	11.43	107.5	95.52	5.387	0	5.387	0.01587	0.2947	0.5567	0.02381	4.277	0.6866	7.395	227974.7	1
wk1_s_trap_1	1125	1055	5.7776	0.32075	2.8	3730100	56161000	0	0.013789	1_s_trap_1	3.928	11.43	11.43	107.5	95.56	5.391	0	5.391	0.01587	0.2944	0.5583	0.02381	4.265	0.6856	7.395	226345.8	1
wk1_s_trap_1	1126	1056	5.783	0.34289	2.9	4231700	55121000	1	0.013426	1_s_trap_1	3.926	11.42	11.42	107.6	95.6	5.395	0	5.395	0.01587	0.2942	0.5599	0.02381	4.253	0.687	7.395	228693.5	1
wk1_s_trap_1	1128	1057	5.7887	0.32513	2.9	3634100	49632000	0	0.013038	1_s_trap_1	3.925	11.41	11.41	107.7	95.65	5.399	0	5.399	0.01587	0.294	0.5615	0.02381	4.24	0.676	7.395	210572.8	1
wk1_s_trap_1	1129	1058	5.7941	0.32101	3.3	4146300	55928000	0	0.01267	1_s_trap_1	3.924	11.4	11.4	107.7	95.69	5.403	0	5.403	0.01587	0.2938	0.5631	0.02381	4.228	0.7027	7.395	256628.3	1
wk1_s_trap_1	1130	1059	5.7994	0.32098	2.8	3683200	53425000	0	0.012306	1_s_trap_1	3.923	11.39	11.39	107.8	95.73	5.407	0	5.407	0.01587	0.2936	0.5647	0.02381	4.217	0.6812	7.395	219248	1
wk1_s_trap_1	1131	1060	5.8048	0.32063	3.1	4109400	58072000	0	0.011943	1_s_trap_1	3.922	11.38	11.38	107.8	95.78	5.411	0	5.411	0.01587	0.2933	0.5662	0.02381	4.205	0.7008	7.395	251891.7	1
wk1_s_trap_1	1132	1061	5.8101	0.32138	2.7	4331100	56439000	0	0.01158	1_s_trap_1	3.92	11.38	11.38	107.9	95.82	5.415	0	5.415	0.01587	0.2931	0.5678	0.02381	4.194	0.6841	7.395	223882.7	1
wk1_s_trap_1	1133	1062	5.8155	0.32086	2.9	3487300	58944000	0	0.011216	1_s_trap_1	3.919	11.37	11.37	107.9	95.86	5.419	0	5.419	0.01587	0.2929	0.5693	0.02381	4.182	0.6961	7.395	243557.3	1
wk1_s_trap_1	1134	1063	5.8208	0.32038	2.8	4015300	56517000	0	0.010853	1_s_trap_1	3.918	11.36	11.36	108	95.91	5.423	0	5.423	0.01587	0.2927	0.5709	0.02381	4.171	0.6876	7.395	229725.3	1
wk1_s_trap_1	1135	1064	5.8262	0.34275	2.8	3871000	58716000	1	0.01049	1_s_trap_1	3.917	11.35	11.35	108	95.95	5.427	0	5.427	0.01587	0.2925	0.5724	0.02381	4.159	0.6907	7.395	234722.2	1
wk1_s_trap_1	1137	1065	5.8319	0.32487	2.8	2747600	52003000	0	0.010102	1_s_trap_1	3.916	11.34	11.34	108.1	96	5.431	0	5.431	0.01587	0.2923	0.5741	0.02381	4.147	0.6778	7.395	213556.8	1
wk1_s_trap_1	1138	1066	5.8373	0.52013	3.1	3834400	55628000	2	0.0097341	1_s_trap_1	3.914	11.33	11.33	108.1	96.04	5.435	0	5.435	0.01587	0.292	0.5757	0.02381	4.136	0.6983	7.286	247159.2	1
wk1_s_trap_1	1141	1067	5.846	0.3255	2.7	2862800	51151000	0	0.0091452	1_s_trap_1	3.912	11.32	11.32	108.2	96.11	5.441	0	5.441	0.01587	0.2917	0.5782	0.02381	4.118	0.6713	7.286	202923	1
wk1_s_trap_1	1142	1068	5.8514	0.31114	3.3	3490800	58007000	0	0.0087767	1_s_trap_1	3.912	11.32	11.32	108.2	96.15	5.444	0	5.444	0.01595	0.2929	0.5797	0.02385	4.113	0.7074	7.286	268570.5	1
wk1_s_trap_1	1143	1069	5.8566	0.43837	2.8	3877200	58014000	1	0.0084244	1_s_trap_1	3.915	11.34	11.34	108.2	96.16	5.444	0	5.444	0.01622	0.298	0.5811	0.02398	4.127	0.6896	7.286	232875.6	1
wk1_s_trap_1	1145	1070	5.8639	0.34275	2.8	3097200	50399000	1	0.0079281	1_s_trap_1	3.919	11.37	11.37	108.3	96.18	5.444	0	5.444	0.01661	0.3051	0.583	0.02418	4.147	0.6759	7.286	210473.9	1
wk1_s_trap_1	1147	1071	5.8696	0.32587	3.4	2658600	49316000	0	0.00754	1_s_trap_1	3.922	11.39	11.39	108.3	96.2	5.444	0	5.444	0.01691	0.3106	0.5846	0.02433	4.162	0.6925	7.286	237729.3	1
wk1_s_trap_1	1148	1072	5.875	0.32126	3.5	3210000	56855000	0	0.007171	1_s_trap_1	3.925	11.41	11.41	108.3	96.21	5.444	0	5.444	0.0172	0.3159	0.586	0.02447	4.176	0.7114	7.286	278515.2	1
wk1_s_trap_1	1149	1073	5.8804	0.32164	2.9	3212900	56811000	0	0.0068073	1_s_trap_1	3.928	11.43	11.43	108.3	96.22	5.444	0	5.444	0.01748	0.3211	0.5874	0.02461	4.19	0.6911	7.286	235391.1	1
wk1_s_trap_1	1150	1074	5.8857	0.32035	3	3323200	57545000	0	0.0064431	1_s_trap_1	3.931	11.45	11.45	108.3	96.24	5.443	0	5.443	0.01776	0.3263	0.5888	0.02476	4.204	0.6955	7.286	242585.8	1
wk1_s_trap_1	1151	1075	5.8911	0.32089	2.7	3137200	56500000	0	0.0060804	1_s_trap_1	3.934	11.47	11.47	108.3	96.25	5.443	0	5.443	0.01805	0.3315	0.5902	0.0249	4.218	0.6819	7.286	220368.2	1
wk1_s_trap_1	1152	1076	5.8964	0.43799	2.9	3131100	59800000	1	0.0057171	1_s_trap_1	3.937	11.5	11.5	108.4	96.27	5.443	0	5.443	0.01833	0.3367	0.5916	0.02504	4.232	0.6961	7.286	243606.5	1
wk1_s_trap_1	1154	1077	5.9037	0.32524	2.7	2562900	50043000	0	0.0052212	1_s_trap_1	3.941	11.52	11.52	108.4	96.29	5.443	0	5.443	0.01872	0.3439	0.5936	0.02523	4.251	0.6691	7.286	199254.5	1
wk1_s_trap_1	1155	1078	5.9092	0.32052	3.4	2981400	58646000	0	0.0048529	1_s_trap_1	3.943	11.55	11.55	108.4	96.3	5.443	0	5.443	0.019	0.3491	0.595	0.02537	4.265	0.7102	7.286	275582.5	1
wk1_s_trap_1	1156	1079	5.9145	0.32075	2.7	3011800	56691000	0	0.00449	1_s_trap_1	3.946	11.57	11.57	108.4	96.32	5.443	0	5.443	0.01929	0.3543	0.5964	0.02552	4.278	0.682	7.286	220399.8	1
wk1_s_trap_1	1157	1080	5.9198	0.32098	2.8	3179400	58846000	0	0.0041268	1_s_trap_1	3.949	11.59	11.59	108.4	96.33	5.443	0	5.443	0.01957	0.3595	0.5978	0.02566	4.292	0.6933	7.173	238958.7	1
wk1_s_trap_1	1158	1081	5.9252	0.34289	2.8	2829200	51827000	1	0.0037634	1_s_trap_1	3.952	11.61	11.61	108.4	96.34	5.442	0	5.442	0.01985	0.3648	0.5993	0.0258	4.305	0.679	7.173	215624	1
wk1_s_trap_1	1160	1082	5.9309	0.32461	3.4	2825300	51239000	0	0.0033752	1_s_trap_1	3.955	11.63	11.63	108.4	96.36	5.442	0	5.442	0.02015	0.3703	0.6008	0.02595	4.319	0.6974	7.173	245728.5	1
wk1_s_trap_1	1161	1083	5.9363	0.32101	3.1	3336400	57250000	0	0.0030076	1_s_trap_1	3.958	11.65	11.65	108.5	96.37	5.442	0	5.442	0.02044	0.3756	0.6022	0.02609	4.333	0.7003	7.173	250744.3	1
wk1_s_trap_1	1162	1084	5.9417	0.34286	2.8	3559000	57585000	1	0.0026442	1_s_trap_1	3.961	11.67	11.67	108.5	96.39	5.442	0	5.442	0.02072	0.3808	0.6036	0.02623	4.346	0.689	7.173	231962.8	1
wk1_s_trap_1	1164	1085	5.9474	0.32513	2.9	3031300	54230000	0	0.002256	1_s_trap_1	3.964	11.7	11.7	108.5	96.4	5.442	0	5.442	0.02103	0.3864	0.6051	0.02639	4.36	0.6848	7.173	225061.3	1
wk1_s_trap_1	1165	1086	5.9528	0.32089	3	3729300	59474000	0	0.0018879	1_s_trap_1	3.967	11.72	11.72	108.5	96.42	5.442	0	5.442	0.02131	0.3916	0.6066	0.02653	4.374	0.7017	7.173	254194.4	1
wk1_s_trap_1	1166	1087	5.9581	0.32112	2.7	3492100	57068000	0	0.0015245	1_s_trap_1	3.97	11.74	11.74	108.5	96.43	5.442	0	5.442	0.0216	0.3969	0.608	0.02667	4.387	0.6838	7.173	223417	1
wk1_s_trap_1	1167	1088	5.9635	0.32126	2.9	3388300	51851000	0	0.001161	1_s_trap_1	3.973	11.76	11.76	108.5	96.45	5.441	0	5.441	0.02188	0.4021	0.6094	0.02681	4.4	0.6801	7.173	217366.4	1
wk1_s_trap_1	1168	1089	5.9689	0.32135	3	3060100	50975000	0	0.00079721	1_s_trap_1	3.976	11.78	11.78	108.6	96.46	5.441	0	5.441	0.02216	0.4073	0.6108	0.02695	4.413	0.6837	7.173	223306.2	1
wk1_s_trap_1	1169	1090	5.9742	0.32126	3.2	3919200	58819000	0	0.00043337	1_s_trap_1	3.979	11.8	11.8	108.6	96.47	5.441	0	5.441	0.02245	0.4125	0.6122	0.0271	4.426	0.7048	7.173	261939.4	1
wk1_s_trap_1	1170	1091	5.9796	0.34286	2.8	3902900	58224000	1	6.962E-05	1_s_trap_1	3.981	11.82	11.82	108.6	96.49	5.441	0	5.441	0.02273	0.4177	0.6136	0.02724	4.439	0.6883	7.173	230846.5	1
wk1_s_trap_1	1172	1092	5.9853	0.3255	2.7	3817700	52430000	0	-0.00031858	1_s_trap_1	3.984	11.84	11.84	108.6	96.5	5.441	0	5.441	0.02303	0.4233	0.6152	0.02739	4.452	0.6762	7.173	210900.5	1
wk1_s_trap_1	1173	1093	5.9907	0.32075	3.3	3852500	60047000	0	-0.00068712	1_s_trap_1	3.987	11.87	11.87	108.6	96.52	5.441	0	5.441	0.02332	0.4286	0.6166	0.02753	4.465	0.7098	7.173	274385	1
wk1_s_trap_1	1174	1094	5.9961	0.43825	2.6	4273100	63101000	1	-0.0010503	1_s_trap_1	3.99	11.89	11.89	108.6	96.53	5.441	0	5.441	0.0236	0.4338	0.618	0.02767	4.478	0.6901	7.173	233770.3	1
wk1_s_trap_1	1176	1095	6.0034	0.32501	2.7	3775400	53574000	0	-0.0015465	1_s_trap_1	3.994	11.92	11.92	108.6	96.55	5.44	0	5.44	0.02399	0.4409	0.6199	0.02787	4.495	0.6748	7.173	208749	1
wk1_s_trap_1	1177	1096	6.0088	0.32075	3.1	4537800	58486000	0	-0.0019145	1_s_trap_1	3.997	11.94	11.94	108.7	96.57	5.44	0	5.44	0.02427	0.4462	0.6214	0.02801	4.508	0.7035	7.076	258684.9	1
wk1_s_trap_1	1178	1097	6.0141	0.32101	2.8	4251100	53846000	0	-0.0022776	1_s_trap_1	4	11.96	11.96	108.7	96.58	5.44	0	5.44	0.02456	0.4514	0.6228	0.02815	4.52	0.6805	7.076	218032.1	1
wk1_s_trap_1	1179	1098	6.0195	0.32049	3.2	4607100	61769000	0	-0.0026411	1_s_trap_1	4.003	11.98	11.98	108.7	96.6	5.44	0	5.44	0.02484	0.4566	0.6242	0.02829	4.533	0.709	7.076	272481.4	1
wk1_s_trap_1	1180	1099	6.0248	0.32112	2.7	4710700	59520000	0	-0.003004	1_s_trap_1	4.006	12	12	108.7	96.61	5.44	0	5.44	0.02512	0.4618	0.6256	0.02843	4.545	0.687	7.076	228734.3	1
wk1_s_trap_1	1181	1100	6.0302	0.32075	2.8	4846900	63598000	0	-0.0033676	1_s_trap_1	4.009	12.02	12.02	108.7	96.62	5.44	0	5.44	0.02541	0.467	0.627	0.02858	4.557	0.7003	7.076	250664.7	1
wk1_s_trap_1	1182	1101	6.0355	0.43762	2.7	5362900	63279000	1	-0.0037307	1_s_trap_1	4.012	12.04	12.04	108.7	96.64	5.44	0	5.44	0.02569	0.4722	0.6284	0.02872	4.57	0.6937	7.076	239592	1
wk1_s_trap_1	1184	1102	6.0428	0.32464	2.6	4878900	53793000	0	-0.0042262	1_s_trap_1	4.016	12.07	12.07	108.8	96.66	5.439	0	5.439	0.02607	0.4794	0.6304	0.02891	4.586	0.6735	7.076	206614.7	1
wk1_s_trap_1	1185	1103	6.0482	0.32063	3.1	5084300	61139000	0	-0.0045938	1_s_trap_1	4.018	12.09	12.09	108.8	96.67	5.439	0	5.439	0.02636	0.4846	0.6318	0.02905	4.598	0.7051	7.076	262836	1
wk1_s_trap_1	1186	1104	6.0536	0.32061	2.7	5358400	60636000	0	-0.0049568	1_s_trap_1	4.021	12.11	12.11	108.8	96.69	5.439	0	5.439	0.02664	0.4898	0.6332	0.02919	4.611	0.6906	7.076	234650.7	1
wk1_s_trap_1	1187	1105	6.0589	0.32063	2.7	5104100	60334000	0	-0.0053198	1_s_trap_1	4.024	12.13	12.13	108.8	96.7	5.439	0	5.439	0.02693	0.4951	0.6346	0.02934	4.623	0.69	7.076	233666.7	1
wk1_s_trap_1	1188	1106	6.0642	0.32061	2.8	5406100	66700000	0	-0.0056828	1_s_trap_1	4.027	12.15	12.15	108.8	96.72	5.439	0	5.439	0.02721	0.5003	0.636	0.02948	4.634	0.704	7.076	259916.8	1
wk1_s_trap_1	1189	1107	6.0696	0.32101	2.6	5521800	65221000	0	-0.0060458	1_s_trap_1	4.03	12.17	12.17	108.8	96.73	5.439	0	5.439	0.02749	0.5055	0.6375	0.02962	4.646	0.6943	7.076	240596	1
wk1_s_trap_1	1190	1108	6.0749	0.32026	2.7	5756000	63038000	0	-0.0064093	1_s_trap_1	4.033	12.2	12.2	108.8	96.74	5.438	0	5.438	0.02777	0.5107	0.6389	0.02976	4.658	0.6951	7.076	241990.3	1
wk1_s_trap_1	1191	1109	6.0803	0.43837	2.5	5865900	64636000	1	-0.0067719	1_s_trap_1	4.036	12.22	12.22	108.9	96.76	5.438	0	5.438	0.02806	0.5159	0.6403	0.0299	4.67	0.688	7.076	230313.8	1
wk1_s_trap_1	1193	1110	6.0876	0.32564	2.4	4689500	48624000	0	-0.0072683	1_s_trap_1	4.04	12.25	12.25	108.9	96.78	5.438	0	5.438	0.02844	0.523	0.6422	0.03009	4.686	0.6545	7.041	175450.5	1
wk1_s_trap_1	1194	1111	6.093	0.32124	3.6	5162700	55267000	0	-0.007637	1_s_trap_1	4.043	12.27	12.27	108.9	96.79	5.438	0	5.438	0.02873	0.5283	0.6437	0.03024	4.698	0.7115	7.041	278642.4	1
wk1_s_trap_1	1195	1112	6.0984	0.32026	3	5932800	63530000	0	-0.0080007	1_s_trap_1	4.045	12.29	12.29	108.9	96.81	5.438	0	5.438	0.02901	0.5336	0.6451	0.03038	4.71	0.7071	7.041	267640.8	1
wk1_s_trap_1	1196	1113	6.1037	0.32049	2.5	6233100	64117000	0	-0.0083633	1_s_trap_1	4.048	12.31	12.31	108.9	96.82	5.438	0	5.438	0.0293	0.5388	0.6465	0.03052	4.721	0.6894	7.041	232567.8	1
wk1_s_trap_1	1197	1114	6.109	0.32023	2.7	6186400	64126000	0	-0.0087262	1_s_trap_1	4.051	12.33	12.33	108.9	96.84	5.438	0	5.438	0.02958	0.544	0.6479	0.03066	4.733	0.6955	7.041	242545.6	1
wk1_s_trap_1	1198	1115	6.1144	0.32063	2.7	6150700	61216000	0	-0.0090887	1_s_trap_1	4.054	12.35	12.35	108.9	96.85	5.437	0	5.437	0.02986	0.5492	0.6493	0.0308	4.744	0.6916	7.041	236253	1
wk1_s_trap_1	1199	1116	6.1197	0.32052	2.8	6263400	62938000	0	-0.0094518	1_s_trap_1	4.057	12.37	12.37	109	96.86	5.437	0	5.437	0.03014	0.5544	0.6507	0.03095	4.756	0.6978	7.041	246396	1
wk1_s_trap_1	1200	1117	6.1251	0.32072	2.6	6329300	61416000	0	-0.0098147	1_s_trap_1	4.06	12.39	12.39	109	96.88	5.437	0	5.437	0.03043	0.5596	0.6521	0.03109	4.767	0.6869	7.041	228575.4	1
wk1_s_trap_1	1201	1118	6.1304	0.32052	2.8	6519200	66483000	0	-0.010178	1_s_trap_1	4.063	12.41	12.41	109	96.89	5.437	0	5.437	0.03071	0.5648	0.6535	0.03123	4.778	0.704	7.041	260013.8	1
wk1_s_trap_1	1202	1119	6.1358	0.32001	2.5	6974500	69348000	0	-0.010541	1_s_trap_1	4.066	12.43	12.43	109	96.91	5.437	0	5.437	0.03099	0.57	0.655	0.03137	4.789	0.6991	7.041	248582.7	1
wk1_s_trap_1	1203	1120	6.1411	0.32012	2.3	7059100	68496000	0	-0.010903	1_s_trap_1	4.069	12.46	12.46	109	96.92	5.437	0	5.437	0.03127	0.5752	0.6564	0.03151	4.801	0.6863	7.041	227521.3	1
wk1_s_trap_1	1204	1121	6.1464	0.43862	2.4	6960700	64608000	1	-0.011265	1_s_trap_1	4.071	12.48	12.48	109	96.93	5.437	0	5.437	0.03156	0.5804	0.6578	0.03165	4.812	0.6847	7.041	224974.6	1
wk1_s_trap_1	1206	1122	6.1537	0.32364	2.5	6763400	63107000	0	-0.011762	1_s_trap_1	4.074	12.5	12.5	109.1	96.97	5.435	0	5.435	0.03175	0.5841	0.6605	0.03175	4.806	0.6848	7.041	225079.9	1
wk1_s_trap_1	1207	1123	6.1591	0.32012	2.6	6823200	69471000	0	-0.012129	1_s_trap_1	4.075	12.51	12.51	109.1	97	5.433	0	5.433	0.03175	0.5843	0.6631	0.03175	4.788	0.7015	7.041	253837.4	1
wk1_s_trap_1	1208	1124	6.1645	0.34286	2.4	6983300	62864000	1	-0.012491	1_s_trap_1	4.076	12.53	12.53	109.1	97.03	5.432	0	5.432	0.03175	0.5845	0.6656	0.03175	4.769	0.6822	7.041	220784.9	1
wk1_s_trap_1	1210	1125	6.1702	0.32464	2.6	6874000	58581000	0	-0.012879	1_s_trap_1	4.078	12.54	12.54	109.1	97.06	5.43	0	5.43	0.03175	0.5847	0.6683	0.03175	4.75	0.6809	7.041	218736.2	1
wk1_s_trap_1	1211	1126	6.1756	0.32049	2.9	6791900	64654000	0	-0.013247	1_s_trap_1	4.079	12.56	12.56	109.2	97.09	5.428	0	5.428	0.03175	0.5849	0.6709	0.03175	4.732	0.7055	7.041	263821.6	1
wk1_s_trap_1	1212	1127	6.1809	0.43825	2.5	6885300	66146000	1	-0.01361	1_s_trap_1	4.08	12.57	12.57	109.2	97.12	5.426	0	5.426	0.03175	0.5851	0.6735	0.03175	4.714	0.6924	7.041	237505.8	1
wk1_s_trap_1	1214	1128	6.1882	0.32387	2.4	6869100	61481000	0	-0.014106	1_s_trap_1	4.081	12.59	12.59	109.2	97.16	5.423	0	5.423	0.03175	0.5854	0.6769	0.03175	4.69	0.6802	7.041	217498.9	1
wk1_s_trap_1	1215	1129	6.1936	0.34275	2.6	7617900	71869000	1	-0.014473	1_s_trap_1	4.082	12.61	12.61	109.2	97.19	5.422	0	5.422	0.03175	0.5856	0.6795	0.03175	4.672	0.7052	7.041	263008	1
wk1_s_trap_1	1217	1130	6.1993	0.34286	2.3	6958900	61223000	1	-0.014861	1_s_trap_1	4.084	12.62	12.62	109.3	97.22	5.42	0	5.42	0.03175	0.5858	0.6822	0.03175	4.653	0.6734	7.041	206359.1	1
wk1_s_trap_1	1219	1131	6.2051	0.3239	2.7	7064700	63694000	0	-0.015249	1_s_trap_1	4.085	12.64	12.64	109.3	97.25	5.418	0	5.418	0.03175	0.586	0.6849	0.03175	4.635	0.6983	7.041	247214	1
wk1_s_trap_1	1220	1132	6.2105	0.32038	2.6	7521200	68676000	0	-0.015616	1_s_trap_1	4.086	12.65	12.65	109.3	97.28	5.416	0	5.416	0.03175	0.5862	0.6875	0.03175	4.617	0.7006	7.041	251551	1
wk1_s_trap_1	1221	1133	6.2158	0.31975	2.5	7596200	68378000	0	-0.015978	1_s_trap_1	4.087	12.66	12.66	109.3	97.31	5.414	0	5.414	0.03175	0.5864	0.6901	0.03175	4.6	0.6959	7.041	243281.1	1
wk1_s_trap_1	1222	1134	6.2211	0.32001	2.4	7389700	68814000	0	-0.01634	1_s_trap_1	4.088	12.68	12.68	109.4	97.34	5.412	0	5.412	0.03175	0.5866	0.6926	0.03175	4.584	0.692	7.041	236856.4	1
wk1_s_trap_1	1223	1135	6.2265	0.32012	2.5	7916600	72192000	0	-0.016703	1_s_trap_1	4.089	12.69	12.69	109.4	97.37	5.41	0	5.41	0.03175	0.5868	0.6951	0.03175	4.567	0.7014	7.041	253482.6	1
wk1_s_trap_1	1224	1136	6.2318	0.31975	2.5	8006200	70233000	0	-0.017065	1_s_trap_1	4.09	12.71	12.71	109.4	97.4	5.408	0	5.408	0.03175	0.587	0.6977	0.03175	4.55	0.6996	7.041	249381.3	1
wk1_s_trap_1	1225	1137	6.2371	0.32012	2.3	8149300	71998000	0	-0.017427	1_s_trap_1	4.091	12.72	12.72	109.4	97.43	5.407	0	5.407	0.03175	0.5872	0.7002	0.03175	4.534	0.6934	7.041	239208.4	1
wk1_s_trap_1	1226	1138	6.2425	0.31949	2.3	8391400	72086000	0	-0.01779	1_s_trap_1	4.092	12.74	12.74	109.5	97.46	5.405	0	5.405	0.03175	0.5874	0.7028	0.03175	4.517	0.6941	7.041	240384.2	1
wk1_s_trap_1	1227	1139	6.2478	0.32001	2.1	8309700	73701000	0	-0.018151	1_s_trap_1	4.094	12.75	12.75	109.5	97.49	5.403	0	5.403	0.03175	0.5876	0.7053	0.03175	4.501	0.6864	7.041	227669	1
wk1_s_trap_1	1228	1140	6.2531	0.31938	2.3	8185200	72459000	0	-0.018514	1_s_trap_1	4.095	12.76	12.76	109.5	97.52	5.401	0	5.401	0.03175	0.5878	0.7078	0.03175	4.485	0.6939	6.968	239923	1
wk1_s_trap_1	1229	1141	6.2584	0.32026	2.3	6944500	61039000	0	-0.018875	1_s_trap_1	4.096	12.78	12.78	109.5	97.55	5.399	0	5.399	0.03175	0.588	0.7104	0.03175	4.469	0.6732	6.968	205986.9	1
wk1_s_trap_1	1230	1142	6.2638	0.31975	2.6	8300500	72723000	0	-0.019238	1_s_trap_1	4.097	12.79	12.79	109.6	97.58	5.397	0	5.397	0.03175	0.5882	0.7129	0.03175	4.453	0.7078	6.968	269384.4	1
wk1_s_trap_1	1231	1143	6.2691	0.3196	2.3	8646900	75772000	0	-0.0196	1_s_trap_1	4.098	12.81	12.81	109.6	97.61	5.396	0	5.396	0.03175	0.5884	0.7154	0.03175	4.437	0.6957	6.968	242913.2	1
wk1_s_trap_1	1232	1144	6.2744	0.31989	2.3	7674100	70676000	0	-0.019962	1_s_trap_1	4.099	12.82	12.82	109.6	97.64	5.394	0	5.394	0.03175	0.5886	0.718	0.03175	4.422	0.6904	6.968	234223.1	1
wk1_s_trap_1	1233	1145	6.2798	0.31986	2.3	8110900	70641000	0	-0.020324	1_s_trap_1	4.1	12.83	12.83	109.6	97.67	5.392	0	5.392	0.03175	0.5888	0.7205	0.03175	4.406	0.6882	6.968	230582.1	1
wk1_s_trap_1	1234	1146	6.2851	0.32075	2.3	7651300	68664000	0	-0.020686	1_s_trap_1	4.101	12.85	12.85	109.7	97.7	5.39	0	5.39	0.03175	0.589	0.7231	0.03175	4.391	0.6848	6.968	225002.8	1
wk1_s_trap_1	1235	1147	6.2904	0.43839	2.6	7658500	72846000	1	-0.021049	1_s_trap_1	4.102	12.86	12.86	109.7	97.73	5.388	0	5.388	0.03175	0.5892	0.7256	0.03175	4.375	0.7063	6.968	265845.9	1
wk1_s_trap_1	1237	1148	6.2977	0.32513	2.3	5870200	51110000	0	-0.021546	1_s_trap_1	4.104	12.88	12.88	109.7	97.77	5.386	0	5.386	0.03175	0.5895	0.7291	0.03175	4.354	0.6573	6.968	179981.7	1
wk1_s_trap_1	1238	1149	6.3032	0.32023	3.3	6813400	60934000	0	-0.021914	1_s_trap_1	4.105	12.9	12.9	109.7	97.8	5.384	0	5.384	0.03175	0.5897	0.7317	0.03175	4.339	0.7124	6.968	281043.9	1
wk1_s_trap_1	1239	1150	6.3085	0.32075	2.6	6419800	61293000	0	-0.022276	1_s_trap_1	4.106	12.91	12.91	109.8	97.83	5.382	0	5.382	0.03175	0.5899	0.7342	0.03175	4.324	0.6854	6.968	226003.3	1
wk1_s_trap_1	1240	1151	6.3138	0.32001	2.7	7355000	69319000	0	-0.022639	1_s_trap_1	4.107	12.92	12.92	109.8	97.86	5.38	0	5.38	0.03175	0.5901	0.7368	0.03175	4.309	0.706	6.968	265009.2	1
wk1_s_trap_1	1241	1152	6.3192	0.31963	2.4	7853500	72262000	0	-0.023002	1_s_trap_1	4.108	12.94	12.94	109.8	97.89	5.378	0	5.378	0.03175	0.5903	0.7393	0.03175	4.294	0.6969	6.968	244858.6	1
wk1_s_trap_1	1242	1153	6.3245	0.32012	2.3	7558300	67806000	0	-0.023364	1_s_trap_1	4.11	12.95	12.95	109.8	97.92	5.376	0	5.376	0.03175	0.5905	0.7418	0.03175	4.279	0.6857	6.968	226599.5	1
wk1_s_trap_1	1243	1154	6.3298	0.43688	2.5	7042600	64239000	1	-0.023726	1_s_trap_1	4.111	12.97	12.97	109.9	97.95	5.375	0	5.375	0.03175	0.5907	0.7444	0.03175	4.265	0.6885	6.968	231071	1
wk1_s_trap_1	1245	1155	6.3371	0.32424	2.5	6244400	61101000	0	-0.024221	1_s_trap_1	4.112	12.99	12.99	109.9	97.99	5.372	0	5.372	0.03175	0.5909	0.7478	0.03175	4.245	0.6825	6.875	221316.1	1
wk1_s_trap_1	1246	1156	6.3425	0.43888	2.8	6293500	64086000	1	-0.024588	1_s_trap_1	4.113	13	13	109.9	98.02	5.37	0	5.37	0.03175	0.5911	0.7504	0.03175	4.23	0.7008	6.875	252083.2	1
wk1_s_trap_1	1248	1157	6.3498	0.32427	2.6	6152200	60122000	0	-0.025085	1_s_trap_1	4.115	13.02	13.02	110	98.06	5.368	0	5.368	0.03175	0.5914	0.7539	0.03175	4.211	0.6835	6.875	222901.5	1
wk1_s_trap_1	1249	1158	6.3552	0.32124	2.8	6316000	62875000	0	-0.025452	1_s_trap_1	4.116	13.03	13.03	110	98.09	5.366	0	5.366	0.03175	0.5916	0.7565	0.03175	4.197	0.7008	6.875	251946.2	1
wk1_s_trap_1	1250	1159	6.3606	0.32063	2.7	6905600	67742000	0	-0.025816	1_s_trap_1	4.117	13.05	13.05	110	98.12	5.364	0	5.364	0.03175	0.5918	0.759	0.03175	4.183	0.7041	6.875	260316.2	1
wk1_s_trap_1	1251	1160	6.3659	0.31986	2.5	6785600	70971000	0	-0.026179	1_s_trap_1	4.118	13.06	13.06	110	98.15	5.362	0	5.362	0.03175	0.592	0.7616	0.03175	4.169	0.6995	6.875	249211.2	1
wk1_s_trap_1	1252	1161	6.3713	0.32026	2.4	6893500	70866000	0	-0.026541	1_s_trap_1	4.119	13.08	13.08	110.1	98.18	5.36	0	5.36	0.03175	0.5922	0.7641	0.03175	4.155	0.6932	6.875	238839.7	1
wk1_s_trap_1	1253	1162	6.3766	0.32063	2.6	6408400	63546000	0	-0.026903	1_s_trap_1	4.12	13.09	13.09	110.1	98.21	5.359	0	5.359	0.03175	0.5924	0.7666	0.03175	4.141	0.6891	6.875	232202.1	1
wk1_s_trap_1	1254	1163	6.382	0.31998	2.7	6816000	69546000	0	-0.027267	1_s_trap_1	4.121	13.11	13.11	110.1	98.24	5.357	0	5.357	0.03175	0.5926	0.7692	0.03175	4.127	0.7053	6.875	263218.3	1
wk1_s_trap_1	1255	1164	6.3873	0.32063	2.4	6060800	65689000	0	-0.027629	1_s_trap_1	4.123	13.12	13.12	110.1	98.27	5.355	0	5.355	0.03175	0.5928	0.7717	0.03175	4.114	0.6843	6.875	224292	1
wk1_s_trap_1	1256	1165	6.3926	0.43736	2.6	6355000	72555000	1	-0.027992	1_s_trap_1	4.124	13.13	13.13	110.2	98.3	5.353	0	5.353	0.03175	0.593	0.7743	0.03175	4.1	0.7039	6.875	259855.6	1
wk1_s_trap_1	1258	1166	6.3999	0.32464	2.4	5349500	57618000	0	-0.028487	1_s_trap_1	4.125	13.15	13.15	110.2	98.34	5.351	0	5.351	0.03175	0.5933	0.7777	0.03175	4.082	0.6726	6.875	205122.9	1
wk1_s_trap_1	1259	1167	6.4053	0.32049	2.9	5530000	64677000	0	-0.028855	1_s_trap_1	4.126	13.17	13.17	110.2	98.37	5.349	0	5.349	0.03175	0.5935	0.7803	0.03175	4.068	0.7062	6.875	265490.8	1
wk1_s_trap_1	1260	1168	6.4107	0.32049	2.7	5709400	65915000	0	-0.029217	1_s_trap_1	4.127	13.18	13.18	110.2	98.4	5.347	0	5.347	0.03175	0.5937	0.7829	0.03175	4.055	0.6982	6.875	247012	1
wk1_s_trap_1	1261	1169	6.416	0.32026	2.6	5827600	62358000	0	-0.02958	1_s_trap_1	4.128	13.2	13.2	110.3	98.43	5.345	0	5.345	0.03175	0.5939	0.7854	0.03175	4.042	0.689	6.875	231901.4	1
wk1_s_trap_1	1262	1170	6.4214	0.32012	2.7	5967000	73334000	0	-0.029943	1_s_trap_1	4.13	13.21	13.21	110.3	98.46	5.343	0	5.343	0.03175	0.5941	0.7879	0.03175	4.029	0.7095	6.737	273703.4	1
wk1_s_trap_1	1263	1171	6.4267	0.32001	2.4	5652100	65395000	0	-0.030305	1_s_trap_1	4.131	13.22	13.22	110.3	98.49	5.341	0	5.341	0.03175	0.5943	0.7905	0.03175	4.016	0.6875	6.737	229487.8	1
wk1_s_trap_1	1264	1172	6.432	0.32026	2.5	5498500	72755000	0	-0.030668	1_s_trap_1	4.132	13.24	13.24	110.3	98.52	5.34	0	5.34	0.03175	0.5945	0.793	0.03175	4.003	0.701	6.737	252574.7	1
wk1_s_trap_1	1265	1173	6.4374	0.31998	2.3	5819700	70762000	0	-0.03103	1_s_trap_1	4.133	13.25	13.25	110.4	98.55	5.338	0	5.338	0.03175	0.5948	0.7956	0.03175	3.99	0.6902	6.737	233979	1
wk1_s_trap_1	1266	1174	6.4427	0.32001	2.5	5566400	70250000	0	-0.031393	1_s_trap_1	4.134	13.27	13.27	110.4	98.58	5.336	0	5.336	0.03175	0.595	0.7981	0.03175	3.978	0.699	6.737	248298.1	1
wk1_s_trap_1	1267	1175	6.448	0.32026	2.3	5439600	67895000	0	-0.031755	1_s_trap_1	4.135	13.28	13.28	110.4	98.61	5.334	0	5.334	0.03175	0.5952	0.8006	0.03175	3.965	0.6828	6.737	221766.2	1
wk1_s_trap_1	1268	1176	6.4534	0.32038	2.6	4920500	67288000	0	-0.032118	1_s_trap_1	4.136	13.29	13.29	110.4	98.65	5.334	0	5.334	0.03175	0.5951	0.8023	0.03175	3.957	0.6965	6.737	244337.1	1
wk1_s_trap_1	1269	1177	6.4587	0.32023	2.6	5103100	71996000	0	-0.03248	1_s_trap_1	4.137	13.29	13.29	110.5	98.69	5.336	0	5.336	0.03175	0.595	0.8034	0.03175	3.951	0.7038	6.737	259477.9	1
wk1_s_trap_1	1270	1178	6.464	0.32012	2.5	5014300	68545000	0	-0.032843	1_s_trap_1	4.139	13.3	13.3	110.5	98.74	5.337	0	5.337	0.03175	0.5948	0.8046	0.03175	3.946	0.6935	6.737	239267.3	1
wk1_s_trap_1	1271	1179	6.4694	0.43814	2.5	4650100	70731000	1	-0.033205	1_s_trap_1	4.14	13.3	13.3	110.6	98.78	5.339	0	5.339	0.03175	0.5946	0.8057	0.03175	3.94	0.6992	6.737	248646.1	1
wk1_s_trap_1	1273	1180	6.4767	0.32413	2.5	4348500	62700000	0	-0.033701	1_s_trap_1	4.141	13.31	13.31	110.6	98.84	5.341	0	5.341	0.03175	0.5944	0.8072	0.03175	3.933	0.6858	6.737	226735.5	1
wk1_s_trap_1	1274	1181	6.4821	0.32012	2.7	4504800	70443000	0	-0.034068	1_s_trap_1	4.142	13.31	13.31	110.7	98.89	5.343	0	5.343	0.03175	0.5942	0.8084	0.03175	3.927	0.7044	6.737	260977.5	1
wk1_s_trap_1	1275	1182	6.4874	0.43914	2.5	4349200	65817000	1	-0.034431	1_s_trap_1	4.144	13.31	13.31	110.7	98.93	5.344	0	5.344	0.03175	0.594	0.8095	0.03175	3.922	0.6924	6.737	237560.9	1
wk1_s_trap_1	1277	1183	6.4947	0.44063	2.6	3978600	64359000	1	-0.034928	1_s_trap_1	4.145	13.32	13.32	110.8	98.99	5.346	0	5.346	0.03175	0.5938	0.8111	0.03175	3.914	0.6925	6.737	237623	1
wk1_s_trap_1	1279	1184	6.5021	0.32438	2.6	3549000	60498000	0	-0.035427	1_s_trap_1	4.147	13.33	13.33	110.9	99.05	5.348	0	5.348	0.03175	0.5936	0.8126	0.03175	3.907	0.687	6.737	228617	1
wk1_s_trap_1	1280	1185	6.5075	0.32075	2.9	3648000	62024000	0	-0.035794	1_s_trap_1	4.148	13.33	13.33	110.9	99.1	5.35	0	5.35	0.03175	0.5934	0.8138	0.03175	3.901	0.6994	6.649	249033	1
wk1_s_trap_1	1281	1186	6.5128	0.32098	2.9	3568000	59368000	0	-0.036157	1_s_trap_1	4.149	13.33	13.33	111	99.14	5.352	0	5.352	0.03175	0.5932	0.8149	0.03175	3.896	0.6963	6.649	244007.9	1
wk1_s_trap_1	1282	1187	6.5182	0.32026	2.8	3984500	71269000	0	-0.036521	1_s_trap_1	4.15	13.34	13.34	111	99.19	5.353	0	5.353	0.03175	0.593	0.816	0.03175	3.89	0.7125	6.649	281323.4	1
wk1_s_trap_1	1283	1188	6.5235	0.43736	2.4	3802100	72164000	1	-0.036883	1_s_trap_1	4.151	13.34	13.34	111.1	99.23	5.355	0	5.355	0.03175	0.5929	0.8171	0.03175	3.885	0.6948	6.649	241462.4	1
wk1_s_trap_1	1285	1189	6.5308	0.32413	2.6	3355200	65397000	0	-0.037379	1_s_trap_1	4.153	13.35	13.35	111.1	99.29	5.357	0	5.357	0.03175	0.5926	0.8187	0.03175	3.878	0.6972	6.649	245365.7	1
wk1_s_trap_1	1286	1190	6.5362	0.34289	2.7	3720400	73153000	1	-0.037746	1_s_trap_1	4.154	13.35	13.35	111.2	99.34	5.358	0	5.358	0.03175	0.5925	0.8198	0.03175	3.872	0.7113	6.649	278293.4	1
wk1_s_trap_1	1288	1191	6.5419	0.32424	2.4	3563600	67412000	0	-0.038134	1_s_trap_1	4.155	13.36	13.36	111.2	99.39	5.36	0	5.36	0.03175	0.5923	0.821	0.03175	3.867	0.6873	6.649	229215.6	1
wk1_s_trap_1	1289	1192	6.5473	0.32126	2.6	3406700	64622000	0	-0.038501	1_s_trap_1	4.156	13.36	13.36	111.3	99.43	5.362	0	5.362	0.03175	0.5921	0.8222	0.03175	3.861	0.691	6.649	235298.4	1
wk1_s_trap_1	1290	1193	6.5527	0.43811	2.7	3293700	68522000	1	-0.038865	1_s_trap_1	4.158	13.36	13.36	111.3	99.47	5.363	0	5.363	0.03175	0.5919	0.8233	0.03175	3.856	0.7055	6.649	263870.9	1
wk1_s_trap_1	1292	1194	6.56	0.32387	2.6	2996200	63044000	0	-0.039361	1_s_trap_1	4.159	13.37	13.37	111.4	99.54	5.365	0	5.365	0.03175	0.5917	0.8249	0.03175	3.849	0.6904	6.649	234325.7	1
wk1_s_trap_1	1293	1195	6.5654	0.43865	2.7	3180700	69632000	1	-0.039727	1_s_trap_1	4.16	13.37	13.37	111.4	99.58	5.367	0	5.367	0.03175	0.5915	0.826	0.03175	3.843	0.7064	6.649	265910.2	1
wk1_s_trap_1	1295	1196	6.5727	0.32398	2.6	2969600	67205000	0	-0.040224	1_s_trap_1	4.162	13.38	13.38	111.5	99.64	5.369	0	5.369	0.03175	0.5913	0.8276	0.03175	3.836	0.7005	6.649	251142.7	1
wk1_s_trap_1	1296	1197	6.5781	0.52237	2.5	3064600	75701000	2	-0.040591	1_s_trap_1	4.163	13.38	13.38	111.5	99.69	5.371	0	5.371	0.03175	0.5911	0.8287	0.03175	3.831	0.7069	6.649	267157.4	1
wk1_s_trap_1	1299	1198	6.5868	0.32453	2.4	2814300	65222000	0	-0.041182	1_s_trap_1	4.165	13.39	13.39	111.6	99.76	5.373	0	5.373	0.03175	0.5908	0.8305	0.03175	3.822	0.6829	6.538	221913	1
wk1_s_trap_1	1300	1199	6.5922	0.43799	2.9	2891200	69599000	1	-0.04155	1_s_trap_1	4.166	13.39	13.39	111.7	99.8	5.375	0	5.375	0.03175	0.5907	0.8317	0.03175	3.817	0.712	6.538	279894.7	1
wk1_s_trap_1	1302	1200	6.5995	0.32561	2.4	2314800	52967000	0	-0.042046	1_s_trap_1	4.168	13.4	13.4	111.7	99.86	5.377	0	5.377	0.03175	0.5904	0.8332	0.03175	3.81	0.6627	6.538	188777.6	1
wk1_s_trap_1	1303	1201	6.6049	0.32063	3.5	2493000	65738000	0	-0.042414	1_s_trap_1	4.169	13.4	13.4	111.8	99.91	5.378	0	5.378	0.03175	0.5902	0.8344	0.03175	3.805	0.7255	6.538	313841.3	1
wk1_s_trap_1	1304	1202	6.6103	0.32063	2.8	2965300	69671000	0	-0.042777	1_s_trap_1	4.17	13.41	13.41	111.8	99.95	5.38	0	5.38	0.03175	0.5901	0.8355	0.03175	3.8	0.7072	6.538	267973.3	1
wk1_s_trap_1	1305	1203	6.6156	0.32149	2.6	2519300	62675000	0	-0.04314	1_s_trap_1	4.171	13.41	13.41	111.9	100	5.382	0	5.382	0.03175	0.5899	0.8366	0.03175	3.794	0.6907	6.538	234675.4	1
wk1_s_trap_1	1306	1204	6.621	0.32075	3.1	2323700	62124000	0	-0.043504	1_s_trap_1	4.172	13.42	13.42	111.9	100	5.383	0	5.383	0.03175	0.5897	0.8378	0.03175	3.789	0.7072	6.538	267877.9	1
wk1_s_trap_1	1307	1205	6.6263	0.43825	2.8	2489900	70856000	2	-0.043868	1_s_trap_1	4.173	13.42	13.42	112	100.1	5.385	0	5.385	0.03175	0.5896	0.8389	0.03175	3.784	0.7095	6.538	273821.2	1
wk1_s_trap_1	1310	1206	6.6336	0.32387	2.5	2563000	66313000	0	-0.044364	1_s_trap_1	4.175	13.43	13.43	112	100.1	5.387	0	5.387	0.03175	0.5893	0.8405	0.03175	3.777	0.6928	6.538	238272	1
wk1_s_trap_1	1311	1207	6.639	0.32089	2.7	2355600	70698000	0	-0.044731	1_s_trap_1	4.176	13.43	13.43	112.1	100.2	5.388	0	5.388	0.03175	0.5892	0.8416	0.03175	3.772	0.7055	6.538	263697.1	1
wk1_s_trap_1	1312	1208	6.6444	0.43799	2.7	2473900	68697000	1	-0.045094	1_s_trap_1	4.177	13.43	13.43	112.1	100.2	5.39	0	5.39	0.03175	0.589	0.8427	0.03175	3.767	0.7041	6.538	260187.1	1
wk1_s_trap_1	1314	1209	6.6517	0.442	2.7	2284500	66781000	1	-0.04559	1_s_trap_1	4.179	13.44	13.44	112.2	100.3	5.392	0	5.392	0.03175	0.5888	0.8443	0.03175	3.76	0.7005	6.538	251227.9	1
wk1_s_trap_1	1316	1210	6.659	0.44063	2.7	2597200	65585000	1	-0.04609	1_s_trap_1	4.18	13.45	13.45	112.2	100.4	5.394	0	5.394	0.03175	0.5885	0.8458	0.03175	3.753	0.7002	6.538	250559.1	1
wk1_s_trap_1	1318	1211	6.6664	0.44374	2.5	2579600	68581000	2	-0.046589	1_s_trap_1	4.182	13.45	13.45	112.3	100.4	5.396	0	5.396	0.03175	0.5883	0.8474	0.03175	3.746	0.6951	6.538	241890.6	1
wk1_s_trap_1	1321	1212	6.6738	0.32424	2.3	2463200	66573000	0	-0.047092	1_s_trap_1	4.184	13.46	13.46	112.4	100.5	5.398	0	5.398	0.03175	0.5881	0.8489	0.03175	3.739	0.6828	6.447	221731.7	1
wk1_s_trap_1	1322	1213	6.6792	0.34289	2.6	2439200	65362000	1	-0.047459	1_s_trap_1	4.185	13.46	13.46	112.4	100.5	5.4	0	5.4	0.03175	0.5879	0.8501	0.03175	3.734	0.6977	6.447	246168.5	1
wk1_s_trap_1	1324	1214	6.6849	0.32398	2.7	2422100	70467000	0	-0.047847	1_s_trap_1	4.186	13.47	13.47	112.5	100.6	5.402	0	5.402	0.03175	0.5877	0.8513	0.03175	3.729	0.7058	6.447	264557.4	1
wk1_s_trap_1	1325	1215	6.6903	0.31952	2.5	2538200	75066000	0	-0.048214	1_s_trap_1	4.187	13.47	13.47	112.5	100.6	5.403	0	5.403	0.03175	0.5875	0.8524	0.03175	3.724	0.7043	6.447	260829.8	1
wk1_s_trap_1	1326	1216	6.6956	0.32023	2.3	2615600	74727000	0	-0.048575	1_s_trap_1	4.188	13.47	13.47	112.6	100.7	5.405	0	5.405	0.03175	0.5874	0.8536	0.03175	3.719	0.6937	6.447	239659.5	1
wk1_s_trap_1	1327	1217	6.701	0.32038	2.3	2412700	71300000	0	-0.048938	1_s_trap_1	4.189	13.48	13.48	112.6	100.7	5.406	0	5.406	0.03175	0.5872	0.8547	0.03175	3.714	0.6927	6.447	238086.4	1
wk1_s_trap_1	1328	1218	6.7063	0.32112	2.5	2179000	59916000	0	-0.049301	1_s_trap_1	4.191	13.48	13.48	112.7	100.8	5.408	0	5.408	0.03175	0.587	0.8558	0.03175	3.709	0.68	6.447	217262.2	1
wk1_s_trap_1	1329	1219	6.7117	0.31938	2.9	2394500	77986000	0	-0.049664	1_s_trap_1	4.192	13.49	13.49	112.7	100.8	5.409	0	5.409	0.03175	0.5869	0.857	0.03175	3.704	0.7251	6.447	312789.8	1
wk1_s_trap_1	1330	1220	6.717	0.43802	2.2	2880300	79207000	1	-0.050026	1_s_trap_1	4.193	13.49	13.49	112.8	100.8	5.411	0	5.411	0.03175	0.5867	0.8581	0.03175	3.7	0.696	6.447	243446.1	1
wk1_s_trap_1	1332	1221	6.7243	0.32338	2.2	2616500	70060000	0	-0.050522	1_s_trap_1	4.194	13.5	13.5	112.8	100.9	5.413	0	5.413	0.03175	0.5865	0.8596	0.03175	3.693	0.6852	6.447	225721.4	1
wk1_s_trap_1	1333	1222	6.7297	0.32035	2.4	2696500	76704000	0	-0.050888	1_s_trap_1	4.196	13.5	13.5	112.9	100.9	5.415	0	5.415	0.03175	0.5863	0.8608	0.03175	3.688	0.7025	6.447	256365.8	1
wk1_s_trap_1	1334	1223	6.735	0.31952	2.3	2638400	74031000	0	-0.051251	1_s_trap_1	4.197	13.5	13.5	112.9	101	5.416	0	5.416	0.03175	0.5861	0.8619	0.03175	3.683	0.6974	6.447	245660.6	1
wk1_s_trap_1	1335	1224	6.7403	0.31938	2.2	2605000	75804000	0	-0.051613	1_s_trap_1	4.198	13.51	13.51	113	101	5.418	0	5.418	0.03175	0.586	0.863	0.03175	3.678	0.6951	6.447	242035.9	1
wk1_s_trap_1	1336	1225	6.7457	0.31949	2.1	2544000	79255000	0	-0.051974	1_s_trap_1	4.199	13.51	13.51	113	101.1	5.419	0	5.419	0.03175	0.5858	0.8642	0.03175	3.674	0.6951	6.447	241915.1	1
wk1_s_trap_1	1337	1226	6.751	0.31938	2.2	2677500	80230000	0	-0.052336	1_s_trap_1	4.2	13.52	13.52	113.1	101.1	5.421	0	5.421	0.03177	0.5861	0.8654	0.0318	3.675	0.7004	6.447	250884.1	1
wk1_s_trap_1	1338	1227	6.7563	0.31949	2.1	2596400	79383000	0	-0.052698	1_s_trap_1	4.202	13.53	13.53	113.2	101.2	5.425	0	5.425	0.03191	0.5882	0.8669	0.03208	3.7	0.6909	6.317	235140	1
wk1_s_trap_1	1339	1228	6.7616	0.31952	2.2	2457000	73326000	0	-0.053059	1_s_trap_1	4.203	13.53	13.53	113.3	101.4	5.429	0	5.429	0.03205	0.5904	0.8685	0.03236	3.726	0.691	6.317	235251	1
wk1_s_trap_1	1340	1229	6.767	0.31949	2.2	2489800	77800000	0	-0.053421	1_s_trap_1	4.204	13.54	13.54	113.4	101.5	5.433	0	5.433	0.03219	0.5926	0.87	0.03264	3.752	0.6964	6.317	244129	1
wk1_s_trap_1	1341	1230	6.7723	0.31938	2.1	2549900	82114000	0	-0.053783	1_s_trap_1	4.206	13.55	13.55	113.5	101.6	5.437	0	5.437	0.03234	0.5947	0.8716	0.03292	3.778	0.698	6.317	246782.5	1
wk1_s_trap_1	1342	1231	6.7776	0.31975	2.1	3061700	85040000	0	-0.054144	1_s_trap_1	4.207	13.56	13.56	113.6	101.7	5.441	0	5.441	0.03248	0.5969	0.8731	0.03321	3.803	0.7002	6.317	250456.5	1
wk1_s_trap_1	1343	1232	6.7829	0.31963	2	2764200	87742000	0	-0.054506	1_s_trap_1	4.208	13.56	13.56	113.8	101.8	5.445	0	5.445	0.03262	0.599	0.8747	0.03349	3.829	0.7	6.317	249999.4	1
wk1_s_trap_1	1344	1233	6.7883	0.31912	2	3004500	86909000	0	-0.054868	1_s_trap_1	4.21	13.57	13.57	113.9	101.9	5.449	0	5.449	0.03276	0.6012	0.8762	0.03377	3.854	0.6987	6.317	247879.1	1
wk1_s_trap_1	1345	1234	6.7936	0.43788	1.9	2855700	83701000	1	-0.05523	1_s_trap_1	4.211	13.58	13.58	114	102	5.453	0	5.453	0.0329	0.6033	0.8778	0.03405	3.879	0.6894	6.317	232562	1
wk1_s_trap_1	1347	1235	6.8009	0.32264	2	2788700	82506000	0	-0.055725	1_s_trap_1	4.213	13.59	13.59	114.1	102.1	5.458	0	5.458	0.03309	0.6063	0.8799	0.03444	3.914	0.6896	6.317	232868.3	1
wk1_s_trap_1	1348	1236	6.8063	0.31923	2.1	2817000	89582000	0	-0.056091	1_s_trap_1	4.214	13.6	13.6	114.3	102.2	5.462	0	5.462	0.03323	0.6084	0.8814	0.03472	3.939	0.7047	6.317	261715.5	1
wk1_s_trap_1	1349	1237	6.8116	0.31912	2	2735400	86688000	0	-0.056452	1_s_trap_1	4.215	13.61	13.61	114.4	102.3	5.466	0	5.466	0.03337	0.6106	0.883	0.035	3.964	0.6958	6.317	243050.3	1
wk1_s_trap_1	1350	1238	6.8169	0.31926	1.9	3015000	88083000	0	-0.056813	1_s_trap_1	4.217	13.61	13.61	114.5	102.5	5.47	0	5.47	0.03352	0.6127	0.8845	0.03529	3.989	0.6949	6.317	241676.6	1
wk1_s_trap_1	1351	1239	6.8222	0.43699	1.9	3054100	88842000	1	-0.057175	1_s_trap_1	4.218	13.62	13.62	114.6	102.6	5.474	0	5.474	0.03366	0.6148	0.8861	0.03557	4.014	0.6916	6.317	236280.9	1
wk1_s_trap_1	1353	1240	6.8295	0.32212	1.9	2883500	82189000	0	-0.05767	1_s_trap_1	4.22	13.63	13.63	114.8	102.7	5.48	0	5.48	0.03385	0.6177	0.8882	0.03595	4.048	0.6856	6.317	226353.4	1
wk1_s_trap_1	1354	1241	6.8349	0.31889	1.9	3209000	91041000	0	-0.058034	1_s_trap_1	4.221	13.64	13.64	114.9	102.8	5.483	0	5.483	0.03399	0.6199	0.8898	0.03624	4.073	0.6988	6.317	248004.7	1
wk1_s_trap_1	1355	1242	6.8402	0.31949	1.9	2838000	86982000	0	-0.058396	1_s_trap_1	4.222	13.65	13.65	115	102.9	5.487	0	5.487	0.03413	0.622	0.8913	0.03652	4.097	0.6912	6.171	235622.5	1
wk1_s_trap_1	1356	1243	6.8455	0.31926	2.1	3302900	88570000	0	-0.058757	1_s_trap_1	4.224	13.66	13.66	115.1	103	5.491	0	5.491	0.03427	0.6241	0.8929	0.0368	4.121	0.7057	6.171	264295.3	1
wk1_s_trap_1	1357	1244	6.8508	0.31938	1.9	3385500	86282000	0	-0.059119	1_s_trap_1	4.225	13.66	13.66	115.2	103.1	5.495	0	5.495	0.03441	0.6262	0.8944	0.03708	4.146	0.6905	6.171	234485.3	1
wk1_s_trap_1	1358	1245	6.8561	0.31898	2.1	3558300	90560000	0	-0.05948	1_s_trap_1	4.226	13.67	13.67	115.4	103.2	5.499	0	5.499	0.03455	0.6283	0.896	0.03736	4.17	0.7049	6.171	262229.2	1
wk1_s_trap_1	1359	1246	6.8615	0.34289	1.8	3961700	95708000	1	-0.059841	1_s_trap_1	4.228	13.68	13.68	115.5	103.3	5.503	0	5.503	0.03469	0.6304	0.8975	0.03764	4.194	0.6993	6.171	248883	1
wk1_s_trap_1	1361	1247	6.8672	0.32227	1.8	3725100	84132000	0	-0.06023	1_s_trap_1	4.229	13.69	13.69	115.6	103.5	5.507	0	5.507	0.03485	0.6327	0.8992	0.03795	4.22	0.6833	6.171	222535	1
wk1_s_trap_1	1362	1248	6.8726	0.43748	2	4462100	93873000	2	-0.060595	1_s_trap_1	4.231	13.7	13.7	115.7	103.6	5.511	0	5.511	0.03499	0.6348	0.9007	0.03823	4.244	0.7059	6.171	264784.5	1
wk1_s_trap_1	1365	1249	6.8798	0.32264	1.9	3622700	88400000	0	-0.06109	1_s_trap_1	4.232	13.71	13.71	115.9	103.7	5.517	0	5.517	0.03518	0.6377	0.9029	0.03862	4.277	0.6902	6.171	233968.1	1
wk1_s_trap_1	1366	1250	6.8852	0.31898	1.9	4455100	96453000	0	-0.061455	1_s_trap_1	4.234	13.72	13.72	116	103.8	5.521	0	5.521	0.03532	0.6398	0.9044	0.0389	4.301	0.7048	6.171	262059.7	1
wk1_s_trap_1	1367	1251	6.8905	0.34289	1.9	4640000	97075000	1	-0.061816	1_s_trap_1	4.235	13.72	13.72	116.1	103.9	5.525	0	5.525	0.03546	0.6419	0.906	0.03918	4.325	0.7029	6.171	257198.3	1
wk1_s_trap_1	1369	1252	6.8963	0.32275	1.8	4408000	92132000	0	-0.062205	1_s_trap_1	4.236	13.73	13.73	116.2	104	5.529	0	5.529	0.03562	0.6442	0.9076	0.03948	4.35	0.6959	6.171	243319.6	1
wk1_s_trap_1	1370	1253	6.9016	0.43925	1.9	4563300	93849000	2	-0.06257	1_s_trap_1	4.238	13.74	13.74	116.3	104.1	5.533	0	5.533	0.03576	0.6463	0.9092	0.03977	4.374	0.7007	6.171	251859.8	1
wk1_s_trap_1	1373	1254	6.909	0.32249	1.9	4600100	92799000	0	-0.063067	1_s_trap_1	4.24	13.75	13.75	116.5	104.3	5.538	0	5.538	0.03595	0.6491	0.9113	0.04016	4.406	0.7011	6.171	252854.9	1
wk1_s_trap_1	1374	1255	6.9143	0.43788	1.9	4870800	96356000	1	-0.063433	1_s_trap_1	4.241	13.76	13.76	116.6	104.4	5.542	0	5.542	0.03609	0.6512	0.9129	0.04044	4.43	0.7019	6.171	254703.5	1
wk1_s_trap_1	1376	1256	6.9216	0.32287	1.8	4784600	94199000	0	-0.063928	1_s_trap_1	4.243	13.77	13.77	116.8	104.5	5.548	0	5.548	0.03629	0.6541	0.915	0.04083	4.462	0.6969	6.025	244940	1
wk1_s_trap_1	1377	1257	6.927	0.31863	1.9	4977700	90707000	0	-0.064294	1_s_trap_1	4.244	13.78	13.78	116.9	104.6	5.552	0	5.552	0.03643	0.6562	0.9166	0.04111	4.485	0.6974	6.025	245670.4	1
wk1_s_trap_1	1378	1258	6.9323	0.43788	1.9	5070700	95484000	1	-0.064655	1_s_trap_1	4.245	13.78	13.78	117	104.8	5.556	0	5.556	0.03657	0.6582	0.9181	0.04139	4.508	0.7036	6.025	258951.1	1
wk1_s_trap_1	1380	1259	6.9396	0.32287	1.9	5332900	90704000	0	-0.06515	1_s_trap_1	4.247	13.8	13.8	117.2	104.9	5.561	0	5.561	0.03676	0.6611	0.9203	0.04178	4.54	0.6978	6.025	246385	1
wk1_s_trap_1	1381	1260	6.945	0.31915	2	5017000	97336000	0	-0.065516	1_s_trap_1	4.249	13.8	13.8	117.3	105	5.565	0	5.565	0.0369	0.6631	0.9218	0.04206	4.563	0.71	6.025	275084.7	1
wk1_s_trap_1	1382	1261	6.9503	0.31886	1.9	5722900	99248000	0	-0.065877	1_s_trap_1	4.25	13.81	13.81	117.4	105.1	5.569	0	5.569	0.03705	0.6652	0.9234	0.04234	4.586	0.7041	6.025	260267.1	1
wk1_s_trap_1	1383	1262	6.9556	0.31938	1.9	5534700	92873000	0	-0.066238	1_s_trap_1	4.251	13.82	13.82	117.5	105.2	5.573	0	5.573	0.03719	0.6673	0.9249	0.04263	4.609	0.6986	6.025	247736	1
wk1_s_trap_1	1384	1263	6.961	0.34275	1.9	5597600	96018000	1	-0.0666	1_s_trap_1	4.253	13.83	13.83	117.6	105.3	5.577	0	5.577	0.03733	0.6693	0.9265	0.04291	4.631	0.7043	6.025	260634.7	1
wk1_s_trap_1	1386	1264	6.9667	0.44286	2	5006900	91766000	2	-0.066988	1_s_trap_1	4.254	13.84	13.84	117.8	105.4	5.581	0	5.581	0.03748	0.6715	0.9281	0.04321	4.656	0.7031	6.025	257842.9	1
wk1_s_trap_1	1389	1265	6.974	0.44103	2	4950100	91720000	1	-0.067489	1_s_trap_1	4.256	13.85	13.85	117.9	105.6	5.587	0	5.587	0.03767	0.6743	0.9303	0.0436	4.687	0.7051	6.025	262710.9	1
wk1_s_trap_1	1391	1266	6.9814	0.34286	2	5287500	89752000	1	-0.067989	1_s_trap_1	4.258	13.86	13.86	118.1	105.7	5.592	0	5.592	0.03787	0.6772	0.9324	0.04399	4.718	0.6993	6.025	248788	1
wk1_s_trap_1	1393	1267	6.9871	0.3235	2	5713000	88700000	0	-0.068377	1_s_trap_1	4.259	13.87	13.87	118.2	105.8	5.596	0	5.596	0.03802	0.6794	0.9341	0.04429	4.742	0.7004	6.025	250999.5	1
wk1_s_trap_1	1394	1268	6.9925	0.43714	2.1	5853600	97221000	1	-0.068743	1_s_trap_1	4.26	13.87	13.87	118.3	106	5.6	0	5.6	0.03816	0.6814	0.9356	0.04458	4.764	0.713	6.025	282504.7	1
wk1_s_trap_1	1396	1269	6.9998	0.32361	2	5121900	90772000	0	-0.069238	1_s_trap_1	4.262	13.88	13.88	118.5	106.1	5.606	0	5.606	0.03835	0.6842	0.9378	0.04496	4.795	0.7025	6.025	256225.4	1
wk1_s_trap_1	1397	1270	7.0052	0.34289	2.1	5346000	94673000	1	-0.069605	1_s_trap_1	4.264	13.89	13.89	118.6	106.2	5.61	0	5.61	0.0385	0.6863	0.9393	0.04525	4.817	0.7117	5.891	279164.3	1
wk1_s_trap_1	1399	1271	7.0109	0.32312	2	5630600	95098000	0	-0.069993	1_s_trap_1	4.265	13.9	13.9	118.7	106.3	5.614	0	5.614	0.03865	0.6884	0.941	0.04555	4.841	0.7059	5.891	264787	1
wk1_s_trap_1	1400	1272	7.0163	0.52299	2	6097700	98879000	3	-0.070359	1_s_trap_1	4.266	13.91	13.91	118.8	106.4	5.618	0	5.618	0.03879	0.6905	0.9426	0.04583	4.863	0.7101	5.891	275259.7	1
wk1_s_trap_1	1404	1273	7.025	0.44163	1.9	5346400	91883000	1	-0.070951	1_s_trap_1	4.269	13.92	13.92	119	106.6	5.624	0	5.624	0.03902	0.6938	0.9451	0.0463	4.899	0.7008	5.891	252111.6	1
wk1_s_trap_1	1406	1274	7.0324	0.32324	2.1	5335700	92516000	0	-0.071451	1_s_trap_1	4.27	13.93	13.93	119.2	106.8	5.63	0	5.63	0.03922	0.6966	0.9472	0.04669	4.929	0.7091	5.891	272863.7	1
wk1_s_trap_1	1407	1275	7.0377	0.31889	2	6001900	99363000	0	-0.071817	1_s_trap_1	4.272	13.94	13.94	119.3	106.9	5.634	0	5.634	0.03936	0.6986	0.9488	0.04697	4.95	0.7106	5.891	276422.9	1
wk1_s_trap_1	1408	1276	7.0431	0.31938	1.9	6049800	99313000	0	-0.072178	1_s_trap_1	4.273	13.95	13.95	119.4	107	5.638	0	5.638	0.0395	0.7006	0.9504	0.04725	4.972	0.7082	5.891	270438.8	1
wk1_s_trap_1	1409	1277	7.0484	0.31912	2.1	5885900	97193000	0	-0.07254	1_s_trap_1	4.274	13.96	13.96	119.5	107.1	5.642	0	5.642	0.03964	0.7026	0.9519	0.04753	4.993	0.7116	5.891	279018.8	1
wk1_s_trap_1	1410	1278	7.0537	0.34289	2	5870300	98702000	1	-0.072901	1_s_trap_1	4.277	13.95	13.95	119.6	107.2	5.644	0	5.644	0.03978	0.7048	0.9534	0.04791	5.026	0.7082	5.891	270507.6	1
wk1_s_trap_1	1412	1279	7.0594	0.32249	2	5437400	91128000	0	-0.073289	1_s_trap_1	4.279	13.94	13.94	119.7	107.2	5.646	0	5.646	0.03993	0.7073	0.9549	0.04837	5.065	0.7031	5.891	257808.3	1
wk1_s_trap_1	1413	1280	7.0648	0.3196	2.1	5140400	93952000	0	-0.073654	1_s_trap_1	4.282	13.92	13.92	119.8	107.3	5.648	0	5.648	0.04007	0.7096	0.9563	0.04879	5.102	0.7101	5.891	275240.2	1
wk1_s_trap_1	1414	1281	7.0701	0.31975	2.1	5515400	96148000	0	-0.074016	1_s_trap_1	4.284	13.91	13.91	119.9	107.4	5.649	0	5.649	0.04021	0.7119	0.9577	0.04922	5.139	0.7146	5.891	286534.5	1
wk1_s_trap_1	1415	1282	7.0754	0.31915	2	5692500	96304000	0	-0.074378	1_s_trap_1	4.287	13.9	13.9	120	107.5	5.651	0	5.651	0.04036	0.7141	0.9591	0.04964	5.175	0.7095	5.891	273694.5	1
wk1_s_trap_1	1416	1283	7.0808	0.31938	2	5542600	97569000	0	-0.074739	1_s_trap_1	4.289	13.88	13.88	120.1	107.6	5.653	0	5.653	0.0405	0.7164	0.9605	0.05006	5.212	0.7064	5.891	266033.4	1
wk1_s_trap_1	1417	1284	7.0861	0.31912	2.1	5774300	98780000	0	-0.075101	1_s_trap_1	4.292	13.87	13.87	120.2	107.6	5.654	0	5.654	0.04064	0.7187	0.9619	0.05048	5.248	0.7152	5.761	288109.9	1
wk1_s_trap_1	1418	1285	7.0914	0.32012	2	4913400	89706000	0	-0.075462	1_s_trap_1	4.294	13.86	13.86	120.2	107.7	5.656	0	5.656	0.04078	0.721	0.9633	0.05091	5.284	0.702	5.761	255055	1
wk1_s_trap_1	1419	1286	7.0967	0.31975	2.3	5469400	99415000	0	-0.075825	1_s_trap_1	4.297	13.85	13.85	120.3	107.8	5.658	0	5.658	0.04092	0.7232	0.9647	0.05133	5.32	0.7228	5.761	307122.8	1
wk1_s_trap_1	1420	1287	7.1021	0.31963	2.1	4929100	94989000	0	-0.076187	1_s_trap_1	4.299	13.83	13.83	120.4	107.9	5.659	0	5.659	0.04106	0.7255	0.9662	0.05175	5.356	0.7116	5.761	279029.7	1
wk1_s_trap_1	1421	1288	7.1074	0.43685	2.1	4988800	93340000	1	-0.076549	1_s_trap_1	4.302	13.82	13.82	120.5	108	5.661	0	5.661	0.0412	0.7278	0.9676	0.05217	5.392	0.7118	5.761	279542.8	1
wk1_s_trap_1	1423	1289	7.1147	0.32341	2.2	4790100	86008000	0	-0.077043	1_s_trap_1	4.305	13.8	13.8	120.6	108.1	5.663	0	5.663	0.04139	0.7309	0.9695	0.05275	5.441	0.7067	5.761	266738.1	1
wk1_s_trap_1	1424	1290	7.1201	0.43822	2.2	5043900	94053000	1	-0.07741	1_s_trap_1	4.308	13.79	13.79	120.7	108.2	5.665	0	5.665	0.04154	0.7332	0.9709	0.05318	5.477	0.7135	5.761	283770.5	1
wk1_s_trap_1	1426	1291	7.1274	0.32301	2.2	4245100	92386000	0	-0.077906	1_s_trap_1	4.311	13.77	13.77	120.8	108.3	5.667	0	5.667	0.04173	0.7363	0.9729	0.05376	5.526	0.711	5.761	277561.9	1
wk1_s_trap_1	1427	1292	7.1328	0.31963	2.1	5266700	96635000	0	-0.078271	1_s_trap_1	4.314	13.76	13.76	120.9	108.3	5.669	0	5.669	0.04187	0.7386	0.9743	0.05419	5.562	0.7125	5.761	281148.1	1
wk1_s_trap_1	1428	1293	7.1381	0.32001	2.1	4824600	95017000	0	-0.078633	1_s_trap_1	4.316	13.75	13.75	121	108.4	5.671	0	5.671	0.04201	0.7409	0.9757	0.05461	5.597	0.7135	5.761	283797.2	1
wk1_s_trap_1	1429	1294	7.1434	0.31938	2.2	5000200	97436000	0	-0.078996	1_s_trap_1	4.319	13.73	13.73	121.1	108.5	5.673	0	5.673	0.04215	0.7431	0.9771	0.05503	5.632	0.7201	5.761	300291.2	1
wk1_s_trap_1	1430	1295	7.1487	0.31975	2.1	4553500	96585000	0	-0.079357	1_s_trap_1	4.322	13.72	13.72	121.2	108.6	5.674	0	5.674	0.04229	0.7454	0.9785	0.05546	5.667	0.7145	5.761	286150.8	1
wk1_s_trap_1	1431	1296	7.1541	0.31986	2.2	4188700	96129000	0	-0.079719	1_s_trap_1	4.324	13.71	13.71	121.3	108.7	5.676	0	5.676	0.04244	0.7476	0.9799	0.05588	5.702	0.716	5.761	290090	1
wk1_s_trap_1	1432	1297	7.1594	0.31952	2.1	4615800	100620000	0	-0.080081	1_s_trap_1	4.327	13.69	13.69	121.3	108.7	5.678	0	5.678	0.04258	0.7499	0.9813	0.0563	5.737	0.7162	5.761	290576.8	1
wk1_s_trap_1	1433	1298	7.1647	0.31935	2.1	4423600	98114000	0	-0.080443	1_s_trap_1	4.329	13.68	13.68	121.4	108.8	5.679	0	5.679	0.04272	0.7522	0.9827	0.05672	5.772	0.713	5.761	282528.9	1
wk1_s_trap_1	1434	1299	7.17	0.32453	2	4250000	95627000	0	-0.080805	1_s_trap_1	4.332	13.67	13.67	121.5	108.9	5.681	0	5.681	0.04286	0.7544	0.9841	0.05715	5.807	0.7095	5.638	273666.1	1
wk1_s_trap_1	1435	1300	7.1755	0.43874	2.2	4130000	92701000	1	-0.081172	1_s_trap_1	4.334	13.66	13.66	121.6	109	5.683	0	5.683	0.043	0.7567	0.9856	0.05758	5.842	0.712	5.638	280050.3	1
wk1_s_trap_1	1437	1301	7.1828	0.32375	2.2	3746700	89762000	0	-0.081669	1_s_trap_1	4.338	13.64	13.64	121.7	109.1	5.685	0	5.685	0.04319	0.7598	0.9875	0.05816	5.889	0.7096	5.638	274006.1	1
wk1_s_trap_1	1438	1302	7.1882	0.31952	2.4	4132900	95206000	0	-0.082036	1_s_trap_1	4.34	13.62	13.62	121.8	109.2	5.687	0	5.687	0.04334	0.7621	0.9889	0.05858	5.924	0.7243	5.638	310817	1
wk1_s_trap_1	1439	1303	7.1935	0.31972	2.1	3926500	92975000	0	-0.082397	1_s_trap_1	4.343	13.61	13.61	121.9	109.3	5.688	0	5.688	0.04348	0.7643	0.9903	0.05901	5.958	0.7092	5.638	272918.3	1
wk1_s_trap_1	1440	1304	7.1988	0.43728	2.3	4255300	95600000	1	-0.082759	1_s_trap_1	4.345	13.6	13.6	122	109.3	5.69	0	5.69	0.04362	0.7666	0.9918	0.05943	5.992	0.7197	5.638	299353.2	1
wk1_s_trap_1	1442	1305	7.2061	0.32387	2.2	3844700	84582000	0	-0.083254	1_s_trap_1	4.349	13.58	13.58	122.1	109.4	5.692	0	5.692	0.04381	0.7697	0.9937	0.06001	6.039	0.7038	5.638	259528.7	1
wk1_s_trap_1	1443	1306	7.2115	0.43885	2.6	3326700	92624000	1	-0.083621	1_s_trap_1	4.351	13.57	13.57	122.2	109.5	5.694	0	5.694	0.04396	0.7719	0.9951	0.06044	6.073	0.7289	5.638	322129.4	1
wk1_s_trap_1	1445	1307	7.2188	0.32338	2.3	3557200	91682000	0	-0.084118	1_s_trap_1	4.355	13.55	13.55	122.3	109.6	5.696	0	5.696	0.04415	0.775	0.997	0.06102	6.12	0.7167	5.638	291745.7	1
wk1_s_trap_1	1446	1308	7.2242	0.34289	2.2	3767100	93924000	1	-0.084484	1_s_trap_1	4.357	13.54	13.54	122.4	109.7	5.698	0	5.698	0.04429	0.7773	0.9985	0.06145	6.154	0.7156	5.638	288909	1
wk1_s_trap_1	1448	1309	7.2299	0.32361	2.2	3580500	89822000	0	-0.084872	1_s_trap_1	4.36	13.52	13.52	122.5	109.8	5.7	0	5.7	0.04444	0.7797	1	0.0619	6.19	0.7115	5.638	278655.5	1
wk1_s_trap_1	1449	1310	7.2353	0.52188	2.4	3038900	89683000	2	-0.085239	1_s_trap_1	4.362	13.51	13.51	122.6	109.9	5.702	0	5.702	0.04459	0.782	1.001	0.06233	6.224	0.7185	5.638	296360.2	1
wk1_s_trap_1	1452	1311	7.244	0.32327	2.4	3612900	88130000	0	-0.08583	1_s_trap_1	4.367	13.49	13.49	122.7	110	5.704	0	5.704	0.04482	0.7856	1.004	0.06302	6.278	0.7158	5.638	289462.9	1
wk1_s_trap_1	1453	1312	7.2494	0.34286	2.2	2933600	89484000	1	-0.086196	1_s_trap_1	4.369	13.48	13.48	122.8	110.1	5.706	0	5.706	0.04496	0.7879	1.005	0.06344	6.312	0.7104	5.638	276023.9	1
wk1_s_trap_1	1455	1313	7.2551	0.32424	2.4	3709200	89166000	0	-0.086584	1_s_trap_1	4.372	13.46	13.46	122.9	110.2	5.708	0	5.708	0.04511	0.7903	1.007	0.0639	6.348	0.7172	5.542	292875.8	1
wk1_s_trap_1	1456	1314	7.2605	0.32063	2.4	4246200	88074000	0	-0.086951	1_s_trap_1	4.374	13.45	13.45	123	110.3	5.71	0	5.71	0.04525	0.7925	1.008	0.06433	6.381	0.7191	5.542	297863.9	1
wk1_s_trap_1	1457	1315	7.2659	0.34275	2.4	3144000	89834000	1	-0.087314	1_s_trap_1	4.377	13.44	13.44	123.1	110.3	5.711	0	5.711	0.04539	0.7948	1.009	0.06475	6.414	0.7186	5.542	296526.5	1
wk1_s_trap_1	1459	1316	7.2716	0.32398	2.4	4137600	87097000	0	-0.087702	1_s_trap_1	4.38	13.42	13.42	123.1	110.4	5.713	0	5.713	0.04554	0.7972	1.011	0.0652	6.45	0.715	5.542	287454	1
wk1_s_trap_1	1460	1317	7.277	0.32078	2.5	3488300	96390000	0	-0.088069	1_s_trap_1	4.382	13.41	13.41	123.2	110.5	5.715	0	5.715	0.04569	0.7994	1.012	0.06563	6.483	0.7289	5.542	322341.5	1
wk1_s_trap_1	1461	1318	7.2823	0.32035	2.2	3362100	83937000	0	-0.088432	1_s_trap_1	4.385	13.4	13.4	123.3	110.6	5.717	0	5.717	0.04583	0.8017	1.014	0.06606	6.516	0.7042	5.542	260472.9	1
wk1_s_trap_1	1462	1319	7.2877	0.32063	2.6	2963800	89789000	0	-0.088795	1_s_trap_1	4.387	13.38	13.38	123.4	110.7	5.718	0	5.718	0.04597	0.8039	1.015	0.06648	6.548	0.7277	5.542	319327.1	1
wk1_s_trap_1	1463	1320	7.293	0.32001	2.5	3559100	91569000	0	-0.089158	1_s_trap_1	4.39	13.37	13.37	123.5	110.8	5.72	0	5.72	0.04611	0.8061	1.017	0.06691	6.581	0.7235	5.542	308812.3	1
wk1_s_trap_1	1464	1321	7.2983	0.52551	2.3	3265300	89664000	3	-0.08952	1_s_trap_1	4.392	13.36	13.36	123.6	110.8	5.722	0	5.722	0.04625	0.8084	1.018	0.06733	6.613	0.7152	5.542	287940.4	1
wk1_s_trap_1	1468	1322	7.3071	0.50912	2.4	4770900	92324000	3	-0.090115	1_s_trap_1	4.396	13.34	13.34	123.7	111	5.724	0	5.724	0.04648	0.812	1.02	0.06802	6.666	0.7211	5.542	302801.2	1
wk1_s_trap_1	1472	1323	7.3156	0.34286	2.3	4584500	89618000	1	-0.090692	1_s_trap_1	4.4	13.32	13.32	123.9	111.1	5.727	0	5.727	0.04671	0.8156	1.023	0.0687	6.718	0.7168	5.542	292119.7	1
wk1_s_trap_1	1474	1324	7.3213	0.34275	2.4	4961600	94435000	1	-0.09108	1_s_trap_1	4.403	13.3	13.3	124	111.2	5.729	0	5.729	0.04686	0.8179	1.024	0.06915	6.752	0.7225	5.542	306140.3	1
wk1_s_trap_1	1476	1325	7.327	0.32352	2.2	4745800	95130000	0	-0.091468	1_s_trap_1	4.406	13.29	13.29	124	111.3	5.731	0	5.731	0.04701	0.8203	1.026	0.0696	6.786	0.716	5.542	290010.6	1
wk1_s_trap_1	1477	1326	7.3324	0.43674	2.3	4214600	95986000	1	-0.091834	1_s_trap_1	4.408	13.28	13.28	124.1	111.3	5.733	0	5.733	0.04715	0.8226	1.027	0.07003	6.818	0.719	5.542	297498.9	1
wk1_s_trap_1	1479	1327	7.3397	0.32401	2.2	4326200	90512000	0	-0.092329	1_s_trap_1	4.412	13.26	13.26	124.2	111.5	5.735	0	5.735	0.04735	0.8256	1.029	0.07061	6.862	0.712	5.448	280093.3	1
wk1_s_trap_1	1480	1328	7.3451	0.34286	2.4	4194500	85898000	1	-0.092696	1_s_trap_1	4.414	13.25	13.25	124.3	111.5	5.737	0	5.737	0.04749	0.8278	1.03	0.07104	6.894	0.7132	5.448	282901.6	1
wk1_s_trap_1	1482	1329	7.3508	0.32413	2.5	4232800	91832000	0	-0.093084	1_s_trap_1	4.417	13.24	13.24	124.4	111.6	5.737	0	5.737	0.04762	0.83	1.032	0.07145	6.925	0.7256	5.448	313910.4	1
wk1_s_trap_1	1483	1330	7.3562	0.32023	2.3	3570500	90520000	0	-0.093451	1_s_trap_1	4.416	13.25	13.25	124.5	111.7	5.733	0	5.733	0.04762	0.8307	1.032	0.07159	6.937	0.7132	5.448	283022	1
wk1_s_trap_1	1484	1331	7.3615	0.32026	2.5	4160100	95247000	0	-0.093813	1_s_trap_1	4.416	13.27	13.27	124.5	111.7	5.728	0	5.728	0.04762	0.8313	1.032	0.07173	6.949	0.7281	5.448	320168.8	1
wk1_s_trap_1	1485	1332	7.3669	0.32023	2.2	4220000	98821000	0	-0.094176	1_s_trap_1	4.416	13.29	13.29	124.6	111.8	5.723	0	5.723	0.04762	0.832	1.033	0.07188	6.96	0.7175	5.448	293803.6	1
wk1_s_trap_1	1486	1333	7.3722	0.32001	2.3	4220100	96312000	0	-0.094539	1_s_trap_1	4.415	13.3	13.3	124.6	111.9	5.719	0	5.719	0.04762	0.8327	1.033	0.07202	6.972	0.7233	5.448	308308.6	1
wk1_s_trap_1	1487	1334	7.3775	0.32001	2.2	4219100	99632000	0	-0.094901	1_s_trap_1	4.415	13.32	13.32	124.6	111.9	5.714	0	5.714	0.04762	0.8334	1.033	0.07216	6.984	0.7213	5.448	303309.9	1
wk1_s_trap_1	1488	1335	7.3829	0.32038	2.2	4121100	89451000	0	-0.095263	1_s_trap_1	4.415	13.33	13.33	124.7	112	5.709	0	5.709	0.04762	0.834	1.033	0.0723	6.996	0.7087	5.448	271626.4	1
wk1_s_trap_1	1489	1336	7.3882	0.32012	2.5	4218100	95526000	0	-0.095626	1_s_trap_1	4.414	13.35	13.35	124.7	112	5.705	0	5.705	0.04762	0.8347	1.034	0.07244	7.007	0.7278	5.448	319540.7	1
wk1_s_trap_1	1490	1337	7.3936	0.31989	2.4	4113100	95520000	0	-0.095988	1_s_trap_1	4.414	13.37	13.37	124.8	112.1	5.7	0	5.7	0.04762	0.8354	1.034	0.07258	7.019	0.7231	5.448	307715.7	1
wk1_s_trap_1	1491	1338	7.3989	0.32049	2.3	4298500	86720000	0	-0.096351	1_s_trap_1	4.414	13.38	13.38	124.8	112.1	5.695	0	5.695	0.04762	0.8361	1.034	0.07272	7.031	0.7091	5.448	272871	1
wk1_s_trap_1	1492	1339	7.4042	0.32038	2.5	4098800	89114000	0	-0.096713	1_s_trap_1	4.413	13.4	13.4	124.9	112.2	5.691	0	5.691	0.04762	0.8368	1.035	0.07286	7.043	0.7229	5.448	307151.1	1
wk1_s_trap_1	1493	1340	7.4096	0.32001	2.5	4749700	95244000	0	-0.097076	1_s_trap_1	4.413	13.42	13.42	124.9	112.3	5.686	0	5.686	0.04762	0.8375	1.035	0.073	7.054	0.7294	5.448	323514.8	1
wk1_s_trap_1	1494	1341	7.4149	0.31986	2.2	4889200	95762000	0	-0.097439	1_s_trap_1	4.413	13.43	13.43	125	112.3	5.681	0	5.681	0.04762	0.8382	1.035	0.07315	7.066	0.7184	5.448	295899.2	1
wk1_s_trap_1	1495	1342	7.4202	0.32001	2.2	4534400	95683000	0	-0.097801	1_s_trap_1	4.412	13.45	13.45	125	112.4	5.677	0	5.677	0.04762	0.8388	1.035	0.07329	7.078	0.7164	5.349	291038.3	1
wk1_s_trap_1	1496	1343	7.4256	0.43676	2.3	4207600	93821000	1	-0.098163	1_s_trap_1	4.412	13.46	13.46	125	112.4	5.672	0	5.672	0.04762	0.8395	1.036	0.07343	7.089	0.7199	5.349	299629.3	1
wk1_s_trap_1	1498	1344	7.4328	0.32361	2.3	4469300	88201000	0	-0.098658	1_s_trap_1	4.411	13.49	13.49	125.1	112.5	5.666	0	5.666	0.04762	0.8405	1.036	0.07362	7.105	0.7144	5.349	286082.2	1
wk1_s_trap_1	1499	1345	7.4382	0.31938	2.4	4894500	97684000	0	-0.099024	1_s_trap_1	4.411	13.5	13.5	125.1	112.6	5.661	0	5.661	0.04762	0.8412	1.036	0.07376	7.117	0.7275	5.349	318784.9	1
wk1_s_trap_1	1500	1346	7.4436	0.34289	2.2	4702600	94532000	1	-0.099386	1_s_trap_1	4.411	13.52	13.52	125.2	112.6	5.656	0	5.656	0.04762	0.8419	1.037	0.0739	7.129	0.7163	5.349	290636.9	1
wk1_s_trap_1	1502	1347	7.4493	0.32361	2.4	4730800	93349000	0	-0.099774	1_s_trap_1	4.41	13.54	13.54	125.2	112.7	5.651	0	5.651	0.04762	0.8426	1.037	0.07405	7.141	0.7242	5.349	310615.5	1
wk1_s_trap_1	1503	1348	7.4547	0.34289	2.4	5046700	96224000	1	-0.10014	1_s_trap_1	4.41	13.55	13.55	125.3	112.7	5.647	0	5.647	0.04762	0.8433	1.037	0.0742	7.153	0.724	5.349	309900.1	1
wk1_s_trap_1	1505	1349	7.4604	0.32375	2.3	4279100	93650000	0	-0.10053	1_s_trap_1	4.41	13.57	13.57	125.3	112.8	5.642	0	5.642	0.04762	0.8441	1.038	0.07435	7.166	0.7198	5.349	299403.3	1
wk1_s_trap_1	1506	1350	7.4658	0.43722	2.3	5466100	100890000	1	-0.10089	1_s_trap_1	4.409	13.59	13.59	125.4	112.9	5.637	0	5.637	0.04762	0.8448	1.038	0.07449	7.177	0.7268	5.349	317055.2	1
wk1_s_trap_1	1508	1351	7.4731	0.3235	2	4778300	90149000	0	-0.10139	1_s_trap_1	4.409	13.61	13.61	125.4	112.9	5.631	0	5.631	0.04762	0.8457	1.038	0.07468	7.193	0.7036	5.349	258947	1
wk1_s_trap_1	1509	1352	7.4785	0.31989	2.3	5101200	99009000	0	-0.10176	1_s_trap_1	4.408	13.63	13.63	125.5	113	5.626	0	5.626	0.04762	0.8464	1.039	0.07483	7.205	0.7261	5.349	315130.3	1
wk1_s_trap_1	1510	1353	7.4838	0.31975	2.3	5256600	91829000	0	-0.10212	1_s_trap_1	4.408	13.64	13.64	125.5	113.1	5.621	0	5.621	0.04762	0.8471	1.039	0.07497	7.217	0.7172	5.349	293000.3	1
wk1_s_trap_1	1511	1354	7.4891	0.43736	2.3	4672800	90003000	1	-0.10248	1_s_trap_1	4.408	13.66	13.66	125.6	113.1	5.617	0	5.617	0.04762	0.8478	1.039	0.07511	7.228	0.7138	5.349	284422	1
wk1_s_trap_1	1513	1355	7.4964	0.3239	2.5	4169800	87826000	0	-0.10298	1_s_trap_1	4.407	13.68	13.68	125.6	113.2	5.61	0	5.61	0.04762	0.8488	1.039	0.0753	7.244	0.7191	5.349	297762.6	1
wk1_s_trap_1	1514	1356	7.5018	0.32012	2.6	5812100	98105000	0	-0.10334	1_s_trap_1	4.407	13.7	13.7	125.7	113.3	5.606	0	5.606	0.04762	0.8495	1.04	0.07544	7.256	0.7379	5.253	344817.4	1
wk1_s_trap_1	1515	1357	7.5071	0.32075	2.2	4704700	89117000	0	-0.1037	1_s_trap_1	4.407	13.71	13.71	125.7	113.3	5.601	0	5.601	0.04762	0.8502	1.04	0.07559	7.267	0.7103	5.253	275707.1	1
wk1_s_trap_1	1516	1358	7.5125	0.43925	2.6	5717800	102810000	1	-0.10407	1_s_trap_1	4.406	13.73	13.73	125.8	113.4	5.596	0	5.596	0.04762	0.8509	1.04	0.07573	7.279	0.7421	5.253	355318.8	1
wk1_s_trap_1	1518	1359	7.5198	0.32375	2.2	4462400	90551000	0	-0.10457	1_s_trap_1	4.406	13.75	13.75	125.8	113.5	5.59	0	5.59	0.04762	0.8519	1.041	0.07592	7.295	0.71	5.253	275112.4	1
wk1_s_trap_1	1519	1360	7.5252	0.32023	2.4	5824100	107800000	0	-0.10493	1_s_trap_1	4.405	13.77	13.77	125.9	113.5	5.585	0	5.585	0.04762	0.8526	1.041	0.07606	7.307	0.7401	5.253	350322.6	1
wk1_s_trap_1	1520	1361	7.5305	0.43714	2	5632500	101760000	1	-0.10529	1_s_trap_1	4.405	13.79	13.79	125.9	113.6	5.58	0	5.58	0.04762	0.8533	1.041	0.0762	7.318	0.7145	5.253	286129.6	1
wk1_s_trap_1	1522	1362	7.5378	0.44074	2.3	4801000	95878000	1	-0.10579	1_s_trap_1	4.405	13.81	13.81	126	113.7	5.574	0	5.574	0.04762	0.8543	1.042	0.0764	7.334	0.7214	5.253	303463.2	1
wk1_s_trap_1	1524	1363	7.5452	0.32352	2.3	4865800	104430000	0	-0.10629	1_s_trap_1	4.404	13.83	13.83	126	113.7	5.568	0	5.568	0.04762	0.8553	1.042	0.07659	7.35	0.7302	5.253	325459.2	1
wk1_s_trap_1	1525	1364	7.5506	0.31975	2.2	5756400	104640000	0	-0.10665	1_s_trap_1	4.404	13.85	13.85	126.1	113.8	5.563	0	5.563	0.04762	0.856	1.042	0.07673	7.362	0.7267	5.253	316765.5	1
wk1_s_trap_1	1526	1365	7.5559	0.43685	2.1	5401800	107200000	1	-0.10702	1_s_trap_1	4.403	13.86	13.86	126.1	113.8	5.558	0	5.558	0.04762	0.8567	1.043	0.07688	7.373	0.7245	5.253	311266.7	1
wk1_s_trap_1	1528	1366	7.5632	0.3239	2.1	4911800	98506000	0	-0.10751	1_s_trap_1	4.403	13.89	13.89	126.2	113.9	5.552	0	5.552	0.04762	0.8577	1.043	0.07707	7.389	0.714	5.253	284892.8	1
wk1_s_trap_1	1529	1367	7.5686	0.31986	2.3	5851500	105220000	0	-0.10788	1_s_trap_1	4.403	13.9	13.9	126.2	114	5.547	0	5.547	0.04762	0.8584	1.043	0.07721	7.401	0.7295	5.253	323837.4	1
wk1_s_trap_1	1530	1368	7.5739	0.31989	2.1	6277600	108150000	0	-0.10824	1_s_trap_1	4.402	13.92	13.92	126.3	114	5.543	0	5.543	0.04762	0.8591	1.044	0.07735	7.412	0.7228	5.253	307030.3	1
wk1_s_trap_1	1531	1369	7.5792	0.32023	1.9	6421800	106870000	0	-0.1086	1_s_trap_1	4.402	13.94	13.94	126.3	114.1	5.538	0	5.538	0.04762	0.8599	1.044	0.07749	7.424	0.7144	5.253	285937.4	1
wk1_s_trap_1	1532	1370	7.5846	0.31938	2.1	6067300	110100000	0	-0.10897	1_s_trap_1	4.402	13.95	13.95	126.4	114.2	5.533	0	5.533	0.04762	0.8606	1.044	0.07763	7.435	0.7283	5.253	320658	1
wk1_s_trap_1	1533	1371	7.5899	0.32012	2	6634800	109680000	0	-0.10933	1_s_trap_1	4.401	13.97	13.97	126.4	114.2	5.529	0	5.529	0.04762	0.8613	1.044	0.07778	7.447	0.7195	5.139	298846.2	1
wk1_s_trap_1	1534	1372	7.5952	0.41439	2.1	5687300	102540000	1	-0.10969	1_s_trap_1	4.401	13.98	13.98	126.5	114.3	5.524	0	5.524	0.04762	0.862	1.045	0.07792	7.458	0.7182	5.139	295614.2	1
wk1_s_trap_1	1536	1373	7.6021	0.32312	2.1	5986300	99800000	0	-0.11016	1_s_trap_1	4.4	14.01	14.01	126.5	114.4	5.518	0	5.518	0.04762	0.863	1.045	0.0781	7.473	0.7151	5.139	287674.7	1
wk1_s_trap_1	1537	1374	7.6075	0.31923	2.1	6870000	110500000	0	-0.11052	1_s_trap_1	4.4	14.02	14.02	126.6	114.4	5.513	0	5.513	0.04762	0.8637	1.045	0.07824	7.485	0.7275	5.139	318651.8	1
wk1_s_trap_1	1538	1375	7.6128	0.31963	2	6281600	109450000	0	-0.11089	1_s_trap_1	4.4	14.04	14.04	126.6	114.5	5.509	0	5.509	0.04762	0.8644	1.046	0.07838	7.496	0.7207	5.139	301798.8	1
wk1_s_trap_1	1539	1376	7.6182	0.31963	2.1	6927900	108880000	0	-0.11125	1_s_trap_1	4.399	14.05	14.05	126.6	114.5	5.504	0	5.504	0.04762	0.8652	1.046	0.07852	7.507	0.7228	5.139	307041.5	1
wk1_s_trap_1	1540	1377	7.6235	0.31938	2.1	6963300	109630000	0	-0.11161	1_s_trap_1	4.399	14.07	14.07	126.7	114.6	5.499	0	5.499	0.04762	0.8659	1.046	0.07866	7.519	0.7271	5.139	317637.9	1
wk1_s_trap_1	1541	1378	7.6288	0.31923	2	7222200	108950000	0	-0.11197	1_s_trap_1	4.399	14.09	14.09	126.7	114.6	5.495	0	5.495	0.04762	0.8666	1.046	0.0788	7.53	0.7221	5.139	305326	1
wk1_s_trap_1	1542	1379	7.6341	0.43714	2	7009200	104860000	2	-0.11233	1_s_trap_1	4.398	14.1	14.1	126.8	114.7	5.49	0	5.49	0.04762	0.8674	1.047	0.07895	7.542	0.7163	5.139	290853.8	1
wk1_s_trap_1	1545	1380	7.6414	0.42801	2.1	6450700	99923000	2	-0.11283	1_s_trap_1	4.398	14.13	14.13	126.8	114.8	5.484	0	5.484	0.04762	0.8684	1.047	0.07914	7.557	0.7151	5.139	287735.5	1
wk1_s_trap_1	1548	1381	7.6486	0.44088	2.2	6358100	101990000	1	-0.11331	1_s_trap_1	4.397	14.15	14.15	126.9	114.9	5.477	0	5.477	0.04762	0.8694	1.048	0.07933	7.573	0.7202	5.139	300620.9	1
wk1_s_trap_1	1550	1382	7.6559	0.34275	2.4	6587900	99347000	1	-0.11381	1_s_trap_1	4.399	14.16	14.16	127.1	115	5.48	0	5.48	0.04762	0.8689	1.047	0.07937	7.579	0.7285	5.139	321334.4	1
wk1_s_trap_1	1552	1383	7.6616	0.34286	2.2	6369100	100860000	1	-0.1142	1_s_trap_1	4.401	14.16	14.16	127.2	115.2	5.484	0	5.484	0.04762	0.8682	1.047	0.07937	7.582	0.7232	5.139	307878.4	1
wk1_s_trap_1	1554	1384	7.6673	0.442	2.2	6827000	101710000	1	-0.11459	1_s_trap_1	4.403	14.16	14.16	127.4	115.3	5.489	0	5.489	0.04762	0.8676	1.046	0.07937	7.586	0.7243	5.139	310847.8	1
wk1_s_trap_1	1556	1385	7.6747	0.32387	2.2	6494100	102780000	0	-0.11509	1_s_trap_1	4.405	14.16	14.16	127.6	115.5	5.494	0	5.494	0.04762	0.8668	1.046	0.07937	7.59	0.7247	5.039	311811.8	1
wk1_s_trap_1	1557	1386	7.6801	0.34289	2.3	6983800	104340000	1	-0.11545	1_s_trap_1	4.407	14.17	14.17	127.7	115.6	5.498	0	5.498	0.04762	0.8662	1.045	0.07937	7.593	0.7288	5.039	322107.1	1
wk1_s_trap_1	1559	1387	7.6858	0.3235	2.1	6912300	102110000	0	-0.11584	1_s_trap_1	4.408	14.17	14.17	127.9	115.8	5.502	0	5.502	0.04762	0.8655	1.045	0.07937	7.596	0.7198	5.039	299418.8	1
wk1_s_trap_1	1560	1388	7.6912	0.41299	2.2	7185500	107360000	1	-0.11621	1_s_trap_1	4.41	14.17	14.17	128	115.9	5.506	0	5.506	0.04762	0.8649	1.044	0.07937	7.599	0.7276	5.039	318898.9	1
wk1_s_trap_1	1562	1389	7.6981	0.32364	2.1	6028000	96835000	0	-0.11668	1_s_trap_1	4.412	14.18	14.18	128.2	116.1	5.511	0	5.511	0.04762	0.8641	1.044	0.07937	7.603	0.7135	5.039	283638.4	1
wk1_s_trap_1	1563	1390	7.7035	0.32086	2.4	6513900	102940000	0	-0.11704	1_s_trap_1	4.414	14.18	14.18	128.4	116.2	5.514	0	5.514	0.04762	0.8635	1.043	0.07937	7.607	0.7338	5.039	334493.1	1
wk1_s_trap_1	1564	1391	7.7088	0.43788	2.3	6069300	95813000	1	-0.11741	1_s_trap_1	4.415	14.18	14.18	128.5	116.4	5.518	0	5.518	0.04762	0.8629	1.043	0.07937	7.61	0.7228	5.039	307078.5	1
wk1_s_trap_1	1566	1392	7.7161	0.32401	2.3	6169600	92908000	0	-0.1179	1_s_trap_1	4.417	14.19	14.19	128.7	116.6	5.523	0	5.523	0.04762	0.8621	1.042	0.07937	7.614	0.7187	5.039	296652.9	1
wk1_s_trap_1	1567	1393	7.7215	0.32001	2.6	6206800	97662000	0	-0.11827	1_s_trap_1	4.419	14.19	14.19	128.9	116.7	5.527	0	5.527	0.04762	0.8615	1.042	0.07937	7.617	0.7346	5.039	336502.4	1
wk1_s_trap_1	1568	1394	7.7269	0.32012	2.3	6051500	104160000	0	-0.11863	1_s_trap_1	4.421	14.19	14.19	129	116.8	5.531	0	5.531	0.04762	0.8609	1.042	0.07937	7.62	0.7296	5.039	324106.7	1
wk1_s_trap_1	1569	1395	7.7322	0.32012	2.4	6399200	105030000	0	-0.11899	1_s_trap_1	4.422	14.2	14.2	129.2	117	5.535	0	5.535	0.04762	0.8603	1.041	0.07937	7.623	0.737	5.039	342561.6	1
wk1_s_trap_1	1570	1396	7.7375	0.43811	2.1	5578900	100650000	1	-0.11936	1_s_trap_1	4.424	14.2	14.2	129.3	117.1	5.539	0	5.539	0.04762	0.8597	1.041	0.07937	7.626	0.7162	5.039	290511.6	1
wk1_s_trap_1	1572	1397	7.7448	0.4424	2.3	5973200	94763000	1	-0.11985	1_s_trap_1	4.426	14.2	14.2	129.5	117.3	5.544	0	5.544	0.04762	0.8589	1.04	0.07937	7.631	0.7206	5.039	301482.2	1
wk1_s_trap_1	1574	1398	7.7522	0.32335	2.3	5293400	95784000	0	-0.12035	1_s_trap_1	4.428	14.21	14.21	129.7	117.5	5.549	0	5.549	0.04762	0.8581	1.04	0.07937	7.635	0.7216	5.039	304041.6	1
wk1_s_trap_1	1575	1399	7.7576	0.32026	2.4	4995800	96146000	0	-0.12072	1_s_trap_1	4.43	14.21	14.21	129.9	117.6	5.553	0	5.553	0.04762	0.8575	1.039	0.07937	7.638	0.7266	4.954	316515.3	1
wk1_s_trap_1	1576	1400	7.7629	0.34286	2.5	5663100	98861000	1	-0.12108	1_s_trap_1	4.432	14.21	14.21	130	117.8	5.557	0	5.557	0.04762	0.8569	1.039	0.07937	7.641	0.734	4.954	334955	1
wk1_s_trap_1	1578	1401	7.7687	0.32375	2.3	6163700	98112000	0	-0.12147	1_s_trap_1	4.433	14.21	14.21	130.2	117.9	5.561	0	5.561	0.04762	0.8563	1.038	0.07937	7.644	0.7232	4.954	307907.3	1
wk1_s_trap_1	1579	1402	7.774	0.31963	2.3	6698900	107420000	0	-0.12184	1_s_trap_1	4.435	14.22	14.22	130.3	118.1	5.565	0	5.565	0.04762	0.8557	1.038	0.07937	7.648	0.7326	4.954	331432	1
wk1_s_trap_1	1580	1403	7.7794	0.32038	2.2	5610100	100150000	0	-0.1222	1_s_trap_1	4.437	14.22	14.22	130.5	118.2	5.569	0	5.569	0.04762	0.8551	1.037	0.07937	7.651	0.722	4.954	304898.2	1
wk1_s_trap_1	1581	1404	7.7847	0.32138	2.3	5111100	94751000	0	-0.12256	1_s_trap_1	4.438	14.22	14.22	130.6	118.3	5.572	0	5.572	0.04762	0.8545	1.037	0.07937	7.654	0.7212	4.954	303046.4	1
wk1_s_trap_1	1582	1405	7.7901	0.439	2.7	5513400	100240000	1	-0.12293	1_s_trap_1	4.44	14.23	14.23	130.8	118.5	5.576	0	5.576	0.04762	0.854	1.037	0.07937	7.657	0.7424	4.954	355909.8	1
wk1_s_trap_1	1584	1406	7.7974	0.32413	2.4	4597400	91743000	0	-0.12342	1_s_trap_1	4.442	14.23	14.23	131	118.7	5.581	0	5.581	0.04762	0.8532	1.036	0.07937	7.661	0.7197	4.954	299217.8	1
wk1_s_trap_1	1585	1407	7.8028	0.34286	2.6	5251000	100860000	1	-0.12379	1_s_trap_1	4.444	14.23	14.23	131.1	118.8	5.585	0	5.585	0.04762	0.8526	1.035	0.07937	7.664	0.7374	4.954	343438.5	1
wk1_s_trap_1	1587	1408	7.8085	0.32464	2.4	4886500	95281000	0	-0.12418	1_s_trap_1	4.445	14.24	14.24	131.3	118.9	5.589	0	5.589	0.04762	0.852	1.035	0.07937	7.668	0.7244	4.954	310928	1
wk1_s_trap_1	1588	1409	7.8139	0.43825	2.4	5729000	107580000	1	-0.12455	1_s_trap_1	4.447	14.24	14.24	131.4	119.1	5.593	0	5.593	0.04762	0.8514	1.035	0.07937	7.671	0.7412	4.954	353092.2	1
wk1_s_trap_1	1590	1410	7.8212	0.32361	2.1	4883900	100490000	0	-0.12504	1_s_trap_1	4.449	14.24	14.24	131.6	119.3	5.598	0	5.598	0.04762	0.8506	1.034	0.07937	7.675	0.7187	4.954	296821.9	1
wk1_s_trap_1	1591	1411	7.8266	0.32001	2.3	5427200	102830000	0	-0.12541	1_s_trap_1	4.451	14.25	14.25	131.8	119.4	5.602	0	5.602	0.04762	0.85	1.034	0.07937	7.678	0.7291	4.954	322774.3	1
wk1_s_trap_1	1592	1412	7.8319	0.32049	2.2	4842300	100100000	0	-0.12577	1_s_trap_1	4.453	14.25	14.25	131.9	119.5	5.606	0	5.606	0.04762	0.8494	1.033	0.07937	7.682	0.7213	4.954	303318.8	1
wk1_s_trap_1	1593	1413	7.8373	0.32126	2.6	5070500	96954000	0	-0.12613	1_s_trap_1	4.454	14.25	14.25	132.1	119.7	5.61	0	5.61	0.04762	0.8488	1.033	0.07937	7.685	0.7354	4.881	338439.6	1
wk1_s_trap_1	1594	1414	7.8426	0.32049	2.6	4021100	91044000	0	-0.1265	1_s_trap_1	4.456	14.25	14.25	132.2	119.8	5.614	0	5.614	0.04762	0.8483	1.032	0.07937	7.688	0.7284	4.881	320879.3	1
wk1_s_trap_1	1595	1415	7.848	0.34289	2.6	4431900	99299000	1	-0.12686	1_s_trap_1	4.457	14.26	14.26	132.3	119.9	5.618	0	5.618	0.04762	0.8477	1.032	0.07937	7.691	0.7398	4.881	349581.3	1
wk1_s_trap_1	1597	1416	7.8537	0.32361	2.4	4571900	96905000	0	-0.12725	1_s_trap_1	4.459	14.26	14.26	132.5	120.1	5.622	0	5.622	0.04762	0.8471	1.031	0.07937	7.694	0.7294	4.881	323471	1
wk1_s_trap_1	1598	1417	7.8591	0.32126	2.4	3826300	91381000	0	-0.12761	1_s_trap_1	4.461	14.26	14.26	132.7	120.2	5.626	0	5.626	0.04762	0.8465	1.031	0.07937	7.698	0.7197	4.881	299251.3	1
wk1_s_trap_1	1599	1418	7.8644	0.34286	2.7	4236500	92846000	1	-0.12798	1_s_trap_1	4.462	14.27	14.27	132.8	120.4	5.629	0	5.629	0.04762	0.8459	1.031	0.07937	7.701	0.7359	4.881	339783.1	1
wk1_s_trap_1	1601	1419	7.8702	0.32461	2.5	3664400	88451000	0	-0.12837	1_s_trap_1	4.464	14.27	14.27	133	120.5	5.633	0	5.633	0.04762	0.8453	1.03	0.07937	7.704	0.7237	4.881	309272.5	1
wk1_s_trap_1	1602	1420	7.8756	0.34289	2.8	3562100	91929000	1	-0.12873	1_s_trap_1	4.466	14.27	14.27	133.1	120.7	5.637	0	5.637	0.04762	0.8447	1.03	0.07937	7.707	0.7357	4.881	339255.5	1
wk1_s_trap_1	1604	1421	7.8813	0.32438	2.6	3758000	89677000	0	-0.12912	1_s_trap_1	4.468	14.27	14.27	133.3	120.8	5.641	0	5.641	0.04762	0.8441	1.029	0.07937	7.711	0.7287	4.881	321848.3	1
wk1_s_trap_1	1605	1422	7.8867	0.32149	2.7	3087100	90349000	0	-0.12949	1_s_trap_1	4.469	14.28	14.28	133.4	120.9	5.645	0	5.645	0.04762	0.8435	1.029	0.07937	7.714	0.7339	4.881	334807.7	1
wk1_s_trap_1	1606	1423	7.892	0.34275	2.8	3482100	89594000	1	-0.12985	1_s_trap_1	4.471	14.28	14.28	133.6	121.1	5.649	0	5.649	0.04762	0.843	1.028	0.07937	7.717	0.7326	4.881	331399.1	1
wk1_s_trap_1	1608	1424	7.8978	0.32464	2.7	3946400	89317000	0	-0.13024	1_s_trap_1	4.473	14.28	14.28	133.7	121.2	5.653	0	5.653	0.04762	0.8423	1.028	0.07937	7.721	0.7328	4.881	332035.4	1
wk1_s_trap_1	1609	1425	7.9032	0.32086	2.6	3631800	94752000	0	-0.13061	1_s_trap_1	4.474	14.29	14.29	133.9	121.4	5.657	0	5.657	0.04762	0.8418	1.028	0.07937	7.724	0.7332	4.881	333031.3	1
wk1_s_trap_1	1610	1426	7.9085	0.32075	2.5	3210100	94527000	0	-0.13097	1_s_trap_1	4.476	14.29	14.29	134	121.5	5.661	0	5.661	0.04762	0.8412	1.027	0.07937	7.727	0.7277	4.881	319346.2	1
wk1_s_trap_1	1611	1427	7.9139	0.32112	2.6	2545500	87029000	0	-0.13134	1_s_trap_1	4.477	14.29	14.29	134.2	121.6	5.665	0	5.665	0.04762	0.8406	1.027	0.07937	7.73	0.723	4.881	307557.2	1
wk1_s_trap_1	1612	1428	7.9192	0.43825	2.8	3090800	92828000	1	-0.1317	1_s_trap_1	4.479	14.29	14.29	134.3	121.8	5.668	0	5.668	0.04762	0.8401	1.026	0.07937	7.733	0.7377	4.824	344295.3	1
wk1_s_trap_1	1614	1429	7.9265	0.32524	2.5	2859300	87116000	0	-0.1322	1_s_trap_1	4.481	14.3	14.3	134.5	122	5.674	0	5.674	0.04762	0.8393	1.026	0.07937	7.738	0.719	4.824	297408.5	1
wk1_s_trap_1	1615	1430	7.9319	0.34275	2.9	3360500	93896000	1	-0.13256	1_s_trap_1	4.483	14.3	14.3	134.7	122.1	5.678	0	5.678	0.04762	0.8387	1.025	0.07937	7.741	0.7459	4.824	364735	1
wk1_s_trap_1	1617	1431	7.9377	0.3245	2.6	3254300	94378000	0	-0.13295	1_s_trap_1	4.485	14.3	14.3	134.8	122.2	5.682	0	5.682	0.04762	0.8381	1.025	0.07937	7.745	0.733	4.824	332448.1	1
wk1_s_trap_1	1618	1432	7.9431	0.32101	2.6	3201300	99555000	0	-0.13332	1_s_trap_1	4.486	14.31	14.31	135	122.4	5.686	0	5.686	0.04762	0.8375	1.024	0.07937	7.748	0.7378	4.824	344603.4	1
wk1_s_trap_1	1619	1433	7.9484	0.52225	2.5	3344400	100240000	2	-0.13368	1_s_trap_1	4.488	14.31	14.31	135.1	122.5	5.689	0	5.689	0.04762	0.837	1.024	0.07937	7.751	0.7363	4.824	340742.6	1
wk1_s_trap_1	1622	1434	7.9571	0.442	2.5	2625500	94106000	1	-0.13427	1_s_trap_1	4.488	14.29	14.29	135.4	122.8	5.699	0	5.699	0.04724	0.829	1.024	0.07955	7.766	0.7288	4.824	322050.2	1
wk1_s_trap_1	1624	1435	7.9645	0.32475	2.7	2759200	94663000	0	-0.13477	1_s_trap_1	4.487	14.27	14.27	135.6	123	5.707	0	5.707	0.04685	0.821	1.025	0.07975	7.781	0.7391	4.824	347755.1	1
wk1_s_trap_1	1625	1436	7.9699	0.34286	2.5	2624400	90207000	1	-0.13514	1_s_trap_1	4.487	14.26	14.26	135.8	123.1	5.713	0	5.713	0.04657	0.8151	1.025	0.07989	7.791	0.7254	4.824	313463	1
wk1_s_trap_1	1627	1437	7.9756	0.34289	2.8	2369000	81240000	1	-0.13553	1_s_trap_1	4.487	14.24	14.24	135.9	123.3	5.72	0	5.72	0.04626	0.8089	1.026	0.08004	7.803	0.7252	4.824	313087.4	1
wk1_s_trap_1	1629	1438	7.9813	0.32513	3	2546900	85418000	0	-0.13592	1_s_trap_1	4.486	14.23	14.23	136.1	123.4	5.726	0	5.726	0.04596	0.8027	1.026	0.08019	7.814	0.7373	4.824	343138.8	1
wk1_s_trap_1	1630	1439	7.9867	0.43937	2.9	2708100	95268000	1	-0.13629	1_s_trap_1	4.486	14.21	14.21	136.3	123.6	5.732	0	5.732	0.04567	0.7968	1.027	0.08034	7.825	0.7486	4.824	371539.5	1
wk1_s_trap_1	1632	1440	7.9941	0.4416	2.5	2594900	92082000	2	-0.13678	1_s_trap_1	4.485	14.19	14.19	136.5	123.8	5.741	0	5.741	0.04529	0.7889	1.027	0.08053	7.839	0.7248	4.824	311965.2	1
wk1_s_trap_1	1635	1441	8.0014	0.3245	2.6	2534000	90067000	0	-0.13728	1_s_trap_1	4.485	14.17	14.17	136.7	124	5.749	0	5.749	0.0449	0.781	1.028	0.08073	7.854	0.7286	4.824	321605.9	1
wk1_s_trap_1	1636	1442	8.0068	0.34292	2.7	2561900	93922000	1	-0.13765	1_s_trap_1	4.485	14.16	14.16	136.9	124.1	5.755	0	5.755	0.04461	0.7752	1.028	0.08087	7.864	0.7388	4.756	346985.1	1
wk1_s_trap_1	1638	1443	8.0126	0.32513	2.6	2331300	92476000	0	-0.13804	1_s_trap_1	4.484	14.14	14.14	137	124.3	5.762	0	5.762	0.04431	0.769	1.029	0.08102	7.875	0.7317	4.756	329186.1	1
wk1_s_trap_1	1639	1444	8.018	0.32061	2.8	2458700	98202000	0	-0.13841	1_s_trap_1	4.484	14.13	14.13	137.2	124.4	5.768	0	5.768	0.04402	0.7633	1.029	0.08116	7.886	0.7454	4.756	363556.3	1
wk1_s_trap_1	1640	1445	8.0233	0.43751	2.7	2589700	96156000	1	-0.13877	1_s_trap_1	4.483	14.11	14.11	137.4	124.6	5.774	0	5.774	0.04374	0.7576	1.03	0.0813	7.897	0.7374	4.756	343452.9	1
wk1_s_trap_1	1642	1446	8.0306	0.32473	2.5	2351300	86923000	0	-0.13927	1_s_trap_1	4.483	14.09	14.09	137.6	124.8	5.782	0	5.782	0.04335	0.7498	1.03	0.0815	7.911	0.7199	4.756	299721.7	1
wk1_s_trap_1	1643	1447	8.036	0.32112	3	2364800	95924000	0	-0.13963	1_s_trap_1	4.483	14.08	14.08	137.7	124.9	5.788	0	5.788	0.04307	0.744	1.031	0.08164	7.921	0.7494	4.756	373492.3	1
wk1_s_trap_1	1644	1448	8.0414	0.32089	2.6	2446800	92743000	0	-0.14	1_s_trap_1	4.482	14.06	14.06	137.9	125	5.794	0	5.794	0.04278	0.7384	1.031	0.08178	7.932	0.7291	4.756	322821.4	1
wk1_s_trap_1	1645	1449	8.0467	0.34275	2.7	2440300	93155000	1	-0.14036	1_s_trap_1	4.482	14.05	14.05	138.1	125.2	5.8	0	5.8	0.0425	0.7327	1.031	0.08192	7.942	0.7375	4.756	343658.2	1
wk1_s_trap_1	1647	1450	8.0524	0.44186	2.7	2451800	84370000	1	-0.14075	1_s_trap_1	4.481	14.04	14.04	138.2	125.3	5.807	0	5.807	0.0422	0.7267	1.032	0.08207	7.953	0.7264	4.756	315890.5	1
wk1_s_trap_1	1649	1451	8.0598	0.32564	3	2483900	79358000	0	-0.14125	1_s_trap_1	4.481	14.02	14.02	138.5	125.5	5.815	0	5.815	0.04181	0.719	1.033	0.08227	7.968	0.7292	4.756	322943.2	1
wk1_s_trap_1	1650	1452	8.0652	0.43762	3.1	2338400	90597000	1	-0.14162	1_s_trap_1	4.481	14	14	138.6	125.7	5.822	0	5.822	0.04152	0.7133	1.033	0.08241	7.978	0.7471	4.756	367830.4	1
wk1_s_trap_1	1652	1453	8.0725	0.3249	2.7	2383400	87133000	0	-0.14211	1_s_trap_1	4.48	13.98	13.98	138.8	125.9	5.83	0	5.83	0.04114	0.7056	1.034	0.08261	7.993	0.7271	4.756	317744.3	1
wk1_s_trap_1	1653	1454	8.0779	0.32175	3	2148400	92565000	0	-0.14248	1_s_trap_1	4.48	13.97	13.97	139	126	5.836	0	5.836	0.04085	0.7	1.034	0.08275	8.003	0.7467	4.756	366635.9	1
wk1_s_trap_1	1654	1455	8.0833	0.34286	2.7	2511700	94341000	1	-0.14285	1_s_trap_1	4.479	13.95	13.95	139.2	126.2	5.842	0	5.842	0.04057	0.6944	1.034	0.08289	8.014	0.7384	4.756	346024.2	1
wk1_s_trap_1	1656	1456	8.089	0.32473	2.6	2652800	87314000	0	-0.14323	1_s_trap_1	4.479	13.94	13.94	139.3	126.3	5.849	0	5.849	0.04026	0.6884	1.035	0.08304	8.025	0.723	4.709	307611.2	1
wk1_s_trap_1	1657	1457	8.0944	0.43888	2.9	2513000	88812000	1	-0.1436	1_s_trap_1	4.479	13.92	13.92	139.5	126.5	5.855	0	5.855	0.03998	0.6828	1.035	0.08319	8.035	0.7376	4.709	344076.2	1
wk1_s_trap_1	1659	1458	8.1017	0.3249	2.9	2461900	90406000	0	-0.1441	1_s_trap_1	4.478	13.9	13.9	139.7	126.7	5.863	0	5.863	0.03959	0.6753	1.036	0.08338	8.049	0.7396	4.709	348899.4	1
wk1_s_trap_1	1660	1459	8.1071	0.32124	2.7	2596200	96147000	0	-0.14447	1_s_trap_1	4.478	13.89	13.89	139.9	126.8	5.869	0	5.869	0.0393	0.6697	1.036	0.08352	8.06	0.7401	4.709	350358.3	1
wk1_s_trap_1	1661	1460	8.1125	0.32112	2.5	2479200	89502000	0	-0.14483	1_s_trap_1	4.477	13.87	13.87	140.1	127	5.875	0	5.875	0.03902	0.6641	1.037	0.08366	8.07	0.7239	4.709	309631.5	1
wk1_s_trap_1	1662	1461	8.1179	0.32101	2.9	2783800	95537000	0	-0.14519	1_s_trap_1	4.477	13.86	13.86	140.2	127.1	5.881	0	5.881	0.03874	0.6586	1.037	0.08381	8.081	0.7452	4.709	363016.7	1
wk1_s_trap_1	1663	1462	8.1232	0.32164	2.6	2758600	93086000	0	-0.14556	1_s_trap_1	4.477	13.85	13.85	140.4	127.3	5.888	0	5.888	0.03845	0.6532	1.038	0.08395	8.091	0.731	4.709	327624.2	1
wk1_s_trap_1	1664	1463	8.1286	0.34286	2.8	2466800	92220000	1	-0.14592	1_s_trap_1	4.476	13.83	13.83	140.5	127.4	5.894	0	5.894	0.03817	0.6477	1.038	0.08409	8.101	0.7407	4.709	351644.1	1
wk1_s_trap_1	1666	1464	8.1343	0.32501	2.6	2527000	83984000	0	-0.14631	1_s_trap_1	4.476	13.82	13.82	140.7	127.6	5.9	0	5.9	0.03787	0.6418	1.038	0.08424	8.112	0.7199	4.709	299730.2	1
wk1_s_trap_1	1667	1465	8.1397	0.34286	3	2085100	76059000	1	-0.14668	1_s_trap_1	4.476	13.8	13.8	140.9	127.7	5.906	0	5.906	0.03758	0.6363	1.039	0.08438	8.123	0.7253	4.709	313361.3	1
wk1_s_trap_1	1669	1466	8.1454	0.32513	3.6	2417400	85323000	0	-0.14707	1_s_trap_1	4.475	13.79	13.79	141	127.9	5.913	0	5.913	0.03728	0.6305	1.039	0.08453	8.134	0.76	4.709	399935.8	1
wk1_s_trap_1	1670	1467	8.1508	0.32278	2.8	2368000	80232000	0	-0.14743	1_s_trap_1	4.475	13.77	13.77	141.2	128	5.919	0	5.919	0.03699	0.625	1.04	0.08468	8.144	0.7238	4.709	309467.5	1
wk1_s_trap_1	1671	1468	8.1562	0.43762	3.6	3213200	93624000	1	-0.1478	1_s_trap_1	4.474	13.76	13.76	141.4	128.2	5.925	0	5.925	0.03671	0.6195	1.04	0.08482	8.154	0.7711	4.709	427769.3	1
wk1_s_trap_1	1673	1469	8.1635	0.32473	2.6	3547600	88588000	0	-0.14829	1_s_trap_1	4.474	13.74	13.74	141.6	128.4	5.933	0	5.933	0.03632	0.6122	1.041	0.08501	8.168	0.7246	4.709	311529.3	1
wk1_s_trap_1	1674	1470	8.1689	0.32101	2.9	3822000	93542000	0	-0.14866	1_s_trap_1	4.474	13.72	13.72	141.8	128.5	5.94	0	5.94	0.03604	0.6067	1.041	0.08516	8.179	0.7439	4.655	359641.3	1
wk1_s_trap_1	1675	1471	8.1743	0.32015	2.7	4155200	91320000	0	-0.14903	1_s_trap_1	4.473	13.71	13.71	141.9	128.7	5.946	0	5.946	0.03575	0.6013	1.042	0.0853	8.189	0.7336	4.655	333960.9	1
wk1_s_trap_1	1676	1472	8.1796	0.32095	2.9	4660100	96382000	0	-0.14939	1_s_trap_1	4.473	13.69	13.69	142.1	128.8	5.952	0	5.952	0.03547	0.596	1.042	0.08544	8.199	0.7487	4.655	371734.6	1
wk1_s_trap_1	1677	1473	8.185	0.32164	2.5	4350500	86982000	0	-0.14975	1_s_trap_1	4.473	13.68	13.68	142.2	129	5.958	0	5.958	0.03519	0.5906	1.042	0.08558	8.21	0.7212	4.655	302950.8	1
wk1_s_trap_1	1678	1474	8.1903	0.42578	2.9	5631700	95833000	1	-0.15012	1_s_trap_1	4.472	13.67	13.67	142.4	129.1	5.964	0	5.964	0.0349	0.5853	1.043	0.08572	8.22	0.7476	4.655	368885.1	1
wk1_s_trap_1	1680	1475	8.1974	0.32473	2.5	5684700	91957000	0	-0.1506	1_s_trap_1	4.472	13.65	13.65	142.6	129.3	5.972	0	5.972	0.03453	0.5782	1.043	0.08591	8.233	0.7281	4.655	320209.6	1
wk1_s_trap_1	1681	1476	8.2028	0.32089	2.8	6673700	100170000	0	-0.15097	1_s_trap_1	4.471	13.63	13.63	142.8	129.4	5.978	0	5.978	0.03424	0.5728	1.044	0.08605	8.244	0.7473	4.655	368316.4	1
wk1_s_trap_1	1682	1477	8.2082	0.43825	2.6	7063200	100690000	1	-0.15133	1_s_trap_1	4.471	13.62	13.62	142.9	129.6	5.984	0	5.984	0.03396	0.5675	1.044	0.08619	8.254	0.7406	4.655	351570.5	1
wk1_s_trap_1	1684	1478	8.2155	0.32398	2.5	7431200	96894000	0	-0.15182	1_s_trap_1	4.47	13.6	13.6	143.2	129.8	5.992	0	5.992	0.03357	0.5603	1.045	0.08639	8.268	0.7301	4.655	325267.8	1
wk1_s_trap_1	1685	1479	8.2209	0.32089	2.6	7733500	95652000	0	-0.15219	1_s_trap_1	4.47	13.58	13.58	143.3	129.9	5.999	0	5.999	0.03329	0.5549	1.045	0.08653	8.278	0.7326	4.655	331451.2	1
wk1_s_trap_1	1686	1480	8.2262	0.32089	2.6	8694800	97379000	0	-0.15255	1_s_trap_1	4.47	13.57	13.57	143.5	130.1	6.005	0	6.005	0.033	0.5496	1.046	0.08667	8.288	0.7364	4.655	340937.3	1
wk1_s_trap_1	1687	1481	8.2316	0.43711	2.4	9295000	102860000	1	-0.15292	1_s_trap_1	4.469	13.55	13.55	143.6	130.2	6.011	0	6.011	0.03272	0.5444	1.046	0.08681	8.298	0.7347	4.655	336683.5	1
wk1_s_trap_1	1689	1482	8.2389	0.32473	2.4	8074700	87573000	0	-0.15341	1_s_trap_1	4.469	13.53	13.53	143.9	130.4	6.019	0	6.019	0.03234	0.5372	1.047	0.08701	8.312	0.7175	4.655	293665.7	1
wk1_s_trap_1	1690	1483	8.2443	0.32055	2.9	9653300	98053000	0	-0.15378	1_s_trap_1	4.469	13.52	13.52	144	130.6	6.025	0	6.025	0.03205	0.5319	1.047	0.08715	8.322	0.7513	4.655	378291.4	1
wk1_s_trap_1	1691	1484	8.2496	0.32049	2.5	10699000	96529000	0	-0.15414	1_s_trap_1	4.468	13.51	13.51	144.2	130.7	6.031	0	6.031	0.03177	0.5267	1.048	0.08729	8.333	0.7312	4.655	327984.3	1
wk1_s_trap_1	1692	1485	8.2549	0.32038	2.6	12054000	104290000	0	-0.15451	1_s_trap_1	4.468	13.53	13.53	144.2	130.7	6.033	0	6.033	0.03188	0.5284	1.047	0.08756	8.36	0.7422	4.594	355413.1	1
wk1_s_trap_1	1693	1486	8.2603	0.32021	2.4	11848000	99399000	0	-0.15487	1_s_trap_1	4.468	13.55	13.55	144.2	130.7	6.033	0	6.033	0.03202	0.5307	1.047	0.08785	8.39	0.7303	4.594	325857.8	1
wk1_s_trap_1	1694	1487	8.2656	0.32026	2.5	12882000	102610000	0	-0.15523	1_s_trap_1	4.468	13.58	13.58	144.1	130.7	6.034	0	6.034	0.03216	0.533	1.047	0.08813	8.419	0.7362	4.594	340445.1	1
wk1_s_trap_1	1695	1488	8.271	0.32003	2.4	13509000	106540000	0	-0.15559	1_s_trap_1	4.468	13.6	13.6	144.1	130.7	6.035	0	6.035	0.0323	0.5352	1.047	0.08841	8.448	0.7382	4.594	345544.7	1
wk1_s_trap_1	1696	1489	8.2763	0.32049	2.2	12779000	98665000	0	-0.15596	1_s_trap_1	4.468	13.63	13.63	144.1	130.6	6.036	0	6.036	0.03244	0.5375	1.046	0.08869	8.477	0.7212	4.594	302978.2	1
wk1_s_trap_1	1697	1490	8.2816	0.31998	2.5	14150000	102550000	0	-0.15632	1_s_trap_1	4.468	13.65	13.65	144.1	130.6	6.037	0	6.037	0.03258	0.5397	1.046	0.08898	8.507	0.7381	4.594	345152.7	1
wk1_s_trap_1	1698	1491	8.287	0.31986	2.3	16857000	112700000	0	-0.15668	1_s_trap_1	4.468	13.68	13.68	144	130.6	6.038	0	6.038	0.03272	0.542	1.046	0.08926	8.536	0.7411	4.594	352781.4	1
wk1_s_trap_1	1699	1492	8.2923	0.43751	2.1	18431000	114770000	1	-0.15704	1_s_trap_1	4.468	13.7	13.7	144	130.6	6.038	0	6.038	0.03287	0.5443	1.045	0.08954	8.565	0.7306	4.594	326510.9	1
wk1_s_trap_1	1701	1493	8.2996	0.32404	2.2	15208000	97231000	0	-0.15754	1_s_trap_1	4.468	13.74	13.74	144	130.6	6.04	0	6.04	0.03306	0.5474	1.045	0.08993	8.605	0.716	4.594	290072.7	1
wk1_s_trap_1	1702	1494	8.305	0.52122	2.6	18610000	111460000	2	-0.15791	1_s_trap_1	4.468	13.76	13.76	144	130.5	6.04	0	6.04	0.0332	0.5496	1.045	0.09021	8.635	0.7514	4.594	378536.1	1
wk1_s_trap_1	1705	1495	8.3137	0.32301	2.1	20972000	120490000	0	-0.1585	1_s_trap_1	4.468	13.8	13.8	143.9	130.5	6.042	0	6.042	0.03343	0.5533	1.044	0.09067	8.683	0.7384	4.594	346007	1
wk1_s_trap_1	1706	1496	8.3191	0.43814	2	21900000	122240000	1	-0.15886	1_s_trap_1	4.468	13.83	13.83	143.9	130.5	6.043	0	6.043	0.03357	0.5556	1.044	0.09096	8.713	0.733	4.594	332589.3	1
wk1_s_trap_1	1708	1497	8.3264	0.32398	2	21648000	119740000	0	-0.15936	1_s_trap_1	4.467	13.86	13.86	143.9	130.5	6.044	0	6.044	0.03377	0.5587	1.044	0.09134	8.753	0.7293	4.594	323362.6	1
wk1_s_trap_1	1709	1498	8.3318	0.44077	2.1	24008000	127400000	1	-0.15973	1_s_trap_1	4.467	13.89	13.89	143.9	130.5	6.045	0	6.045	0.03391	0.561	1.043	0.09163	8.783	0.7438	4.594	359555.9	1
wk1_s_trap_1	1711	1499	8.3391	0.44111	1.8	24834000	122590000	2	-0.16022	1_s_trap_1	4.467	13.92	13.92	143.8	130.4	6.046	0	6.046	0.0341	0.5641	1.043	0.09202	8.823	0.7218	4.514	304423.2	1
wk1_s_trap_1	1714	1500	8.3465	0.32364	2	24799000	122020000	0	-0.16072	1_s_trap_1	4.467	13.96	13.96	143.8	130.4	6.047	0	6.047	0.0343	0.5672	1.043	0.09241	8.864	0.7311	4.514	327814.2	1
wk1_s_trap_1	1715	1501	8.3519	0.43825	2	27962000	135660000	1	-0.16109	1_s_trap_1	4.467	13.98	13.98	143.8	130.4	6.048	0	6.048	0.03444	0.5695	1.042	0.09269	8.894	0.7456	4.514	363904.1	1
wk1_s_trap_1	1717	1502	8.3592	0.34275	1.7	27651000	131930000	1	-0.16159	1_s_trap_1	4.467	14.01	14.01	143.7	130.4	6.049	0	6.049	0.03463	0.5726	1.042	0.09308	8.934	0.7252	4.514	312934.7	1
wk1_s_trap_1	1719	1503	8.3649	0.32284	1.9	28073000	132320000	0	-0.16197	1_s_trap_1	4.467	14.04	14.04	143.7	130.4	6.05	0	6.05	0.03479	0.575	1.042	0.09338	8.966	0.735	4.514	337530.2	1
wk1_s_trap_1	1720	1504	8.3703	0.31912	1.8	28079000	128300000	0	-0.16234	1_s_trap_1	4.467	14.07	14.07	143.7	130.3	6.051	0	6.051	0.03493	0.5772	1.041	0.09366	8.995	0.7269	4.514	317137.2	1
wk1_s_trap_1	1721	1505	8.3756	0.319	1.9	27557000	127290000	0	-0.1627	1_s_trap_1	4.467	14.09	14.09	143.7	130.3	6.052	0	6.052	0.03507	0.5795	1.041	0.09395	9.025	0.732	4.514	330029.7	1
wk1_s_trap_1	1722	1506	8.3809	0.43728	1.9	32028000	140660000	1	-0.16306	1_s_trap_1	4.467	14.12	14.12	143.6	130.3	6.053	0	6.053	0.03521	0.5817	1.041	0.09423	9.054	0.7423	4.514	355861.4	1
wk1_s_trap_1	1724	1507	8.3882	0.44014	1.7	29572000	129360000	2	-0.16356	1_s_trap_1	4.467	14.15	14.15	143.6	130.3	6.054	0	6.054	0.0354	0.5848	1.04	0.09461	9.095	0.719	4.514	297585.4	1
wk1_s_trap_1	1727	1508	8.3955	0.32272	1.9	29141000	127830000	0	-0.16406	1_s_trap_1	4.467	14.18	14.18	143.6	130.3	6.055	0	6.055	0.0356	0.5879	1.04	0.095	9.135	0.7313	4.514	328159.3	1
wk1_s_trap_1	1728	1509	8.4009	0.30836	1.9	33135000	142930000	0	-0.16442	1_s_trap_1	4.467	14.21	14.21	143.6	130.2	6.056	0	6.056	0.03574	0.5902	1.04	0.09529	9.165	0.7419	4.514	354867.5	1
wk1_s_trap_1	1729	1510	8.406	0.31878	1.7	36121000	154090000	0	-0.16477	1_s_trap_1	4.467	14.23	14.23	143.5	130.2	6.057	0	6.057	0.03587	0.5923	1.039	0.09556	9.194	0.7434	4.514	358462	1
wk1_s_trap_1	1730	1511	8.4113	0.3186	1.5	37216000	153170000	0	-0.16513	1_s_trap_1	4.467	14.26	14.26	143.5	130.2	6.057	0	6.057	0.03601	0.5946	1.039	0.09584	9.223	0.7287	4.514	321760.8	1
wk1_s_trap_1	1731	1512	8.4167	0.43814	1.6	36907000	154600000	1	-0.16549	1_s_trap_1	4.467	14.28	14.28	143.5	130.2	6.058	0	6.058	0.03615	0.5968	1.039	0.09612	9.253	0.7301	4.514	325263.8	1
wk1_s_trap_1	1733	1513	8.424	0.32238	1.6	34011000	145340000	0	-0.16599	1_s_trap_1	4.467	14.32	14.32	143.5	130.2	6.059	0	6.059	0.03635	0.5999	1.038	0.09651	9.294	0.7293	4.027	323301.9	1
wk1_s_trap_1	1734	1514	8.4293	0.43814	1.9	34065000	142680000	1	-0.16635	1_s_trap_1	4.467	14.34	14.34	143.4	130.2	6.06	0	6.06	0.03649	0.6021	1.038	0.09679	9.323	0.7426	4.027	356570.3	1
wk1_s_trap_1	1736	1515	8.4366	0.32335	1.9	35570000	149450000	0	-0.16685	1_s_trap_1	4.467	14.38	14.38	143.4	130.1	6.061	0	6.061	0.03668	0.6052	1.038	0.09718	9.364	0.7504	4.027	376052.8	1
wk1_s_trap_1	1737	1516	8.442	0.31963	1.8	36190000	145370000	0	-0.16722	1_s_trap_1	4.466	14.4	14.4	143.4	130.1	6.062	0	6.062	0.03683	0.6075	1.037	0.09746	9.394	0.7392	4.027	347996.8	1
wk1_s_trap_1	1738	1517	8.4474	0.31923	1.8	36034000	147580000	0	-0.16758	1_s_trap_1	4.466	14.43	14.43	143.4	130.1	6.063	0	6.063	0.03697	0.6097	1.037	0.09774	9.424	0.7442	4.027	360410.1	1
wk1_s_trap_1	1739	1518	8.4527	0.31929	1.8	35798000	148180000	0	-0.16794	1_s_trap_1	4.466	14.45	14.45	143.3	130.1	6.064	0	6.064	0.03711	0.6119	1.037	0.09802	9.454	0.7438	4.027	359500.4	1
wk1_s_trap_1	1740	1519	8.458	0.31923	1.8	38061000	153000000	0	-0.1683	1_s_trap_1	4.466	14.48	14.48	143.3	130.1	6.065	0	6.065	0.03725	0.6142	1.037	0.09831	9.483	0.7467	4.027	366786.5	1
wk1_s_trap_1	1741	1520	8.4633	0.31878	1.7	40438000	157750000	0	-0.16866	1_s_trap_1	4.466	14.5	14.5	143.3	130.1	6.066	0	6.066	0.03739	0.6164	1.036	0.09859	9.513	0.7442	4.027	360390.1	1
wk1_s_trap_1	1742	1521	8.4686	0.43837	1.8	39823000	158180000	1	-0.16902	1_s_trap_1	4.466	14.53	14.53	143.3	130	6.066	0	6.066	0.03753	0.6186	1.036	0.09887	9.543	0.7479	4.027	369786.3	1
wk1_s_trap_1	1744	1522	8.4759	0.34286	1.7	38161000	155150000	1	-0.16952	1_s_trap_1	4.466	14.56	14.56	143.2	130	6.068	0	6.068	0.03772	0.6217	1.036	0.09926	9.584	0.7419	4.027	354732.4	1
wk1_s_trap_1	1746	1523	8.4816	0.32335	1.8	34257000	137030000	0	-0.16991	1_s_trap_1	4.466	14.59	14.59	143.2	130	6.069	0	6.069	0.03787	0.6241	1.035	0.09956	9.616	0.7316	4.027	329005.3	1
wk1_s_trap_1	1747	1524	8.487	0.319	2.1	37300000	155840000	0	-0.17027	1_s_trap_1	4.466	14.61	14.61	143.2	130	6.069	0	6.069	0.03802	0.6264	1.035	0.09984	9.646	0.7694	4.027	423387.2	1
wk1_s_trap_1	1748	1525	8.4924	0.34286	1.8	38782000	158310000	1	-0.17063	1_s_trap_1	4.466	14.64	14.64	143.2	130	6.07	0	6.07	0.03816	0.6286	1.035	0.1001	9.676	0.7501	4.027	375351.8	1
wk1_s_trap_1	1750	1526	8.4981	0.32352	1.7	34328000	138930000	0	-0.17102	1_s_trap_1	4.466	14.66	14.66	143.2	129.9	6.071	0	6.071	0.03831	0.631	1.034	0.1004	9.708	0.7279	4.027	319801.9	1
wk1_s_trap_1	1751	1527	8.5035	0.31912	2	38115000	154580000	0	-0.17139	1_s_trap_1	4.466	14.69	14.69	143.1	129.9	6.072	0	6.072	0.03845	0.6333	1.034	0.1007	9.738	0.7619	3.688	404773.9	1
wk1_s_trap_1	1752	1528	8.5088	0.31975	1.9	33426000	139130000	0	-0.17175	1_s_trap_1	4.466	14.71	14.71	143.1	129.9	6.073	0	6.073	0.03859	0.6355	1.034	0.101	9.768	0.742	3.688	354894.4	1
wk1_s_trap_1	1753	1529	8.5141	0.31923	2.2	36518000	152760000	0	-0.17211	1_s_trap_1	4.466	14.74	14.74	143.1	129.9	6.074	0	6.074	0.03873	0.6377	1.034	0.1013	9.798	0.7722	3.688	430609.1	1
wk1_s_trap_1	1754	1530	8.5194	0.43791	2	37706000	158930000	1	-0.17247	1_s_trap_1	4.466	14.76	14.76	143.1	129.9	6.075	0	6.075	0.03887	0.6399	1.033	0.1016	9.828	0.7627	3.688	406798.8	1
wk1_s_trap_1	1756	1531	8.5267	0.34275	1.9	35594000	150280000	1	-0.17297	1_s_trap_1	4.466	14.8	14.8	143	129.9	6.076	0	6.076	0.03907	0.643	1.033	0.1019	9.869	0.7518	3.688	379474.2	1
wk1_s_trap_1	1758	1532	8.5324	0.32249	2	36119000	152790000	0	-0.17336	1_s_trap_1	4.466	14.82	14.82	143	129.8	6.077	0	6.077	0.03922	0.6454	1.033	0.1022	9.901	0.763	3.688	407500.3	1
wk1_s_trap_1	1759	1533	8.5378	0.31912	1.9	35703000	152470000	0	-0.17372	1_s_trap_1	4.466	14.85	14.85	143	129.8	6.077	0	6.077	0.03936	0.6476	1.032	0.1025	9.931	0.7556	3.688	388919	1
wk1_s_trap_1	1760	1534	8.5431	0.31986	2	35674000	155050000	0	-0.17408	1_s_trap_1	4.466	14.87	14.87	143	129.8	6.078	0	6.078	0.0395	0.6499	1.032	0.1028	9.961	0.762	3.688	404982.5	1
wk1_s_trap_1	1761	1535	8.5485	0.31992	1.9	36608000	156760000	0	-0.17445	1_s_trap_1	4.466	14.9	14.9	142.9	129.8	6.079	0	6.079	0.03964	0.6521	1.032	0.1031	9.991	0.7568	3.688	392060.8	1
wk1_s_trap_1	1762	1536	8.5538	0.31946	1.9	34174000	150100000	0	-0.17481	1_s_trap_1	4.467	14.92	14.92	142.9	129.8	6.078	0	6.078	0.03988	0.6562	1.032	0.1036	10.03	0.7536	3.688	383981.4	1
wk1_s_trap_1	1763	1537	8.5591	0.31929	2.1	34859000	151480000	0	-0.17517	1_s_trap_1	4.469	14.95	14.95	142.9	129.8	6.076	0	6.076	0.04017	0.661	1.033	0.1041	10.08	0.7635	3.688	408831.2	1
wk1_s_trap_1	1764	1538	8.5644	0.31935	2	34186000	150870000	0	-0.17553	1_s_trap_1	4.47	14.97	14.97	142.9	129.8	6.074	0	6.074	0.04045	0.6659	1.034	0.1047	10.12	0.7583	3.688	395781.6	1
wk1_s_trap_1	1765	1539	8.5698	0.43877	2	36065000	156620000	2	-0.17589	1_s_trap_1	4.472	15	15	142.9	129.7	6.072	0	6.072	0.04073	0.6708	1.035	0.1053	10.17	0.766	3.688	415117	1
wk1_s_trap_1	1768	1540	8.5771	0.32358	1.9	32301000	144830000	0	-0.17639	1_s_trap_1	4.475	15.03	15.03	142.9	129.7	6.069	0	6.069	0.04112	0.6774	1.037	0.106	10.23	0.7469	3.688	367279.8	1
wk1_s_trap_1	1769	1541	8.5825	0.31952	2.1	34031000	156800000	0	-0.17676	1_s_trap_1	4.476	15.06	15.06	142.9	129.7	6.067	0	6.067	0.0414	0.6824	1.038	0.1066	10.27	0.771	3.688	427379.9	1
wk1_s_trap_1	1770	1542	8.5878	0.32015	2	33848000	154580000	0	-0.17712	1_s_trap_1	4.478	15.09	15.09	142.9	129.7	6.065	0	6.065	0.04168	0.6872	1.039	0.1072	10.32	0.7617	3.574	404182.1	1
wk1_s_trap_1	1771	1543	8.5931	0.31986	2.1	31970000	146950000	0	-0.17748	1_s_trap_1	4.48	15.11	15.11	142.8	129.7	6.063	0	6.063	0.04196	0.6921	1.04	0.1077	10.36	0.7613	3.574	403318.5	1
wk1_s_trap_1	1772	1544	8.5985	0.31975	2.1	32344000	151370000	0	-0.17784	1_s_trap_1	4.482	15.14	15.14	142.8	129.7	6.061	0	6.061	0.04225	0.697	1.041	0.1083	10.41	0.7644	3.574	411014.5	1
wk1_s_trap_1	1773	1545	8.6038	0.52139	2.2	31937000	153210000	2	-0.1782	1_s_trap_1	4.483	15.16	15.16	142.8	129.7	6.059	0	6.059	0.04253	0.7019	1.042	0.1089	10.45	0.771	3.574	427481.3	1
wk1_s_trap_1	1776	1546	8.6125	0.32421	2.1	27043000	131750000	0	-0.1788	1_s_trap_1	4.486	15.2	15.2	142.8	129.7	6.056	0	6.056	0.04299	0.7098	1.043	0.1098	10.52	0.7482	3.574	370375.8	1
wk1_s_trap_1	1777	1547	8.6179	0.43825	2.5	28920000	147070000	1	-0.17916	1_s_trap_1	4.488	15.23	15.23	142.8	129.7	6.054	0	6.054	0.04327	0.7148	1.044	0.1104	10.57	0.7863	3.574	465866.1	1
wk1_s_trap_1	1779	1548	8.6252	0.32404	2.2	26855000	135220000	0	-0.17966	1_s_trap_1	4.491	15.27	15.27	142.8	129.7	6.052	0	6.052	0.04366	0.7215	1.046	0.1111	10.63	0.7583	3.574	395826.6	1
wk1_s_trap_1	1780	1549	8.6306	0.31986	2.4	28249000	142910000	0	-0.18003	1_s_trap_1	4.492	15.29	15.29	142.8	129.6	6.05	0	6.05	0.04395	0.7264	1.047	0.1117	10.67	0.7773	3.574	443302.3	1
wk1_s_trap_1	1781	1550	8.6359	0.32015	2.3	27358000	147470000	0	-0.18039	1_s_trap_1	4.494	15.32	15.32	142.7	129.6	6.048	0	6.048	0.04423	0.7313	1.048	0.1123	10.72	0.7723	3.574	430788.3	1
wk1_s_trap_1	1782	1551	8.6413	0.32009	2.3	27359000	145160000	0	-0.18075	1_s_trap_1	4.496	15.34	15.34	142.7	129.6	6.046	0	6.046	0.04451	0.7363	1.049	0.1128	10.76	0.7709	3.574	427251.5	1
wk1_s_trap_1	1783	1552	8.6466	0.32049	2.3	26745000	146920000	0	-0.18111	1_s_trap_1	4.498	15.37	15.37	142.7	129.6	6.044	0	6.044	0.04479	0.7412	1.05	0.1134	10.8	0.771	3.574	427498.3	1
wk1_s_trap_1	1784	1553	8.6519	0.32003	2.2	27085000	147390000	0	-0.18148	1_s_trap_1	4.499	15.39	15.39	142.7	129.6	6.042	0	6.042	0.04508	0.7461	1.051	0.114	10.85	0.7692	3.574	423117.4	1
wk1_s_trap_1	1785	1554	8.6573	0.31986	2.2	26267000	144380000	0	-0.18184	1_s_trap_1	4.501	15.42	15.42	142.7	129.6	6.04	0	6.04	0.04536	0.751	1.052	0.1145	10.89	0.7666	3.574	416390.4	1
wk1_s_trap_1	1786	1555	8.6626	0.32026	2.2	24723000	135990000	0	-0.1822	1_s_trap_1	4.503	15.44	15.44	142.7	129.6	6.038	0	6.038	0.04564	0.7559	1.053	0.1151	10.93	0.7588	3.574	396888.1	1
wk1_s_trap_1	1787	1556	8.6679	0.43785	2.4	25030000	143550000	1	-0.18256	1_s_trap_1	4.505	15.47	15.47	142.7	129.6	6.036	0	6.036	0.04592	0.7608	1.054	0.1157	10.98	0.775	3.574	437481.9	1
wk1_s_trap_1	1789	1557	8.6752	0.34275	2.3	22732000	132510000	1	-0.18306	1_s_trap_1	4.507	15.5	15.5	142.7	129.6	6.033	0	6.033	0.04631	0.7676	1.055	0.1164	11.04	0.7623	3.502	405791.2	1
wk1_s_trap_1	1791	1558	8.6809	0.34286	2.6	21378000	134030000	1	-0.18345	1_s_trap_1	4.509	15.53	15.53	142.6	129.6	6.031	0	6.031	0.04661	0.7729	1.056	0.117	11.08	0.7767	3.502	441649.5	1
wk1_s_trap_1	1793	1559	8.6867	0.32415	2.7	20511000	126140000	0	-0.18383	1_s_trap_1	4.511	15.56	15.56	142.6	129.6	6.029	0	6.029	0.04691	0.7782	1.057	0.1176	11.13	0.772	3.502	430078.2	1
wk1_s_trap_1	1794	1560	8.6921	0.32038	2.7	22353000	133650000	0	-0.1842	1_s_trap_1	4.513	15.58	15.58	142.6	129.5	6.027	0	6.027	0.0472	0.7832	1.058	0.1182	11.17	0.7818	3.502	454559.2	1
wk1_s_trap_1	1795	1561	8.6974	0.32072	2.5	21776000	136530000	0	-0.18456	1_s_trap_1	4.515	15.61	15.61	142.6	129.5	6.025	0	6.025	0.04748	0.7881	1.059	0.1188	11.22	0.7719	3.502	429783.1	1
wk1_s_trap_1	1796	1562	8.7027	0.32066	2.4	21485000	138050000	0	-0.18493	1_s_trap_1	4.516	15.64	15.64	142.6	129.5	6.023	0	6.023	0.04776	0.7931	1.06	0.1193	11.26	0.7681	3.502	420256.7	1
wk1_s_trap_1	1797	1563	8.7081	0.43859	2.4	21334000	141500000	1	-0.18529	1_s_trap_1	4.518	15.66	15.66	142.6	129.5	6.021	0	6.021	0.04805	0.798	1.061	0.1199	11.3	0.7759	3.502	439732.3	1
wk1_s_trap_1	1799	1564	8.7154	0.32461	2.5	19429000	124110000	0	-0.18579	1_s_trap_1	4.521	15.7	15.7	142.6	129.5	6.018	0	6.018	0.04843	0.8048	1.062	0.1207	11.36	0.7595	3.502	398727.1	1
wk1_s_trap_1	1800	1565	8.7208	0.32038	2.7	20195000	136470000	0	-0.18615	1_s_trap_1	4.522	15.72	15.72	142.5	129.5	6.016	0	6.016	0.04872	0.8098	1.063	0.1212	11.4	0.7882	3.502	470612.8	1
wk1_s_trap_1	1801	1566	8.7262	0.34292	2.4	19109000	136380000	1	-0.18652	1_s_trap_1	4.524	15.75	15.75	142.5	129.5	6.014	0	6.014	0.049	0.8148	1.064	0.1218	11.44	0.7688	3.502	421908.5	1
wk1_s_trap_1	1803	1567	8.7319	0.34286	2.6	17807000	128850000	1	-0.18691	1_s_trap_1	4.526	15.78	15.78	142.5	129.5	6.012	0	6.012	0.04931	0.8201	1.065	0.1224	11.49	0.7706	3.502	426376.5	1
wk1_s_trap_1	1805	1568	8.7376	0.3245	2.6	16539000	120850000	0	-0.18729	1_s_trap_1	4.528	15.8	15.8	142.5	129.5	6.01	0	6.01	0.04961	0.8254	1.066	0.123	11.54	0.765	3.502	412617.7	1
wk1_s_trap_1	1806	1569	8.743	0.32124	2.7	15974000	119270000	0	-0.18766	1_s_trap_1	4.53	15.83	15.83	142.5	129.5	6.008	0	6.008	0.04989	0.8305	1.067	0.1236	11.58	0.7686	3.502	421387.8	1
wk1_s_trap_1	1807	1570	8.7483	0.32124	2.8	14931000	113750000	0	-0.18802	1_s_trap_1	4.532	15.85	15.85	142.5	129.5	6.006	0	6.006	0.05018	0.8355	1.068	0.1242	11.62	0.768	3.502	419931.4	1
wk1_s_trap_1	1808	1571	8.7537	0.32101	2.9	17236000	132200000	0	-0.18839	1_s_trap_1	4.533	15.88	15.88	142.5	129.4	6.004	0	6.004	0.05046	0.8405	1.069	0.1247	11.66	0.791	3.448	477408.3	1
wk1_s_trap_1	1809	1572	8.759	0.32175	2.5	13198000	108430000	0	-0.18875	1_s_trap_1	4.535	15.91	15.91	142.5	129.4	6.002	0	6.002	0.05074	0.8454	1.07	0.1253	11.7	0.7439	3.448	359679	1
wk1_s_trap_1	1810	1573	8.7644	0.32089	3.3	15948000	128890000	0	-0.18912	1_s_trap_1	4.537	15.93	15.93	142.4	129.4	6	0	6	0.05103	0.8505	1.071	0.1259	11.75	0.8075	3.448	518725.5	1
wk1_s_trap_1	1811	1574	8.7698	0.32124	2.6	16107000	135110000	0	-0.18948	1_s_trap_1	4.539	15.96	15.96	142.4	129.4	5.998	0	5.998	0.05131	0.8555	1.072	0.1264	11.79	0.7771	3.448	442643	1
wk1_s_trap_1	1812	1575	8.7751	0.32124	2.6	15997000	134690000	0	-0.18984	1_s_trap_1	4.54	15.98	15.98	142.4	129.4	5.996	0	5.996	0.05159	0.8605	1.073	0.127	11.83	0.7764	3.448	441009.7	1
wk1_s_trap_1	1813	1576	8.7805	0.32066	2.6	15131000	129990000	0	-0.19021	1_s_trap_1	4.542	16.01	16.01	142.4	129.4	5.994	0	5.994	0.05188	0.8655	1.074	0.1276	11.87	0.7724	3.448	431052.2	1
wk1_s_trap_1	1814	1577	8.7858	0.32089	2.5	16051000	133530000	0	-0.19057	1_s_trap_1	4.544	16.03	16.03	142.4	129.4	5.992	0	5.992	0.05216	0.8705	1.075	0.1281	11.91	0.7739	3.448	434789.9	1
wk1_s_trap_1	1815	1578	8.7912	0.32169	2.6	11717000	104840000	0	-0.19093	1_s_trap_1	4.546	16.06	16.06	142.4	129.4	5.99	0	5.99	0.05244	0.8755	1.076	0.1287	11.96	0.7431	3.448	357758.6	1
wk1_s_trap_1	1816	1579	8.7965	0.32089	3.3	13755000	129540000	0	-0.1913	1_s_trap_1	4.548	16.08	16.08	142.4	129.4	5.988	0	5.988	0.05273	0.8805	1.077	0.1293	12	0.8094	3.448	523432.2	1
wk1_s_trap_1	1817	1580	8.8019	0.32141	2.5	15071000	129310000	0	-0.19166	1_s_trap_1	4.549	16.11	16.11	142.4	129.4	5.986	0	5.986	0.05301	0.8855	1.078	0.1298	12.04	0.765	3.448	412538.2	1
wk1_s_trap_1	1818	1581	8.8072	0.32061	2.7	13988000	130260000	0	-0.19202	1_s_trap_1	4.551	16.14	16.14	142.4	129.4	5.984	0	5.984	0.05329	0.8906	1.079	0.1304	12.08	0.7815	3.448	453739.6	1
wk1_s_trap_1	1819	1582	8.8126	0.43711	2.5	14139000	129930000	1	-0.19239	1_s_trap_1	4.553	16.16	16.16	142.3	129.4	5.982	0	5.982	0.05358	0.8956	1.08	0.131	12.12	0.7683	3.448	420824.2	1
wk1_s_trap_1	1821	1583	8.8199	0.32501	2.6	12208000	120610000	0	-0.19288	1_s_trap_1	4.555	16.2	16.2	142.3	129.3	5.979	0	5.979	0.05396	0.9024	1.082	0.1317	12.18	0.7648	3.448	411985.3	1
wk1_s_trap_1	1822	1584	8.8253	0.32204	2.9	12115000	124340000	0	-0.19325	1_s_trap_1	4.557	16.22	16.22	142.3	129.3	5.977	0	5.977	0.05425	0.9075	1.083	0.1323	12.22	0.7833	3.448	458285.9	1
wk1_s_trap_1	1823	1585	8.8306	0.32095	2.9	12538000	133450000	0	-0.19362	1_s_trap_1	4.559	16.25	16.25	142.3	129.3	5.975	0	5.975	0.05453	0.9126	1.084	0.1329	12.26	0.7927	3.448	481684.5	1
wk1_s_trap_1	1824	1586	8.836	0.32141	2.5	11188000	115870000	0	-0.19398	1_s_trap_1	4.561	16.27	16.27	142.3	129.3	5.973	0	5.973	0.05481	0.9176	1.085	0.1334	12.3	0.7548	3.458	387088	1
wk1_s_trap_1	1825	1587	8.8413	0.32238	3	9474500	110080000	0	-0.19434	1_s_trap_1	4.562	16.3	16.3	142.3	129.3	5.971	0	5.971	0.0551	0.9227	1.086	0.134	12.34	0.7717	3.458	429220.8	1
wk1_s_trap_1	1826	1588	8.8467	0.32187	3.2	9844000	113430000	0	-0.19471	1_s_trap_1	4.564	16.32	16.32	142.3	129.3	5.969	0	5.969	0.05538	0.9278	1.087	0.1346	12.38	0.7843	3.458	460728.7	1
wk1_s_trap_1	1827	1589	8.8521	0.32164	3.1	9967700	118650000	0	-0.19507	1_s_trap_1	4.566	16.34	16.34	142.3	129.3	5.967	0	5.967	0.0555	0.9302	1.087	0.1352	12.43	0.7838	3.458	459470.8	1
wk1_s_trap_1	1828	1590	8.8574	0.34286	2.9	9550400	118200000	1	-0.19544	1_s_trap_1	4.567	16.32	16.32	142.3	129.3	5.963	0	5.963	0.05536	0.9283	1.088	0.1359	12.49	0.7754	3.458	438585.8	1
wk1_s_trap_1	1830	1591	8.8632	0.34286	3	8940600	109930000	1	-0.19582	1_s_trap_1	4.569	16.31	16.31	142.3	129.3	5.959	0	5.959	0.05521	0.9264	1.088	0.1367	12.56	0.769	3.458	422430.8	1
wk1_s_trap_1	1832	1592	8.8689	0.441	3.1	8105400	104730000	1	-0.19621	1_s_trap_1	4.57	16.3	16.3	142.3	129.4	5.955	0	5.955	0.05506	0.9245	1.088	0.1374	12.63	0.7684	3.458	420886	1
wk1_s_trap_1	1834	1593	8.8762	0.32553	3.3	9103700	116260000	0	-0.19671	1_s_trap_1	4.572	16.28	16.28	142.3	129.4	5.95	0	5.95	0.05486	0.922	1.089	0.1384	12.71	0.7912	3.458	478122	1
wk1_s_trap_1	1835	1594	8.8816	0.32124	3	10198000	126560000	0	-0.19708	1_s_trap_1	4.574	16.27	16.27	142.3	129.4	5.946	0	5.946	0.05472	0.9202	1.089	0.1391	12.77	0.7877	3.458	469231.7	1
wk1_s_trap_1	1836	1595	8.887	0.32089	2.6	11226000	133370000	0	-0.19744	1_s_trap_1	4.575	16.26	16.26	142.4	129.4	5.943	0	5.943	0.05458	0.9184	1.089	0.1398	12.84	0.7789	3.458	447293.9	1
wk1_s_trap_1	1837	1596	8.8923	0.32135	2.5	10327000	127790000	0	-0.19781	1_s_trap_1	4.577	16.25	16.25	142.4	129.5	5.939	0	5.939	0.05444	0.9166	1.09	0.1405	12.9	0.768	3.458	419931.6	1
wk1_s_trap_1	1838	1597	8.8977	0.43888	2.7	10371000	130200000	1	-0.19817	1_s_trap_1	4.578	16.23	16.23	142.4	129.5	5.935	0	5.935	0.05429	0.9147	1.09	0.1412	12.96	0.7795	3.458	448731.9	1
wk1_s_trap_1	1840	1598	8.905	0.32553	2.6	8964900	122490000	0	-0.19867	1_s_trap_1	4.58	16.22	16.22	142.4	129.5	5.93	0	5.93	0.0541	0.9122	1.09	0.1422	13.04	0.7669	3.458	417303	1
wk1_s_trap_1	1841	1599	8.9104	0.32112	2.8	9077700	130430000	0	-0.19904	1_s_trap_1	4.581	16.21	16.21	142.4	129.5	5.927	0	5.927	0.05396	0.9104	1.09	0.1429	13.11	0.7854	3.458	463386.9	1
wk1_s_trap_1	1842	1600	8.9158	0.32124	2.6	9106500	131070000	0	-0.1994	1_s_trap_1	4.583	16.19	16.19	142.4	129.6	5.923	0	5.923	0.05381	0.9086	1.091	0.1436	13.17	0.7736	3.458	433981.2	1
wk1_s_trap_1	1843	1601	8.9212	0.32112	2.6	9178800	123470000	0	-0.19976	1_s_trap_1	4.584	16.18	16.18	142.4	129.6	5.919	0	5.919	0.05367	0.9067	1.091	0.1443	13.23	0.7639	3.458	409790.3	1
wk1_s_trap_1	1844	1602	8.9265	0.32124	2.8	8870500	129430000	0	-0.20013	1_s_trap_1	4.586	16.17	16.17	142.5	129.6	5.916	0	5.916	0.05353	0.9049	1.091	0.145	13.29	0.7827	3.458	456729.7	1
wk1_s_trap_1	1845	1603	8.9319	0.32187	2.6	8540100	123740000	0	-0.20049	1_s_trap_1	4.587	16.16	16.16	142.5	129.6	5.912	0	5.912	0.05339	0.9031	1.092	0.1457	13.35	0.7661	3.458	415199.3	1
wk1_s_trap_1	1846	1604	8.9372	0.32175	2.8	7539200	119460000	0	-0.20086	1_s_trap_1	4.589	16.15	16.15	142.5	129.6	5.908	0	5.908	0.05325	0.9012	1.092	0.1465	13.41	0.7732	3.458	433021.1	1
wk1_s_trap_1	1847	1605	8.9426	0.43802	3	8204200	126430000	2	-0.20122	1_s_trap_1	4.59	16.14	16.14	142.5	129.7	5.905	0	5.905	0.05311	0.8994	1.092	0.1472	13.47	0.7885	3.458	471179.3	1
wk1_s_trap_1	1850	1606	8.9499	0.44111	2.5	7835200	121180000	1	-0.20172	1_s_trap_1	4.592	16.12	16.12	142.5	129.7	5.9	0	5.9	0.05291	0.8969	1.093	0.1481	13.56	0.7614	3.458	403416.8	1
wk1_s_trap_1	1852	1607	8.9572	0.32564	3.1	7631900	123680000	0	-0.20222	1_s_trap_1	4.594	16.1	16.1	142.5	129.7	5.894	0	5.894	0.05272	0.8944	1.093	0.1491	13.64	0.79	3.458	474974	1
wk1_s_trap_1	1853	1608	8.9627	0.32124	2.8	7987900	127380000	0	-0.20258	1_s_trap_1	4.595	16.09	16.09	142.6	129.7	5.891	0	5.891	0.05258	0.8925	1.093	0.1498	13.7	0.7812	3.458	452935.1	1
wk1_s_trap_1	1854	1609	8.968	0.32164	2.7	7820700	128350000	0	-0.20295	1_s_trap_1	4.597	16.08	16.08	142.6	129.8	5.887	0	5.887	0.05243	0.8907	1.094	0.1505	13.77	0.7786	3.458	446394.3	1
wk1_s_trap_1	1855	1610	8.9734	0.32135	2.8	8280500	132080000	0	-0.20331	1_s_trap_1	4.598	16.07	16.07	142.6	129.8	5.883	0	5.883	0.05229	0.8888	1.094	0.1512	13.83	0.7856	3.458	464080.4	1
wk1_s_trap_1	1856	1611	8.9787	0.32101	2.7	7736800	133040000	0	-0.20368	1_s_trap_1	4.6	16.06	16.06	142.6	129.8	5.88	0	5.88	0.05215	0.8869	1.094	0.1519	13.89	0.7817	3.458	454166.5	1
wk1_s_trap_1	1857	1612	8.9841	0.32129	2.6	8098000	132490000	0	-0.20404	1_s_trap_1	4.601	16.04	16.04	142.6	129.8	5.876	0	5.876	0.05201	0.8851	1.094	0.1527	13.95	0.7768	3.458	441988.4	1
wk1_s_trap_1	1858	1613	8.9894	0.43762	2.7	8019900	130380000	1	-0.2044	1_s_trap_1	4.602	16.03	16.03	142.6	129.9	5.872	0	5.872	0.05187	0.8832	1.095	0.1534	14.01	0.7771	3.458	442789.1	1
wk1_s_trap_1	1860	1614	8.9967	0.3261	2.7	7326000	117640000	0	-0.2049	1_s_trap_1	4.604	16.02	16.02	142.6	129.9	5.867	0	5.867	0.05167	0.8807	1.095	0.1543	14.09	0.7628	3.458	407098.7	1
wk1_s_trap_1	1861	1615	9.0022	0.32204	3.1	6709100	114750000	0	-0.20527	1_s_trap_1	4.606	16	16	142.7	129.9	5.864	0	5.864	0.05153	0.8788	1.095	0.155	14.16	0.7825	3.437	456328.2	1
wk1_s_trap_1	1862	1616	9.0075	0.32244	3.1	6807900	121930000	0	-0.20563	1_s_trap_1	4.607	15.99	15.99	142.7	129.9	5.86	0	5.86	0.05139	0.8769	1.096	0.1558	14.22	0.7881	3.437	470301.3	1
wk1_s_trap_1	1863	1617	9.0129	0.43888	3	6150800	114870000	1	-0.206	1_s_trap_1	4.609	15.98	15.98	142.7	129.9	5.856	0	5.856	0.05125	0.8751	1.096	0.1565	14.28	0.7733	3.437	433193.7	1
wk1_s_trap_1	1865	1618	9.0202	0.44214	3.3	6366300	118930000	1	-0.20649	1_s_trap_1	4.611	15.96	15.96	142.7	130	5.851	0	5.851	0.05105	0.8725	1.096	0.1574	14.36	0.7948	3.437	487004.3	1
wk1_s_trap_1	1867	1619	9.0276	0.32564	2.9	6376000	114710000	0	-0.207	1_s_trap_1	4.613	15.95	15.95	142.7	130	5.846	0	5.846	0.05086	0.8699	1.097	0.1584	14.44	0.771	3.437	427590.2	1
wk1_s_trap_1	1868	1620	9.033	0.32072	3	6756900	125800000	0	-0.20736	1_s_trap_1	4.614	15.93	15.93	142.7	130	5.842	0	5.842	0.05071	0.868	1.097	0.1591	14.51	0.7926	3.437	481517.8	1
wk1_s_trap_1	1869	1621	9.0384	0.32227	2.6	6441900	125060000	0	-0.20773	1_s_trap_1	4.615	15.92	15.92	142.8	130.1	5.839	0	5.839	0.05057	0.8662	1.097	0.1598	14.57	0.767	3.437	417524.1	1
wk1_s_trap_1	1870	1622	9.0437	0.44048	3	7068700	129710000	2	-0.20809	1_s_trap_1	4.617	15.91	15.91	142.8	130.1	5.835	0	5.835	0.05043	0.8643	1.098	0.1605	14.63	0.7941	3.437	485128.1	1
wk1_s_trap_1	1873	1623	9.0511	0.32501	2.5	6327700	117850000	0	-0.20859	1_s_trap_1	4.619	15.89	15.89	142.8	130.1	5.83	0	5.83	0.05024	0.8617	1.098	0.1615	14.71	0.7562	3.437	390399.5	1
wk1_s_trap_1	1874	1624	9.0565	0.32238	2.9	5758800	111380000	0	-0.20896	1_s_trap_1	4.62	15.88	15.88	142.8	130.1	5.826	0	5.826	0.05009	0.8598	1.098	0.1622	14.77	0.7674	3.437	418514.1	1
wk1_s_trap_1	1875	1625	9.0619	0.32187	3.2	6477300	128120000	0	-0.20932	1_s_trap_1	4.622	15.87	15.87	142.8	130.1	5.823	0	5.823	0.04995	0.8579	1.099	0.1629	14.83	0.805	3.437	512488.7	1
wk1_s_trap_1	1876	1626	9.0672	0.52151	2.6	6022200	114150000	2	-0.20969	1_s_trap_1	4.623	15.86	15.86	142.8	130.2	5.819	0	5.819	0.04981	0.856	1.099	0.1637	14.89	0.7572	3.437	392928.6	1
wk1_s_trap_1	1879	1627	9.0759	0.44128	3.1	6063400	122290000	1	-0.21028	1_s_trap_1	4.625	15.84	15.84	142.9	130.2	5.813	0	5.813	0.04958	0.8529	1.099	0.1648	14.99	0.7919	3.437	479648	1
wk1_s_trap_1	1881	1628	9.0833	0.32547	2.8	5708700	122390000	0	-0.21078	1_s_trap_1	4.627	15.82	15.82	142.9	130.2	5.808	0	5.808	0.04938	0.8503	1.1	0.1658	15.08	0.7748	3.437	437111.4	1
wk1_s_trap_1	1882	1629	9.0887	0.43814	2.8	6068600	131200000	1	-0.21115	1_s_trap_1	4.629	15.81	15.81	142.9	130.3	5.804	0	5.804	0.04924	0.8484	1.1	0.1665	15.14	0.787	3.437	467575.5	1
wk1_s_trap_1	1884	1630	9.096	0.32513	2.6	5345400	118910000	0	-0.21164	1_s_trap_1	4.631	15.8	15.8	142.9	130.3	5.799	0	5.799	0.04905	0.8458	1.1	0.1675	15.22	0.7616	3.437	404063.5	1
wk1_s_trap_1	1885	1631	9.1014	0.5254	3	6201400	130070000	2	-0.21201	1_s_trap_1	4.632	15.78	15.78	142.9	130.3	5.795	0	5.795	0.0489	0.8439	1.101	0.1682	15.28	0.792	3.437	479962.3	1
wk1_s_trap_1	1888	1632	9.1102	0.336	2.7	5178900	114970000	0	-0.21261	1_s_trap_1	4.635	15.76	15.76	142.9	130.3	5.789	0	5.789	0.04867	0.8407	1.101	0.1693	15.38	0.763	3.437	407459.7	1
wk1_s_trap_1	1889	1633	9.1158	0.43934	3.1	6158700	131580000	1	-0.21299	1_s_trap_1	4.636	15.75	15.75	143	130.4	5.785	0	5.785	0.04852	0.8387	1.101	0.1701	15.44	0.8049	3.437	512181.1	1
wk1_s_trap_1	1891	1634	9.1231	0.32524	2.7	5435500	116530000	0	-0.21348	1_s_trap_1	4.638	15.74	15.74	143	130.4	5.78	0	5.78	0.04833	0.8361	1.102	0.171	15.52	0.765	3.437	412455.5	1
wk1_s_trap_1	1892	1635	9.1285	0.4394	3	6077500	131320000	1	-0.21385	1_s_trap_1	4.639	15.72	15.72	143	130.4	5.777	0	5.777	0.04819	0.8342	1.102	0.1718	15.59	0.7974	3.437	493419.9	1
wk1_s_trap_1	1894	1636	9.1358	0.32536	2.5	5285900	121610000	0	-0.21435	1_s_trap_1	4.641	15.71	15.71	143	130.4	5.772	0	5.772	0.04799	0.8315	1.102	0.1727	15.67	0.7614	3.437	403459.3	1
wk1_s_trap_1	1895	1637	9.1413	0.32141	2.9	5887800	131770000	0	-0.21472	1_s_trap_1	4.643	15.69	15.69	143	130.5	5.768	0	5.768	0.04785	0.8296	1.103	0.1734	15.73	0.7932	3.437	483046.7	1
wk1_s_trap_1	1896	1638	9.1466	0.34286	2.7	5923500	134500000	1	-0.21508	1_s_trap_1	4.644	15.68	15.68	143	130.5	5.764	0	5.764	0.04771	0.8277	1.103	0.1742	15.79	0.7831	3.437	457809.2	1
wk1_s_trap_1	1898	1639	9.1523	0.44128	2.5	5118800	124910000	1	-0.21547	1_s_trap_1	4.645	15.7	15.7	143	130.4	5.76	0	5.76	0.0478	0.83	1.105	0.1748	15.82	0.7628	3.437	406896.8	1
wk1_s_trap_1	1900	1640	9.1597	0.32507	2.8	4878000	128190000	0	-0.21597	1_s_trap_1	4.643	15.78	15.78	142.8	130.3	5.753	0	5.753	0.04839	0.8411	1.109	0.1754	15.81	0.7842	3.437	460550.3	1
wk1_s_trap_1	1901	1641	9.1651	0.32101	2.8	5755000	139480000	0	-0.21634	1_s_trap_1	4.642	15.85	15.85	142.7	130.2	5.748	0	5.748	0.04882	0.8493	1.112	0.1758	15.8	0.7933	3.437	483315.6	1
wk1_s_trap_1	1902	1642	9.1705	0.32164	2.5	5958600	136500000	0	-0.2167	1_s_trap_1	4.641	15.91	15.91	142.5	130.1	5.743	0	5.743	0.04924	0.8575	1.116	0.1762	15.8	0.7774	3.398	443613.3	1
wk1_s_trap_1	1903	1643	9.1758	0.52374	2.6	4964200	132730000	2	-0.21707	1_s_trap_1	4.64	15.97	15.97	142.4	129.9	5.738	0	5.738	0.04967	0.8656	1.119	0.1767	15.79	0.7786	3.398	446464.1	1
wk1_s_trap_1	1906	1644	9.1846	0.32513	2.7	4828500	133970000	0	-0.21766	1_s_trap_1	4.638	16.06	16.06	142.2	129.7	5.73	0	5.73	0.05036	0.8789	1.124	0.1773	15.78	0.7818	3.398	454467.3	1
wk1_s_trap_1	1907	1645	9.19	0.32112	2.7	5672900	142580000	0	-0.21803	1_s_trap_1	4.637	16.12	16.12	142	129.6	5.725	0	5.725	0.05079	0.8872	1.127	0.1778	15.77	0.7932	3.398	482905.2	1
wk1_s_trap_1	1908	1646	9.1953	0.32055	2.5	6221200	141840000	0	-0.21839	1_s_trap_1	4.636	16.18	16.18	141.9	129.5	5.72	0	5.72	0.05122	0.8954	1.131	0.1782	15.76	0.7802	3.398	450583.3	1
wk1_s_trap_1	1909	1647	9.2007	0.34286	2.5	6046300	142240000	1	-0.21875	1_s_trap_1	4.635	16.24	16.24	141.8	129.4	5.715	0	5.715	0.05164	0.9036	1.134	0.1786	15.75	0.7794	3.398	448582.3	1
wk1_s_trap_1	1911	1648	9.2064	0.32387	2.5	6266500	140260000	0	-0.21914	1_s_trap_1	4.633	16.31	16.31	141.6	129.3	5.71	0	5.71	0.05209	0.9124	1.137	0.1791	15.74	0.78	3.398	449965.7	1
wk1_s_trap_1	1912	1649	9.2118	0.43877	2.4	6882000	149580000	1	-0.21951	1_s_trap_1	4.632	16.37	16.37	141.5	129.1	5.705	0	5.705	0.05252	0.9207	1.141	0.1795	15.74	0.7798	3.398	449513.8	1
wk1_s_trap_1	1914	1650	9.2191	0.32421	2.2	7115300	147100000	0	-0.22	1_s_trap_1	4.631	16.45	16.45	141.3	129	5.698	0	5.698	0.0531	0.932	1.145	0.1801	15.73	0.7691	3.398	422711.5	1
wk1_s_trap_1	1915	1651	9.2245	0.32049	2.4	7639000	155040000	0	-0.22037	1_s_trap_1	4.63	16.51	16.51	141.2	128.9	5.693	0	5.693	0.05353	0.9403	1.149	0.1805	15.72	0.7867	3.398	466816.3	1
wk1_s_trap_1	1916	1652	9.2298	0.44003	2.2	8075500	156400000	1	-0.22073	1_s_trap_1	4.629	16.57	16.57	141	128.8	5.688	0	5.688	0.05396	0.9486	1.152	0.1809	15.71	0.7773	3.398	443209	1
wk1_s_trap_1	1918	1653	9.2372	0.34275	2.3	8515100	147470000	1	-0.22123	1_s_trap_1	4.627	16.65	16.65	140.8	128.6	5.681	0	5.681	0.05454	0.96	1.156	0.1815	15.7	0.7731	3.398	432659.6	1
wk1_s_trap_1	1920	1654	9.2429	0.3241	2.2	7801700	139390000	0	-0.22162	1_s_trap_1	4.626	16.72	16.72	140.7	128.5	5.676	0	5.676	0.05499	0.9688	1.16	0.182	15.69	0.7624	3.398	406114.6	1
wk1_s_trap_1	1921	1655	9.2483	0.43865	2.4	9611300	158010000	1	-0.22199	1_s_trap_1	4.625	16.78	16.78	140.6	128.3	5.671	0	5.671	0.05542	0.9773	1.163	0.1824	15.68	0.7937	3.398	484307.5	1
wk1_s_trap_1	1923	1656	9.2556	0.32965	2.1	9058300	144700000	0	-0.22248	1_s_trap_1	4.623	16.86	16.86	140.4	128.2	5.664	0	5.664	0.056	0.9887	1.167	0.183	15.67	0.7586	3.325	396410.6	1
wk1_s_trap_1	1924	1657	9.2611	0.32072	2.4	10226000	160280000	0	-0.22286	1_s_trap_1	4.622	16.92	16.92	140.2	128.1	5.659	0	5.659	0.05644	0.9973	1.171	0.1834	15.67	0.7949	3.325	487314.3	1
wk1_s_trap_1	1925	1658	9.2664	0.31963	2.2	10883000	168890000	0	-0.22322	1_s_trap_1	4.621	16.98	16.98	140.1	128	5.654	0	5.654	0.05686	1.006	1.174	0.1838	15.66	0.7862	3.325	465444.5	1
wk1_s_trap_1	1926	1659	9.2718	0.31998	2	11320000	172220000	0	-0.22358	1_s_trap_1	4.62	17.04	17.04	140	127.8	5.649	0	5.649	0.05728	1.014	1.177	0.1843	15.65	0.7786	3.325	446491.9	1
wk1_s_trap_1	1927	1660	9.2771	0.32026	2	11663000	178510000	0	-0.22394	1_s_trap_1	4.619	17.1	17.1	139.8	127.7	5.644	0	5.644	0.05771	1.022	1.181	0.1847	15.64	0.7815	3.325	453662.5	1
wk1_s_trap_1	1928	1661	9.2824	0.34286	2	12888000	177550000	1	-0.22431	1_s_trap_1	4.618	17.16	17.16	139.7	127.6	5.639	0	5.639	0.05813	1.031	1.184	0.1851	15.64	0.7773	3.325	443295.7	1
wk1_s_trap_1	1930	1662	9.2881	0.32312	1.8	12423000	171670000	0	-0.2247	1_s_trap_1	4.616	17.23	17.23	139.6	127.5	5.634	0	5.634	0.05858	1.04	1.187	0.1856	15.63	0.7648	3.325	412020.1	1
wk1_s_trap_1	1931	1663	9.2935	0.31952	2	12531000	177390000	0	-0.22506	1_s_trap_1	4.615	17.29	17.29	139.4	127.4	5.629	0	5.629	0.05901	1.048	1.191	0.186	15.62	0.7801	3.325	450313.8	1
wk1_s_trap_1	1932	1664	9.2989	0.31963	1.9	12829000	185220000	0	-0.22542	1_s_trap_1	4.614	17.35	17.35	139.3	127.2	5.624	0	5.624	0.05943	1.057	1.194	0.1864	15.62	0.7818	3.325	454467.4	1
wk1_s_trap_1	1933	1665	9.3042	0.43825	1.9	13806000	184670000	1	-0.22579	1_s_trap_1	4.613	17.41	17.41	139.2	127.1	5.619	0	5.619	0.05986	1.065	1.197	0.1868	15.61	0.7771	3.325	442841.6	1
wk1_s_trap_1	1935	1666	9.3115	0.32261	1.7	13542000	182940000	0	-0.22628	1_s_trap_1	4.612	17.49	17.49	139	127	5.612	0	5.612	0.06044	1.077	1.201	0.1874	15.6	0.7638	3.325	409380.8	1
wk1_s_trap_1	1936	1667	9.3169	0.319	1.8	15325000	201140000	0	-0.22665	1_s_trap_1	4.61	17.55	17.55	138.8	126.8	5.607	0	5.607	0.06086	1.085	1.205	0.1878	15.59	0.7874	3.325	468564.5	1
wk1_s_trap_1	1937	1668	9.3222	0.31849	1.7	15715000	210200000	0	-0.22701	1_s_trap_1	4.609	17.61	17.61	138.7	126.7	5.602	0	5.602	0.06128	1.094	1.208	0.1883	15.59	0.7787	3.325	446804.4	1
wk1_s_trap_1	1938	1669	9.3275	0.31855	1.6	15361000	206170000	0	-0.22737	1_s_trap_1	4.608	17.67	17.67	138.6	126.6	5.598	0	5.598	0.06171	1.102	1.211	0.1887	15.58	0.7715	3.325	428665.5	1
wk1_s_trap_1	1939	1670	9.3328	0.31935	1.6	15105000	201910000	0	-0.22773	1_s_trap_1	4.607	17.73	17.73	138.4	126.5	5.593	0	5.593	0.06213	1.111	1.214	0.1891	15.57	0.7686	3.325	421385.2	1
wk1_s_trap_1	1940	1671	9.3381	0.31923	1.7	15178000	199810000	0	-0.22809	1_s_trap_1	4.606	17.79	17.79	138.3	126.4	5.588	0	5.588	0.06255	1.119	1.218	0.1895	15.57	0.7716	3.227	428973.4	1
wk1_s_trap_1	1941	1672	9.3434	0.31889	1.7	16648000	209650000	0	-0.22845	1_s_trap_1	4.605	17.85	17.85	138.2	126.3	5.583	0	5.583	0.06297	1.128	1.221	0.19	15.56	0.7827	3.227	456871.1	1
wk1_s_trap_1	1942	1673	9.3488	0.34286	1.6	18251000	224700000	1	-0.22881	1_s_trap_1	4.604	17.91	17.91	138	126.2	5.578	0	5.578	0.06339	1.137	1.224	0.1904	15.55	0.7796	3.227	448972.8	1
wk1_s_trap_1	1944	1674	9.3545	0.34286	1.5	18703000	217430000	1	-0.2292	1_s_trap_1	4.603	17.97	17.97	137.9	126	5.573	0	5.573	0.06385	1.146	1.228	0.1908	15.55	0.7724	3.227	430878.3	1
wk1_s_trap_1	1946	1675	9.3602	0.32267	1.5	21091000	225200000	0	-0.22959	1_s_trap_1	4.601	18.04	18.04	137.7	125.9	5.567	0	5.567	0.0643	1.155	1.231	0.1913	15.54	0.7779	3.227	444853.5	1
wk1_s_trap_1	1947	1676	9.3656	0.52277	1.5	19041000	208380000	2	-0.22996	1_s_trap_1	4.6	18.1	18.1	137.6	125.8	5.562	0	5.562	0.06473	1.164	1.234	0.1917	15.53	0.7644	3.227	410994.9	1
wk1_s_trap_1	1950	1677	9.3743	0.32209	1.6	20835000	213980000	0	-0.23055	1_s_trap_1	4.599	18.2	18.2	137.4	125.6	5.554	0	5.554	0.06542	1.178	1.24	0.1924	15.52	0.7776	3.227	443893	1
wk1_s_trap_1	1951	1678	9.3796	0.31797	1.6	24273000	253420000	0	-0.23091	1_s_trap_1	4.597	18.26	18.26	137.2	125.5	5.549	0	5.549	0.06584	1.187	1.243	0.1928	15.51	0.7968	3.227	492079.2	1
wk1_s_trap_1	1952	1679	9.3849	0.31815	1.3	23686000	236140000	0	-0.23127	1_s_trap_1	4.596	18.32	18.32	137.1	125.4	5.544	0	5.544	0.06627	1.195	1.246	0.1932	15.51	0.7625	3.227	406373.3	1
wk1_s_trap_1	1953	1680	9.3902	0.3186	1.4	27743000	259410000	0	-0.23163	1_s_trap_1	4.595	18.37	18.37	137	125.2	5.539	0	5.539	0.06669	1.204	1.249	0.1937	15.5	0.7863	3.227	465718.6	1
wk1_s_trap_1	1954	1681	9.3956	0.31878	1.3	26456000	241870000	0	-0.23199	1_s_trap_1	4.594	18.43	18.43	136.8	125.1	5.535	0	5.535	0.06711	1.213	1.253	0.1941	15.5	0.7616	3.227	403927.9	1
wk1_s_trap_1	1955	1682	9.4009	0.31815	1.4	30396000	264880000	0	-0.23235	1_s_trap_1	4.593	18.49	18.49	136.7	125	5.53	0	5.53	0.06753	1.221	1.256	0.1945	15.49	0.7859	3.227	464754	1
wk1_s_trap_1	1956	1683	9.4062	0.31786	1.3	31397000	277230000	0	-0.23271	1_s_trap_1	4.592	18.55	18.55	136.6	124.9	5.525	0	5.525	0.06795	1.23	1.259	0.1949	15.48	0.779	3.227	447597.1	1
wk1_s_trap_1	1957	1684	9.4115	0.43825	1.2	29645000	260870000	1	-0.23307	1_s_trap_1	4.591	18.61	18.61	136.4	124.8	5.52	0	5.52	0.06837	1.239	1.262	0.1954	15.48	0.7645	3.227	411184.5	1
wk1_s_trap_1	1959	1685	9.4188	0.32112	1.3	31352000	254230000	0	-0.23357	1_s_trap_1	4.589	18.7	18.7	136.3	124.6	5.513	0	5.513	0.06895	1.251	1.267	0.1959	15.47	0.7723	3.227	430653.5	1
wk1_s_trap_1	1960	1686	9.4241	0.43699	1.3	37215000	292870000	1	-0.23393	1_s_trap_1	4.588	18.76	18.76	136.1	124.5	5.508	0	5.508	0.06938	1.26	1.27	0.1964	15.46	0.7913	3.085	478201.6	1
wk1_s_trap_1	1962	1687	9.4314	0.44065	1.2	36612000	282750000	1	-0.23443	1_s_trap_1	4.587	18.84	18.84	135.9	124.3	5.501	0	5.501	0.06995	1.272	1.274	0.1969	15.45	0.7737	3.085	434234.6	1
wk1_s_trap_1	1964	1688	9.4388	0.34275	1.2	38949000	284750000	1	-0.23493	1_s_trap_1	4.585	18.92	18.92	135.7	124.2	5.495	0	5.495	0.07054	1.284	1.279	0.1975	15.44	0.7799	3.085	449724.9	1
wk1_s_trap_1	1966	1689	9.4445	0.44197	1.2	38956000	288250000	1	-0.23532	1_s_trap_1	4.584	18.98	18.98	135.6	124.1	5.489	0	5.489	0.07099	1.293	1.282	0.198	15.44	0.7801	3.085	450361.5	1
wk1_s_trap_1	1968	1690	9.4518	0.34286	1.2	40354000	293120000	1	-0.23582	1_s_trap_1	4.584	19.05	19.05	135.4	123.9	5.484	0	5.484	0.07153	1.304	1.287	0.1988	15.45	0.7789	3.085	447352.5	1
wk1_s_trap_1	1970	1691	9.4575	0.32112	1.2	44713000	304020000	0	-0.2362	1_s_trap_1	4.588	19.06	19.06	135.4	123.9	5.484	0	5.484	0.07183	1.31	1.291	0.2	15.49	0.7818	3.085	454463.1	1
wk1_s_trap_1	1971	1692	9.4629	0.31815	1.1	45283000	322480000	0	-0.23657	1_s_trap_1	4.592	19.08	19.08	135.4	123.8	5.483	0	5.483	0.07211	1.315	1.295	0.2011	15.53	0.7866	3.085	466504.7	1
wk1_s_trap_1	1972	1693	9.4682	0.31723	1.1	49229000	330930000	0	-0.23693	1_s_trap_1	4.596	19.09	19.09	135.3	123.8	5.483	0	5.483	0.07239	1.32	1.299	0.2023	15.57	0.7834	3.085	458467.1	1
wk1_s_trap_1	1973	1694	9.4735	0.31752	1	43557000	303160000	0	-0.23729	1_s_trap_1	4.6	19.1	19.1	135.3	123.7	5.482	0	5.482	0.07267	1.326	1.303	0.2034	15.61	0.7648	3.085	412051.5	1
wk1_s_trap_1	1974	1695	9.4788	0.31803	1.2	47875000	328780000	0	-0.23765	1_s_trap_1	4.604	19.11	19.11	135.2	123.7	5.482	0	5.482	0.07295	1.331	1.307	0.2045	15.65	0.7909	3.085	477267.8	1
wk1_s_trap_1	1975	1696	9.4841	0.31734	1.1	52102000	340260000	0	-0.23801	1_s_trap_1	4.607	19.12	19.12	135.2	123.7	5.481	0	5.481	0.07323	1.336	1.311	0.2056	15.69	0.7847	3.085	461865.5	1
wk1_s_trap_1	1976	1697	9.4894	0.3174	1	52942000	348000000	0	-0.23837	1_s_trap_1	4.611	19.14	19.14	135.1	123.6	5.481	0	5.481	0.07351	1.341	1.315	0.2067	15.72	0.7808	3.085	452084.3	1
wk1_s_trap_1	1977	1698	9.4947	0.31734	1	54095000	337460000	0	-0.23873	1_s_trap_1	4.615	19.15	19.15	135.1	123.6	5.481	0	5.481	0.07379	1.346	1.319	0.2079	15.76	0.7763	3.085	440839	1
wk1_s_trap_1	1978	1699	9.4999	0.43814	1	57121000	358380000	1	-0.23908	1_s_trap_1	4.619	19.16	19.16	135.1	123.5	5.48	0	5.48	0.07407	1.352	1.323	0.209	15.8	0.7886	3.085	471432.5	1
wk1_s_trap_1	1980	1700	9.5073	0.32135	0.98	55716000	340140000	0	-0.23958	1_s_trap_1	4.624	19.18	19.18	135	123.5	5.48	0	5.48	0.07446	1.359	1.328	0.2105	15.85	0.7726	2.945	431483.9	1
wk1_s_trap_1	1981	1701	9.5126	0.44065	1.1	57190000	347610000	2	-0.23994	1_s_trap_1	4.628	19.19	19.19	135	123.4	5.479	0	5.479	0.07474	1.364	1.332	0.2117	15.89	0.789	2.945	472437.9	1
wk1_s_trap_1	1984	1702	9.52	0.525	1.1	55823000	348440000	3	-0.24044	1_s_trap_1	4.633	19.21	19.21	134.9	123.4	5.479	0	5.479	0.07513	1.371	1.338	0.2132	15.94	0.7883	2.945	470767	1
wk1_s_trap_1	1988	1703	9.5287	0.32061	1.1	60182000	364190000	0	-0.24104	1_s_trap_1	4.64	19.23	19.23	134.8	123.3	5.478	0	5.478	0.07559	1.38	1.344	0.2151	16	0.7932	2.945	483061.8	1
wk1_s_trap_1	1989	1704	9.534	0.31729	1	59638000	363970000	0	-0.2414	1_s_trap_1	4.643	19.24	19.24	134.8	123.2	5.477	0	5.477	0.07588	1.385	1.348	0.2162	16.04	0.7918	2.945	479397.9	1
wk1_s_trap_1	1990	1705	9.5393	0.31723	1	62267000	366650000	0	-0.24176	1_s_trap_1	4.647	19.25	19.25	134.7	123.2	5.477	0	5.477	0.07616	1.39	1.352	0.2173	16.08	0.7901	2.945	475374.8	1
wk1_s_trap_1	1991	1706	9.5446	0.31677	1	65195000	389560000	0	-0.24212	1_s_trap_1	4.651	19.26	19.26	134.7	123.2	5.477	0	5.477	0.07643	1.396	1.356	0.2184	16.11	0.7981	2.945	495261.8	1
wk1_s_trap_1	1992	1707	9.5499	0.34286	0.96	62152000	360570000	1	-0.24248	1_s_trap_1	4.655	19.28	19.28	134.7	123.1	5.476	0	5.476	0.07671	1.401	1.36	0.2196	16.15	0.7775	2.945	443726.7	1
wk1_s_trap_1	1994	1708	9.5556	0.32089	1	62508000	358790000	0	-0.24287	1_s_trap_1	4.659	19.29	19.29	134.6	123.1	5.476	0	5.476	0.07702	1.407	1.364	0.2208	16.19	0.7853	2.945	463285	1
wk1_s_trap_1	1995	1709	9.561	0.31683	1	66762000	384880000	0	-0.24323	1_s_trap_1	4.663	19.3	19.3	134.6	123	5.475	0	5.475	0.0773	1.412	1.368	0.2219	16.22	0.7994	2.945	498513	1
wk1_s_trap_1	1996	1710	9.5662	0.43928	0.96	64222000	375060000	1	-0.24359	1_s_trap_1	4.667	19.31	19.31	134.5	123	5.475	0	5.475	0.07758	1.417	1.372	0.223	16.26	0.783	2.945	457573.9	1
wk1_s_trap_1	1998	1711	9.5736	0.32101	1	64361000	366260000	0	-0.24409	1_s_trap_1	4.672	19.33	19.33	134.5	122.9	5.474	0	5.474	0.07797	1.424	1.377	0.2246	16.31	0.7862	2.945	465468	1
wk1_s_trap_1	1999	1712	9.5789	0.31786	1	69599000	391140000	0	-0.24445	1_s_trap_1	4.676	19.34	19.34	134.4	122.9	5.474	0	5.474	0.07825	1.43	1.381	0.2257	16.34	0.7996	2.945	498877.8	1
wk1_s_trap_1	2000	1713	9.5842	0.43688	0.96	67125000	376640000	1	-0.24481	1_s_trap_1	4.68	19.35	19.35	134.4	122.8	5.473	0	5.473	0.07853	1.435	1.385	0.2268	16.38	0.7836	2.945	458967.1	1
wk1_s_trap_1	2002	1714	9.5915	0.32072	0.98	68830000	369220000	0	-0.2453	1_s_trap_1	4.685	19.37	19.37	134.3	122.8	5.473	0	5.473	0.07891	1.442	1.391	0.2284	16.42	0.7837	2.809	459186.2	1
wk1_s_trap_1	2003	1715	9.5968	0.40689	1	64708000	353870000	1	-0.24567	1_s_trap_1	4.689	19.38	19.38	134.3	122.7	5.472	0	5.472	0.0792	1.447	1.394	0.2295	16.46	0.788	2.809	470111	1
wk1_s_trap_1	2005	1716	9.6036	0.32112	1.1	67003000	367450000	0	-0.24613	1_s_trap_1	4.694	19.4	19.4	134.2	122.7	5.472	0	5.472	0.07956	1.454	1.4	0.2309	16.5	0.8036	2.809	509056.4	1
wk1_s_trap_1	2006	1717	9.609	0.44014	1.1	75965000	408310000	1	-0.24649	1_s_trap_1	4.697	19.41	19.41	134.2	122.6	5.472	0	5.472	0.07984	1.459	1.403	0.2321	16.53	0.8162	2.809	540426.8	1
wk1_s_trap_1	2008	1718	9.6163	0.32101	0.98	61100000	329990000	0	-0.24699	1_s_trap_1	4.703	19.43	19.43	134.1	122.6	5.471	0	5.471	0.08023	1.466	1.409	0.2336	16.58	0.7681	2.809	420362.7	1
wk1_s_trap_1	2009	1719	9.6217	0.439	1.2	64190000	358810000	1	-0.24735	1_s_trap_1	4.707	19.44	19.44	134.1	122.5	5.471	0	5.471	0.08051	1.472	1.413	0.2347	16.61	0.8083	2.809	520824.8	1
wk1_s_trap_1	2011	1720	9.629	0.44226	1.1	68452000	376520000	1	-0.24785	1_s_trap_1	4.712	19.46	19.46	134	122.5	5.47	0	5.47	0.0809	1.479	1.418	0.2363	16.66	0.8075	2.809	518872.8	1
wk1_s_trap_1	2013	1721	9.6363	0.32101	1.1	69568000	367060000	0	-0.24835	1_s_trap_1	4.717	19.47	19.47	134	122.4	5.469	0	5.469	0.08129	1.486	1.424	0.2379	16.71	0.7949	2.809	487233.2	1
wk1_s_trap_1	2014	1722	9.6417	0.31734	1.1	67537000	375040000	0	-0.24871	1_s_trap_1	4.721	19.49	19.49	133.9	122.3	5.469	0	5.469	0.08157	1.492	1.428	0.239	16.74	0.8046	2.809	511486.9	1
wk1_s_trap_1	2015	1723	9.647	0.31775	1.1	71162000	379340000	0	-0.24907	1_s_trap_1	4.725	19.5	19.5	133.9	122.3	5.468	0	5.468	0.08185	1.497	1.432	0.2401	16.77	0.8024	2.809	506082.5	1
wk1_s_trap_1	2016	1724	9.6523	0.43728	1	73350000	388970000	1	-0.24943	1_s_trap_1	4.729	19.51	19.51	133.8	122.3	5.468	0	5.468	0.08213	1.502	1.436	0.2412	16.8	0.8027	2.809	506717.4	1
wk1_s_trap_1	2018	1725	9.6596	0.32135	1	68651000	364160000	0	-0.24993	1_s_trap_1	4.734	19.53	19.53	133.8	122.2	5.467	0	5.467	0.08252	1.509	1.441	0.2428	16.85	0.7889	2.809	472259.4	1
wk1_s_trap_1	2019	1726	9.6649	0.4394	1.1	71016000	379400000	1	-0.25029	1_s_trap_1	4.738	19.54	19.54	133.7	122.2	5.467	0	5.467	0.0828	1.515	1.445	0.2439	16.88	0.8095	2.809	523741.1	1
wk1_s_trap_1	2021	1727	9.6722	0.32135	1.1	69933000	366190000	0	-0.25079	1_s_trap_1	4.743	19.56	19.56	133.7	122.1	5.466	0	5.466	0.08319	1.522	1.45	0.2454	16.92	0.7975	2.682	493705.8	1
wk1_s_trap_1	2022	1728	9.6776	0.31775	1.1	65986000	353320000	0	-0.25115	1_s_trap_1	4.747	19.57	19.57	133.6	122.1	5.466	0	5.466	0.08347	1.527	1.454	0.2466	16.96	0.8023	2.682	505850.6	1
wk1_s_trap_1	2023	1729	9.6829	0.34292	1.2	68697000	374690000	1	-0.25151	1_s_trap_1	4.751	19.58	19.58	133.6	122	5.466	0	5.466	0.08375	1.532	1.458	0.2477	16.99	0.8191	2.682	547655.2	1
wk1_s_trap_1	2025	1730	9.6886	0.52597	1.1	61416000	329930000	2	-0.2519	1_s_trap_1	4.755	19.59	19.59	133.6	122	5.465	0	5.465	0.08405	1.538	1.462	0.2489	17.02	0.787	2.682	467548	1
wk1_s_trap_1	2028	1731	9.6974	0.34275	1.3	65907000	353530000	1	-0.2525	1_s_trap_1	4.761	19.61	19.61	133.5	121.9	5.464	0	5.464	0.08452	1.547	1.469	0.2508	17.07	0.8201	2.682	550220.4	1
wk1_s_trap_1	2030	1732	9.7031	0.4414	1.2	62268000	344550000	1	-0.25288	1_s_trap_1	4.765	19.63	19.63	133.4	121.8	5.464	0	5.464	0.08482	1.552	1.473	0.252	17.1	0.8038	2.682	509426.3	1
wk1_s_trap_1	2032	1733	9.7104	0.32187	1.2	60241000	326910000	0	-0.25338	1_s_trap_1	4.771	19.64	19.64	133.4	121.8	5.463	0	5.463	0.08521	1.56	1.479	0.2535	17.15	0.798	2.682	495047.1	1
wk1_s_trap_1	2033	1734	9.7158	0.52013	1.3	62542000	335870000	2	-0.25375	1_s_trap_1	4.774	19.66	19.66	133.3	121.7	5.463	0	5.463	0.08549	1.565	1.483	0.2547	17.18	0.8147	2.682	536703.6	1
wk1_s_trap_1	2036	1735	9.7245	0.32198	1.3	54366000	298750000	0	-0.25434	1_s_trap_1	4.781	19.68	19.68	133.3	121.7	5.462	0	5.462	0.08595	1.574	1.489	0.2565	17.23	0.7904	2.682	475920.1	1
wk1_s_trap_1	2037	1736	9.7298	0.43825	1.4	60236000	337050000	1	-0.2547	1_s_trap_1	4.784	19.69	19.69	133.2	121.6	5.462	0	5.462	0.08624	1.579	1.493	0.2576	17.26	0.8304	2.682	576102.6	1
wk1_s_trap_1	2039	1737	9.7372	0.32238	1.3	61516000	331590000	0	-0.2552	1_s_trap_1	4.79	19.71	19.71	133.2	121.6	5.461	0	5.461	0.08662	1.586	1.498	0.2592	17.3	0.8108	2.682	526975.1	1
wk1_s_trap_1	2040	1738	9.7425	0.43739	1.3	58964000	327880000	1	-0.25556	1_s_trap_1	4.794	19.72	19.72	133.1	121.5	5.461	0	5.461	0.08691	1.591	1.502	0.2603	17.33	0.8106	2.682	526542.1	1
wk1_s_trap_1	2042	1739	9.7498	0.44088	1.3	60792000	327710000	1	-0.25606	1_s_trap_1	4.799	19.73	19.73	133.1	121.5	5.46	0	5.46	0.08729	1.599	1.508	0.2619	17.37	0.8085	2.682	521321.5	1
wk1_s_trap_1	2044	1740	9.7572	0.32175	1.3	57302000	314360000	0	-0.25656	1_s_trap_1	4.801	19.75	19.75	133.1	121.5	5.453	0	5.453	0.0873	1.601	1.511	0.2629	17.4	0.8042	2.586	510468.7	1
wk1_s_trap_1	2045	1741	9.7625	0.31837	1.4	58504000	319960000	0	-0.25692	1_s_trap_1	4.803	19.76	19.76	133.1	121.5	5.448	0	5.448	0.0873	1.603	1.513	0.2636	17.42	0.8209	2.586	552231	1
wk1_s_trap_1	2046	1742	9.7678	0.31849	1.4	56576000	320460000	0	-0.25728	1_s_trap_1	4.805	19.77	19.77	133.1	121.5	5.442	0	5.442	0.0873	1.604	1.515	0.2643	17.44	0.817	2.586	542548.3	1
wk1_s_trap_1	2047	1743	9.7731	0.43762	1.4	57984000	335530000	2	-0.25764	1_s_trap_1	4.807	19.78	19.78	133.1	121.5	5.437	0	5.437	0.0873	1.606	1.518	0.265	17.46	0.8254	2.586	563463.6	1
wk1_s_trap_1	2050	1744	9.7804	0.32198	1.3	55988000	309610000	0	-0.25814	1_s_trap_1	4.809	19.79	19.79	133	121.5	5.43	0	5.43	0.0873	1.608	1.521	0.2659	17.49	0.8042	2.586	510586	1
wk1_s_trap_1	2051	1745	9.7858	0.31792	1.4	58447000	325250000	0	-0.2585	1_s_trap_1	4.811	19.8	19.8	133	121.5	5.424	0	5.424	0.0873	1.609	1.523	0.2666	17.51	0.8271	2.586	567820.3	1
wk1_s_trap_1	2052	1746	9.7911	0.31872	1.4	56795000	329900000	0	-0.25886	1_s_trap_1	4.813	19.81	19.81	133	121.5	5.419	0	5.419	0.0873	1.611	1.525	0.2673	17.53	0.8197	2.586	549367.4	1
wk1_s_trap_1	2053	1747	9.7964	0.31826	1.4	56972000	319620000	0	-0.25922	1_s_trap_1	4.815	19.82	19.82	133	121.5	5.414	0	5.414	0.0873	1.613	1.528	0.268	17.55	0.8129	2.586	532356.1	1
wk1_s_trap_1	2054	1748	9.8017	0.31837	1.4	54282000	311190000	0	-0.25958	1_s_trap_1	4.816	19.83	19.83	133	121.5	5.408	0	5.408	0.0873	1.614	1.53	0.2687	17.57	0.8131	2.586	532855.1	1
wk1_s_trap_1	2055	1749	9.807	0.43974	1.4	50790000	303760000	1	-0.25995	1_s_trap_1	4.818	19.84	19.84	133	121.5	5.403	0	5.403	0.0873	1.616	1.532	0.2694	17.59	0.813	2.586	532399.1	1
wk1_s_trap_1	2057	1750	9.8144	0.32238	1.5	50813000	296390000	0	-0.26044	1_s_trap_1	4.821	19.85	19.85	133	121.5	5.396	0	5.396	0.0873	1.618	1.535	0.2704	17.61	0.8173	2.586	543318.7	1
wk1_s_trap_1	2058	1751	9.8197	0.30876	1.5	49201000	294910000	0	-0.26081	1_s_trap_1	4.822	19.86	19.86	133	121.5	5.39	0	5.39	0.0873	1.62	1.537	0.2711	17.63	0.8166	2.586	541476.5	1
wk1_s_trap_1	2059	1752	9.8249	0.31837	1.5	47324000	291470000	0	-0.26116	1_s_trap_1	4.824	19.87	19.87	133	121.5	5.385	0	5.385	0.0873	1.621	1.54	0.2718	17.65	0.8186	2.586	546422.2	1
wk1_s_trap_1	2060	1753	9.8302	0.31923	1.5	49351000	300570000	0	-0.26152	1_s_trap_1	4.826	19.88	19.88	133	121.5	5.38	0	5.38	0.0873	1.623	1.542	0.2725	17.67	0.8223	2.586	555850.4	1
wk1_s_trap_1	2061	1754	9.8355	0.31929	1.5	49739000	296060000	0	-0.26188	1_s_trap_1	4.828	19.88	19.88	133	121.5	5.374	0	5.374	0.0873	1.624	1.544	0.2732	17.69	0.8154	2.508	538498.1	1
wk1_s_trap_1	2062	1755	9.8408	0.31969	1.6	46087000	275390000	0	-0.26224	1_s_trap_1	4.83	19.89	19.89	133	121.6	5.369	0	5.369	0.0873	1.626	1.546	0.2739	17.71	0.814	2.508	534957	1
wk1_s_trap_1	2063	1756	9.8461	0.58451	1.7	49542000	303470000	4	-0.2626	1_s_trap_1	4.831	19.9	19.9	133	121.6	5.364	0	5.364	0.0873	1.628	1.549	0.2746	17.73	0.8386	2.508	596479.9	1
wk1_s_trap_1	2068	1757	9.8559	0.32278	1.5	44425000	276870000	0	-0.26326	1_s_trap_1	4.835	19.92	19.92	133	121.6	5.354	0	5.354	0.0873	1.631	1.553	0.2759	17.77	0.8094	2.508	523399.7	1
wk1_s_trap_1	2069	1758	9.8613	0.43888	1.7	40200000	262170000	2	-0.26363	1_s_trap_1	4.836	19.93	19.93	133	121.6	5.348	0	5.348	0.0873	1.632	1.555	0.2766	17.79	0.8138	2.508	534525.3	1
wk1_s_trap_1	2072	1759	9.8686	0.32301	1.8	42510000	268270000	0	-0.26413	1_s_trap_1	4.839	19.94	19.94	133	121.6	5.341	0	5.341	0.0873	1.635	1.558	0.2776	17.82	0.8286	2.508	571554.8	1
wk1_s_trap_1	2073	1760	9.874	0.31935	1.7	43405000	285110000	0	-0.26449	1_s_trap_1	4.841	19.95	19.95	133	121.6	5.336	0	5.336	0.0873	1.636	1.56	0.2783	17.84	0.8299	2.508	574866.3	1
wk1_s_trap_1	2074	1761	9.8793	0.52248	1.7	39658000	264440000	2	-0.26485	1_s_trap_1	4.843	19.96	19.96	133	121.6	5.33	0	5.33	0.0873	1.638	1.563	0.279	17.85	0.8159	2.508	539794.3	1
wk1_s_trap_1	2077	1762	9.888	0.32364	1.8	39475000	260100000	0	-0.26545	1_s_trap_1	4.845	19.98	19.98	133	121.6	5.322	0	5.322	0.0873	1.641	1.566	0.2802	17.89	0.8227	2.508	556670.5	1
wk1_s_trap_1	2078	1763	9.8934	0.31889	1.8	40347000	265880000	0	-0.26581	1_s_trap_1	4.847	19.99	19.99	133	121.6	5.316	0	5.316	0.0873	1.642	1.569	0.2809	17.91	0.8327	2.508	581637.5	1
wk1_s_trap_1	2079	1764	9.8987	0.31912	1.7	38418000	267790000	0	-0.26617	1_s_trap_1	4.849	20	20	133	121.6	5.311	0	5.311	0.0873	1.644	1.571	0.2816	17.92	0.8228	2.508	556907.3	1
wk1_s_trap_1	2080	1765	9.904	0.4394	1.7	38279000	263000000	1	-0.26653	1_s_trap_1	4.851	20.01	20.01	132.9	121.6	5.305	0	5.305	0.0873	1.645	1.573	0.2823	17.94	0.822	2.508	554887.9	1
wk1_s_trap_1	2082	1766	9.9113	0.32324	1.8	38607000	256590000	0	-0.26703	1_s_trap_1	4.853	20.02	20.02	132.9	121.6	5.298	0	5.298	0.0873	1.648	1.576	0.2832	17.97	0.8227	2.508	556664.7	1
wk1_s_trap_1	2083	1767	9.9167	0.31952	1.8	38109000	261290000	0	-0.2674	1_s_trap_1	4.855	20.03	20.03	132.9	121.6	5.293	0	5.293	0.0873	1.649	1.579	0.284	17.99	0.8297	2.508	574362.7	1
wk1_s_trap_1	2084	1768	9.9221	0.34286	1.8	34713000	243060000	1	-0.26776	1_s_trap_1	4.857	20.04	20.04	132.9	121.6	5.287	0	5.287	0.0873	1.651	1.581	0.2847	18.01	0.8142	2.453	535423.4	1
wk1_s_trap_1	2086	1769	9.9278	0.32335	2	34979000	249230000	0	-0.26815	1_s_trap_1	4.859	20.05	20.05	132.9	121.6	5.282	0	5.282	0.0873	1.653	1.583	0.2854	18.03	0.8359	2.453	589706.1	1
wk1_s_trap_1	2087	1770	9.9332	0.34275	1.9	34728000	254110000	1	-0.26851	1_s_trap_1	4.861	20.06	20.06	132.9	121.7	5.276	0	5.276	0.0873	1.655	1.585	0.2861	18.05	0.8289	2.453	572271.8	1
wk1_s_trap_1	2089	1771	9.9389	0.41428	1.9	33238000	237610000	1	-0.2689	1_s_trap_1	4.863	20.07	20.07	132.9	121.7	5.27	0	5.27	0.0873	1.656	1.588	0.2869	18.07	0.8159	2.453	539703.3	1
wk1_s_trap_1	2091	1772	9.9458	0.32324	2	34405000	251400000	0	-0.26937	1_s_trap_1	4.865	20.08	20.08	132.9	121.7	5.264	0	5.264	0.0873	1.659	1.591	0.2878	18.09	0.8359	2.453	589642.8	1
wk1_s_trap_1	2092	1773	9.9512	0.43762	1.8	31725000	242460000	1	-0.26974	1_s_trap_1	4.867	20.09	20.09	132.9	121.7	5.258	0	5.258	0.0873	1.66	1.593	0.2885	18.11	0.8179	2.453	544851.6	1
wk1_s_trap_1	2094	1774	9.9585	0.52437	2	31740000	235770000	2	-0.27023	1_s_trap_1	4.869	20.1	20.1	132.9	121.7	5.251	0	5.251	0.0873	1.663	1.596	0.2895	18.14	0.8267	2.453	566635.7	1
wk1_s_trap_1	2097	1775	9.9672	0.32398	2.1	31513000	233300000	0	-0.27083	1_s_trap_1	4.872	20.12	20.12	132.9	121.7	5.242	0	5.242	0.0873	1.665	1.6	0.2906	18.17	0.832	2.453	579901.1	1
wk1_s_trap_1	2098	1776	9.9726	0.32043	2	30444000	251050000	0	-0.27119	1_s_trap_1	4.874	20.13	20.13	132.9	121.7	5.237	0	5.237	0.0873	1.667	1.602	0.2913	18.18	0.8411	2.453	602662.7	1
wk1_s_trap_1	2099	1777	9.9779	0.4402	1.9	29692000	239050000	1	-0.27156	1_s_trap_1	4.876	20.13	20.13	132.9	121.7	5.231	0	5.231	0.0873	1.669	1.604	0.2921	18.2	0.8226	2.453	556412.1	1
wk1_s_trap_1	2101	1778	9.9853	0.44237	2	29105000	227810000	1	-0.27205	1_s_trap_1	4.878	20.15	20.15	132.9	121.7	5.224	0	5.224	0.0873	1.671	1.608	0.293	18.23	0.8209	2.453	552204.1	1
wk1_s_trap_1	2103	1779	9.9927	0.32415	2	27739000	227020000	0	-0.27256	1_s_trap_1	4.881	20.16	20.16	132.9	121.7	5.216	0	5.216	0.0873	1.674	1.611	0.294	18.25	0.8235	2.453	558865.3	1
wk1_s_trap_1	2104	1780	9.9981	0.32015	2.1	28195000	240040000	0	-0.27292	1_s_trap_1	4.882	20.17	20.17	132.9	121.7	5.211	0	5.211	0.0873	1.675	1.613	0.2947	18.27	0.8379	2.453	594733.3	1
wk1_s_trap_1	2105	1781	10.003	0.31986	2	26020000	226420000	0	-0.27329	1_s_trap_1	4.884	20.18	20.18	132.9	121.7	5.206	0	5.206	0.0873	1.677	1.615	0.2954	18.29	0.8239	2.407	559848.3	1
wk1_s_trap_1	2106	1782	10.009	0.32026	2.2	26505000	228180000	0	-0.27365	1_s_trap_1	4.886	20.19	20.19	132.9	121.7	5.2	0	5.2	0.0873	1.679	1.617	0.2961	18.31	0.8371	2.407	592689.2	1
wk1_s_trap_1	2107	1783	10.014	0.43871	2.1	26890000	239410000	1	-0.27401	1_s_trap_1	4.888	20.2	20.2	132.9	121.7	5.195	0	5.195	0.0873	1.681	1.62	0.2968	18.33	0.8385	2.407	596224.8	1
wk1_s_trap_1	2109	1784	10.021	0.34281	2.1	24302000	218900000	1	-0.27451	1_s_trap_1	4.89	20.21	20.21	132.9	121.7	5.188	0	5.188	0.0873	1.683	1.623	0.2978	18.35	0.8187	2.407	546710.3	1
wk1_s_trap_1	2111	1785	10.027	0.32444	2.2	24742000	225620000	0	-0.27489	1_s_trap_1	4.892	20.22	20.22	132.9	121.8	5.182	0	5.182	0.0873	1.685	1.625	0.2986	18.37	0.8337	2.407	584131.3	1
wk1_s_trap_1	2112	1786	10.032	0.44043	2.1	24351000	235880000	1	-0.27526	1_s_trap_1	4.894	20.23	20.23	132.8	121.8	5.176	0	5.176	0.0873	1.687	1.628	0.2993	18.39	0.8374	2.407	593490.1	1
wk1_s_trap_1	2114	1787	10.04	0.3241	2.1	22487000	223640000	0	-0.27576	1_s_trap_1	4.897	20.24	20.24	132.8	121.8	5.169	0	5.169	0.0873	1.689	1.631	0.3002	18.41	0.8261	2.407	565359.6	1
wk1_s_trap_1	2115	1788	10.045	0.32049	2.2	23202000	229580000	0	-0.27613	1_s_trap_1	4.898	20.25	20.25	132.8	121.8	5.164	0	5.164	0.0873	1.691	1.633	0.301	18.43	0.8433	2.407	608364.3	1
wk1_s_trap_1	2116	1789	10.051	0.32061	2.1	21015000	218660000	0	-0.27649	1_s_trap_1	4.9	20.26	20.26	132.8	121.8	5.159	0	5.159	0.0873	1.692	1.635	0.3016	18.45	0.8223	2.407	555771.3	1
wk1_s_trap_1	2117	1790	10.056	0.31998	2.2	23588000	243270000	0	-0.27685	1_s_trap_1	4.9	20.27	20.27	132.9	121.9	5.161	0	5.161	0.0873	1.691	1.635	0.3017	18.46	0.8534	2.407	633388.3	1
wk1_s_trap_1	2118	1791	10.061	0.32043	2	23538000	234350000	0	-0.27722	1_s_trap_1	4.901	20.27	20.27	133	121.9	5.163	0	5.163	0.0873	1.691	1.635	0.3019	18.47	0.823	2.407	557429.1	1
wk1_s_trap_1	2119	1792	10.067	0.32026	2.1	21069000	224680000	0	-0.27758	1_s_trap_1	4.901	20.27	20.27	133.1	122	5.166	0	5.166	0.0873	1.69	1.634	0.302	18.48	0.8243	2.407	560722.8	1
wk1_s_trap_1	2120	1793	10.072	0.32021	2.2	19337000	220410000	0	-0.27794	1_s_trap_1	4.901	20.28	20.28	133.1	122.1	5.168	0	5.168	0.0873	1.689	1.634	0.3022	18.49	0.8283	2.407	570862.1	1
wk1_s_trap_1	2121	1794	10.077	0.34292	2.2	19648000	229400000	1	-0.2783	1_s_trap_1	4.901	20.28	20.28	133.2	122.2	5.17	0	5.17	0.0873	1.689	1.634	0.3023	18.5	0.8416	2.407	604069.9	1
wk1_s_trap_1	2123	1795	10.083	0.32421	2.1	17108000	208960000	0	-0.27869	1_s_trap_1	4.902	20.29	20.29	133.3	122.2	5.173	0	5.173	0.0873	1.688	1.634	0.3025	18.51	0.8131	2.407	532848.6	1
wk1_s_trap_1	2124	1796	10.088	0.34292	2.4	20220000	241900000	1	-0.27906	1_s_trap_1	4.902	20.29	20.29	133.4	122.3	5.175	0	5.175	0.0873	1.687	1.634	0.3026	18.52	0.8636	2.369	659093.3	1
wk1_s_trap_1	2126	1797	10.094	0.44123	2	19480000	235850000	1	-0.27945	1_s_trap_1	4.902	20.3	20.3	133.5	122.4	5.177	0	5.177	0.0873	1.686	1.634	0.3028	18.53	0.8255	2.369	563812	1
wk1_s_trap_1	2128	1798	10.101	0.32387	2.1	19741000	240590000	0	-0.27995	1_s_trap_1	4.903	20.3	20.3	133.6	122.5	5.181	0	5.181	0.0873	1.685	1.634	0.3029	18.55	0.8379	2.369	594805.8	1
wk1_s_trap_1	2129	1799	10.107	0.34275	2	20756000	251730000	1	-0.28031	1_s_trap_1	4.903	20.31	20.31	133.6	122.6	5.183	0	5.183	0.0873	1.684	1.633	0.3031	18.56	0.8395	2.369	598752	1
wk1_s_trap_1	2131	1800	10.113	0.32307	2	21740000	250160000	0	-0.2807	1_s_trap_1	4.903	20.31	20.31	133.7	122.7	5.185	0	5.185	0.0873	1.684	1.633	0.3032	18.57	0.8332	2.369	583069.9	1
wk1_s_trap_1	2132	1801	10.118	0.32009	1.9	24668000	257850000	0	-0.28107	1_s_trap_1	4.903	20.32	20.32	133.8	122.7	5.187	0	5.187	0.0873	1.683	1.633	0.3034	18.58	0.8388	2.369	596952.5	1
wk1_s_trap_1	2133	1802	10.123	0.44071	1.8	27038000	260630000	1	-0.28143	1_s_trap_1	4.904	20.32	20.32	133.9	122.8	5.19	0	5.19	0.0873	1.682	1.633	0.3035	18.59	0.8287	2.369	571859.7	1
wk1_s_trap_1	2135	1803	10.131	0.3229	1.9	29037000	251010000	0	-0.28193	1_s_trap_1	4.904	20.33	20.33	134	122.9	5.193	0	5.193	0.0873	1.681	1.633	0.3037	18.6	0.8262	2.369	565381.9	1
wk1_s_trap_1	2136	1804	10.136	0.31946	1.9	35184000	284880000	0	-0.28229	1_s_trap_1	4.904	20.33	20.33	134.1	123	5.195	0	5.195	0.0873	1.68	1.633	0.3039	18.61	0.8514	2.369	628445.2	1
wk1_s_trap_1	2137	1805	10.141	0.43991	1.6	37949000	275810000	1	-0.28266	1_s_trap_1	4.905	20.33	20.33	134.1	123.1	5.197	0	5.197	0.0873	1.68	1.633	0.304	18.62	0.8206	2.369	551534.6	1
wk1_s_trap_1	2139	1806	10.149	0.44134	1.7	39906000	279330000	1	-0.28315	1_s_trap_1	4.905	20.34	20.34	134.2	123.2	5.2	0	5.2	0.0873	1.679	1.632	0.3042	18.64	0.8289	2.369	572319.5	1
wk1_s_trap_1	2141	1807	10.156	0.44329	1.7	45912000	282900000	1	-0.28365	1_s_trap_1	4.905	20.35	20.35	134.3	123.3	5.204	0	5.204	0.0873	1.678	1.632	0.3044	18.65	0.8312	2.369	577890	1
wk1_s_trap_1	2143	1808	10.163	0.32261	1.7	48569000	285340000	0	-0.28416	1_s_trap_1	4.906	20.35	20.35	134.4	123.4	5.207	0	5.207	0.0873	1.677	1.632	0.3046	18.66	0.8299	2.369	574851.3	1
wk1_s_trap_1	2144	1809	10.169	0.31849	1.6	53090000	295760000	0	-0.28452	1_s_trap_1	4.906	20.36	20.36	134.5	123.4	5.209	0	5.209	0.0873	1.676	1.632	0.3047	18.67	0.8319	2.313	579725.8	1
wk1_s_trap_1	2145	1810	10.174	0.43774	1.6	58333000	302800000	1	-0.28488	1_s_trap_1	4.906	20.36	20.36	134.6	123.5	5.211	0	5.211	0.0873	1.675	1.632	0.3049	18.68	0.8333	2.313	583234.4	1
wk1_s_trap_1	2147	1811	10.181	0.4418	1.6	64223000	313830000	1	-0.28538	1_s_trap_1	4.907	20.37	20.37	134.7	123.6	5.214	0	5.214	0.0873	1.674	1.631	0.3051	18.7	0.8382	2.313	595477.1	1
wk1_s_trap_1	2149	1812	10.189	0.46612	1.5	71049000	331360000	2	-0.28588	1_s_trap_1	4.907	20.37	20.37	134.8	123.7	5.217	0	5.217	0.0873	1.673	1.631	0.3053	18.71	0.836	2.313	589995.7	1
wk1_s_trap_1	2152	1813	10.197	0.32152	1.4	76169000	337520000	0	-0.28641	1_s_trap_1	4.908	20.38	20.38	134.9	123.8	5.221	0	5.221	0.0873	1.672	1.631	0.3055	18.73	0.8335	2.313	583802.6	1
wk1_s_trap_1	2153	1814	10.202	0.43819	1.4	83901000	357690000	1	-0.28677	1_s_trap_1	4.908	20.38	20.38	135	123.9	5.223	0	5.223	0.0873	1.671	1.631	0.3056	18.74	0.8386	2.313	596465.9	1
wk1_s_trap_1	2155	1815	10.209	0.32124	1.3	89734000	356670000	0	-0.28727	1_s_trap_1	4.908	20.39	20.39	135.1	124	5.226	0	5.226	0.0873	1.67	1.631	0.3058	18.75	0.8241	2.313	560206.8	1
wk1_s_trap_1	2156	1816	10.215	0.52156	1.3	100470000	397990000	2	-0.28763	1_s_trap_1	4.909	20.39	20.39	135.2	124.1	5.228	0	5.228	0.0873	1.67	1.631	0.3059	18.76	0.8446	2.313	611446.6	1
wk1_s_trap_1	2159	1817	10.223	0.32135	1.2	109430000	396700000	0	-0.28822	1_s_trap_1	4.909	20.4	20.4	135.3	124.2	5.232	0	5.232	0.0873	1.669	1.63	0.3062	18.78	0.8283	2.313	570732.3	1
wk1_s_trap_1	2160	1818	10.229	0.31752	1.2	116710000	413240000	0	-0.28858	1_s_trap_1	4.909	20.41	20.41	135.4	124.3	5.234	0	5.234	0.0873	1.668	1.63	0.3063	18.79	0.8315	2.313	578707.8	1
wk1_s_trap_1	2161	1819	10.234	0.31763	1.1	120450000	432320000	0	-0.28894	1_s_trap_1	4.91	20.41	20.41	135.4	124.4	5.237	0	5.237	0.0873	1.667	1.63	0.3065	18.8	0.8334	2.313	583463.5	1
wk1_s_trap_1	2162	1820	10.239	0.43934	1.1	130000000	448160000	1	-0.2893	1_s_trap_1	4.91	20.41	20.41	135.5	124.4	5.239	0	5.239	0.0873	1.666	1.63	0.3066	18.81	0.8309	2.313	577305	1
wk1_s_trap_1	2164	1821	10.246	0.60848	1	140600000	459030000	3	-0.2898	1_s_trap_1	4.91	20.42	20.42	135.6	124.5	5.242	0	5.242	0.0873	1.665	1.63	0.3068	18.82	0.8305	2.313	576170.7	1
wk1_s_trap_1	2168	1822	10.257	0.32124	0.99	146200000	462910000	0	-0.29049	1_s_trap_1	4.911	20.43	20.43	135.8	124.7	5.246	0	5.246	0.0873	1.664	1.629	0.3071	18.84	0.8231	2.232	557681.8	1
wk1_s_trap_1	2169	1823	10.262	0.43842	1	160710000	508690000	1	-0.29085	1_s_trap_1	4.911	20.43	20.43	135.8	124.7	5.248	0	5.248	0.0873	1.663	1.629	0.3072	18.85	0.8422	2.232	605515.6	1
wk1_s_trap_1	2171	1824	10.269	0.52448	0.94	164430000	498770000	3	-0.29135	1_s_trap_1	4.911	20.44	20.44	135.9	124.8	5.252	0	5.252	0.0873	1.662	1.629	0.3074	18.87	0.8261	2.232	565125.4	1
wk1_s_trap_1	2175	1825	10.278	0.4426	0.94	172800000	514260000	1	-0.29194	1_s_trap_1	4.912	20.45	20.45	136.1	125	5.255	0	5.255	0.0873	1.661	1.629	0.3076	18.89	0.8323	2.232	580679.3	1
wk1_s_trap_1	2177	1826	10.285	0.32101	0.92	178910000	540590000	0	-0.29244	1_s_trap_1	4.912	20.45	20.45	136.2	125.1	5.258	0	5.258	0.0873	1.66	1.629	0.3078	18.9	0.8386	2.232	596453.6	1
wk1_s_trap_1	2178	1827	10.291	0.34281	0.89	199330000	579930000	1	-0.29281	1_s_trap_1	4.913	20.46	20.46	136.2	125.1	5.261	0	5.261	0.0873	1.66	1.629	0.308	18.91	0.8432	2.232	608013.4	1
wk1_s_trap_1	2180	1828	10.296	0.52763	0.81	185090000	522560000	2	-0.2932	1_s_trap_1	4.913	20.46	20.46	136.3	125.2	5.263	0	5.263	0.0873	1.659	1.628	0.3081	18.92	0.8097	2.232	524373.8	1
wk1_s_trap_1	2183	1829	10.305	0.5266	0.9	207250000	599350000	3	-0.29379	1_s_trap_1	4.913	20.47	20.47	136.4	125.4	5.267	0	5.267	0.0873	1.658	1.628	0.3083	18.94	0.8537	2.232	634302.1	1
wk1_s_trap_1	2187	1830	10.314	0.44334	0.8	215820000	595900000	1	-0.29439	1_s_trap_1	4.914	20.47	20.47	136.6	125.5	5.27	0	5.27	0.0873	1.656	1.628	0.3086	18.95	0.8297	2.232	574230	1
wk1_s_trap_1	2189	1831	10.321	0.44077	0.8	220320000	600220000	1	-0.29489	1_s_trap_1	4.914	20.48	20.48	136.7	125.6	5.274	0	5.274	0.0873	1.655	1.628	0.3088	18.97	0.8302	2.232	575616.6	1
wk1_s_trap_1	2191	1832	10.329	0.32026	0.79	223840000	618040000	0	-0.29539	1_s_trap_1	4.915	20.49	20.49	136.8	125.7	5.277	0	5.277	0.0873	1.654	1.628	0.309	18.98	0.8332	2.232	582912.2	1
wk1_s_trap_1	2192	1833	10.334	0.31666	0.78	240020000	656830000	0	-0.29575	1_s_trap_1	4.915	20.49	20.49	136.9	125.8	5.279	0	5.279	0.0873	1.654	1.627	0.3091	18.99	0.8422	2.232	605396.6	1
wk1_s_trap_1	2193	1834	10.339	0.31694	0.72	245290000	666700000	0	-0.29611	1_s_trap_1	4.915	20.5	20.5	136.9	125.8	5.281	0	5.281	0.0873	1.653	1.627	0.3092	19	0.8318	2.134	579585.3	1
wk1_s_trap_1	2194	1835	10.345	0.43905	0.75	244740000	648700000	1	-0.29647	1_s_trap_1	4.915	20.5	20.5	137	125.9	5.283	0	5.283	0.0873	1.652	1.627	0.3094	19.01	0.8342	2.134	585571.9	1
wk1_s_trap_1	2196	1836	10.352	0.34269	0.77	248940000	653090000	1	-0.29697	1_s_trap_1	4.917	20.5	20.5	137.1	126	5.286	0	5.286	0.08725	1.651	1.627	0.3095	19.03	0.8392	2.134	598114.3	1
wk1_s_trap_1	2198	1837	10.358	0.44277	0.76	245690000	653790000	2	-0.29736	1_s_trap_1	4.92	20.5	20.5	137.3	126.2	5.287	0	5.287	0.0871	1.647	1.627	0.3095	19.03	0.8361	2.134	590313.4	1
wk1_s_trap_1	2201	1838	10.365	0.32129	0.77	254220000	682410000	0	-0.29786	1_s_trap_1	4.924	20.49	20.49	137.5	126.4	5.289	0	5.289	0.0869	1.643	1.627	0.3095	19.03	0.848	2.134	619964	1
wk1_s_trap_1	2202	1839	10.37	0.52534	0.74	266260000	722340000	2	-0.29822	1_s_trap_1	4.926	20.49	20.49	137.7	126.6	5.29	0	5.29	0.08676	1.64	1.626	0.3095	19.03	0.8519	2.134	629672.3	1
wk1_s_trap_1	2205	1840	10.379	0.32089	0.7	270040000	705290000	0	-0.29882	1_s_trap_1	4.931	20.48	20.48	138	126.8	5.291	0	5.291	0.08653	1.635	1.626	0.3095	19.03	0.8375	2.134	593757.7	1
wk1_s_trap_1	2206	1841	10.385	0.43825	0.71	270400000	717850000	1	-0.29918	1_s_trap_1	4.934	20.48	20.48	138.1	127	5.292	0	5.292	0.08639	1.632	1.626	0.3095	19.04	0.842	2.134	605110.4	1
wk1_s_trap_1	2208	1842	10.392	0.61232	0.7	266100000	695350000	3	-0.29968	1_s_trap_1	4.938	20.47	20.47	138.4	127.2	5.293	0	5.293	0.08619	1.628	1.626	0.3095	19.04	0.8329	2.134	582147.9	1
wk1_s_trap_1	2212	1843	10.402	0.44191	0.72	280350000	723720000	1	-0.30037	1_s_trap_1	4.943	20.46	20.46	138.7	127.5	5.295	0	5.295	0.08592	1.623	1.626	0.3095	19.04	0.8473	2.134	618356.2	1
wk1_s_trap_1	2214	1844	10.409	0.32021	0.7	274400000	713090000	0	-0.30087	1_s_trap_1	4.947	20.46	20.46	138.9	127.7	5.297	0	5.297	0.08573	1.619	1.625	0.3095	19.04	0.8385	2.134	596351	1
wk1_s_trap_1	2215	1845	10.415	0.31643	0.7	278210000	726560000	0	-0.30123	1_s_trap_1	4.95	20.46	20.46	139.1	127.9	5.298	0	5.298	0.08559	1.616	1.625	0.3095	19.04	0.8419	2.134	604778.9	1
wk1_s_trap_1	2216	1846	10.42	0.31712	0.7	280920000	743160000	0	-0.30159	1_s_trap_1	4.952	20.45	20.45	139.2	128	5.299	0	5.299	0.08545	1.613	1.625	0.3095	19.05	0.8456	2.04	613955.4	1
wk1_s_trap_1	2217	1847	10.425	0.43791	0.71	276270000	708690000	1	-0.30195	1_s_trap_1	4.955	20.45	20.45	139.4	128.2	5.3	0	5.3	0.08531	1.61	1.625	0.3095	19.05	0.8409	2.04	602134.6	1
wk1_s_trap_1	2219	1848	10.433	0.34281	0.74	281750000	724360000	1	-0.30244	1_s_trap_1	4.959	20.44	20.44	139.6	128.4	5.301	0	5.301	0.08512	1.606	1.625	0.3095	19.05	0.8521	2.04	630268.9	1
wk1_s_trap_1	2221	1849	10.438	0.32043	0.73	275810000	717020000	0	-0.30283	1_s_trap_1	4.962	20.44	20.44	139.8	128.6	5.302	0	5.302	0.08496	1.602	1.625	0.3095	19.05	0.848	2.04	619906.5	1
wk1_s_trap_1	2222	1850	10.444	0.52408	0.74	277300000	730740000	3	-0.3032	1_s_trap_1	4.965	20.43	20.43	140	128.7	5.303	0	5.303	0.08482	1.6	1.625	0.3095	19.05	0.8541	2.04	635366.5	1
wk1_s_trap_1	2226	1851	10.452	0.52666	0.73	290080000	744400000	2	-0.30379	1_s_trap_1	4.969	20.43	20.43	140.2	129	5.305	0	5.305	0.08459	1.595	1.624	0.3095	19.06	0.8533	2.04	633140.1	1
wk1_s_trap_1	2229	1852	10.461	0.44197	0.72	279710000	723590000	1	-0.30439	1_s_trap_1	4.974	20.42	20.42	140.5	129.2	5.306	0	5.306	0.08436	1.59	1.624	0.3095	19.06	0.8473	2.04	618259.3	1
wk1_s_trap_1	2231	1853	10.469	0.32141	0.74	273920000	705960000	0	-0.30489	1_s_trap_1	4.978	20.42	20.42	140.7	129.4	5.308	0	5.308	0.08417	1.586	1.624	0.3095	19.06	0.8473	2.04	618229.4	1
wk1_s_trap_1	2232	1854	10.474	0.3166	0.75	290360000	768780000	0	-0.30525	1_s_trap_1	4.981	20.41	20.41	140.9	129.6	5.309	0	5.309	0.08402	1.583	1.624	0.3095	19.06	0.8655	2.04	663823.4	1
wk1_s_trap_1	2233	1855	10.479	0.31717	0.7	292600000	760220000	0	-0.30561	1_s_trap_1	4.983	20.41	20.41	141	129.8	5.31	0	5.31	0.08388	1.58	1.624	0.3095	19.06	0.8513	2.04	628131.1	1
wk1_s_trap_1	2234	1856	10.484	0.34286	0.69	284840000	751380000	1	-0.30597	1_s_trap_1	4.986	20.4	20.4	141.2	129.9	5.311	0	5.311	0.08374	1.577	1.623	0.3095	19.07	0.8465	2.04	616135.7	1
wk1_s_trap_1	2236	1857	10.49	0.52597	0.71	261940000	689680000	2	-0.30636	1_s_trap_1	4.989	20.4	20.4	141.4	130.1	5.312	0	5.312	0.08359	1.574	1.623	0.3095	19.07	0.8347	2.04	586823.9	1
wk1_s_trap_1	2239	1858	10.499	0.44163	0.77	283510000	745510000	1	-0.30695	1_s_trap_1	4.994	20.39	20.39	141.7	130.3	5.313	0	5.313	0.08336	1.569	1.623	0.3095	19.07	0.8664	2.04	666001	1
wk1_s_trap_1	2241	1859	10.506	0.32106	0.72	285030000	747260000	0	-0.30745	1_s_trap_1	4.998	20.39	20.39	141.9	130.5	5.315	0	5.315	0.08317	1.565	1.623	0.3095	19.07	0.8538	1.957	634491.6	1
wk1_s_trap_1	2242	1860	10.512	0.31672	0.75	268920000	721200000	0	-0.30781	1_s_trap_1	5	20.38	20.38	142	130.7	5.316	0	5.316	0.08302	1.562	1.623	0.3095	19.07	0.8544	1.957	635909.9	1
wk1_s_trap_1	2243	1861	10.517	0.60511	0.78	273770000	727110000	4	-0.30817	1_s_trap_1	5.003	20.38	20.38	142.2	130.9	5.317	0	5.317	0.08289	1.559	1.623	0.3095	19.08	0.8643	1.957	660814.8	1
wk1_s_trap_1	2248	1862	10.527	0.32124	0.77	273310000	723240000	0	-0.30886	1_s_trap_1	5.008	20.37	20.37	142.5	131.2	5.318	0	5.318	0.08262	1.553	1.622	0.3095	19.08	0.8588	1.957	646902.3	1
wk1_s_trap_1	2249	1863	10.532	0.34292	0.77	266380000	712390000	1	-0.30922	1_s_trap_1	5.011	20.37	20.37	142.7	131.3	5.319	0	5.319	0.08248	1.55	1.622	0.3095	19.08	0.8562	1.957	640514.1	1
wk1_s_trap_1	2251	1864	10.538	0.44226	0.79	261270000	692090000	2	-0.30961	1_s_trap_1	5.014	20.36	20.36	142.9	131.5	5.321	0	5.321	0.08233	1.547	1.622	0.3095	19.08	0.8564	1.957	641071.4	1
wk1_s_trap_1	2254	1865	10.545	0.60946	0.82	254530000	688700000	3	-0.31011	1_s_trap_1	5.018	20.36	20.36	143.1	131.7	5.322	0	5.322	0.08213	1.543	1.622	0.3095	19.09	0.8627	1.957	656635	1
wk1_s_trap_1	2258	1866	10.556	0.32089	0.81	246130000	657310000	0	-0.3108	1_s_trap_1	5.023	20.35	20.35	143.4	132	5.324	0	5.324	0.08186	1.538	1.622	0.3095	19.09	0.8515	1.957	628852.6	1
wk1_s_trap_1	2259	1867	10.561	0.31694	0.85	262920000	703490000	0	-0.31116	1_s_trap_1	5.026	20.35	20.35	143.6	132.1	5.325	0	5.325	0.08172	1.535	1.621	0.3095	19.09	0.873	1.957	682529.4	1
wk1_s_trap_1	2260	1868	10.566	0.31717	0.8	257450000	695250000	0	-0.31152	1_s_trap_1	5.029	20.34	20.34	143.7	132.3	5.326	0	5.326	0.08158	1.532	1.621	0.3095	19.09	0.8597	1.957	649277.6	1
wk1_s_trap_1	2261	1869	10.572	0.43756	0.81	258720000	702430000	1	-0.31188	1_s_trap_1	5.032	20.34	20.34	143.9	132.5	5.327	0	5.327	0.08144	1.529	1.621	0.3095	19.09	0.8634	1.957	658622.1	1
wk1_s_trap_1	2263	1870	10.579	0.4402	0.81	234810000	635820000	1	-0.31238	1_s_trap_1	5.036	20.33	20.33	144.1	132.7	5.328	0	5.328	0.08125	1.525	1.621	0.3095	19.1	0.8427	1.957	606757.9	1
wk1_s_trap_1	2265	1871	10.586	0.32089	0.89	240830000	653640000	0	-0.31288	1_s_trap_1	5.039	20.33	20.33	144.3	132.9	5.329	0	5.329	0.08105	1.521	1.621	0.3095	19.1	0.8684	1.957	670904.4	1
wk1_s_trap_1	2266	1872	10.592	0.43762	0.87	236750000	669380000	1	-0.31324	1_s_trap_1	5.042	20.32	20.32	144.5	133	5.33	0	5.33	0.08091	1.518	1.621	0.3095	19.1	0.8678	1.888	669497.7	1
wk1_s_trap_1	2268	1873	10.599	0.32089	0.9	211840000	596030000	0	-0.31373	1_s_trap_1	5.046	20.32	20.32	144.7	133.3	5.332	0	5.332	0.08072	1.514	1.62	0.3095	19.1	0.8514	1.888	628400.8	1
wk1_s_trap_1	2269	1874	10.604	0.34281	1	227290000	642060000	1	-0.3141	1_s_trap_1	5.049	20.31	20.31	144.9	133.4	5.333	0	5.333	0.08058	1.511	1.62	0.3095	19.1	0.89	1.888	725011.8	1
wk1_s_trap_1	2271	1875	10.61	0.32112	0.92	225250000	623830000	0	-0.31449	1_s_trap_1	5.052	20.31	20.31	145.1	133.6	5.334	0	5.334	0.08043	1.508	1.62	0.3095	19.11	0.8645	1.888	661351.4	1
wk1_s_trap_1	2272	1876	10.615	0.44008	0.92	225700000	632670000	1	-0.31485	1_s_trap_1	5.055	20.31	20.31	145.2	133.7	5.335	0	5.335	0.08029	1.505	1.62	0.3095	19.11	0.8694	1.888	673509.9	1
wk1_s_trap_1	2274	1877	10.623	0.32095	0.93	197460000	561260000	0	-0.31535	1_s_trap_1	5.059	20.3	20.3	145.4	134	5.336	0	5.336	0.08009	1.501	1.62	0.3095	19.11	0.8461	1.888	615325	1
wk1_s_trap_1	2275	1878	10.628	0.34275	1.1	200530000	577380000	1	-0.31571	1_s_trap_1	5.061	20.3	20.3	145.6	134.1	5.337	0	5.337	0.07995	1.498	1.62	0.3095	19.11	0.8762	1.888	690527.6	1
wk1_s_trap_1	2277	1879	10.634	0.34286	1	168830000	498400000	1	-0.3161	1_s_trap_1	5.064	20.29	20.29	145.8	134.3	5.338	0	5.338	0.0798	1.495	1.619	0.3095	19.11	0.8373	1.888	593309.1	1
wk1_s_trap_1	2279	1880	10.639	0.32187	1.2	187290000	545980000	0	-0.31649	1_s_trap_1	5.067	20.29	20.29	146	134.4	5.339	0	5.339	0.07965	1.492	1.619	0.3095	19.11	0.8914	1.888	728543.3	1
wk1_s_trap_1	2280	1881	10.645	0.42612	1.1	187600000	552400000	2	-0.31685	1_s_trap_1	5.07	20.28	20.28	146.1	134.6	5.34	0	5.34	0.07951	1.489	1.619	0.3095	19.12	0.8742	1.888	685487.1	1
wk1_s_trap_1	2283	1882	10.652	0.34281	1.1	206890000	601750000	1	-0.31733	1_s_trap_1	5.074	20.27	20.27	146.3	134.8	5.342	0	5.342	0.07932	1.485	1.619	0.3095	19.12	0.8905	1.888	726275.8	1
wk1_s_trap_1	2285	1883	10.658	0.32124	0.98	181270000	545210000	0	-0.31772	1_s_trap_1	5.076	20.24	20.24	146.5	135	5.345	0	5.345	0.07917	1.481	1.618	0.3093	19.12	0.8518	1.888	629467	1
wk1_s_trap_1	2286	1884	10.663	0.31786	1.1	179280000	548370000	0	-0.31809	1_s_trap_1	5.078	20.22	20.22	146.7	135.2	5.348	0	5.348	0.07902	1.478	1.617	0.3092	19.12	0.8738	1.888	684618.6	1
wk1_s_trap_1	2287	1885	10.668	0.43711	1.1	185290000	559820000	1	-0.31845	1_s_trap_1	5.081	20.19	20.19	146.9	135.3	5.351	0	5.351	0.07888	1.474	1.617	0.309	19.12	0.8739	1.888	684740.1	1
wk1_s_trap_1	2289	1886	10.675	0.32164	1	179620000	534930000	0	-0.31894	1_s_trap_1	5.084	20.16	20.16	147.1	135.5	5.355	0	5.355	0.07869	1.469	1.616	0.3089	19.12	0.8604	1.836	650884.6	1
wk1_s_trap_1	2290	1887	10.681	0.31803	1.1	178650000	534200000	0	-0.31931	1_s_trap_1	5.086	20.13	20.13	147.3	135.7	5.358	0	5.358	0.07855	1.466	1.615	0.3087	19.12	0.8741	1.836	685340	1
wk1_s_trap_1	2291	1888	10.686	0.50285	1.1	178570000	538100000	3	-0.31967	1_s_trap_1	5.088	20.11	20.11	147.5	135.9	5.361	0	5.361	0.07841	1.463	1.614	0.3086	19.12	0.8786	1.836	696610.2	1
wk1_s_trap_1	2295	1889	10.694	0.34286	1.1	155810000	480710000	1	-0.32023	1_s_trap_1	5.092	20.06	20.06	147.8	136.1	5.366	0	5.366	0.07819	1.457	1.613	0.3083	19.11	0.8529	1.836	632309.3	1
wk1_s_trap_1	2297	1890	10.7	0.44128	1.3	161670000	507940000	2	-0.32062	1_s_trap_1	5.094	20.04	20.04	147.9	136.3	5.369	0	5.369	0.07804	1.453	1.612	0.3082	19.11	0.8871	1.836	717630.9	1
wk1_s_trap_1	2300	1891	10.708	0.32135	1.2	158680000	502890000	0	-0.32112	1_s_trap_1	5.097	20	20	148.2	136.5	5.373	0	5.373	0.07784	1.449	1.611	0.308	19.11	0.8768	1.836	691970.3	1
wk1_s_trap_1	2301	1892	10.713	0.34286	1.2	166310000	533310000	1	-0.32149	1_s_trap_1	5.1	19.98	19.98	148.4	136.7	5.376	0	5.376	0.0777	1.445	1.611	0.3079	19.11	0.8905	1.836	726145.3	1
wk1_s_trap_1	2303	1893	10.719	0.52723	1.2	151460000	487080000	2	-0.32187	1_s_trap_1	5.102	19.95	19.95	148.5	136.9	5.379	0	5.379	0.07755	1.442	1.61	0.3077	19.11	0.8614	1.836	653540.1	1
wk1_s_trap_1	2306	1894	10.727	0.44214	1.3	147850000	478010000	2	-0.32247	1_s_trap_1	5.106	19.91	19.91	148.8	137.2	5.384	0	5.384	0.07732	1.436	1.609	0.3075	19.11	0.8752	1.836	687897	1
wk1_s_trap_1	2309	1895	10.735	0.52723	1.3	139350000	457040000	2	-0.32297	1_s_trap_1	5.109	19.87	19.87	149.1	137.4	5.388	0	5.388	0.07712	1.431	1.608	0.3073	19.11	0.8703	1.836	675652.9	1
wk1_s_trap_1	2312	1896	10.744	0.61026	1.4	140120000	473800000	4	-0.32357	1_s_trap_1	5.113	19.83	19.83	149.4	137.7	5.393	0	5.393	0.07689	1.426	1.607	0.307	19.11	0.8885	1.836	721196.1	1
wk1_s_trap_1	2317	1897	10.754	0.32192	1.3	139860000	461690000	0	-0.32426	1_s_trap_1	5.117	19.78	19.78	149.7	138	5.399	0	5.399	0.07662	1.419	1.605	0.3068	19.11	0.8772	1.801	693005.1	1
wk1_s_trap_1	2318	1898	10.759	0.34269	1.3	127740000	440210000	1	-0.32462	1_s_trap_1	5.119	19.75	19.75	149.9	138.2	5.402	0	5.402	0.07648	1.416	1.605	0.3066	19.11	0.8678	1.801	669375.8	1
wk1_s_trap_1	2320	1899	10.765	0.32204	1.5	127670000	439010000	0	-0.32501	1_s_trap_1	5.122	19.72	19.72	150.1	138.3	5.405	0	5.405	0.07633	1.412	1.604	0.3065	19.11	0.8883	1.801	720711.5	1
wk1_s_trap_1	2321	1900	10.77	0.34292	1.4	131970000	461100000	1	-0.32538	1_s_trap_1	5.124	19.7	19.7	150.2	138.5	5.408	0	5.408	0.07619	1.409	1.603	0.3063	19.11	0.8925	1.801	731230.9	1
wk1_s_trap_1	2323	1901	10.776	0.32215	1.4	126570000	439480000	0	-0.32577	1_s_trap_1	5.126	19.67	19.67	150.4	138.7	5.411	0	5.411	0.07603	1.405	1.602	0.3062	19.11	0.8736	1.801	683885.7	1
wk1_s_trap_1	2324	1902	10.781	0.31895	1.4	125790000	449990000	0	-0.32613	1_s_trap_1	5.129	19.64	19.64	150.6	138.8	5.414	0	5.414	0.07589	1.402	1.602	0.3061	19.11	0.8898	1.801	724544.1	1
wk1_s_trap_1	2325	1903	10.787	0.44048	1.4	125930000	446550000	2	-0.32649	1_s_trap_1	5.131	19.62	19.62	150.8	139	5.417	0	5.417	0.07575	1.398	1.601	0.3059	19.11	0.8854	1.801	713416.3	1
wk1_s_trap_1	2328	1904	10.794	0.44111	1.4	119010000	433430000	1	-0.32699	1_s_trap_1	5.134	19.58	19.58	151	139.2	5.421	0	5.421	0.07556	1.394	1.6	0.3057	19.11	0.8722	1.801	680522	1
wk1_s_trap_1	2330	1905	10.801	0.32215	1.5	115560000	425100000	0	-0.32749	1_s_trap_1	5.137	19.55	19.55	151.3	139.5	5.425	0	5.425	0.07536	1.389	1.599	0.3055	19.11	0.8844	1.801	711108.5	1
wk1_s_trap_1	2331	1906	10.807	0.3186	1.5	120660000	443650000	0	-0.32785	1_s_trap_1	5.139	19.52	19.52	151.4	139.6	5.428	0	5.428	0.07522	1.386	1.598	0.3054	19.11	0.9	1.801	749967.7	1
wk1_s_trap_1	2332	1907	10.812	0.31889	1.4	103280000	390540000	0	-0.32822	1_s_trap_1	5.142	19.5	19.5	151.6	139.8	5.431	0	5.431	0.07508	1.382	1.598	0.3052	19.11	0.8535	1.801	633703.1	1
wk1_s_trap_1	2333	1908	10.817	0.31912	1.6	103190000	399690000	0	-0.32858	1_s_trap_1	5.144	19.47	19.47	151.8	140	5.434	0	5.434	0.07494	1.379	1.597	0.3051	19.11	0.8889	1.801	722340.7	1
wk1_s_trap_1	2334	1909	10.823	0.34286	1.6	106730000	407580000	1	-0.32894	1_s_trap_1	5.146	19.44	19.44	152	140.1	5.437	0	5.437	0.0748	1.376	1.596	0.305	19.11	0.8916	1.801	729087.4	1
wk1_s_trap_1	2336	1910	10.828	0.4434	1.5	104280000	400240000	1	-0.32933	1_s_trap_1	5.149	19.42	19.42	152.2	140.3	5.44	0	5.44	0.07465	1.372	1.595	0.3048	19.1	0.8777	1.801	694279.8	1
wk1_s_trap_1	2338	1911	10.836	0.3229	1.5	101450000	396210000	0	-0.32983	1_s_trap_1	5.152	19.38	19.38	152.4	140.5	5.444	0	5.444	0.07445	1.367	1.594	0.3046	19.1	0.8776	1.801	693892.3	1
wk1_s_trap_1	2339	1912	10.841	0.44123	1.6	96582000	379610000	1	-0.33019	1_s_trap_1	5.154	19.36	19.36	152.6	140.7	5.447	0	5.447	0.07431	1.364	1.594	0.3045	19.1	0.8788	1.775	697014.9	1
wk1_s_trap_1	2341	1913	10.848	0.32284	1.7	91275000	364220000	0	-0.33069	1_s_trap_1	5.157	19.32	19.32	152.8	140.9	5.452	0	5.452	0.07412	1.36	1.593	0.3043	19.1	0.8804	1.775	701107.3	1
wk1_s_trap_1	2342	1914	10.854	0.31918	1.8	95203000	388580000	0	-0.33106	1_s_trap_1	5.159	19.29	19.29	153	141.1	5.455	0	5.455	0.07397	1.356	1.592	0.3041	19.1	0.9041	1.775	760127.1	1
wk1_s_trap_1	2343	1915	10.859	0.52174	1.7	91151000	381920000	2	-0.33142	1_s_trap_1	5.162	19.27	19.27	153.2	141.3	5.457	0	5.457	0.07383	1.353	1.591	0.304	19.1	0.8864	1.775	715970.9	1
wk1_s_trap_1	2346	1916	10.868	0.34292	1.7	77626000	334420000	1	-0.33201	1_s_trap_1	5.165	19.23	19.23	153.5	141.5	5.462	0	5.462	0.0736	1.347	1.59	0.3038	19.1	0.8583	1.775	645627.6	1
wk1_s_trap_1	2348	1917	10.874	0.44231	2	76739000	344860000	1	-0.3324	1_s_trap_1	5.168	19.2	19.2	153.6	141.7	5.465	0	5.465	0.07345	1.344	1.589	0.3036	19.1	0.8989	1.775	747334.6	1
wk1_s_trap_1	2350	1918	10.881	0.32375	1.9	70917000	315500000	0	-0.3329	1_s_trap_1	5.171	19.16	19.16	153.9	142	5.47	0	5.47	0.07326	1.339	1.589	0.3034	19.1	0.8753	1.775	688354.6	1
wk1_s_trap_1	2351	1919	10.886	0.44123	2	77013000	347390000	2	-0.33327	1_s_trap_1	5.173	19.14	19.14	154.1	142.1	5.473	0	5.473	0.07311	1.336	1.588	0.3033	19.1	0.9101	1.775	775152.8	1
wk1_s_trap_1	2354	1920	10.894	0.32375	1.8	75680000	344170000	0	-0.33377	1_s_trap_1	5.176	19.1	19.1	154.3	142.3	5.477	0	5.477	0.07292	1.331	1.587	0.3031	19.1	0.887	1.775	717607.6	1
wk1_s_trap_1	2355	1921	10.899	0.31963	1.9	78405000	359260000	0	-0.33413	1_s_trap_1	5.179	19.07	19.07	154.5	142.5	5.48	0	5.48	0.07278	1.328	1.586	0.3029	19.1	0.9005	1.775	751237.8	1
wk1_s_trap_1	2356	1922	10.904	0.3194	1.8	76477000	352240000	0	-0.33449	1_s_trap_1	5.181	19.05	19.05	154.7	142.7	5.483	0	5.483	0.07264	1.325	1.585	0.3028	19.1	0.8839	1.775	709679.9	1
wk1_s_trap_1	2357	1923	10.91	0.34286	1.8	71389000	339440000	1	-0.33486	1_s_trap_1	5.183	19.02	19.02	154.8	142.8	5.486	0	5.486	0.07249	1.322	1.585	0.3027	19.1	0.8831	1.775	707676.9	1
wk1_s_trap_1	2359	1924	10.915	0.32312	1.9	70559000	333230000	0	-0.33524	1_s_trap_1	5.186	19	19	155	143	5.489	0	5.489	0.07234	1.318	1.584	0.3025	19.1	0.8869	1.775	717142.9	1
wk1_s_trap_1	2360	1925	10.921	0.32015	1.9	73723000	353780000	0	-0.33561	1_s_trap_1	5.188	18.97	18.97	155.2	143.2	5.492	0	5.492	0.0722	1.315	1.583	0.3024	19.1	0.9039	1.757	759786.3	1
wk1_s_trap_1	2361	1926	10.926	0.31986	1.8	67737000	332220000	0	-0.33597	1_s_trap_1	5.19	18.94	18.94	155.4	143.4	5.495	0	5.495	0.07206	1.311	1.583	0.3022	19.1	0.8765	1.757	691258.2	1
wk1_s_trap_1	2362	1927	10.931	0.31986	2	66551000	335760000	0	-0.33633	1_s_trap_1	5.192	18.92	18.92	155.5	143.5	5.498	0	5.498	0.07192	1.308	1.582	0.3021	19.1	0.8975	1.757	743789.8	1
wk1_s_trap_1	2363	1928	10.937	0.32038	2	63915000	327540000	0	-0.3367	1_s_trap_1	5.195	18.89	18.89	155.7	143.7	5.501	0	5.501	0.07178	1.305	1.581	0.3019	19.1	0.892	1.757	730068.5	1
wk1_s_trap_1	2364	1929	10.942	0.34286	2.1	63560000	322970000	1	-0.33706	1_s_trap_1	5.197	18.87	18.87	155.9	143.9	5.504	0	5.504	0.07164	1.302	1.58	0.3018	19.1	0.8975	1.757	743633.8	1
wk1_s_trap_1	2366	1930	10.948	0.44226	2	58483000	308150000	1	-0.33745	1_s_trap_1	5.199	18.84	18.84	156.1	144	5.507	0	5.507	0.07148	1.298	1.58	0.3016	19.1	0.885	1.757	712621.8	1
wk1_s_trap_1	2368	1931	10.955	0.32398	2.1	58503000	311860000	0	-0.33795	1_s_trap_1	5.202	18.86	18.86	156.2	144.2	5.508	0	5.508	0.07171	1.302	1.579	0.3013	19.08	0.8967	1.757	741840.6	1
wk1_s_trap_1	2369	1932	10.961	0.32026	2.2	56065000	306900000	0	-0.33832	1_s_trap_1	5.204	18.9	18.9	156.3	144.2	5.509	0	5.509	0.07199	1.307	1.579	0.301	19.06	0.8959	1.757	739697.4	1
wk1_s_trap_1	2370	1933	10.966	0.34286	2.2	55076000	303920000	1	-0.33868	1_s_trap_1	5.206	18.93	18.93	156.3	144.3	5.51	0	5.51	0.07227	1.312	1.579	0.3007	19.04	0.8946	1.757	736456.6	1
wk1_s_trap_1	2372	1934	10.972	0.32478	2.2	53677000	299230000	0	-0.33907	1_s_trap_1	5.208	18.97	18.97	156.4	144.3	5.51	0	5.51	0.07258	1.317	1.579	0.3004	19.02	0.8916	1.757	729120.9	1
wk1_s_trap_1	2373	1935	10.977	0.44008	2.2	55497000	318910000	1	-0.33943	1_s_trap_1	5.211	19.01	19.01	156.4	144.4	5.511	0	5.511	0.07286	1.322	1.579	0.3002	19	0.9092	1.757	772888.7	1
wk1_s_trap_1	2375	1936	10.984	0.44157	2.1	52460000	306940000	2	-0.33993	1_s_trap_1	5.213	19.06	19.06	156.5	144.5	5.512	0	5.512	0.07325	1.329	1.579	0.2998	18.98	0.892	1.757	729920.8	1
wk1_s_trap_1	2378	1937	10.992	0.32381	2.1	53262000	313490000	0	-0.34043	1_s_trap_1	5.216	19.11	19.11	156.6	144.5	5.512	0	5.512	0.07364	1.336	1.579	0.2994	18.96	0.8983	1.757	745833.3	1
wk1_s_trap_1	2379	1938	10.997	0.32078	2.1	56909000	338500000	0	-0.3408	1_s_trap_1	5.218	19.14	19.14	156.6	144.6	5.513	0	5.513	0.07393	1.341	1.579	0.2991	18.94	0.9082	1.757	770380.2	1
wk1_s_trap_1	2380	1939	11.003	0.32038	2	49951000	307310000	0	-0.34116	1_s_trap_1	5.22	19.18	19.18	156.7	144.6	5.513	0	5.513	0.07421	1.346	1.579	0.2988	18.92	0.8761	1.757	690154.6	1
wk1_s_trap_1	2381	1940	11.008	0.32135	2.1	44154000	283250000	0	-0.34152	1_s_trap_1	5.222	19.21	19.21	156.7	144.7	5.514	0	5.514	0.07449	1.351	1.579	0.2985	18.9	0.8697	1.757	674210.2	1
wk1_s_trap_1	2382	1941	11.013	0.32043	2.4	48131000	305610000	0	-0.34189	1_s_trap_1	5.224	19.25	19.25	156.8	144.7	5.515	0	5.515	0.07477	1.356	1.579	0.2982	18.88	0.9184	1.757	796029.6	1
wk1_s_trap_1	2383	1942	11.019	0.32043	2.1	47315000	300810000	0	-0.34225	1_s_trap_1	5.226	19.28	19.28	156.8	144.8	5.515	0	5.515	0.07506	1.361	1.579	0.298	18.87	0.888	1.757	719913.6	1
wk1_s_trap_1	2384	1943	11.024	0.43814	2.2	43864000	297340000	1	-0.34261	1_s_trap_1	5.229	19.32	19.32	156.9	144.9	5.516	0	5.516	0.07534	1.366	1.579	0.2977	18.85	0.8953	1.757	738125.3	1
wk1_s_trap_1	2386	1944	11.031	0.52774	2.2	41102000	276750000	3	-0.34311	1_s_trap_1	5.231	19.37	19.37	157	144.9	5.517	0	5.517	0.07573	1.373	1.579	0.2973	18.82	0.8774	1.757	693460.3	1
wk1_s_trap_1	2390	1945	11.04	0.32444	2.4	43515000	291110000	0	-0.34371	1_s_trap_1	5.235	19.43	19.43	157	145	5.517	0	5.517	0.07619	1.381	1.579	0.2968	18.79	0.905	1.757	762542.3	1
wk1_s_trap_1	2391	1946	11.045	0.32043	2.2	43135000	295580000	0	-0.34407	1_s_trap_1	5.237	19.46	19.46	157.1	145.1	5.518	0	5.518	0.07648	1.386	1.579	0.2965	18.78	0.8961	1.757	740139.8	1
wk1_s_trap_1	2392	1947	11.051	0.34281	2.2	43136000	299600000	1	-0.34444	1_s_trap_1	5.239	19.5	19.5	157.2	145.1	5.519	0	5.519	0.07676	1.391	1.579	0.2963	18.76	0.897	1.757	742576.3	1
wk1_s_trap_1	2394	1948	11.056	0.32513	2.2	36341000	260690000	0	-0.34483	1_s_trap_1	5.241	19.54	19.54	157.2	145.2	5.519	0	5.519	0.07706	1.396	1.579	0.296	18.74	0.863	1.757	657533.1	1
wk1_s_trap_1	2395	1949	11.062	0.34281	2.5	37288000	285850000	1	-0.34519	1_s_trap_1	5.243	19.57	19.57	157.3	145.2	5.52	0	5.52	0.07735	1.401	1.579	0.2957	18.72	0.9151	1.757	787660.3	1
wk1_s_trap_1	2397	1950	11.068	0.5258	2.3	38542000	283950000	2	-0.34558	1_s_trap_1	5.245	19.61	19.61	157.3	145.3	5.52	0	5.52	0.07765	1.407	1.579	0.2954	18.7	0.8968	1.757	741918.8	1
wk1_s_trap_1	2400	1951	11.076	0.32461	2.4	35307000	270980000	0	-0.34618	1_s_trap_1	5.249	19.67	19.67	157.4	145.4	5.521	0	5.521	0.07812	1.415	1.579	0.2949	18.67	0.8903	1.757	725834.9	1
wk1_s_trap_1	2401	1952	11.082	0.43974	2.4	36845000	280700000	1	-0.34655	1_s_trap_1	5.251	19.71	19.71	157.5	145.4	5.522	0	5.522	0.0784	1.42	1.579	0.2946	18.65	0.9018	1.757	754407.5	1
wk1_s_trap_1	2403	1953	11.089	0.53003	2.3	32737000	259340000	2	-0.34704	1_s_trap_1	5.253	19.75	19.75	157.5	145.5	5.523	0	5.523	0.07879	1.427	1.579	0.2942	18.63	0.8762	1.783	690558.4	1
wk1_s_trap_1	2406	1954	11.098	0.32461	2.5	33643000	278690000	0	-0.34764	1_s_trap_1	5.257	19.81	19.81	157.6	145.6	5.524	0	5.524	0.07926	1.435	1.579	0.2938	18.6	0.9105	1.783	776143.6	1
wk1_s_trap_1	2407	1955	11.103	0.43854	2.4	32824000	275060000	1	-0.34801	1_s_trap_1	5.259	19.85	19.85	157.7	145.7	5.524	0	5.524	0.07954	1.44	1.579	0.2935	18.58	0.8921	1.783	730312.1	1
wk1_s_trap_1	2409	1956	11.111	0.34269	2.4	30767000	268870000	1	-0.34851	1_s_trap_1	5.262	19.9	19.9	157.7	145.7	5.525	0	5.525	0.07993	1.447	1.579	0.2931	18.56	0.8858	1.783	714543.4	1
wk1_s_trap_1	2411	1957	11.116	0.32518	2.4	32076000	272810000	0	-0.3489	1_s_trap_1	5.264	19.94	19.94	157.8	145.8	5.526	0	5.526	0.08023	1.452	1.579	0.2928	18.54	0.8969	1.783	742314.1	1
wk1_s_trap_1	2412	1958	11.122	0.32106	2.4	30015000	266680000	0	-0.34926	1_s_trap_1	5.266	19.97	19.97	157.8	145.8	5.526	0	5.526	0.08052	1.457	1.579	0.2925	18.52	0.8869	1.783	717127.9	1
wk1_s_trap_1	2413	1959	11.127	0.32152	2.5	31706000	277840000	0	-0.34963	1_s_trap_1	5.268	20.01	20.01	157.9	145.9	5.527	0	5.527	0.0808	1.462	1.579	0.2922	18.5	0.9077	1.783	769238.1	1
wk1_s_trap_1	2414	1960	11.133	0.439	2.4	29732000	268840000	1	-0.34999	1_s_trap_1	5.27	20.04	20.04	158	146	5.527	0	5.527	0.08109	1.467	1.579	0.2919	18.48	0.8865	1.783	716192	1
wk1_s_trap_1	2416	1961	11.14	0.32473	2.4	27525000	250810000	0	-0.35049	1_s_trap_1	5.273	20.09	20.09	158	146	5.528	0	5.528	0.08147	1.474	1.579	0.2915	18.46	0.8754	1.783	688414.5	1
wk1_s_trap_1	2417	1962	11.145	0.32164	2.6	28449000	263460000	0	-0.35086	1_s_trap_1	5.275	20.13	20.13	158.1	146.1	5.529	0	5.529	0.08176	1.479	1.579	0.2913	18.44	0.9019	1.783	754699.5	1
wk1_s_trap_1	2418	1963	11.151	0.52248	2.5	27983000	274080000	2	-0.35122	1_s_trap_1	5.277	20.16	20.16	158.1	146.1	5.529	0	5.529	0.08204	1.484	1.579	0.291	18.42	0.9034	1.783	758464.3	1
wk1_s_trap_1	2421	1964	11.159	0.32541	2.4	25669000	257660000	0	-0.35181	1_s_trap_1	5.28	20.22	20.22	158.2	146.2	5.53	0	5.53	0.0825	1.492	1.579	0.2905	18.39	0.8769	1.783	692302.4	1
wk1_s_trap_1	2422	1965	11.165	0.439	2.6	27045000	272980000	2	-0.35218	1_s_trap_1	5.282	20.26	20.26	158.3	146.3	5.531	0	5.531	0.08279	1.497	1.579	0.2902	18.38	0.912	1.783	779908.1	1
wk1_s_trap_1	2425	1966	11.172	0.32564	2.4	20932000	241420000	0	-0.35268	1_s_trap_1	5.285	20.31	20.31	158.3	146.4	5.531	0	5.531	0.08318	1.504	1.579	0.2898	18.35	0.867	1.783	667517.8	1
wk1_s_trap_1	2426	1967	11.177	0.32146	2.7	23649000	251240000	0	-0.35305	1_s_trap_1	5.287	20.34	20.34	158.4	146.4	5.532	0	5.532	0.08346	1.509	1.579	0.2896	18.33	0.9028	1.783	756912.6	1
wk1_s_trap_1	2427	1968	11.183	0.32169	2.7	24530000	255980000	0	-0.35341	1_s_trap_1	5.289	20.38	20.38	158.5	146.5	5.533	0	5.533	0.08375	1.514	1.579	0.2893	18.32	0.9037	1.783	759372	1
wk1_s_trap_1	2428	1969	11.188	0.32135	2.6	23479000	254610000	0	-0.35377	1_s_trap_1	5.291	20.41	20.41	158.5	146.5	5.533	0	5.533	0.08403	1.519	1.579	0.289	18.3	0.8926	1.783	731559.9	1
wk1_s_trap_1	2429	1970	11.194	0.32272	2.5	19871000	232330000	0	-0.35414	1_s_trap_1	5.294	20.45	20.45	158.6	146.6	5.534	0	5.534	0.08431	1.524	1.579	0.2887	18.28	0.868	1.783	670109.5	1
wk1_s_trap_1	2430	1971	11.199	0.32204	2.8	22144000	252460000	0	-0.3545	1_s_trap_1	5.296	20.49	20.49	158.6	146.6	5.534	0	5.534	0.0846	1.529	1.579	0.2884	18.26	0.9145	1.783	786292.9	1
wk1_s_trap_1	2431	1972	11.204	0.4402	2.6	22847000	257920000	1	-0.35487	1_s_trap_1	5.298	20.52	20.52	158.7	146.7	5.535	0	5.535	0.08488	1.534	1.579	0.2881	18.24	0.8976	1.783	744003	1
wk1_s_trap_1	2433	1973	11.212	0.3249	2.5	22100000	258910000	0	-0.35537	1_s_trap_1	5.3	20.57	20.57	158.7	146.8	5.536	0	5.536	0.08527	1.54	1.579	0.2877	18.22	0.8914	1.783	728421.4	1
wk1_s_trap_1	2434	1974	11.217	0.32078	2.5	21266000	258540000	0	-0.35573	1_s_trap_1	5.303	20.61	20.61	158.8	146.8	5.536	0	5.536	0.08556	1.545	1.579	0.2875	18.2	0.8953	1.783	738127.1	1
wk1_s_trap_1	2435	1975	11.222	0.32187	2.4	19524000	260770000	0	-0.3561	1_s_trap_1	5.305	20.64	20.64	158.8	146.9	5.537	0	5.537	0.08584	1.55	1.579	0.2872	18.18	0.8848	1.783	712078.6	1
wk1_s_trap_1	2436	1976	11.228	0.43877	2.5	21148000	258200000	2	-0.35646	1_s_trap_1	5.307	20.68	20.68	158.9	146.9	5.537	0	5.537	0.08612	1.555	1.579	0.2869	18.16	0.8943	1.783	735826.6	1
wk1_s_trap_1	2439	1977	11.235	0.44409	2.5	18793000	242040000	1	-0.35696	1_s_trap_1	5.309	20.73	20.73	159	147	5.538	0	5.538	0.08651	1.562	1.579	0.2865	18.14	0.8768	1.783	691898.9	1
wk1_s_trap_1	2441	1978	11.242	0.32461	2.7	19166000	253470000	0	-0.35746	1_s_trap_1	5.312	20.77	20.77	159	147.1	5.539	0	5.539	0.0869	1.569	1.579	0.2861	18.12	0.9034	1.783	758482.3	1
wk1_s_trap_1	2442	1979	11.248	0.34292	2.5	17822000	258760000	1	-0.35783	1_s_trap_1	5.314	20.81	20.81	159.1	147.1	5.539	0	5.539	0.08719	1.574	1.579	0.2858	18.1	0.8899	1.783	724690.3	1
wk1_s_trap_1	2444	1980	11.254	0.32558	2.5	17732000	252260000	0	-0.35822	1_s_trap_1	5.317	20.81	20.81	159.2	147.2	5.539	0	5.539	0.08692	1.569	1.578	0.2855	18.09	0.8884	1.816	721087.1	1
wk1_s_trap_1	2445	1981	11.259	0.43951	2.6	18169000	261470000	1	-0.35859	1_s_trap_1	5.32	20.79	20.79	159.4	147.4	5.538	0	5.538	0.08635	1.559	1.577	0.2852	18.09	0.9053	1.816	763213.4	1
wk1_s_trap_1	2447	1982	11.266	0.32524	2.4	17300000	255490000	0	-0.35908	1_s_trap_1	5.323	20.77	20.77	159.6	147.6	5.538	0	5.538	0.08557	1.545	1.575	0.2848	18.09	0.8834	1.816	708486.3	1
wk1_s_trap_1	2448	1983	11.272	0.32141	2.5	18283000	267900000	0	-0.35945	1_s_trap_1	5.326	20.75	20.75	159.7	147.7	5.537	0	5.537	0.085	1.535	1.573	0.2846	18.09	0.9011	1.816	752827.4	1
wk1_s_trap_1	2449	1984	11.277	0.34286	2.4	17949000	269810000	1	-0.35982	1_s_trap_1	5.329	20.73	20.73	159.9	147.9	5.536	0	5.536	0.08443	1.525	1.571	0.2843	18.09	0.8946	1.816	736618.1	1
wk1_s_trap_1	2451	1985	11.283	0.44312	2.4	17188000	261700000	1	-0.3602	1_s_trap_1	5.332	20.71	20.71	160	148.1	5.535	0	5.535	0.08383	1.514	1.57	0.284	18.09	0.8825	1.816	706361.4	1
wk1_s_trap_1	2453	1986	11.29	0.32536	2.5	16448000	259080000	0	-0.36071	1_s_trap_1	5.336	20.69	20.69	160.3	148.3	5.534	0	5.534	0.08304	1.501	1.568	0.2836	18.09	0.8947	1.816	736754.2	1
wk1_s_trap_1	2454	1987	11.296	0.32164	2.4	16413000	257240000	0	-0.36107	1_s_trap_1	5.338	20.67	20.67	160.4	148.4	5.534	0	5.534	0.08247	1.49	1.566	0.2833	18.09	0.8868	1.816	716981.3	1
wk1_s_trap_1	2455	1988	11.301	0.43842	2.5	15594000	259850000	1	-0.36144	1_s_trap_1	5.341	20.65	20.65	160.6	148.6	5.533	0	5.533	0.0819	1.48	1.565	0.283	18.09	0.8887	1.816	721628.6	1
wk1_s_trap_1	2457	1989	11.308	0.32484	2.5	15267000	261990000	0	-0.36193	1_s_trap_1	5.345	20.62	20.62	160.8	148.8	5.532	0	5.532	0.08113	1.467	1.562	0.2826	18.09	0.8924	1.816	730933.4	1
wk1_s_trap_1	2458	1990	11.314	0.32061	2.5	15386000	269270000	0	-0.3623	1_s_trap_1	5.347	20.61	20.61	160.9	148.9	5.531	0	5.531	0.08056	1.456	1.561	0.2823	18.09	0.9015	1.816	753760.1	1
wk1_s_trap_1	2459	1991	11.319	0.43928	2.3	15640000	263370000	2	-0.36266	1_s_trap_1	5.35	20.59	20.59	161.1	149.1	5.531	0	5.531	0.07999	1.446	1.559	0.2821	18.09	0.8802	1.816	700418.9	1
wk1_s_trap_1	2462	1992	11.326	0.34286	2.3	14086000	268330000	1	-0.36316	1_s_trap_1	5.354	20.56	20.56	161.3	149.3	5.53	0	5.53	0.07922	1.433	1.557	0.2817	18.09	0.8838	1.816	709382.2	1
wk1_s_trap_1	2464	1993	11.332	0.3245	2.4	13022000	261550000	0	-0.36355	1_s_trap_1	5.357	20.54	20.54	161.4	149.4	5.529	0	5.529	0.07861	1.422	1.555	0.2814	18.09	0.8887	1.816	721631.3	1
wk1_s_trap_1	2465	1994	11.338	0.32621	2.4	13398000	272030000	0	-0.36392	1_s_trap_1	5.359	20.52	20.52	161.6	149.6	5.528	0	5.528	0.07804	1.412	1.554	0.2811	18.09	0.8967	1.832	741737.1	1
wk1_s_trap_1	2466	1995	11.343	0.32089	2.3	14427000	295340000	0	-0.36429	1_s_trap_1	5.362	20.51	20.51	161.7	149.7	5.527	0	5.527	0.07747	1.401	1.552	0.2808	18.09	0.9025	1.832	756154.9	1
wk1_s_trap_1	2467	1996	11.348	0.32089	2.2	14112000	287970000	0	-0.36465	1_s_trap_1	5.365	20.49	20.49	161.9	149.9	5.527	0	5.527	0.0769	1.391	1.551	0.2805	18.09	0.8862	1.832	715602.7	1
wk1_s_trap_1	2468	1997	11.354	0.32066	2.2	12955000	277260000	0	-0.36501	1_s_trap_1	5.368	20.47	20.47	162	150	5.526	0	5.526	0.07633	1.381	1.549	0.2802	18.09	0.8756	1.832	689061.6	1
wk1_s_trap_1	2469	1998	11.359	0.32112	2.2	15089000	265150000	0	-0.36538	1_s_trap_1	5.37	20.45	20.45	162.2	150.2	5.525	0	5.525	0.07577	1.371	1.548	0.2799	18.09	0.875	1.832	687465.3	1
[truncated: 212,963 more rows]
