# Supplementary material for: An Integrated Approach to Protein Discovery and Detection From Complex Biofluids
Source: Mol Cell Proteomics. 2023 Jun 9;22(7):100590. doi: 10.1016/j.mcpro.2023.100590 (PMC10388710; doi:10.1016/j.mcpro.2023.100590)
Supplement: Supplemental Data S7 [file mmc7.txt]

Raw file	Scan number	Scan index	Sequence	Length	Missed cleavages	Modifications	Modified sequence	Oxidation (M) Probabilities	Oxidation (M) Score Diffs	Acetyl (Protein N-term)	Oxidation (M)	Proteins	Charge	Fragmentation	Mass analyzer	Type	Scan event number	Isotope index	m/z	Mass	Mass Error [ppm]	Simple Mass Error [ppm]	Retention time	PEP	Score	Delta score	Score diff	Localization prob	Combinatorics	PIF	Fraction of total spectrum	Base peak fraction	Precursor Full ScanNumber	Precursor Intensity	Precursor Apex Fraction	Precursor Apex Offset	Precursor Apex Offset Time	Matches	Intensities	Mass Deviations [Da]	Mass Deviations [ppm]	Masses	Number of Matches	Intensity coverage	Peak coverage	Neutral loss level	ETD identification type	Reverse	All scores
wk1_s_trap_1	5316	1798	AAMIVNQLSK	10	0	Oxidation (M)	_AAM(ox)IVNQLSK_	AAM(1)IVNQLSK	AAM(69.42)IVNQLSK	0	1	sp|Q6P0K8|PLAK_RAT;sp|Q02257|PLAK_MOUSE;sp|P14923|PLAK_HUMAN;tr|A0A8L2R4T1|A0A8L2R4T1_RAT;tr|C9JTX4|C9JTX4_HUMAN;tr|C9J826|C9J826_HUMAN;tr|C9JK18|C9JK18_HUMAN;tr|C9JKY1|C9JKY1_HUMAN	2	HCD	FTMS	MULTI-MSMS	1	0	545.79989	1089.5852	-0.35873	-1.4525588	21.274	0.014179	69.423	52.058	69.423	1	1	0	0	0	-1	0	0	0	0	y1;y2;y3;y5;y6;y7;y1-NH3;y6-NH3;a2;b2;b3	11321.6;14619.7;8949.2;23684.4;54714.3;22745;6096.1;7453.4;9275.2;10956.1;19905.8	-4.056939E-06;-0.0008430787;-0.002731857;0.00239859;0.002992873;-0.0004579863;-2.86547E-06;0.003797096;-0.0005153773;-0.0003746199;-0.000680958	-0.02757706;-3.600659;-7.867536;4.070042;4.347604;-0.5714233;-0.02202746;5.655756;-4.478149;-2.618221;-2.347179	147.112808227539;234.14567565918;347.231628417969;589.328002929688;688.395822562978;801.483337402344;130.08625793457;671.368469238281;115.087104797363;143.081878662109;290.117584228516	11	0.3638248	0.275	None	Unknown		69.42343;17.36497;17.36497
wk1_s_trap_1	5417	1851	AAMIVNQLSK	10	0	Oxidation (M)	_AAM(ox)IVNQLSK_	AAM(1)IVNQLSK	AAM(87.31)IVNQLSK	0	1	sp|Q6P0K8|PLAK_RAT;sp|Q02257|PLAK_MOUSE;sp|P14923|PLAK_HUMAN;tr|A0A8L2R4T1|A0A8L2R4T1_RAT;tr|C9JTX4|C9JTX4_HUMAN;tr|C9J826|C9J826_HUMAN;tr|C9JK18|C9JK18_HUMAN;tr|C9JKY1|C9JKY1_HUMAN	2	HCD	FTMS	MULTI-MSMS	3	0	545.79989	1089.5852	-0.35873	0.75011424	21.611	0.0032851	87.308	67.521	87.308	1	1	0	0	0	-1	0	0	0	0	y1;y2;y3;y4;y5;y6;y7;y8;y1-NH3;y2-H2O;y4-NH3;y7-NH3;a2;b2;b3;b4	26217.4;30178.5;21690.7;14879.2;62128.8;124243.4;99002.6;10383.3;9726.5;8166.8;7291.4;8157.8;40082.9;31438.9;56893.8;13957.8	-0.0004770794;-0.0004921265;0.0007166293;0.007170117;0.0004927859;-0.0003707596;-0.0006735587;0.008085773;-0.000109677;0.0005856432;-0.0003360155;0.01193334;-0.0005230067;-0.0004661726;-0.0002020255;-0.001852573	-3.242939;-2.101799;2.063857;15.08608;0.8361801;-0.5385823;-0.84039;8.524709;-0.8431091;2.709634;-0.7332401;15.21248;-4.544442;-3.258081;-0.6963584;-4.594644	147.11328125;234.145324707031;347.228179931641;475.280303955078;589.329908733578;688.39918619528;801.483552974844;948.510192871094;130.086364746094;216.133682250977;458.261260986328;784.444396972656;115.087112426758;143.081970214844;290.117105295975;403.202819824219	16	0.4490646	0.2539683	None	Unknown		87.30756;19.7865;13.90605
wk1_s_trap_2	5384	1899	AAMIVNQLSK	10	0	Oxidation (M)	_AAM(ox)IVNQLSK_	AAM(1)IVNQLSK	AAM(69.82)IVNQLSK	0	1	sp|Q6P0K8|PLAK_RAT;sp|Q02257|PLAK_MOUSE;sp|P14923|PLAK_HUMAN;tr|A0A8L2R4T1|A0A8L2R4T1_RAT;tr|C9JTX4|C9JTX4_HUMAN;tr|C9J826|C9J826_HUMAN;tr|C9JK18|C9JK18_HUMAN;tr|C9JKY1|C9JKY1_HUMAN	2	HCD	FTMS	MULTI-MSMS	1	0	545.79989	1089.5852	-0.29488	0.38300207	21.168	0.014044	69.825	56.246	69.825	1	1	0	0	0	-1	0	0	0	0	y1;y2;y3;y5;y6;y7;y1-NH3;y5-NH3;a2;b2;b3;b4	13967.3;15101.5;7008.5;30761.9;45164.3;33192.8;8791.4;6674.7;19675.4;15695.6;31570.6;8041.8	-8.035088E-05;1.141351E-05;0.0001978304;-0.00339975;-0.001638701;0.00716375;-0.000399594;-0.0009571523;-0.0003780482;-0.0003288435;0.0006312978;-0.002218784	-0.5461852;0.04874551;0.569741;-5.768802;-2.380448;8.9382;-3.071752;-1.672452;-3.284891;-2.29829;2.176017;-5.502894	147.112884521484;234.144821166992;347.228698730469;589.333801269531;688.400454137043;801.475715666152;130.086654663086;572.304809570313;115.086967468262;143.081832885742;290.116271972656;403.203186035156	12	0.3865547	0.2352941	None	Unknown		69.82461;13.57904;13.57904
wk1_s_trap_2	5487	1951	AAMIVNQLSK	10	0	Oxidation (M)	_AAM(ox)IVNQLSK_	AAM(1)IVNQLSK	AAM(103.56)IVNQLSK	0	1	sp|Q6P0K8|PLAK_RAT;sp|Q02257|PLAK_MOUSE;sp|P14923|PLAK_HUMAN;tr|A0A8L2R4T1|A0A8L2R4T1_RAT;tr|C9JTX4|C9JTX4_HUMAN;tr|C9J826|C9J826_HUMAN;tr|C9JK18|C9JK18_HUMAN;tr|C9JKY1|C9JKY1_HUMAN	2	HCD	FTMS	MULTI-MSMS	1	0	545.79989	1089.5852	-0.29488	0.19944599	21.516	0.0027706	103.56	86.178	103.56	1	1	0	0	0	-1	0	0	0	0	y1;y2;y3;y5;y6;y7;y8;y1-NH3;y2-H2O;y5-NH3;a2;b2;b3;b4	25103.1;39628.1;15736.2;57413.5;142350.5;98976.7;17081.8;11618.4;9156.6;6297.1;35208.3;29940.1;66841.1;10098.6	-0.0001108685;-0.0005684205;0.001052323;-0.001167072;0.0004128717;-0.0006992452;-0.0009401786;-0.0003538176;-0.000986012;-0.0009571523;-0.00035516;-9.99617E-05;0.0001430166;0.0007414208	-0.7536283;-2.427639;3.03064;-1.980332;0.599757;-0.8724386;-0.9912066;-2.719862;-4.562014;-1.672452;-3.086015;-0.6986342;0.4929622;1.83884	147.112915039063;234.145401000977;347.227844238281;589.331568591822;688.398402563957;801.483578661281;948.519218822953;130.086608886719;216.13525390625;572.304809570313;115.086944580078;143.081604003906;290.116760253906;403.200225830078	14	0.4786063	0.2372881	None	Unknown		103.5632;17.3856;17.3856
wk7_s_trap_1	4768	1002	AAMIVNQLSK	10	0	Oxidation (M)	_AAM(ox)IVNQLSK_	AAM(1)IVNQLSK	AAM(57.96)IVNQLSK	0	1	sp|Q6P0K8|PLAK_RAT;sp|Q02257|PLAK_MOUSE;sp|P14923|PLAK_HUMAN;tr|A0A8L2R4T1|A0A8L2R4T1_RAT;tr|C9JTX4|C9JTX4_HUMAN;tr|C9J826|C9J826_HUMAN;tr|C9JK18|C9JK18_HUMAN;tr|C9JKY1|C9JKY1_HUMAN	2	HCD	FTMS	MULTI-SECPEP	1	1	545.79989	1089.5852	-0.23753	868.60329	21.495	5.3141E-05	57.96	33.805	57.96	1	1	0	0	0	-1	0	0	0	0	y1;y2;y3;y5;y6;y7;y1-NH3;a2;b2;b3	15021;6325.8;5464.2;15310.5;18555.2;18566.3;10000;13782.6;8322.4;15831.6	-0.0004923382;0.001110046;-0.004166183;0.003069977;0.004406256;0.002715533;-0.0005216643;-0.0004848597;-0.000298326;-0.0008335459	-3.34666;4.740876;-11.99823;5.20929;6.400773;3.388148;-4.010125;-4.212981;-2.085003;-2.87313	147.113296508789;234.14372253418;347.233062744141;589.327331542969;688.394409179688;801.480163882639;130.086776733398;115.087074279785;143.081802368164;290.117736816406	10	0.2937132	0.2	None	Unknown		57.95982;24.15483;21.3001
wk7_s_trap_2	4748	1001	AAMIVNQLSK	10	0	Oxidation (M)	_AAM(ox)IVNQLSK_	AAM(1)IVNQLSK	AAM(44.35)IVNQLSK	0	1	sp|Q6P0K8|PLAK_RAT;sp|Q02257|PLAK_MOUSE;sp|P14923|PLAK_HUMAN;tr|A0A8L2R4T1|A0A8L2R4T1_RAT;tr|C9JTX4|C9JTX4_HUMAN;tr|C9J826|C9J826_HUMAN;tr|C9JK18|C9JK18_HUMAN;tr|C9JKY1|C9JKY1_HUMAN	2	HCD	FTMS	MULTI-SECPEP	1	1	545.79989	1089.5852	-0.154	867.68551	21.387	0.0088182	44.349	26.364	44.349	1	1	0	0	0	-1	0	0	0	0	y1;y2;y5;y6;y7;y1-NH3;a2;b3	18605.3;7136.3;13966.7;23362.3;18106.2;7502.5;22547.1;12929.6	-0.0004465618;-0.0002785035;-4.281644E-05;0.001781744;0.003395748;-0.001009946;-0.0002559779;-0.001382862	-3.035497;-1.189448;-0.07265268;2.588251;4.236849;-7.7636;-2.224215;-4.766547	147.113250732422;234.145111083984;589.330444335938;688.397033691406;801.479483668491;130.087265014648;115.086845397949;290.118286132813	8	0.3397304	0.2285714	None	Unknown		44.34915;17.98561;16.5399
wk1_s_trap_2	2117	394	AAQEEYVK	8	0	Unmodified	_AAQEEYVK_			0	0	tr|H3BR68|H3BR68_HUMAN;tr|H3BQN4|H3BQN4_HUMAN;sp|P04075|ALDOA_HUMAN;tr|J3KPS3|J3KPS3_HUMAN;sp|P04075-2|ALDOA_HUMAN	2	HCD	FTMS	MULTI-SECPEP	1	-1	469.23491	936.45526	0.53648	-781.68643	9.7552	0.00090984	68.422	56.517	NaN	NaN	1	0	0	0	-1	0	0	0	0	y1;y3;y4;y5;y6;y1-NH3;y6-NH3;a2;b2	15253.8;6949.5;6115;15791.7;15596.9;4378.3;7734;19877.6;10709.9	2.646064E-05;-0.0007841854;-0.003875904;0.00447647;0.006108181;0.0006685213;0.001958981;-0.0004467127;-0.0002525496	0.1798664;-1.916174;-7.200387;6.708078;7.679554;5.139088;2.516807;-3.881521;-1.765072	147.112777709961;409.245330810547;538.291015625;667.325256347656;795.382202148438;130.085586547852;778.359802246094;115.087036132813;143.081756591797	9	0.6496198	0.5	None	Unknown		68.42152;11.90492;11.36841
wk1_s_trap_1	19206	8525	ADLEMQIESLTEELAYLK	18	0	Unmodified	_ADLEMQIESLTEELAYLK_			0	0	sp|P13645|K1C10_HUMAN;CON__P13645;tr|A0A1B0GVI3|A0A1B0GVI3_HUMAN;sp|Q6IFW6|K1C10_RAT;tr|A0A0G2K2V6|A0A0G2K2V6_RAT	3	HCD	FTMS	MULTI-MSMS	1	0	699.35377	2095.0395	0.0006896	-0.8198118	68.464	2.2043E-06	83.253	73.196	NaN	NaN	1	0	0	0	-1	0	0	0	0	y1;y2;y3;y4;y5;y6;y7;y8;y9;y10;y11;y1-NH3;y6-H2O;y11-H2O;a2;b2;b3;b4;b4-H2O;b5;b6;b7;b8	40265.5;37539.7;59799.5;52565.4;48732;61094;68830.5;116367.2;11939.5;33835.5;14295.6;17748.7;7480.5;8631.3;14314.5;22780;28837.3;36501.9;15814.5;18052.4;47935.9;33165.3;9020.3	1.120185E-05;0.0005180534;-0.0009397709;0.0005076495;-0.001737108;0.002741668;0.0006030084;-0.000286969;0.008215214;0.01167839;0.01008281;-0.0002317473;0.001049352;-0.01195648;3.316625E-05;-0.0004593161;0.000795216;-0.001197869;4.774701E-05;-0.004628058;-0.0008108424;-0.0008240156;0.003665612	0.07614464;1.991009;-2.22031;1.027014;-2.859987;3.722962;0.6967443;-0.2969112;7.609568;10.01046;7.781973;-1.781486;1.460654;-9.358005;0.2084926;-2.455293;2.649355;-2.790941;0.1161198;-8.260803;-1.17804;-1.028243;3.939739	147.11279296875;260.196350097656;423.261136460178;494.296802827583;607.383111565373;736.421225885627;865.465957641455;966.514526092971;1079.59008789063;1166.61865312198;1295.66284179688;130.086486816406;718.412353515625;1277.67431640625;159.076385498047;187.071792602539;300.154602050781;429.199188232422;411.187377929688;560.243103027344;688.297863323016;801.381940476582;930.420043945313	23	0.2077419	0.2446809	None	Unknown		83.25276;10.05722;9.530286
wk1_s_trap_1	19296	8563	ADLEMQIESLTEELAYLK	18	0	Unmodified	_ADLEMQIESLTEELAYLK_			0	0	sp|P13645|K1C10_HUMAN;CON__P13645;tr|A0A1B0GVI3|A0A1B0GVI3_HUMAN;sp|Q6IFW6|K1C10_RAT;tr|A0A0G2K2V6|A0A0G2K2V6_RAT	3	HCD	FTMS	MULTI-MSMS	1	1	699.35377	2095.0395	0.0006896	-0.10383484	68.804	2.2302E-41	171.56	158.9	NaN	NaN	1	0	0	0	-1	0	0	0	0	y1;y2;y3;y4;y5;y6;y7;y8;y9;y10;y11;y12;y1-NH3;y6-H2O;y7-H2O;y8-H2O;y10-H2O;y10-NH3;y11-H2O;y11-NH3;y12-H2O;a2;b2;b3;b4;b4-H2O;b5;b5-H2O;b6;b6-NH3;b7;b7-H2O;b7-NH3;b8;b8-H2O;b8-NH3;b9;b9-H2O;b9-NH3;b7(2+)	651660.9;654931.4;977598;808277.2;734038.4;1018613;1081435;1976779;180231.8;532734.9;286021.5;115573.3;296099.5;127354.6;162842.2;91954;277065.2;75853.6;130758.4;86982.1;33976.9;189756.5;409149.2;586351.4;606555.2;139686.3;441791.7;188327.8;798612.6;73032.4;560806.4;40614.8;119104.7;151259.8;37373.3;37118.5;180081;145763.2;71432.4;137643.7	-1.931573E-05;-3.73808E-05;-1.405971E-06;-0.0002156519;0.001049046;0.0009801443;-0.0004430966;6.595685E-05;-0.004602169;0.0006893393;-5.223289E-05;0.02701004;-0.0002470061;0.002621582;0.008552492;0.01380627;-0.005180324;0.008689639;0.002081604;0.007337423;0.007532303;-0.0001194216;-0.0001236228;-0.001268521;-3.321635E-05;0.001207415;-0.002314926;-0.005522196;-0.001555124;-0.005741738;-0.00186716;…	-0.1312987;-0.1436635;-0.003321766;-0.4362796;1.727164;1.330953;-0.511974;0.06824199;-4.262835;0.590881;-0.04031333;19.17332;-1.898783;3.649141;10.09206;14.55606;-4.510022;7.558869;1.629231;5.738463;5.416044;-0.7507181;-0.6608319;-4.226195;-0.07739166;2.936419;-4.13202;-10.18417;-2.259375;-8.553466;-2.329923;-8.638955;-17.16388;2.079326;-18.59855;-10.75311;-2.961049;-4.536247;-6.660282;-15.9411	147.112823486328;260.196905531796;423.260198095271;494.297526129038;607.380325411916;736.422987409413;865.467003746453;966.514173167144;1079.60290527344;1166.62964217498;1295.67297684339;1408.72997855398;130.086502075195;718.410781285004;847.44744347171;948.489868164063;1148.62494715181;1149.59509277344;1277.66027832031;1278.63903808594;1390.73889160156;159.076538085938;187.07145690918;300.156665…	40	0.5047339	0.2777778	None	Unknown		171.5609;12.66313;12.37706
wk1_s_trap_1	19376	8587	ADLEMQIESLTEELAYLK	18	0	Unmodified	_ADLEMQIESLTEELAYLK_			0	0	sp|P13645|K1C10_HUMAN;CON__P13645;tr|A0A1B0GVI3|A0A1B0GVI3_HUMAN;sp|Q6IFW6|K1C10_RAT;tr|A0A0G2K2V6|A0A0G2K2V6_RAT	3	HCD	FTMS	MULTI-MSMS	1	0	699.35377	2095.0395	0.0006896	-0.24703024	69.138	5.6136E-09	92.307	78.266	NaN	NaN	1	0	0	0	-1	0	0	0	0	y1;y2;y3;y4;y5;y6;y7;y8;y9;y10;y11;y1-NH3;y7-H2O;y10-H2O;y11-H2O;y8(2+);a2;b2;b3;b4;b4-H2O;b5;b5-H2O;b6;b6-H2O;b7;b8	49928.9;40394.1;84316.9;67217.8;65108.8;97334.1;104654.5;160294.8;17119;59328.9;16766.3;22297.2;12685.9;14092.3;18726.3;10613.3;15656.3;30671.4;36384.6;38744.2;12395.7;28494.6;9697.2;70433;12401;47402.5;15488.2	-4.983331E-05;-0.0001228158;0.000129944;-0.001195018;0.002903598;0.0003141893;0.001791489;-0.0009811202;0.01529529;0.00335782;0.01923809;-0.0006742522;-0.005185677;0.01075804;0.01660797;-0.002822527;-0.0004703738;-1.681126E-05;-0.000364452;0.0004805974;0.0002613701;-0.005177374;-0.009272334;-0.0003478337;0.001087404;-0.003726753;-0.003536537	-0.338742;-0.4720108;0.3070074;-2.417604;4.780542;0.4266421;2.069973;-1.015111;14.16778;2.87823;14.84817;-5.183089;-6.119073;9.366145;12.99889;-5.834517;-2.956896;-0.08986548;-1.214209;1.119758;0.6356474;-9.241291;-17.10015;-0.5053537;1.622299;-4.650392;-3.800981	147.112854003906;260.196990966797;423.260066745312;494.298505495061;607.378470859462;736.423653364367;865.464769160951;966.5152202442;1079.5830078125;1166.62697369408;1295.65368652344;130.086929321289;847.461181640625;1148.60900878906;1277.64575195313;483.763580322266;159.076889038086;187.071350097656;300.15576171875;429.197509765625;411.187164306641;560.24365234375;542.237182617188;688.297400314…	27	0.2599219	0.254717	None	Unknown		92.30714;14.04095;12.66313
wk1_s_trap_1	19284	8559	ADLEMQIESLTEELAYLK	18	0	Unmodified	_ADLEMQIESLTEELAYLK_			0	0	sp|P13645|K1C10_HUMAN;CON__P13645;tr|A0A1B0GVI3|A0A1B0GVI3_HUMAN;sp|Q6IFW6|K1C10_RAT;tr|A0A0G2K2V6|A0A0G2K2V6_RAT	2	HCD	FTMS	MULTI-MSMS	1	1	1048.527	2095.0395	0.24028	0.5531774	68.756	1.7088E-40	200.13	156.14	NaN	NaN	1	0	0	0	-1	0	0	0	0	y1;y2;y3;y4;y5;y6;y7;y8;y9;y10;y11;y12;y13;y14;y1-NH3;y11-H2O;y13-NH3;a2;b2;b3;b4;b4-H2O;b5;b5-H2O;b6;b6-H2O;b6-NH3;b7;b7-H2O;b7-NH3;b8;b8-H2O;b8-NH3;b9;b9-H2O	312618.4;413907.1;657620.1;653255.4;436559.4;331783.2;287731.2;893858.5;493067.9;1239701;2007496;1337736;598794.2;367430.2;116509.7;276297.9;289709.8;53284;170894.8;969407.8;1257073;354444.4;588957.5;181625.4;721886;94008;168178.6;512808.5;48021.8;198293.2;115873.2;55641.2;74262.8;29699.4;48435.6	-4.056939E-06;2.906865E-05;0.0001763271;0.0003362311;-0.000257281;0.0009400715;-0.0007053518;-3.355934E-05;1.087677E-06;-0.0009547918;-0.0007919624;0.001160702;-0.001198218;-0.004127782;-0.0001859709;0.003795091;-0.00113437;-2.78689E-05;-1.681126E-05;5.792626E-05;0.0006702655;-0.0008203788;-0.0014224;-0.002497432;0.0002963198;-0.001720214;-0.006387826;-0.0004706604;0.005500505;-0.01453645;-0.0012…	-0.02757706;0.1117179;0.4165929;0.6802208;-0.4235903;1.276537;-0.8149953;-0.03472203;0.001007483;-0.8184178;-0.611236;0.8239198;-0.7796754;-2.474897;-1.429595;2.970348;-0.7463989;-0.1751919;-0.08986548;0.1929876;1.561672;-1.995142;-2.538913;-4.60585;0.4305117;-2.566379;-9.515933;-0.5873112;7.021637;-18.53266;-1.322864;-10.30391;-13.69791;7.007301;2.312095	147.112808227539;260.196839082351;423.260020362177;494.296974245989;607.381631738469;736.423027482192;865.467266001719;966.514272683335;1079.59830201672;1166.6312863061;1295.67371657292;1408.75582788909;1536.81676432046;1667.86017849023;130.086441040039;1277.65856483334;1519.79015137052;159.076446533203;187.071350097656;300.155339340544;429.197320097553;411.18824605549;560.239897369554;542.230407…	35	0.5604555	0.1891892	None	Unknown		200.1268;43.99122;26.65854
wk1_s_trap_1	19365	8584	ADLEMQIESLTEELAYLK	18	0	Unmodified	_ADLEMQIESLTEELAYLK_			0	0	sp|P13645|K1C10_HUMAN;CON__P13645;tr|A0A1B0GVI3|A0A1B0GVI3_HUMAN;sp|Q6IFW6|K1C10_RAT;tr|A0A0G2K2V6|A0A0G2K2V6_RAT	2	HCD	FTMS	MULTI-MSMS	1	1	1048.527	2095.0395	0.24028	0.36225021	69.093	1.6605E-11	156.36	120.63	NaN	NaN	1	0	0	0	-1	0	0	0	0	y1;y2;y3;y4;y5;y6;y7;y8;y10;y11;y12;y1-NH3;y11-H2O;y11-NH3;a2;b2;b3;b3-H2O;b4;b4-H2O;b5;b5-H2O;b6;b6-H2O;b6-NH3;b7;b7-NH3	37181.2;51894.9;85677.6;86653.7;50557.3;49662.3;50138.6;111523.2;84132.6;228415.7;140918.5;24211.8;17763.3;10016.9;10152.2;24734.3;121986.4;9244.3;145243.8;35276.7;49828.3;16418.8;78615.4;15620.7;20869.4;47647.7;13704.2	0.0001332722;-0.0001005923;-8.71988E-05;-0.0004394604;0.001163691;0.001126159;0.00730206;0.00395979;-0.006387236;-0.0001389515;0.002653277;-0.0003538176;0.002691956;0.02442727;-0.0002262332;-0.0001388816;4.847209E-05;-0.0007362671;9.010368E-05;0.000841204;-0.002308722;-0.00756335;0.001948368;-0.0001943346;-0.005680703;0.009655574;-0.008530785	0.905919;-0.3866007;-0.206017;-0.8890601;1.915919;1.529229;8.437208;4.096997;-5.474914;-0.1072427;1.883421;-2.719862;2.106943;19.10437;-1.422164;-0.7423984;0.16149;-2.609529;0.209935;2.045796;-4.120946;-13.94846;2.830716;-0.2899276;-8.462543;12.04881;-10.87607	147.112670898438;260.196968743331;423.2602838881;494.297749937532;607.380210766365;736.422841394846;865.459258590128;966.510279334251;1166.63671875;1295.67306356195;1408.75433531392;130.086608886719;1277.65966796875;1278.62194824219;159.076644897461;187.071472167969;300.155348794712;282.145568847656;429.19790025932;411.186584472656;560.240783691406;542.235473632813;688.295104112438;670.2866821289…	27	0.431935	0.2368421	None	Unknown		156.3625;35.73677;21.87294
wk1_s_trap_2	19097	8341	ADLEMQIESLTEELAYLK	18	0	Unmodified	_ADLEMQIESLTEELAYLK_			0	0	sp|P13645|K1C10_HUMAN;CON__P13645;tr|A0A1B0GVI3|A0A1B0GVI3_HUMAN;sp|Q6IFW6|K1C10_RAT;tr|A0A0G2K2V6|A0A0G2K2V6_RAT	3	HCD	FTMS	MULTI-MSMS	1	0	699.35377	2095.0395	0.29852	-1.3925934	68.334	0.0022983	61.102	56.1	NaN	NaN	1	0	0	0	-1	0	0	0	0	y1;y2;y3;y4;y5;y6;y7;y8;y10;y11;y1-NH3;y6-H2O;a2;b2;b3;b4;b4-H2O;b6;b7;b8	21373.7;21837.3;32163.8;25554.9;10625.6;32363.1;44656.7;65881.2;13169.7;8326.1;6790.2;8573.1;8351.6;12950.4;21096;23683.4;8146;15507.2;17379.6;14208	-9.560967E-05;-7.454843E-07;0.002872471;0.001625663;0.002101996;0.00273984;0.002725774;-0.001698205;0.0037446;0.003735157;2.765211E-05;0.01105912;-0.001309607;-0.0002914694;0.001069874;0.001213019;0.0001087822;0.006769278;0.005811285;0.009097741	-0.6499068;-0.002865078;6.786582;3.288846;3.460764;3.720479;3.149495;-1.757038;3.209768;2.882802;0.2125675;15.39404;-8.232498;-1.558063;3.564414;2.826254;0.2645562;9.834917;7.25164;9.778158	147.112899780273;260.196868896484;423.25732421875;494.295684814453;607.379272460938;736.42122771371;865.463834875468;966.515937329075;1166.62658691406;1295.66918945313;130.086227416992;718.40234375;159.077728271484;187.071624755859;300.154327392578;429.19677734375;411.187316894531;688.290283203125;801.375305175781;930.414611816406	20	0.1742913	0.2941177	None	Unknown		61.10229;5.001831;7.824654
wk1_s_trap_2	19176	8365	ADLEMQIESLTEELAYLK	18	0	Unmodified	_ADLEMQIESLTEELAYLK_			0	0	sp|P13645|K1C10_HUMAN;CON__P13645;tr|A0A1B0GVI3|A0A1B0GVI3_HUMAN;sp|Q6IFW6|K1C10_RAT;tr|A0A0G2K2V6|A0A0G2K2V6_RAT	3	HCD	FTMS	MULTI-MSMS	1	1	699.35377	2095.0395	0.29852	0.039360547	68.666	6.1353E-32	161.19	144.5	NaN	NaN	1	0	0	0	-1	0	0	0	0	y1;y2;y3;y4;y5;y6;y7;y8;y9;y10;y11;y12;y1-NH3;y6-H2O;y7-H2O;y8-H2O;y9-H2O;y10-H2O;y11-H2O;y12-H2O;y8(2+);a2;b2;b3;b4;b4-H2O;b5;b6;b6-H2O;b6-NH3;b7;b7-H2O;b7-NH3;b8;b8-H2O;b9;b9-H2O	642127.3;620308.1;919323.1;904337.7;758186.3;1061089;1220921;2049663;323748.7;724683.2;336596.3;104299.1;263346.4;62678;168061.3;66905.5;60391.1;152023.7;258339;153388.7;61771.4;218727.7;441456.6;600086.8;687959;123861;416855.2;889824.4;79161.7;108869.5;581776.2;47474.4;75142.6;172390.8;68980.4;190121.9;260270	-0.0001719036;-0.0002605642;-0.0002467002;-0.00113467;0.0006076162;-0.0005222048;6.641341E-05;-0.001091297;-0.002262257;-0.002550935;0.004231754;0.001495427;-0.0002775237;0.001476598;0.003204472;0.003430297;0.008270645;-0.001340989;-0.006770558;0.0187237;-0.0003506031;-0.0003635623;-0.0003372458;-0.001863073;-0.0006430328;-0.001813825;-0.002989758;-0.001475467;-0.003673339;-0.006840371;-0.0026924…	-1.168514;-1.001411;-0.5828568;-2.295516;1.000388;-0.7091084;0.07673713;-1.129105;-2.095458;-2.186579;3.266077;1.061523;-2.133378;2.055364;3.781298;3.616549;7.790886;-1.167477;-5.299148;13.46324;-0.7247444;-2.285451;-1.802763;-6.206988;-1.498217;-4.411169;-5.336553;-2.143644;-5.480222;-10.19008;-3.35978;-1.081417;-9.086339;3.66222;-1.162063;0.2537753;3.756458	147.112976074219;260.197128715186;423.260443389507;494.298445146959;607.380766841325;736.424489758467;865.466494236484;966.515330421388;1079.60056536138;1166.63288244971;1295.66869285677;1408.75549316406;130.086532592773;718.411926269531;847.452791491857;948.500244140625;1061.57946777344;1148.62110781725;1277.66913048243;1390.72770020837;483.761108398438;159.076782226563;187.071670532227;300.1572…	37	0.503994	0.2298137	None	Unknown		161.1893;16.68465;11.04441
wk1_s_trap_2	19255	8387	ADLEMQIESLTEELAYLK	18	0	Unmodified	_ADLEMQIESLTEELAYLK_			0	0	sp|P13645|K1C10_HUMAN;CON__P13645;tr|A0A1B0GVI3|A0A1B0GVI3_HUMAN;sp|Q6IFW6|K1C10_RAT;tr|A0A0G2K2V6|A0A0G2K2V6_RAT	3	HCD	FTMS	MULTI-MSMS	1	1	699.35377	2095.0395	0.29852	477.88238	69.002	2.4509E-24	151.04	132.51	NaN	NaN	1	0	0	0	-1	0	0	0	0	y1;y2;y3;y4;y5;y6;y7;y8;y9;y10;y11;y12;y1-NH3;y6-H2O;y7-NH3;y9-H2O;y10-H2O;y10-NH3;y11-H2O;y12-H2O;y12-NH3;y8(2+);a2;b2;b3;b4;b4-H2O;b5;b5-H2O;b6;b6-NH3;b7;b7-NH3;b8;b9;b9-H2O;b7(2+)	67922.1;80232.2;117087.7;123505.6;87544.2;119395.3;141684.4;258167.6;19676.8;102271.2;30545.1;23726.6;39004.1;17616.8;7609.6;11273.5;10983.8;16136.1;35660.6;10548.6;9677.9;8380.8;32597.4;47710.9;67808.1;69030.4;19771.2;49444.3;17098.2;97855.2;14084.7;82352.5;12039.2;12705.9;12141.9;21614.9;22261.3	8.74958E-05;1.036095E-05;0.001414688;0.0007059805;0.003485565;-0.00157705;0.001518901;0.00178344;0.01505115;0.007225801;0.003246876;0.01183958;0.0001192048;0.006176305;-0.01170964;0.009003066;-0.001937274;-0.0007097747;0.02439745;0.01314754;0.01156742;0.001358381;-2.78689E-05;0.0002883645;-0.001006187;0.001237471;0.0007191337;-0.00213842;-0.009028194;-0.002990387;-0.009281777;0.001965269;-0.00981…	0.5947534;0.03981966;3.34237;1.428253;5.738708;-2.141493;1.755012;1.845232;13.94163;6.193775;2.505944;8.404347;0.9163532;8.59722;-13.80119;8.480827;-1.686607;-0.6174077;19.09575;9.453673;8.311606;2.807969;-0.1751919;1.541471;-3.352208;2.883226;1.748923;-3.816968;-16.6499;-4.344599;-13.82699;2.452359;-12.51016;1.315752;16.36565;6.700481;-18.83154	147.112716674805;260.19685779005;423.258782001695;494.296604496586;607.377888892878;736.425544603673;865.46504174856;966.512455684313;1079.58325195313;1166.62310571335;1295.66967773438;1408.74514900733;130.086135864258;718.4072265625;848.451721191406;1061.57873535156;1148.62170410156;1149.6044921875;1277.63796247031;1390.73327636719;1391.71887207031;483.759399414063;159.076446533203;187.071044921…	37	0.3804219	0.3135593	None	Unknown		151.0435;18.53773;10.61467
wk1_s_trap_2	19170	8364	ADLEMQIESLTEELAYLK	18	0	Unmodified	_ADLEMQIESLTEELAYLK_			0	0	sp|P13645|K1C10_HUMAN;CON__P13645;tr|A0A1B0GVI3|A0A1B0GVI3_HUMAN;sp|Q6IFW6|K1C10_RAT;tr|A0A0G2K2V6|A0A0G2K2V6_RAT	2	HCD	FTMS	MULTI-MSMS	1	1	1048.527	2095.0395	0.54998	1.3168862	68.639	2.8489E-79	234.69	182.13	NaN	NaN	1	0	0	0	-1	0	0	0	0	y1;y2;y3;y4;y5;y6;y7;y8;y9;y10;y11;y12;y13;y14;y15;y1-NH3;y10-H2O;y11-H2O;y12-H2O;y13-NH3;y15-NH3;a2;b2;b3;b4;b4-H2O;b5;b5-H2O;b6;b6-NH3;b7;b7-H2O;b7-NH3;b8;b8-H2O;b8-NH3;b9;b9-H2O;b11	279419.6;389791.5;583862.5;603562.6;321381.6;296124.8;294101.6;854146;406748.1;1093754;1857775;1284916;527622;400232.8;20469.5;104928.6;31515.1;254397.9;68626.1;400288.4;14719.8;23603.3;134909.1;875700;1087777;272041.2;585128.9;195022.7;661036.4;177143.9;485126.8;52708.8;164150.1;118617.8;40339.9;69719.1;22521.3;50496.4;18768.3	0.0001637897;0.0003469228;0.0005482663;0.0009052623;0.0005663832;-0.0001048951;0.0007373122;0.001621438;0.005004464;0.001545239;0.001119593;0.002351313;0.003108626;7.673184E-05;-0.002967523;-4.864184E-05;0.01710569;0.002985964;0.02498378;-0.002581412;-0.0230469;1.790746E-05;1.370632E-05;7.92979E-05;0.0007545244;0.000638615;-0.001119014;-0.002774854;0.001057713;-0.009080215;0.002110234;0.000861833…	1.113363;1.333311;1.295343;1.831416;0.9325011;-0.1424384;0.8519253;1.677617;4.635509;1.324533;0.864102;1.669072;2.022775;0.04600628;-1.651467;-0.3739197;14.89261;2.337058;17.96462;-1.69853;-12.94846;0.1125715;0.07326789;0.2641895;1.75799;1.553102;-1.997384;-5.117479;1.536712;-13.52673;2.633254;1.100162;-16.1841;-1.032035;-3.614578;-15.29408;-0.5512384;3.424635;12.94867	147.112640380859;260.19652122819;423.259648423036;494.296405214788;607.380808074248;736.424072448785;865.465823337686;966.512617686386;1079.5932986402;1166.62878627548;1295.67180501788;1408.75463727775;1536.81245747601;1667.85597397666;1796.90161132813;130.086303710938;1148.60266113281;1277.65937396052;1390.72144012071;1519.7915984128;1779.89514160156;159.076400756836;187.071319580078;300.1553179…	39	0.5764855	0.2063492	None	Unknown		234.6878;52.5549;17.2115
wk1_s_trap_2	19249	8386	ADLEMQIESLTEELAYLK	18	0	Unmodified	_ADLEMQIESLTEELAYLK_			0	0	sp|P13645|K1C10_HUMAN;CON__P13645;tr|A0A1B0GVI3|A0A1B0GVI3_HUMAN;sp|Q6IFW6|K1C10_RAT;tr|A0A0G2K2V6|A0A0G2K2V6_RAT	2	HCD	FTMS	MULTI-MSMS	1	0	1048.527	2095.0395	0.54998	-0.30599495	68.975	4.9777E-24	178.15	151.05	NaN	NaN	1	0	0	0	-1	0	0	0	0	y1;y2;y3;y4;y5;y6;y7;y8;y9;y10;y11;y12;y13;y14;y1-NH3;y11-H2O;y13-NH3;b2;b3;b4;b4-H2O;b5;b5-H2O;b6;b6-H2O;b7;b7-NH3	28016.2;36640.2;57026.2;58627.8;27500.6;28695.1;35025.8;83696.4;27270.2;82548.5;198599.6;122050.2;51327.6;45425.4;10972;20326.5;24607.1;17189;84904.1;94150.4;27958.1;49960.2;15327.5;42299.4;11583.4;50329.3;20593.4	-0.000141386;2.977209E-05;0.0001564061;-0.0008157436;0.00533686;0.00856228;0.007149029;0.002058272;0.01260975;0.002401827;-0.00135951;0.006526558;0.008193055;0.03002007;-0.000109677;0.01587555;0.02912931;2.896511E-05;0.000263444;-0.0002823421;0.0002918876;-0.002369757;0.0006763962;-0.0006770116;0.007374025;0.004933177;-0.0134136	-0.9610714;0.1144214;0.3695272;-1.650307;8.786747;11.62697;8.260386;2.129587;11.68017;2.058777;-1.049268;4.63287;5.331218;17.99952;-0.8431091;12.42562;19.16705;0.1548346;0.8776928;-0.657836;0.7098657;-4.22989;1.24744;-0.9836029;11.00142;6.155882;-17.10115	147.112945556641;260.196838378906;423.260040283203;494.298126220703;607.376037597656;736.415405273438;865.459411621094;966.512180852288;1079.58569335938;1166.6279296875;1295.67428412037;1408.75046203257;1536.80737304688;1667.82603064253;130.086364746094;1277.646484375;1519.75988769531;187.071304321289;300.155133822795;429.198272705078;411.187133789063;560.240844726563;542.227233886719;688.2977294…	27	0.4811577	0.3176471	None	Unknown		178.1496;27.09808;19.74022
wk3_s_trap_1	17884	6909	ADLEMQIESLTEELAYLK	18	0	Unmodified	_ADLEMQIESLTEELAYLK_			0	0	sp|P13645|K1C10_HUMAN;CON__P13645;tr|A0A1B0GVI3|A0A1B0GVI3_HUMAN;sp|Q6IFW6|K1C10_RAT;tr|A0A0G2K2V6|A0A0G2K2V6_RAT	2	HCD	FTMS	MULTI-MSMS	1	1	1048.527	2095.0395	0.029114	480.92598	68.463	0.0017476	80.69	70.902	NaN	NaN	1	0	0	0	-1	0	0	0	0	y1;y2;y3;y4;y5;y10;y11;y12;y1-NH3;b2;b3;b4;b4-H2O;b5;b6	11179.5;11653.3;28368;17760.2;11131.6;14416.5;40146;35766.9;6895.5;8486.1;27702;32467.3;11507.9;16128.2;15402.5	-0.0006449261;-9.229822E-05;-0.0003318751;0.000954276;0.0008812934;-0.005898954;0.00495586;0.01844213;-0.001315121;-0.0005050925;-0.0001508289;0.002098029;0.00203139;0.000498895;0.00762377	-4.383869;-0.3547244;-0.7840919;1.930575;1.450974;-5.056378;3.824946;13.09124;-10.10951;-2.699992;-0.5025024;4.888278;4.940325;0.8905055;11.0764	147.11344909668;260.196960449219;423.260528564453;494.296356201172;607.380493164063;1166.63623046875;1295.66796875;1408.73854646259;130.08757019043;187.071838378906;300.155548095703;429.195892333984;411.185394287109;560.237976074219;688.289428710938	15	0.1985052	0.2631579	None	Unknown		80.69009;9.787848;8.729305
wk3_s_trap_1	17979	6956	ADLEMQIESLTEELAYLK	18	0	Unmodified	_ADLEMQIESLTEELAYLK_			0	0	sp|P13645|K1C10_HUMAN;CON__P13645;tr|A0A1B0GVI3|A0A1B0GVI3_HUMAN;sp|Q6IFW6|K1C10_RAT;tr|A0A0G2K2V6|A0A0G2K2V6_RAT	2	HCD	FTMS	MULTI-MSMS	1	1	1048.527	2095.0395	0.029114	0.36225021	68.801	1.0041E-41	189.5	149.43	NaN	NaN	1	0	0	0	-1	0	0	0	0	y1;y2;y3;y4;y5;y6;y7;y8;y9;y10;y11;y12;y13;y14;y1-NH3;y11-H2O;y12-NH3;y13-H2O;a2;b2;b3;b4;b4-H2O;b5;b5-H2O;b6;b6-H2O;b6-NH3;b7;b7-H2O;b8	177067.7;244619.2;352034.8;342773.3;215724.2;198170.9;143869.1;468439.7;231205.9;594529.1;1136826;736949.8;339585.3;210325.5;66535.1;149250.3;16191.3;122884.2;24362;103041.9;532952.9;645655.9;167823;339020.2;115898.1;421747.5;52798.8;86658.9;221000.5;44943.5;55640.4	-8.035088E-05;-0.0001685642;0.0002385862;0.0001249014;-0.0001063365;-0.0006086588;-0.0005986444;0.0004679452;-0.0007249248;0.0002324516;-0.0009560342;0.001673845;-0.001479017;0.003225547;0.00018024;-0.001107172;-0.006743128;0.01398892;0.0002773069;-1.552467E-06;-9.195371E-05;-3.634161E-05;6.298047E-05;-0.001677394;-0.00607817;-0.0005591545;0.009144044;-0.009922072;-0.004405962;-0.007744124;-0.006…	-0.5461852;-0.6478328;0.5636872;0.2526848;-0.1750737;-0.8265052;-0.6917009;0.4841578;-0.6714759;0.1992505;-0.7378664;1.188173;-0.9623901;1.933952;1.385544;-0.86656;-4.845116;9.210563;1.743234;-0.008298798;-0.3063536;-0.08467329;0.1531673;-2.994063;-11.2095;-0.8123732;13.64218;-14.78082;-5.497931;-9.885548;-7.408903	147.112884521484;260.197036715183;423.259958103086;494.297185575732;607.381480794019;736.424576212457;865.467159294357;966.513771178848;1079.59902802921;1166.63009906267;1295.67388064471;1408.7553147455;1536.81704511973;1667.85282516141;130.086074829102;1277.66346709626;1391.73718261719;1518.79101249623;159.076141357422;187.071334838867;300.155489220515;429.19802670461;411.187362696228;560.240152…	31	0.5381749	0.1856287	None	Unknown		189.5005;40.06611;21.3007
wk3_s_trap_1	18073	7000	ADLEMQIESLTEELAYLK	18	0	Unmodified	_ADLEMQIESLTEELAYLK_			0	0	sp|P13645|K1C10_HUMAN;CON__P13645;tr|A0A1B0GVI3|A0A1B0GVI3_HUMAN;sp|Q6IFW6|K1C10_RAT;tr|A0A0G2K2V6|A0A0G2K2V6_RAT	2	HCD	FTMS	MULTI-MSMS	1	1	1048.527	2095.0395	0.029114	0.93503178	69.137	4.72E-07	112.44	99.67	NaN	NaN	1	0	0	0	-1	0	0	0	0	y1;y2;y3;y4;y5;y6;y7;y8;y9;y10;y11;y12;y11-H2O;b3;b4;b4-H2O;b5;b5-H2O;b6;b7;b7-NH3	17538.7;15402;25114;42725.2;15411.9;14757.8;8722.2;45964.9;11333.3;45427.1;57180.1;51839.5;10950.6;64900.2;54965.3;13925.1;20684.9;9882.3;35309.5;11923.6;9492.9	0.0001332722;-0.0002754037;0.0002784764;0.0009979904;-0.001377007;0.004289819;0.000191021;0.01419148;0.02054431;-0.001260283;-0.005664257;-0.0003356278;0.008063049;-0.0002118641;-0.0003128597;-0.0003794991;0.001048211;-0.008234737;0.007735475;0.002820563;-0.009812524	0.905919;-1.058442;0.6579324;2.019012;-2.267116;5.825237;0.2207145;14.68338;19.02995;-1.080275;-4.371653;-0.2382439;6.310822;-0.7058474;-0.7289397;-0.9229337;1.871013;-15.18662;11.2387;3.519639;-12.51016	147.112670898438;260.197143554688;423.259918212891;494.296312486756;607.382751464844;736.419677734375;865.466369628906;966.500047639697;1079.57775878906;1166.63159179688;1295.67858886719;1408.75732421875;1277.654296875;300.155609130859;429.198303222656;411.187805175781;560.237426757813;542.236145019531;688.2893170056;801.378295898438;784.364379882813	21	0.3069516	0.3134328	None	Unknown		112.4374;12.76725;12.98038
wk3_s_trap_1	17887	6911	ADLEMQIESLTEELAYLK	18	0	Unmodified	_ADLEMQIESLTEELAYLK_			0	0	sp|P13645|K1C10_HUMAN;CON__P13645;tr|A0A1B0GVI3|A0A1B0GVI3_HUMAN;sp|Q6IFW6|K1C10_RAT;tr|A0A0G2K2V6|A0A0G2K2V6_RAT	3	HCD	FTMS	MULTI-MSMS	1	1	699.35377	2095.0395	-0.27967	477.73919	68.472	4.2908E-05	68.567	58.371	NaN	NaN	1	0	0	0	-1	0	0	0	0	y1;y2;y3;y4;y5;y6;y7;y8;y9;y10;y11;y1-NH3;y10-H2O;y11-H2O;a2;b2;b3;b4;b4-H2O;b5;b6;b7;b9	39750.1;36477.1;53502.3;44789.2;44795.6;59972.8;67798.2;112234.6;9317.1;27928.7;9085.5;23119.4;12977.3;8973;17760.4;25618.7;15291.8;22686.8;14470.8;16927.7;34906.9;30356.4;8549	-6.509209E-05;-0.0002754037;3.949691E-05;0.001954264;0.001827117;-0.003208348;0.002908434;0.003278198;0.003454471;-0.008462431;0.007763478;-0.0002622649;-0.003768328;0.02002594;-0.0001041628;-4.732883E-05;3.227657E-05;-0.001106317;0.000841204;-0.0004776675;0.0005373206;0.003379059;0.004444022	-0.4424636;-1.058442;0.09331592;3.953636;3.008196;-4.35664;3.36055;3.391786;3.199785;-7.253685;5.991886;-2.01608;-3.280734;15.67414;-0.6547971;-0.2529988;0.1075329;-2.577631;2.045796;-0.8526139;0.7806528;4.216563;4.367798	147.112869262695;260.197143554688;423.26015719239;494.295356213396;607.379547340634;736.427175901776;865.463652215571;966.510960925467;1079.59484863281;1166.63879394531;1295.66516113281;130.086517333984;1148.62353515625;1277.64233398438;159.076522827148;187.071380615234;300.155364990234;429.199096679688;411.186584472656;560.238952636719;688.296515159951;801.37773740158;1017.45129394531	23	0.1731921	0.2421053	None	Unknown		68.56718;10.19649;9.912692
wk3_s_trap_1	17983	6959	ADLEMQIESLTEELAYLK	18	0	Unmodified	_ADLEMQIESLTEELAYLK_			0	0	sp|P13645|K1C10_HUMAN;CON__P13645;tr|A0A1B0GVI3|A0A1B0GVI3_HUMAN;sp|Q6IFW6|K1C10_RAT;tr|A0A0G2K2V6|A0A0G2K2V6_RAT	3	HCD	FTMS	MULTI-MSMS	1	1	699.35377	2095.0395	-0.27967	0.7553375	68.81	4.2034E-42	157.74	141.8	NaN	NaN	1	0	0	0	-1	0	0	0	0	y1;y2;y3;y4;y5;y6;y7;y8;y9;y10;y11;y1-NH3;y2-NH3;y6-H2O;y7-H2O;y8-H2O;y8-NH3;y10-H2O;y11-H2O;y11-NH3;y8(2+);a2;b2;b3;b4;b4-H2O;b5;b6;b6-H2O;b7;b7-H2O;b8;b8-NH3;b9;b9-H2O;b7(2+)	449030.3;408831.4;723689.2;601450.4;450054.1;759425.7;890360.9;1409048;172932.6;460141.9;134238.9;197184.9;21151.7;44274.7;74560;47684;24138.9;89767.1;90260.3;74625.2;51337;195993.9;268729.7;399523.5;426013.7;138289.1;311788.1;583821.1;50442.2;414492.9;85249.8;133120.7;22666;118506.5;116257.7;137027.9	7.223701E-05;8.236105E-07;3.159949E-05;-0.0006326014;0.0004937447;0.0008673085;0.0005562113;0.001014903;0.009096249;-0.001493435;0.002270314;-0.0001249358;-0.001616986;-0.002368617;0.002188322;0.009167601;0.003192952;0.001050435;0.002691956;-0.001451639;-0.001113543;1.790746E-05;1.370632E-05;-0.0006988077;0.0005850202;-0.0001353585;-0.0006718275;0.0003792582;-0.001048827;-0.001461767;0.005361459;…	0.4910317;0.003165336;0.07465737;-1.279798;0.8129078;1.177731;0.6426727;1.050066;8.425657;-1.280125;1.752231;-0.9604064;-6.649557;-3.297;2.582231;9.665423;3.362827;0.9145198;2.106943;-1.135293;-2.30184;0.1125715;0.07326789;-2.328148;1.363056;-0.3291891;-1.19918;0.5510098;-1.564742;-1.824056;6.844137;2.485856;-4.739211;7.531249;11.27442;-19.3531	147.112731933594;260.19686732739;423.260165089809;494.297943078512;607.380880712814;736.423100245215;865.466004438562;966.513224221226;1079.58920685543;1166.63182494896;1295.67065429688;130.086380004883;243.171936035156;718.415771484375;847.453807641886;948.494506835938;949.484497070313;1148.61871639347;1277.65966796875;1278.64782714844;483.761871337891;159.076400756836;187.071319580078;300.15609…	36	0.477124	0.225	None	Unknown		157.741;15.94238;12.06822
wk3_s_trap_1	18076	7001	ADLEMQIESLTEELAYLK	18	0	Unmodified	_ADLEMQIESLTEELAYLK_			0	0	sp|P13645|K1C10_HUMAN;CON__P13645;tr|A0A1B0GVI3|A0A1B0GVI3_HUMAN;sp|Q6IFW6|K1C10_RAT;tr|A0A0G2K2V6|A0A0G2K2V6_RAT	3	HCD	FTMS	MULTI-MSMS	1	1	699.35377	2095.0395	-0.27967	-0.8198118	69.148	3.7854E-05	69.737	59.988	NaN	NaN	1	0	0	0	-1	0	0	0	0	y1;y2;y3;y4;y5;y6;y7;y8;y9;y10;y11;y1-NH3;y7-H2O;y10-H2O;y11-H2O;a2;b2;b3;b4;b4-H2O;b5;b6;b7	40274.7;37056.8;71572.9;70455.6;47472.5;73768.3;80830.7;141747.7;16655.6;34083.4;25462.7;16082.7;8870.1;9098.7;22575.3;15967.7;26551.8;26365.7;47872.7;11185.2;33595.4;51873.5;19197.8	8.74958E-05;-0.000611097;-0.0005170399;-0.00155546;0.001240137;0.001998187;-0.00210087;0.0007987309;0.001379276;-0.003823759;0.006373427;-0.0003233;-0.002255989;0.007218;0.0186462;0.000124719;-0.0001541404;-0.0002118641;0.0009125069;-0.000532087;-0.005819176;-0.000310391;7.398053E-05	0.5947534;-2.348589;-1.221564;-3.146801;2.04178;2.713372;-2.427436;0.8264043;1.277584;-3.277599;4.919033;-2.485268;-2.662066;6.284103;14.59421;0.78402;-0.823965;-0.7058474;2.126079;-1.294024;-10.38685;-0.4509548;0.0923163	147.112716674805;260.197479248047;423.260713729236;494.298865937344;607.380134320942;736.421969366765;865.468661519831;966.513440393128;1079.59692382813;1166.63415527344;1295.66655118355;130.086578369141;847.458251953125;1148.61254882813;1277.64371372353;159.076293945313;187.071487426758;300.155609130859;429.197077856037;411.187957763672;560.244294145155;688.297362871608;801.381042480469	23	0.2296666	0.2395833	None	Unknown		69.73717;9.749169;9.405545
wk3_s_trap_2	17869	6838	ADLEMQIESLTEELAYLK	18	0	Unmodified	_ADLEMQIESLTEELAYLK_			0	0	sp|P13645|K1C10_HUMAN;CON__P13645;tr|A0A1B0GVI3|A0A1B0GVI3_HUMAN;sp|Q6IFW6|K1C10_RAT;tr|A0A0G2K2V6|A0A0G2K2V6_RAT	3	HCD	FTMS	MULTI-MSMS	1	1	699.35377	2095.0395	-0.54739	479.45753	68.345	0.0024473	48.288	38.727	NaN	NaN	1	0	0	0	-1	0	0	0	0	y1;y2;y3;y4;y5;y6;y7;y8;y10;y1-NH3;y10-NH3;a2;b2;b3;b4;b5;b6;b7	17914.3;17561.8;32395;20945.2;18036.4;35171.8;32998.3;61054.1;14459.7;12942.6;8355.1;9142.5;10770.9;18241.9;18443;9685.5;22666.8;9365.9	-0.0007059613;-0.0005500619;-0.000850674;-0.00225007;-0.0002173394;-0.001308938;0.00480639;0.0008958128;0.003256319;-0.0001859709;-0.01279474;-0.0002567507;-0.000321987;-0.0003949695;-0.000648553;-0.003773566;0.001384571;-0.005419184	-4.798752;-2.114017;-2.009809;-4.552037;-0.35783;-1.777421;5.553555;0.9268498;2.791225;-1.429595;-11.12957;-1.614006;-1.721196;-1.315882;-1.511079;-6.735597;2.011594;-6.762259	147.113510131836;260.197418212891;423.261047363281;494.299560546875;607.381591796875;736.425276491885;865.461754260368;966.51334331125;1166.62707519531;130.086441040039;1149.61657714844;159.076675415039;187.071655273438;300.155792236328;429.198638916016;560.242248535156;688.295667909213;801.386535644531	18	0.1447542	0.28125	None	Unknown		48.2881;9.561436;7.131704
wk3_s_trap_2	17953	6870	ADLEMQIESLTEELAYLK	18	0	Unmodified	_ADLEMQIESLTEELAYLK_			0	0	sp|P13645|K1C10_HUMAN;CON__P13645;tr|A0A1B0GVI3|A0A1B0GVI3_HUMAN;sp|Q6IFW6|K1C10_RAT;tr|A0A0G2K2V6|A0A0G2K2V6_RAT	3	HCD	FTMS	MULTI-MSMS	1	1	699.35377	2095.0395	-0.54739	-0.24703024	68.678	4.3009E-64	174.52	160.27	NaN	NaN	1	0	0	0	-1	0	0	0	0	y1;y2;y3;y4;y5;y6;y7;y8;y9;y10;y11;y1-NH3;y6-H2O;y7-H2O;y8-H2O;y9-H2O;y10-H2O;y10-NH3;y11-H2O;a2;b2;b3;b4;b4-H2O;b5;b5-H2O;b6;b6-H2O;b7;b7-H2O;b7-NH3;b8;b9;b9-H2O	503317.1;469267.5;664785.6;574893.4;459460.6;713923.8;885936.4;1428721;181013.9;496839.1;258785.2;198101.3;64786.2;113051;87719.3;64071.1;120593.3;62111.6;181421.9;183236.9;264575.1;473441.1;456274.8;121862.8;327573.3;115372;571828.3;102708.6;407690.9;28802.5;72960.6;109186.1;151312.5;191341.9	-4.983331E-05;0.0001015078;-0.0002606209;-0.0001186936;-0.0006616023;0.000383972;0.0012585;0.001129311;0.001708506;-0.0009565146;-0.003656376;-0.0001401946;0.003551793;-0.0004920874;0.004516231;0.01951564;-0.003280047;-0.002052548;0.01691507;-0.0002109744;-0.0001541404;-0.00131012;-0.0004755735;0.0009435331;-0.003163636;-0.005168864;0.0001677205;0.004263952;0.001175089;-0.00627928;-0.002366234;-0…	-0.338742;0.3901193;-0.6157459;-0.2401258;-1.089269;0.521401;1.454131;1.168439;1.582541;-0.8198945;-2.821982;-1.077704;4.943965;-0.580664;4.761449;18.38378;-2.855634;-1.785436;13.23925;-1.326244;-0.823965;-4.364787;-1.10805;2.29466;-5.646913;-9.532549;0.2436746;6.361428;1.466332;-8.015657;-3.016783;-2.635868;7.217223;10.21355	147.112854003906;260.196766643218;423.260457310208;494.297429170671;607.382036059807;736.423583581724;865.465302150221;966.513109812878;1079.59659459879;1166.63128802887;1295.67658098698;130.086395263672;718.409851074219;847.456488051041;948.499158206713;1061.5682227768;1148.623046875;1149.60583496094;1277.64544485092;159.076629638672;187.071487426758;300.156707386859;429.198465936512;411.1864821…	34	0.5009266	0.2251656	None	Unknown		174.5237;14.2543;13.63644
wk3_s_trap_2	18044	6908	ADLEMQIESLTEELAYLK	18	0	Unmodified	_ADLEMQIESLTEELAYLK_			0	0	sp|P13645|K1C10_HUMAN;CON__P13645;tr|A0A1B0GVI3|A0A1B0GVI3_HUMAN;sp|Q6IFW6|K1C10_RAT;tr|A0A0G2K2V6|A0A0G2K2V6_RAT	3	HCD	FTMS	MULTI-MSMS	2	0	699.35377	2095.0395	-0.54739	0.039360547	69.021	1.72E-05	74.519	60.478	NaN	NaN	1	0	0	0	-1	0	0	0	0	y1;y2;y3;y4;y5;y6;y7;y8;y9;y10;y11;y12;y1-NH3;y10-NH3;a2;b2;b3;b4;b4-H2O;b5;b6;b7	38867.2;40672.5;60299.1;42740.5;49426.7;61322.4;74853.7;122411.8;20207.2;56123.2;11186.7;10140.8;16316.5;7777.7;17076.8;30781.3;30824.7;35953.3;9463.3;19033.8;48362.3;33837.1	-0.000141386;-0.001099378;0.0003404605;0.000954276;0.001505911;-0.0002509381;0.004153318;-0.0008739095;0.002053184;0.006664356;0.007153126;0.0205384;-0.0008268401;-0.008766416;-0.0004856326;-0.0004287986;-0.0001813465;-0.0008926936;7.826459E-05;-0.002125617;0.001575408;-0.003071341	-0.9610714;-4.225161;0.8043771;1.930575;2.479356;-0.340752;4.798959;-0.9041861;1.901807;5.712516;5.520811;14.5793;-6.35605;-7.625539;-3.052816;-2.292161;-0.6041749;-2.079907;0.190338;-3.794114;2.288854;-3.832545	147.112945556641;260.197967529297;423.25985622877;494.296356201172;607.379868546624;736.42421849176;865.462407331803;966.515113033499;1079.5962499206;1166.62366715788;1295.66577148438;1408.73645019531;130.08708190918;1149.61254882813;159.076904296875;187.071762084961;300.155578613281;429.198883056641;411.187347412109;560.240600585938;688.295477072887;801.384187802268	22	0.2857001	0.2391304	None	Unknown		74.5186;14.04095;10.28114
wk3_s_trap_2	17954	6871	ADLEMQIESLTEELAYLK	18	0	Unmodified	_ADLEMQIESLTEELAYLK_			0	0	sp|P13645|K1C10_HUMAN;CON__P13645;tr|A0A1B0GVI3|A0A1B0GVI3_HUMAN;sp|Q6IFW6|K1C10_RAT;tr|A0A0G2K2V6|A0A0G2K2V6_RAT	2	HCD	FTMS	MULTI-MSMS	2	1	1048.527	2095.0395	0.10478	-0.40145854	68.679	1.0764E-51	192.14	164.47	NaN	NaN	1	0	0	0	-1	0	0	0	0	y1;y2;y3;y4;y5;y6;y7;y8;y9;y10;y11;y12;y13;y14;y1-NH3;y7-H2O;y10-H2O;y11-H2O;y11-NH3;y13-NH3;a2;b2;b3;b4;b4-H2O;b5;b5-H2O;b6;b6-H2O;b6-NH3;b7;b7-H2O;b7-NH3;b8;b8-NH3;b9;b9-H2O	178919.9;224758.8;340098.5;322671.5;218299;174303.5;150251.9;420440.6;218626.3;574052.8;970296.5;688177.6;251425.4;153018.4;66299;13471;13673.5;99372;67235.6;77787.9;17074.2;95978.3;472342.6;628107;145006.6;291728.4;101036.6;362383.8;43112.3;104626.6;245439;32423.3;91303.5;49136.6;26536.7;40462.6;26481	-4.056939E-06;-0.0001021674;0.0002065601;4.917026E-05;0.0002921547;0.001141295;0.003079033;0.0009922953;0.001782945;-0.0008849301;0.001499187;0.0005108675;0.00165909;-0.001609014;-1.812426E-05;-0.001523568;0.01075804;0.005377502;-0.02452293;-0.01274081;-0.0002567507;-0.0001388816;-2.234733E-05;0.0007065135;0.000835295;-0.001597123;-0.001364504;0.0003130276;0.009083009;-0.007683673;-9.021559E-05;-…	-0.02757706;-0.3926539;0.4880219;0.09947508;0.4810072;1.549782;3.55767;1.026675;1.651492;-0.7585346;1.157073;0.3626372;1.079565;-0.9647193;-0.1393249;-1.79781;9.366145;4.208878;-19.17845;-8.383206;-1.614006;-0.7423984;-0.07445253;1.646128;2.031425;-2.850784;-2.516471;0.4547858;13.55112;-11.44633;-0.1125751;-4.509593;-18.41934;-7.277706;-10.75311;3.653291;8.837931	147.112808227539;260.196970318353;423.259990129176;494.297261306842;607.381082302792;736.422826258945;865.463481616607;966.513246828654;1079.59652015963;1166.63121644445;1295.67142542397;1408.75647772339;1536.81390701225;1667.85765972298;130.086273193359;847.45751953125;1148.60900878906;1277.65698242188;1278.6708984375;1519.8017578125;159.076675415039;187.071472167969;300.15541961413;429.19728384…	37	0.5429055	0.2215569	None	Unknown		192.1434;27.67246;21.75867
wk3_s_trap_2	18043	6907	ADLEMQIESLTEELAYLK	18	0	Unmodified	_ADLEMQIESLTEELAYLK_			0	0	sp|P13645|K1C10_HUMAN;CON__P13645;tr|A0A1B0GVI3|A0A1B0GVI3_HUMAN;sp|Q6IFW6|K1C10_RAT;tr|A0A0G2K2V6|A0A0G2K2V6_RAT	2	HCD	FTMS	MULTI-MSMS	1	1	1048.527	2095.0395	0.10478	-0.11506776	69.02	8.1223E-07	98.531	76.658	NaN	NaN	1	0	0	0	-1	0	0	0	0	y1;y2;y3;y4;y5;y6;y7;y8;y9;y10;y11;y12;b2;b3;b4;b4-H2O;b5;b6;b6-NH3	22959.2;17558.3;34702.1;39579.8;29966.6;21944.2;18903.5;43043.5;36497.1;41630.4;123159.3;36127.5;7538.8;54684.4;58552.3;8953.5;35298.1;36510.8;10597.1	-0.0004465618;-0.0009162728;0.002567295;6.511937E-05;0.00270106;0.003984644;0.005134868;0.005076831;0.003307962;-0.007119657;-0.000558454;-0.003143245;-0.00154269;-0.0001813465;0.0003308934;-0.001050886;-0.003674086;-0.002614808;-0.004276894	-3.035497;-3.521447;6.06556;0.1317413;4.447078;5.41083;5.933099;5.25275;3.064077;-6.102716;-0.4310145;-2.231214;-8.246467;-0.6041749;0.7709581;-2.555728;-6.558033;-3.798939;-6.371302	147.113250732422;260.197784423828;423.257629394531;494.297245357733;607.378673397404;736.419982910156;865.46142578125;966.509162293181;1079.59499514245;1166.63745117188;1295.67348306451;1408.76013183594;187.072875976563;300.155578613281;429.197659469586;411.1884765625;560.242149055321;688.29966728855;671.274780273438	19	0.361581	0.2794118	None	Unknown		98.53084;21.87294;21.55742
wk5_s_trap_1	17222	5965	ADLEMQIESLTEELAYLK	18	0	Unmodified	_ADLEMQIESLTEELAYLK_			0	0	sp|P13645|K1C10_HUMAN;CON__P13645;tr|A0A1B0GVI3|A0A1B0GVI3_HUMAN;sp|Q6IFW6|K1C10_RAT;tr|A0A0G2K2V6|A0A0G2K2V6_RAT	3	HCD	FTMS	MULTI-MSMS	1	1	699.35377	2095.0395	-0.36401	479.17114	68.486	4.5108E-14	101.05	93.516	NaN	NaN	1	0	0	0	-1	0	0	0	0	y1;y2;y3;y4;y5;y6;y7;y8;y9;y10;y11;y1-NH3;y7-H2O;y8-H2O;y9-H2O;y10-H2O;y11-H2O;y8(2+);a2;b2;b3;b4;b4-H2O;b5;b5-H2O;b6;b7	50075.5;43458;88655.6;81355.3;58919.2;77581.9;86239.1;166023;10978.9;31632.9;27931.5;22493.9;9641.3;8143.2;8145.9;12129.9;21948.6;7854.7;18531;40148.7;40048.9;62555.7;14698.7;29974.7;11419.1;61218.9;50140	-0.0003244915;-0.0001228158;-0.0003087639;-0.001263952;-0.0003500657;0.001030934;-0.002744115;-0.001355586;0.007360721;-0.01200247;0.003759721;-0.0002317473;0.01397936;0.003186157;0.01315346;0.002457258;0.01419755;-0.003402361;-0.0004398562;0.0004562112;-0.001066356;-0.0008717514;-0.0008677804;-0.002064581;-0.008906123;9.567748E-05;-0.000301483	-2.205728;-0.4720108;-0.729489;-2.557062;-0.5763521;1.399921;-3.170668;-1.40255;6.818065;-10.28805;2.90176;-1.781486;16.49595;3.359151;12.39052;2.139318;11.11226;-7.033098;-2.765055;2.438708;-3.552668;-2.031113;-2.110421;-3.68517;-16.42479;0.1390061;-0.3762041	147.113128662109;260.196990966797;423.260505453192;494.2985744294;607.381724523215;736.422936619594;865.469304765273;966.515594710157;1079.59094238281;1166.64233398438;1295.66916488968;130.086486816406;847.442016601563;948.50048828125;1061.57458496094;1148.61730957031;1277.64816237182;483.76416015625;159.076858520508;187.070877075195;300.156463623047;429.198862114404;411.188293457031;560.24053955…	27	0.188823	0.2432432	None	Unknown		101.055;7.539154;6.11635
wk5_s_trap_1	17305	5995	ADLEMQIESLTEELAYLK	18	0	Unmodified	_ADLEMQIESLTEELAYLK_			0	0	sp|P13645|K1C10_HUMAN;CON__P13645;tr|A0A1B0GVI3|A0A1B0GVI3_HUMAN;sp|Q6IFW6|K1C10_RAT;tr|A0A0G2K2V6|A0A0G2K2V6_RAT	3	HCD	FTMS	MULTI-MSMS	1	1	699.35377	2095.0395	-0.36401	1.0417283	68.821	1.1847E-76	192.96	178.71	NaN	NaN	1	0	0	0	-1	0	0	0	0	y1;y2;y3;y4;y5;y6;y7;y8;y9;y10;y11;y12;y1-NH3;y6-H2O;y7-H2O;y8-H2O;y9-H2O;y10-H2O;y10-NH3;y11-H2O;y11-NH3;y12-H2O;y12-NH3;y8(2+);a2;b2;b3;b4;b4-H2O;b5;b5-H2O;b6;b6-H2O;b6-NH3;b7;b7-H2O;b7-NH3;b8;b8-NH3;b9;b9-H2O;b15(2+)	197721.4;195024.3;326125.1;357963.4;236282.9;365566.5;418027.1;663543.6;54449.8;244903;123427.9;21248.3;93252.5;42036;56943;67114.5;20739.8;55723.8;29854.9;45154.6;47197.8;25793.8;20113.4;31815.9;78716.2;129379.5;215833.2;221852.7;66264.5;141427.8;52877.9;270915.5;26506.8;31629.7;218005.4;17975.7;58496.9;67798.2;12217.7;50801.9;64204.1;10796.8	4.171943E-05;0.0001548773;-0.0002223149;0.0006101325;-0.000464574;0.0008368049;0.0009894999;0.0005918122;-0.004113888;-0.0001982912;-0.002883369;0.02542121;-0.0002317473;0.001265093;0.001100696;0.006756292;-0.0001522069;0.003922102;-0.0002214935;0.01319;-0.01868091;0.01705379;0.009492224;0.001541487;-1.261011E-05;0.0001052591;-0.00146747;-0.0004225559;0.001355731;-0.001917697;-0.008887804;-0.0001…	0.2835881;0.5952317;-0.5252437;1.234345;-0.7648797;1.13631;1.143315;0.6123165;-3.810558;-0.1699691;-2.225379;18.04546;-1.781486;1.760957;1.298826;7.123157;-0.1433766;3.414633;-0.1926693;10.32365;-14.6097;12.26248;6.820494;3.186475;-0.07927079;0.5626683;-4.889012;-0.9845234;3.297123;-3.42299;-16.391;-0.290363;1.622299;-19.91875;1.796607;-2.639681;-14.96509;-6.835403;-5.273783;8.350965;3.271497;13.…	147.112762451172;260.196713273666;423.26041900416;494.29670034459;607.381839031518;736.423130748756;865.465571150035;966.513647311764;1079.60241699219;1166.63052980547;1295.67580797959;1408.73156738281;130.086486816406;718.412137774281;847.454895267447;948.496918145641;1061.587890625;1148.61584472656;1149.60400390625;1277.64916992188;1278.66505642291;1390.72937011719;1391.72094726563;483.75921630…	42	0.405863	0.2413793	None	Unknown		192.9646;14.2543;12.30303
wk5_s_trap_1	17292	5990	ADLEMQIESLTEELAYLK	18	0	Unmodified	_ADLEMQIESLTEELAYLK_			0	0	sp|P13645|K1C10_HUMAN;CON__P13645;tr|A0A1B0GVI3|A0A1B0GVI3_HUMAN;sp|Q6IFW6|K1C10_RAT;tr|A0A0G2K2V6|A0A0G2K2V6_RAT	2	HCD	FTMS	MULTI-MSMS	1	1	1048.527	2095.0395	0.22048	0.93503178	68.77	8.9257E-50	200.13	149.92	NaN	NaN	1	0	0	0	-1	0	0	0	0	y1;y2;y3;y4;y5;y6;y7;y8;y9;y10;y11;y12;y13;y14;y15;y1-NH3;y11-H2O;y11-NH3;y13-NH3;a2;b2;b3;b4;b4-H2O;b5;b5-H2O;b6;b6-H2O;b6-NH3;b7;b7-H2O;b7-NH3;b8;b8-NH3	88789.5;109166.4;210693.8;199731.4;138087;87370.6;95440.2;269483.9;137400;348345.3;563484.5;358125.4;168290.2;61911.2;17933.2;34003.6;55529.7;34898.4;91767.5;10086.8;47613.7;285141.1;392846.9;72624.9;193835.8;67123.1;195820.5;28100;60893.6;122838.5;20759.4;45907.1;42137.6;15961.3	1.120185E-05;0.0002433951;-2.983657E-06;-0.0002572013;0.001390829;0.002796019;0.00575518;0.001856059;-0.0002639149;0.002648879;0.0003260148;0.001662801;0.0004935694;-0.005277417;0.03365357;-0.0002164885;-0.002679138;0.007703634;-0.004195751;0.001772668;-6.258762E-05;0.0004331533;0.0001794336;0.0008670582;-0.002249984;-0.003250319;0.001352419;0.002735353;-0.004704141;-0.001500842;-0.0005419753;-0.…	0.07614464;0.9354278;-0.007049226;-0.5203369;2.289883;3.796767;6.649845;1.920368;-0.2444565;2.270544;0.2516182;1.180334;0.3211638;-3.164182;18.72905;-1.664189;-2.096902;6.024872;-2.760738;11.14363;-0.3345654;1.443099;0.4180673;2.108673;-4.016102;-5.994342;1.96488;4.080888;-7.007768;-1.872816;-0.69185;-11.92608;-1.523004;-4.27146	147.11279296875;260.196624755859;423.260199672957;494.297567678354;607.379983628356;736.421171534232;865.460805470033;966.512383064912;1079.5985670193;1166.62768263504;1295.67259859566;1408.75532578968;1536.81507253287;1667.861328125;1796.86499023438;130.086471557617;1277.6650390625;1278.638671875;1519.79321275137;159.074645996094;187.071395874023;300.154964113535;429.197810929446;411.18655861853…	34	0.5457456	0.2297297	None	Unknown		200.1268;50.20741;26.96932
wk5_s_trap_1	17367	6007	ADLEMQIESLTEELAYLK	18	0	Unmodified	_ADLEMQIESLTEELAYLK_			0	0	sp|P13645|K1C10_HUMAN;CON__P13645;tr|A0A1B0GVI3|A0A1B0GVI3_HUMAN;sp|Q6IFW6|K1C10_RAT;tr|A0A0G2K2V6|A0A0G2K2V6_RAT	2	HCD	FTMS	MULTI-MSMS	1	1	1048.527	2095.0395	0.22048	-0.49692214	69.106	0.011215	72.29	63.561	NaN	NaN	1	0	0	0	-1	0	0	0	0	y1;y2;y3;y4;y5;y8;y10;y11;b3;b4;b4-H2O;b5;b6;b6-NH3	12065.6;12575.3;20679.5;23747.4;13938.2;20652.5;45190;43099.5;20403.6;33650.8;13881.3;14124.8;12022;14221	-0.0004770794;-0.001404554;3.433579E-05;0.0002523716;0.004238227;0.008684925;0.01759759;-0.002612499;-8.979375E-05;-0.002479608;-0.0009898506;-0.000660773;0.004388907;0.002864219	-3.242939;-5.398015;0.08112217;0.5105667;6.977916;8.985903;15.08435;-2.016322;-0.2991574;-5.777272;-2.407292;-1.179448;6.376512;4.266881	147.11328125;260.198272705078;423.260162353516;494.297058105469;607.377136230469;966.505554199219;1166.61273392222;1295.67553710938;300.155487060547;429.200469970703;411.188415527344;560.239135742188;688.292663574219;671.267639160156	14	0.2504512	0.3181818	None	Unknown		72.29047;8.729305;12.62652
wk5_s_trap_2	17126	5868	ADLEMQIESLTEELAYLK	18	0	Unmodified	_ADLEMQIESLTEELAYLK_			0	0	sp|P13645|K1C10_HUMAN;CON__P13645;tr|A0A1B0GVI3|A0A1B0GVI3_HUMAN;sp|Q6IFW6|K1C10_RAT;tr|A0A0G2K2V6|A0A0G2K2V6_RAT	3	HCD	FTMS	MULTI-MSMS	1	1	699.35377	2095.0395	-0.15708	479.31434	68.29	0.002866	46.131	35.755	NaN	NaN	1	0	0	0	-1	0	0	0	0	y1;y2;y3;y4;y5;y6;y7;y8;y10;y1-NH3;a2;b2;b3;b4;b4-H2O;b5;b6;b7	25186.5;22450.8;40389.1;33103.5;31730.3;46704.8;54303.3;55166.4;19241.3;18084.9;11162.1;16300.4;17346.8;19922;7531.8;12868.6;39683.6;10192.9	-6.509209E-05;-0.0002448861;0.0008277928;0.002236014;0.002684949;0.001519468;-0.0006227;-0.0001651729;0.001400994;-0.0003538176;-0.0006229617;-0.0002151755;-0.001035839;0.0003585271;0.003374163;-0.001088019;-0.003937859;0.001782965	-0.4424636;-0.9411561;1.955758;4.523643;4.420552;2.06331;-0.7194958;-0.1708954;1.200891;-2.719862;-3.916101;-1.150231;-3.450996;0.8353426;8.205968;-1.94206;-5.721129;2.22487	147.112869262695;260.197113037109;423.259368896484;494.295074462891;607.378689508611;736.422448086019;865.467183349902;966.514404296875;1166.62893052068;130.086608886719;159.077041625977;187.071548461914;300.156433105469;429.197631835938;411.184051513672;560.239562988281;688.300990339776;801.379333496094	18	0.1341952	0.2195122	None	Unknown		46.13137;10.37615;10.19649
wk5_s_trap_2	17200	5884	ADLEMQIESLTEELAYLK	18	0	Unmodified	_ADLEMQIESLTEELAYLK_			0	0	sp|P13645|K1C10_HUMAN;CON__P13645;tr|A0A1B0GVI3|A0A1B0GVI3_HUMAN;sp|Q6IFW6|K1C10_RAT;tr|A0A0G2K2V6|A0A0G2K2V6_RAT	3	HCD	FTMS	MULTI-MSMS	1	1	699.35377	2095.0395	-0.15708	0.61214211	68.625	7.2436E-76	191.15	176.54	NaN	NaN	1	0	0	0	-1	0	0	0	0	y1;y2;y3;y4;y5;y6;y7;y8;y9;y10;y11;y12;y1-NH3;y6-H2O;y7-H2O;y7-NH3;y8-H2O;y9-H2O;y10-H2O;y10-NH3;y11-H2O;y11-NH3;y12-H2O;y8(2+);a2;b2;b3;b4;b4-H2O;b5;b6;b6-NH3;b7;b7-H2O;b7-NH3;b8;b8-H2O;b8-NH3;b9;b9-H2O;b9-NH3	256509.1;217053.2;346119.6;368184.9;275515.4;415858;419024.9;795101;75341.2;254243.2;73783.9;57292.8;131063.9;34634;51883.3;14432.7;22151;20052.9;95833.9;53695.8;73967.8;45907.1;33634.9;28828.9;128880.8;158257;196249.3;211974.1;68439.2;188913.7;311702.6;44119.4;246492.2;19032.2;29032.9;67622.5;19138.3;16312.7;78081.7;50554.2;28828.4	-4.056939E-06;0.0002768491;0.000539913;-0.0003738248;0.001689353;-0.0007997021;-1.476011E-05;0.001154877;-0.005456661;0.004109295;-0.00297871;0.02355452;-2.86547E-06;0.00220902;0.0004295573;0.001412916;-0.004015992;0.0113224;0.007008727;0.001052259;0.006842346;0.003187032;0.02096004;0.001327864;-0.0001957156;-0.0001236228;0.0006755042;-0.0003424836;0.001787249;-0.002364571;-0.001798919;-0.0089155…	-0.02757706;1.064;1.275607;-0.7562746;2.781379;-1.085925;-0.01705451;1.19489;-5.054318;3.522375;-2.298962;16.72036;-0.02202746;3.074868;0.5068789;1.665313;-4.234011;10.66565;6.101906;0.9153243;5.355392;2.492511;15.0713;2.744884;-1.230323;-0.6608319;2.25052;-0.7979611;4.346574;-4.220634;-2.613572;-13.28145;-0.2686719;2.424696;-6.362829;9.438626;-2.477383;-5.073318;10.13965;4.929458;-2.877762	147.112808227539;260.196591301874;423.259656776352;494.297684301855;607.379685104152;736.424767255838;865.466575410005;966.513084247321;1079.60375976563;1166.62622221939;1295.67590332031;1408.73343406585;130.08625793457;718.411193847656;847.45556640625;848.438598632813;948.507690429688;1061.57641601563;1148.6127581015;1149.60273015346;1277.65551757813;1278.64318847656;1390.72546386719;483.7594299…	41	0.4294175	0.25625	None	Unknown		191.1537;14.61366;14.30958
wk5_s_trap_2	17276	5900	ADLEMQIESLTEELAYLK	18	0	Unmodified	_ADLEMQIESLTEELAYLK_			0	0	sp|P13645|K1C10_HUMAN;CON__P13645;tr|A0A1B0GVI3|A0A1B0GVI3_HUMAN;sp|Q6IFW6|K1C10_RAT;tr|A0A0G2K2V6|A0A0G2K2V6_RAT	3	HCD	FTMS	MULTI-MSMS	1	0	699.35377	2095.0395	-0.15708	-1.1062026	68.97	0.0026343	47.68	33.37	NaN	NaN	1	0	0	0	-1	0	0	0	0	y1;y2;y3;y4;y5;y6;y7;y8;y10;y12;y1-NH3;b2;b3;b4;b6;b7	20864.9;17262.5;23023.1;32997.9;19489.6;30628.3;42874.8;36772.8;24899.2;9131.8;11808.3;18971.7;23961;22705.7;28438.8;8759.6	-4.056939E-06;-0.0004585092;0.002079014;-0.003474427;0.002773383;0.0004446045;-0.0002832981;-0.003888317;0.006247625;-0.007537776;-0.0002622649;9.000027E-05;0.0009783215;0.0007552556;0.004437229;0.009839606	-0.02757706;-1.762159;4.911928;-7.028973;4.566152;0.6037348;-0.3273356;-4.023015;5.355302;-5.350629;-2.01608;0.4811016;3.259394;1.759694;6.446718;12.27846	147.112808227539;260.197326660156;423.258117675781;494.300784904026;607.378601074219;736.423522949219;865.466843947997;966.518127441406;1166.6240838897;1408.76452636719;130.086517333984;187.071243286133;300.154418945313;429.197235107422;688.292615252046;801.371276855469	16	0.1336516	0.2285714	None	Unknown		47.67979;14.30958;9.530286
wk5_s_trap_2	17188	5877	ADLEMQIESLTEELAYLK	18	0	Unmodified	_ADLEMQIESLTEELAYLK_			0	0	sp|P13645|K1C10_HUMAN;CON__P13645;tr|A0A1B0GVI3|A0A1B0GVI3_HUMAN;sp|Q6IFW6|K1C10_RAT;tr|A0A0G2K2V6|A0A0G2K2V6_RAT	2	HCD	FTMS	MULTI-MSMS	1	1	1048.527	2095.0395	0.4982	0.74410459	68.587	2.3493E-40	189.5	158.27	NaN	NaN	1	0	0	0	-1	0	0	0	0	y1;y2;y3;y4;y5;y6;y7;y8;y9;y10;y11;y12;y13;y14;y1-NH3;y11-H2O;y13-H2O;a2;b2;b3;b4;b4-H2O;b5;b5-H2O;b6;b6-H2O;b6-NH3;b7;b8;b8-NH3	103479.3;134364.4;217816.2;214197.4;146347.2;95396.6;92467.2;265073.6;140686.9;363218.1;629134.9;372644.7;168824.4;55109.1;41660.1;70159.2;67333.8;15471.8;70827.5;323900.4;383949;98615.6;195253;51696.6;229847.4;29209.5;40617.2;175113.8;35625.4;18518.8	8.74958E-05;0.0003101839;0.0003302169;0.0008875622;0.001301189;-0.0006679865;0.002720307;0.0004088393;-0.00627869;0.001922378;0.0007016528;0.0006168524;-0.005232816;0.01559661;2.765211E-05;0.01210698;0.02090694;-0.0004703738;0.0002883645;0.0002032466;0.0002143445;-0.0005752033;-0.0003958608;-0.002192256;-0.0004254222;0.002979493;-0.01025834;-7.942906E-05;-0.002871718;-0.01262958	0.5947534;1.192114;0.7801753;1.795607;2.142298;-0.9070669;3.143178;0.4230041;-5.815731;1.647807;0.5415357;0.4378702;-3.404962;9.351378;0.2125675;9.475971;13.76558;-2.956896;1.541471;0.6771385;0.4994072;-1.398882;-0.706593;-4.043037;-0.6180789;4.445124;-15.28174;-0.09911521;-3.086453;-13.82685	147.112716674805;260.196557967109;423.259866472394;494.29642291488;607.380073268382;736.424635540187;865.463840342831;966.513830284697;1079.60458179442;1166.62840913612;1295.6722229577;1408.75637173849;1536.82079891843;1667.84045410156;130.086227416992;1277.65025294801;1518.78409447396;159.076889038086;187.071044921875;300.155194020159;429.197776018537;411.188000880042;560.238870830038;542.230102…	30	0.5328076	0.1898734	None	Unknown		189.5005;31.22788;33.68509
wk5_s_trap_2	17264	5895	ADLEMQIESLTEELAYLK	18	0	Unmodified	_ADLEMQIESLTEELAYLK_			0	0	sp|P13645|K1C10_HUMAN;CON__P13645;tr|A0A1B0GVI3|A0A1B0GVI3_HUMAN;sp|Q6IFW6|K1C10_RAT;tr|A0A0G2K2V6|A0A0G2K2V6_RAT	2	HCD	FTMS	MULTI-MSMS	1	0	1048.527	2095.0395	0.4982	1.2214226	68.928	0.0097656	68.034	46.783	NaN	NaN	1	0	0	0	-1	0	0	0	0	y1;y2;y3;y4;y5;y6;y7;y8;y10;y11;y14;b3;b4;b5;b7	9601.7;13640.9;19858;16311.8;10929.4;11231.1;8859.8;24076.7;17813.1;43969.8;9982;26402.8;27373.3;12995.7;7962.2	-0.0007822552;-9.229822E-05;0.001651767;0.001045829;0.002712348;0.001848413;0.005073833;0.009478382;0.01705026;0.02531345;0.03122161;-0.0002118641;0.0001143864;-0.005848761;0.01008375	-5.317355;-0.3547244;3.902502;2.115793;4.465662;2.509991;5.862576;9.806865;14.61518;19.5373;18.71996;-0.7058474;0.2665121;-10.43966;12.58312	147.113586425781;260.196960449219;423.258544921875;494.296264648438;607.378662109375;736.422119140625;865.461486816406;966.504760742188;1166.61328125;1295.64761115719;1667.82482910156;300.155609130859;429.197875976563;560.244323730469;801.371032714844	15	0.2095407	0.3409091	None	Unknown		68.034;21.25091;20.38112
wk7_s_trap_1	16926	5391	ADLEMQIESLTEELAYLK	18	0	Unmodified	_ADLEMQIESLTEELAYLK_			0	0	sp|P13645|K1C10_HUMAN;CON__P13645;tr|A0A1B0GVI3|A0A1B0GVI3_HUMAN;sp|Q6IFW6|K1C10_RAT;tr|A0A0G2K2V6|A0A0G2K2V6_RAT	3	HCD	FTMS	MULTI-MSMS	1	1	699.35377	2095.0395	-0.0093736	478.16877	68.374	0.0031687	22.982	16.86	NaN	NaN	1	0	0	0	-1	0	0	0	0	y1;y2;y3;y4;y5;y6;y7;y8;y10;b2;b3;b6	9366.8;11736.7;12779.7;9093.9;16330.8;19657;23672.2;30760.5;7704.3;5789.1;6976.4;9569.7	4.171943E-05;0.000395983;0.001010898;-0.0005410854;0.003688911;0.009276026;0.008051275;0.006098905;0.01766062;-3.207005E-05;0.0003679699;0.007074453	0.2835881;1.521862;2.388367;-1.094655;6.073503;12.5962;9.302901;6.310247;15.13837;-0.1714322;1.225933;10.2783	147.112762451172;260.196472167969;423.259185791016;494.2978515625;607.377685546875;736.414691527865;865.458509374818;966.50814021866;1166.61267089844;187.071365356445;300.155029296875;688.289978027344	12	0.1963021	0.2926829	None	Unknown		22.98217;6.122223;4.901932
wk7_s_trap_1	16999	5405	ADLEMQIESLTEELAYLK	18	0	Unmodified	_ADLEMQIESLTEELAYLK_			0	0	sp|P13645|K1C10_HUMAN;CON__P13645;tr|A0A1B0GVI3|A0A1B0GVI3_HUMAN;sp|Q6IFW6|K1C10_RAT;tr|A0A0G2K2V6|A0A0G2K2V6_RAT	3	HCD	FTMS	MULTI-MSMS	1	1	699.35377	2095.0395	-0.0093736	-0.10383484	68.71	1.9647E-227	215.23	203.31	NaN	NaN	1	0	0	0	-1	0	0	0	0	y1;y2;y3;y4;y5;y6;y7;y8;y9;y10;y11;y12;y1-NH3;y6-H2O;y7-H2O;y8-H2O;y9-H2O;y9-NH3;y10-H2O;y11-H2O;y11-NH3;y12-H2O;y8(2+);a2;b2;b3;b4;b4-H2O;b5;b5-H2O;b6;b6-H2O;b6-NH3;b7;b7-H2O;b7-NH3;b8;b9;b9-H2O	519934.1;474153.2;736428.9;805563.5;528596.6;844198.4;1059394;1675511;264389.2;563458.7;188766.3;123523.1;237861.8;80630.5;159690.4;102322;32047.8;34108.2;208951.2;135269.1;117661.1;122929.1;46830.2;189315.2;349780.9;470912.5;523532.9;172895;379047.2;91645.4;681844.2;96073.1;133461.3;533455.1;40297.9;121756.8;134798.4;160663.6;168932.3	-0.0001108685;-0.0003004009;-1.49356E-05;-0.0001587903;-0.0003870139;0.000331423;-0.0005331472;-0.000563023;-0.0006112949;-0.001876995;-0.009326366;0.02040563;-0.0004453704;-0.001343577;0.001445705;0.004514862;0.01498451;-0.01699111;0.001643083;-0.005608826;-0.006316498;0.0167579;0.001419416;-4.312769E-05;-0.0002151755;-0.0002644263;0.0001461022;0.0001752549;-0.003271718;-0.002558467;-0.001525802…	-0.7536283;-1.154512;-0.03528704;-0.3212444;-0.637184;0.4500439;-0.6160225;-0.5825291;-0.566224;-1.6089;-7.198035;14.48505;-3.423643;-1.870197;1.705938;4.760006;14.11539;-15.9903;1.430487;-4.389893;-4.939964;12.04972;2.934137;-0.271113;-1.150231;-0.8809639;0.3404076;0.4262168;-5.839832;-4.718413;-2.216773;1.531241;-10.39326;-3.22194;11.69654;-19.56304;1.774547;6.964589;-3.1217	147.112915039063;260.197168551868;423.260211624903;494.297469267382;607.381761471459;736.423636130757;865.467093797094;966.51480214704;1079.59891439929;1166.63220850881;1295.68225097656;1408.73658296522;130.086700439453;718.414746444476;847.454550258443;948.499159575353;1061.57275390625;1062.58874511719;1148.61812374476;1277.66796875;1278.65269200733;1390.72966600808;483.759338378906;159.07646179…	39	0.5250334	0.2241379	None	Unknown		215.2252;11.91799;9.183409
wk7_s_trap_1	17076	5424	ADLEMQIESLTEELAYLK	18	0	Unmodified	_ADLEMQIESLTEELAYLK_			0	0	sp|P13645|K1C10_HUMAN;CON__P13645;tr|A0A1B0GVI3|A0A1B0GVI3_HUMAN;sp|Q6IFW6|K1C10_RAT;tr|A0A0G2K2V6|A0A0G2K2V6_RAT	3	HCD	FTMS	MULTI-MSMS	1	1	699.35377	2095.0395	-0.0093736	0.8985329	69.047	3.2697E-39	114.96	98.084	NaN	NaN	1	0	0	0	-1	0	0	0	0	y1;y2;y3;y4;y5;y6;y7;y8;y9;y10;y11;y1-NH3;y7-H2O;y10-H2O;y11-H2O;y8(2+);a2;b2;b3;b4;b4-H2O;b5;b5-H2O;b6;b6-H2O;b6-NH3;b7;b8;b9;b9-H2O	85495.3;78536.2;111475.6;98313.1;90978.2;117512.1;129183.6;237557.1;25370.5;81868.4;49366.3;29057.6;12105.9;13786.8;13863.5;6152.4;26889.5;46996.7;61918.3;71789;21043.6;48252.1;9739.1;83093.5;12970.4;15249.2;79082.6;15072;11159.2;32388.8	-3.457452E-05;-0.0002485455;8.1872E-05;-0.0002330305;0.001062157;-0.001891381;0.0001188001;0.004162719;0.01224407;0.0008151637;0.008802463;-1.812426E-05;0.004824088;0.005997297;0.01026031;-0.0007778492;9.420141E-05;-0.0001846579;-0.0001839129;0.001123882;0.00114638;-0.004764115;-0.008845088;-0.001914968;-0.001598143;-0.005802773;-0.003136264;0.007449792;0.01280584;0.00603639	-0.2350204;-0.9552199;0.1934319;-0.4714376;1.748752;-2.568325;0.1372671;4.306958;11.34145;0.698734;6.793785;-0.1393249;5.692468;5.221334;8.030602;-1.607919;0.5921775;-0.9870981;-0.6127253;2.618571;2.787982;-8.503654;-16.31223;-2.782176;-2.384263;-8.644389;-3.913558;8.006945;12.5863;6.039778	147.112838745117;260.197116696452;423.260114817297;494.297543507549;607.380312300082;736.425858934528;865.466441849834;966.510076405452;1079.58605903603;1166.62951635057;1295.66412214729;130.086273193359;847.451171875;1148.61376953125;1277.65209960938;483.761535644531;159.076324462891;187.071517944336;300.155581179705;429.196866480749;411.186279296875;560.243239083733;542.236755371094;688.2989674…	30	0.4764892	0.25	None	Unknown		114.9634;16.87955;12.66313
wk7_s_trap_1	17146	5433	ADLEMQIESLTEELAYLK	18	0	Unmodified	_ADLEMQIESLTEELAYLK_			0	0	sp|P13645|K1C10_HUMAN;CON__P13645;tr|A0A1B0GVI3|A0A1B0GVI3_HUMAN;sp|Q6IFW6|K1C10_RAT;tr|A0A0G2K2V6|A0A0G2K2V6_RAT	3	HCD	FTMS	MULTI-MSMS	1	0	699.35377	2095.0395	-0.0093736	-0.39022563	69.382	0.0015448	32.55	27.548	NaN	NaN	1	0	0	0	-1	0	0	0	0	y1;y4;y6;y7;y8;y10;b5;b7	7571.8;15330.8;12763.4;14078.9;22089.2;8486.6;5898.3;6862	-0.0005533734;-0.0002664272;0.003679468;0.005012798;0.004168323;0.003256319;-0.0005997378;0.009473395	-3.761544;-0.5390016;4.996424;5.792052;4.312757;2.791225;-1.070503;11.82148	147.113357543945;494.297576904297;736.420288085938;865.461547851563;966.510070800781;1166.62707519531;560.239074707031;801.371643066406	8	0.1396199	0.2580645	None	Unknown		32.5499;5.001831;4.709599
wk7_s_trap_1	17004	5407	ADLEMQIESLTEELAYLK	18	0	Unmodified	_ADLEMQIESLTEELAYLK_			0	0	sp|P13645|K1C10_HUMAN;CON__P13645;tr|A0A1B0GVI3|A0A1B0GVI3_HUMAN;sp|Q6IFW6|K1C10_RAT;tr|A0A0G2K2V6|A0A0G2K2V6_RAT	2	HCD	FTMS	MULTI-MSMS	1	1	1048.527	2095.0395	0.19647	-0.019604165	68.728	2.3917E-156	230.14	177.58	NaN	NaN	1	0	0	0	-1	0	0	0	0	y1;y2;y3;y4;y5;y6;y7;y8;y9;y10;y11;y12;y13;y14;y1-NH3;y10-H2O;y11-H2O;y12-H2O;y13-NH3;a2;b2;b3;b4;b4-H2O;b5;b5-H2O;b6;b6-H2O;b6-NH3;b7;b7-H2O;b7-NH3;b8;b8-H2O;b8-NH3	182544.6;255555.6;406397.6;417126.7;287669.8;205872.3;212042.3;565595.8;263866.4;818462;1400409;989073.1;391055.3;244858.6;86980.1;20246.1;200204.3;30855.5;240539.2;22226.9;112031.4;627755.9;762477.4;217240.9;406279;154698.6;509370.1;54550.1;130031;347080.7;38087.7;121280.7;45227.1;28789.3;57152.7	-1.931573E-05;7.964595E-05;0.0002224877;0.0005967509;-0.0001752313;0.0005736426;0.001763002;0.001447499;0.002369178;-0.0003706669;-0.00112146;0.001921927;-0.0008558808;-0.006195137;0.0001344636;0.01002562;0.001245773;0.01462786;-0.004598306;0.000124719;0.0001510354;-0.00030496;0.0002953805;-0.0002831149;-0.00268292;-0.003452899;-0.0008385781;0.01091406;-0.001404059;0.001906077;0.004890154;-0.0123…	-0.1312987;0.3060989;0.5256527;1.207273;-0.2885029;0.7789576;2.037058;1.497651;2.194504;-0.3177243;-0.8655418;1.364273;-0.5569181;-3.714418;1.033651;8.728479;0.9750415;10.5181;-3.025612;0.78402;0.8073687;-1.016006;0.6882154;-0.6885297;-4.788866;-6.367945;-1.218336;16.28295;-2.09164;2.378496;6.242492;-15.69877;-7.015313;-1.607762;-11.32246	147.112823486328;260.196788505051;423.259974201567;494.296713726203;607.381549688847;736.423393911116;865.464797648242;966.512791624927;1079.59593392655;1166.63070218119;1295.67404607046;1408.75506666417;1536.81642198317;1667.86224584597;130.086120605469;1148.60974121094;1277.66111415162;1390.73179604474;1519.79361530629;159.076293945313;187.071182250977;300.155702226826;429.19769498256;411.18770…	35	0.5763963	0.2058824	None	Unknown		230.1396;52.5549;24.69557
wk7_s_trap_1	17080	5425	ADLEMQIESLTEELAYLK	18	0	Unmodified	_ADLEMQIESLTEELAYLK_			0	0	sp|P13645|K1C10_HUMAN;CON__P13645;tr|A0A1B0GVI3|A0A1B0GVI3_HUMAN;sp|Q6IFW6|K1C10_RAT;tr|A0A0G2K2V6|A0A0G2K2V6_RAT	2	HCD	FTMS	MULTI-MSMS	1	1	1048.527	2095.0395	0.19647	0.36225021	69.063	3.254E-25	125.53	105.1	NaN	NaN	1	0	0	0	-1	0	0	0	0	y1;y2;y3;y4;y5;y6;y7;y8;y9;y10;y11;y12;y11-H2O;b2;b3;b4;b4-H2O;b5;b5-H2O;b6;b6-H2O;b6-NH3;b7;b7-NH3;b8	19794.3;31764.7;69192.9;46715.5;22767.2;16756.9;14847.6;61023.3;41453.4;103575.5;168799.7;64972.7;17383;9280;93941.5;99583.2;26482.8;39338.1;9716.3;59739.3;12889.1;15015.3;16716.2;16227.6;12067.2	7.223701E-05;-0.0003669564;0.0005888016;-0.0003274624;0.00356684;-0.001508521;0.01258116;0.006155401;0.01150297;-0.00273357;-0.0001133342;-0.01132196;0.01355621;-9.31052E-05;-0.000304194;0.0003455757;-0.0002574288;-0.001698371;-0.009150264;-0.0001288603;0.003833986;-0.007939003;0.006665777;-0.0146343;0.01605575	0.4910317;-1.410301;1.391112;-0.6624801;5.872523;-2.048436;14.53706;6.368701;10.65498;-2.343127;-0.08747132;-8.036777;10.61028;-0.4976987;-1.013454;0.8051669;-0.6260614;-3.031505;-16.87502;-0.187216;5.719954;-11.82669;8.317931;-18.65741;17.25668	147.112731933594;260.197235107422;423.259607887646;494.297637939453;607.377807617188;736.425476074219;865.453979492188;966.508083722319;1079.58680012972;1166.63306508408;1295.67303794473;1408.76831054688;1277.64880371094;187.071426391602;300.155701460806;429.197644787256;411.187683105469;560.240173339844;542.237060546875;688.29718134088;670.282653808594;671.278442382813;801.374450683594;784.36920…	25	0.4761511	0.2777778	None	Unknown		125.5269;20.42677;15.3874
wk7_s_trap_2	16602	4983	ADLEMQIESLTEELAYLK	18	0	Unmodified	_ADLEMQIESLTEELAYLK_			0	0	sp|P13645|K1C10_HUMAN;CON__P13645;tr|A0A1B0GVI3|A0A1B0GVI3_HUMAN;sp|Q6IFW6|K1C10_RAT;tr|A0A0G2K2V6|A0A0G2K2V6_RAT	2	HCD	FTMS	MULTI-MSMS	1	1	1048.527	2095.0395	0.36193	479.39857	68.217	0.0060013	41.644	27.965	NaN	NaN	1	0	0	0	-1	0	0	0	0	y2;y3;y8;y9;y10;y11;y14;b4;b6;b7	8286.6;7518;8945.3;10446.7;15750.9;51922.6;9546.6;16689.3;12996.9;9770.6	-0.0006721322;0.00162125;-0.0009586299;0.02091053;0.00765085;0.01829546;0.03183196;-0.0005875179;0.007379629;0.004163336	-2.583161;3.8304;-0.9918415;19.36918;6.558119;14.12063;19.08592;-1.368872;10.72169;5.195228	260.197540283203;423.258575439453;966.515197753906;1079.57739257813;1166.62268066406;1295.65462914981;1667.82421875;429.198577880859;688.289672851563;801.376953125	10	0.2354536	0.3571429	None	Unknown		41.64383;13.67917;11.79258
wk7_s_trap_2	16672	4992	ADLEMQIESLTEELAYLK	18	0	Unmodified	_ADLEMQIESLTEELAYLK_			0	0	sp|P13645|K1C10_HUMAN;CON__P13645;tr|A0A1B0GVI3|A0A1B0GVI3_HUMAN;sp|Q6IFW6|K1C10_RAT;tr|A0A0G2K2V6|A0A0G2K2V6_RAT	2	HCD	FTMS	MULTI-MSMS	1	1	1048.527	2095.0395	0.36193	1.3168862	68.554	4.9033E-87	194.12	147.97	NaN	NaN	1	0	0	0	-1	0	0	0	0	y1;y2;y3;y4;y5;y6;y7;y8;y9;y10;y11;y12;y13;y14;y1-NH3;y7-H2O;y10-H2O;y11-H2O;y12-NH3;y13-H2O;a2;b2;b3;b4;b4-H2O;b5;b5-H2O;b6;b6-H2O;b6-NH3;b7;b7-H2O;b7-NH3;b8;b8-H2O;b8-NH3;b9	183275.5;238395.5;403923.7;374567.4;244190.2;214649.4;176843.7;553554.9;286984.5;723919.2;1242973;858783.2;340649;227929.4;69104.9;13730.4;27490.6;193599.6;16649.4;149176.5;20891.7;90569.5;547128;745309.7;177932.8;372170.9;112435.9;421089.9;32521.6;87049.6;296396.9;36899.2;122081.4;90743.1;19968;37628;69090.6	-6.509209E-05;-4.778017E-05;0.0001149312;0.0003401121;-0.001029528;0.001531602;0.0005829188;-0.0006626677;3.888051E-05;6.182816E-06;-0.0006792829;0.003177792;0.003001965;-0.0002357591;-0.0004148528;0.004763053;0.01258909;0.002071947;-0.001860315;0.003265603;-0.0004245974;-0.000321987;-1.125219E-05;0.0005917173;8.39642E-05;-0.002252992;-0.003019271;0.0003745455;0.0007822279;-0.01092973;-0.00022718…	-0.4424636;-0.1836308;0.2715381;0.6880724;-1.695024;2.079787;0.6735318;-0.6856259;0.03601387;0.005299721;-0.5242701;2.255747;1.953371;-0.1413546;-3.189049;5.620445;10.96031;1.621673;-1.336691;2.150118;-2.669134;-1.721196;-0.03748789;1.37866;0.2041994;-4.021472;-5.568238;0.5441629;1.167007;-16.28188;-0.2834976;3.125922;-14.42731;4.039397;-3.882153;-11.3732;4.739697	147.112869262695;260.19691593117;423.260081758056;494.296970364959;607.382403985219;736.422435951659;865.465977731062;966.514901791705;1079.59826422389;1166.63032533148;1295.67360389337;1408.75381079902;1536.81256413684;1667.85628646759;130.086669921875;847.451232910156;1148.60717773438;1277.6602879775;1391.73229980469;1518.8017358135;159.076843261719;187.071655273438;300.155408518993;429.1973986…	37	0.5705249	0.2126437	None	Unknown		194.1242;46.15863;22.23166
wk7_s_trap_2	16742	5001	ADLEMQIESLTEELAYLK	18	0	Unmodified	_ADLEMQIESLTEELAYLK_			0	0	sp|P13645|K1C10_HUMAN;CON__P13645;tr|A0A1B0GVI3|A0A1B0GVI3_HUMAN;sp|Q6IFW6|K1C10_RAT;tr|A0A0G2K2V6|A0A0G2K2V6_RAT	2	HCD	FTMS	MULTI-MSMS	1	1	1048.527	2095.0395	0.36193	0.5531774	68.89	8.2111E-31	134.21	107.24	NaN	NaN	1	0	0	0	-1	0	0	0	0	y1;y2;y3;y4;y5;y6;y7;y8;y9;y10;y11;y12;y13;y14;y1-NH3;y13-NH3;b2;b3;b4;b4-H2O;b5;b5-H2O;b6;b6-NH3;b7	25077.6;33229.8;54150.5;45250.3;31038.8;16947.1;12844.2;61083.5;12625.3;56691.8;153937.8;121822.4;34927.9;13563.6;11332.5;13672.3;13879.5;75678.6;83486.8;16453.7;28311.5;11385.8;37379.6;11842.3;31239.4	2.646064E-05;-0.0008247201;-0.0005644036;-0.0009683315;0.002895453;0.0003225342;0.006050396;0.004579478;0.007726932;-0.002725126;0.00429789;0.002722568;0.02759869;-0.00674226;-4.864184E-05;0.009109775;0.0001968118;-3.304599E-05;-0.0003606958;0.001329485;-0.001637336;-0.004145381;0.005487539;-0.007328652;0.006730781	0.1798664;-3.16959;-1.333465;-1.959002;4.767132;0.4379737;6.990955;4.738161;7.15728;-2.33589;3.317122;1.932606;17.95868;-4.042455;-0.3739197;5.994141;1.052069;-0.1100963;-0.8403941;3.233294;-2.92256;-7.645031;7.972696;-10.91747;8.399047	147.112777709961;260.197692871094;423.260761092885;494.298278808594;607.378479003906;736.423645019531;865.460510253906;966.509659646159;1079.59057617188;1166.63305664063;1295.6686267205;1408.7542660232;1536.78796740971;1667.86279296875;130.086303710938;1519.77990722656;187.071136474609;300.155430312792;429.198351058804;411.186096191406;560.240112304688;542.232055664063;688.291564941406;671.277832…	25	0.5060655	0.308642	None	Unknown		134.2065;26.96932;21.87294
wk7_s_trap_2	16666	4990	ADLEMQIESLTEELAYLK	18	0	Unmodified	_ADLEMQIESLTEELAYLK_			0	0	sp|P13645|K1C10_HUMAN;CON__P13645;tr|A0A1B0GVI3|A0A1B0GVI3_HUMAN;sp|Q6IFW6|K1C10_RAT;tr|A0A0G2K2V6|A0A0G2K2V6_RAT	3	HCD	FTMS	MULTI-MSMS	1	1	699.35377	2095.0395	0.21627	0.039360547	68.532	1.9647E-227	215.23	201.59	NaN	NaN	1	0	0	0	-1	0	0	0	0	y1;y2;y3;y4;y5;y6;y7;y8;y9;y10;y11;y12;y1-NH3;y6-H2O;y7-H2O;y8-H2O;y8-NH3;y10-H2O;y10-NH3;y11-H2O;y11-NH3;a2;b2;b3;b4;b4-H2O;b5;b5-H2O;b6;b6-H2O;b6-NH3;b7;b7-H2O;b7-NH3;b8;b8-H2O;b9;b9-H2O;b9-NH3	489223.4;510823;819550.8;811815.2;564360.1;931501.9;1118473;1769090;173196;651668.2;352484.5;61329.1;217232.1;79496.2;176167.3;59413.3;39094.8;239893.3;78123.9;136202.1;107124.5;244456.1;351011.8;491506;507146.8;196060.3;384906;144425.7;666969.9;83563.2;138408.7;595900.4;53280.7;82570;151650.8;25059.1;147519.6;98592.9;67757.7	7.223701E-05;9.77267E-05;0.0002902785;0.0001446219;-0.0003044652;-0.00071694;0.0008921454;0.0005035082;0.0007689247;0.0003354329;0.0009843195;0.02224738;-0.0002164885;0.004955602;-0.002007761;0.002575805;-0.002483317;0.001788197;0.006614444;-0.003045349;-0.008531718;-8.890406E-05;-0.0001846579;-0.0005248002;0.0008103749;0.001207415;-0.001337161;-0.008417835;0.0002966348;0.001392579;-0.007839776;0…	0.4910317;0.3755877;0.6858163;0.2925808;-0.5012749;-0.9735415;1.030827;0.5209529;0.7122328;0.287523;0.7596981;15.79245;-1.664189;6.898028;-2.369157;2.715658;-2.615422;1.556825;5.753706;-2.383526;-6.672416;-0.5588761;-0.9870981;-1.748425;1.888118;2.936419;-2.386766;-15.52429;0.4309693;2.077593;-11.67887;0.6514855;-3.185073;-13.75518;-1.553444;4.814103;12.20872;7.799739;-0.07135767	147.112731933594;260.196770424302;423.259906410761;494.29716585522;607.38167892267;736.424684493672;865.4656685045;966.513735615822;1079.59753417969;1166.62999608136;1295.67194029101;1408.73474121094;130.086471557617;718.408447265625;847.458003724864;948.501098632813;949.490173339844;1148.61797863115;1149.59716796875;1277.66540527344;1278.65490722656;159.076507568359;187.071517944336;300.15592206…	39	0.5359922	0.254902	None	Unknown		215.2252;13.63644;14.2543
wk7_s_trap_2	16737	5000	ADLEMQIESLTEELAYLK	18	0	Unmodified	_ADLEMQIESLTEELAYLK_			0	0	sp|P13645|K1C10_HUMAN;CON__P13645;tr|A0A1B0GVI3|A0A1B0GVI3_HUMAN;sp|Q6IFW6|K1C10_RAT;tr|A0A0G2K2V6|A0A0G2K2V6_RAT	3	HCD	FTMS	MULTI-MSMS	1	1	699.35377	2095.0395	0.21627	0.32575133	68.868	5.1719E-60	133.86	119.24	NaN	NaN	1	0	0	0	-1	0	0	0	0	y1;y2;y3;y4;y5;y6;y7;y8;y9;y10;y11;y12;y1-NH3;y6-H2O;y7-H2O;y10-H2O;y11-H2O;y12-H2O;a2;b2;b3;b4;b4-H2O;b5;b6;b6-H2O;b6-NH3;b7;b9;b9-H2O	83625.2;88694;131840.2;123086.4;78918.3;137447.3;124335.8;283912.1;36960.5;93698;42640.9;16573.9;38922.3;9510.4;17502.9;17766.8;35062.4;20790.8;25405.8;54399.3;67351.7;72189.9;16409.2;60863.9;113589.3;20138.9;14205.9;86361.9;18036.6;24824.2	-4.983331E-05;-0.0001068422;-0.0004633115;0.0002270664;-0.0001837494;0.001228948;0.0001525685;0.001959198;0.01248454;-0.00597789;0.01624922;0.01895148;-0.0001554534;0.0004390002;0.01257555;0.008316632;0.02002302;0.02086499;-0.0002567507;0.0001357766;0.0006426281;0.001113562;-0.0008982979;-0.0008777124;-0.0004581785;0.004322267;-0.001774453;0.002519808;0.01072733;0.01130431	-0.338742;-0.4106206;-1.094625;0.4593723;-0.3025271;1.668807;0.1762848;2.027081;11.56419;-5.124039;12.5413;13.45281;-1.195001;0.6110694;14.8394;7.240597;15.67185;15.00296;-1.614006;0.7258019;2.140989;2.594526;-2.184639;-1.566674;-0.6656693;6.448429;-2.643418;3.144342;10.5434;11.31071	147.112854003906;260.19697499323;423.260660000761;494.297083410717;607.381558206855;736.42273860606;865.466408081368;966.512279925742;1079.58581856887;1166.63630940387;1295.65667539602;1408.73803710938;130.086410522461;718.412963867188;847.443420410156;1148.61145019531;1277.64233689984;1390.72555891095;159.076675415039;187.071197509766;300.154754638672;429.196876800552;411.188323974609;560.239352…	30	0.5009055	0.2362205	None	Unknown		133.8573;14.61366;20.36789
wk7_s_trap_2	16806	5007	ADLEMQIESLTEELAYLK	18	0	Unmodified	_ADLEMQIESLTEELAYLK_			0	0	sp|P13645|K1C10_HUMAN;CON__P13645;tr|A0A1B0GVI3|A0A1B0GVI3_HUMAN;sp|Q6IFW6|K1C10_RAT;tr|A0A0G2K2V6|A0A0G2K2V6_RAT	3	HCD	FTMS	MULTI-MSMS	1	0	699.35377	2095.0395	0.21627	-1.6789842	69.205	0.0021598	31.111	22.065	NaN	NaN	1	0	0	0	-1	0	0	0	0	y1;y2;y3;y4;y5;y6;y7;y8;b2;b3;b4;b5;b6	10906;11626.2;12397.5;10266.2;8204.2;13688.8;18344.8;19352.4;7862;7712.7;11355.1;9301.5;6934.5	0.0001943073;-6.178064E-05;0.001956943;0.002144461;0.002346137;0.006365015;0.006965923;0.01741295;-1.552467E-06;0.0001543469;0.0008162907;0.001963739;0.001459219	1.320807;-0.237438;4.62352;4.338423;3.862723;8.643213;8.048814;18.01656;-0.008298798;0.5142235;1.901901;3.505196;2.120047	147.112609863281;260.196929931641;423.258239746094;494.295166015625;607.379028320313;736.417602539063;865.459594726563;966.496826171875;187.071334838867;300.155242919922;429.197174072266;560.236511230469;688.295593261719	13	0.2023537	0.3170732	None	Unknown		31.1112;9.046584;5.542562
wk1_s_trap_1	19264	8547	ADLEMQIESLTEELAYLK	18	0	Oxidation (M)	_ADLEM(ox)QIESLTEELAYLK_	ADLEM(1)QIESLTEELAYLK	ADLEM(43.6)QIESLTEELAYLK	0	1	sp|P13645|K1C10_HUMAN;CON__P13645;tr|A0A1B0GVI3|A0A1B0GVI3_HUMAN;sp|Q6IFW6|K1C10_RAT;tr|A0A0G2K2V6|A0A0G2K2V6_RAT	3	HCD	FTMS	MULTI-MSMS	1	0	704.68541	2111.0344	0.36483	-1.578449	68.694	0.0030397	43.598	18.279	43.598	1	1	0	0	0	-1	0	0	0	0	y1;y2;y3;y4;y5;y6;y7;y8;y9;y10;y1-NH3;b2;b3;b5;b6;b7;b8;b9;b9-H2O	32681.4;25300.8;36824;43998.9;24779;57032.2;39369.1;85087.2;12340.3;17967.1;5927.1;9861.2;14000.4;10907.7;11862.9;17636.1;7414.4;9431.3;11248.4	-4.983331E-05;-9.229822E-05;-0.00204086;0.001762868;0.000331977;0.001458618;-0.005790425;0.002334623;0.007971074;0.014853;-0.001467709;7.474148E-05;0.00149712;0.001455998;0.006627747;0.01183431;0.01499869;-0.003815184;-0.0003417846	-0.338742;-0.3547244;-4.821738;3.566424;0.5465713;1.980681;-6.690479;2.415514;7.383424;12.7317;-11.28246;0.3995348;4.987843;2.526756;9.4106;14.47862;15.84809;-3.691681;-0.3365875	147.112854003906;260.196960449219;423.262237548828;494.295547609476;607.381042480469;736.422508935844;865.472351074219;966.511904500992;1079.59033203125;1166.61547851563;130.08772277832;187.071258544922;300.153900146484;576.23193359375;704.285339355469;817.364196777344;946.403625488281;1033.45446777344;1015.4404296875	19	0.1605253	0.2405063	None	Unknown		43.59835;25.31925;15.59195
wk1_s_trap_1	19350	8579	ADLEMQIESLTEELAYLK	18	0	Oxidation (M)	_ADLEM(ox)QIESLTEELAYLK_	ADLEM(1)QIESLTEELAYLK	ADLEM(140.46)QIESLTEELAYLK	0	1	sp|P13645|K1C10_HUMAN;CON__P13645;tr|A0A1B0GVI3|A0A1B0GVI3_HUMAN;sp|Q6IFW6|K1C10_RAT;tr|A0A0G2K2V6|A0A0G2K2V6_RAT	3	HCD	FTMS	MULTI-MSMS	1	1	704.68541	2111.0344	0.36483	-0.15734476	69.034	1.0028E-18	140.46	115.14	140.46	1	1	0	0	0	-1	0	0	0	0	y1;y2;y3;y4;y5;y6;y7;y8;y9;y10;y11;y1-NH3;y6-H2O;y7-H2O;y8-H2O;y9-H2O;y10-H2O;y10-NH3;y11-H2O;y11-NH3;a2;b2;b3;b4;b4-H2O;b5;b5-H2O;b6;b6-H2O;b6-NH3;b7;b7-H2O;b7-NH3;b8;b9;b9-H2O	453393.4;488349.8;808411.7;656244.4;514232.9;922128.9;856712.8;1823649;149510.4;435856.6;145944;277843.1;75543.5;132768.4;53140.5;38670.5;206428.5;53151.9;108509.6;65500.4;127255.4;247651;230172.9;149942;57306.6;313408;57643.2;732496.3;107521.3;97885.1;553883.7;68645.8;58052.3;165685.3;167486.7;344538.7	-0.0001719036;-0.0001279212;8.658737E-05;0.0007973076;0.0006080341;-0.001839415;-0.0009836147;-0.0007464085;0.01408401;-0.0003522386;0.02231782;-0.0002164885;0.006363918;0.01323616;-0.003256988;0.007172012;-0.004014222;-0.002540829;-0.009026795;0.00611672;9.420141E-05;-0.0002304343;-1.623432E-05;0.0006026677;0.0009022392;0.001195879;-0.0003806614;0.001103643;0.001251049;-0.006448404;0.0002134148;…	-1.168514;-0.4916323;0.2045725;1.613015;1.001076;-2.497761;-1.136513;-0.7722679;13.04577;-0.3019281;17.22519;-1.664189;8.858373;15.61894;-3.433806;6.755975;-3.49481;-2.210173;-7.065036;4.783769;0.5921775;-1.231798;-0.05408639;1.404174;2.194233;2.075342;-0.6819161;1.567027;1.822942;-9.38261;0.2610975;5.558749;8.000779;-2.4675;-3.256084;0.9097506	147.112976074219;260.196996072251;423.260110101934;494.296513169448;607.380766423352;736.42580696894;865.467544264663;966.514985532534;1079.58421909213;1166.63068375293;1295.65060678573;130.086471557617;718.407038949852;847.442759803049;948.506931426236;1061.58056640625;1148.62378104987;1149.60632324219;1277.67138671875;1278.64025878906;159.076324462891;187.071563720703;300.155413501123;429.19738…	36	0.4910382	0.2236025	None	Unknown		140.4611;25.31925;15.59195
wk1_s_trap_1	19432	8605	ADLEMQIESLTEELAYLK	18	0	Oxidation (M)	_ADLEM(ox)QIESLTEELAYLK_	ADLEM(1)QIESLTEELAYLK	ADLEM(137.73)QIESLTEELAYLK	0	1	sp|P13645|K1C10_HUMAN;CON__P13645;tr|A0A1B0GVI3|A0A1B0GVI3_HUMAN;sp|Q6IFW6|K1C10_RAT;tr|A0A0G2K2V6|A0A0G2K2V6_RAT	3	HCD	FTMS	MULTI-MSMS	1	1	704.68541	2111.0344	0.36483	0.83742823	69.371	2.6085E-18	137.73	121.42	137.73	1	1	0	0	0	-1	0	0	0	0	y1;y2;y3;y4;y5;y6;y7;y8;y9;y10;y11;y1-NH3;y7-H2O;y9-H2O;y10-H2O;y11-H2O;y11-NH3;y8(2+);a2;b2;b3;b4;b4-H2O;b5;b6;b7;b7-H2O;b7-NH3;b8;b8-NH3;b9;b9-H2O;b10;b10-NH3	153874.6;165559.1;256516;235513;184461.6;307032.6;323218;550082.1;32577.3;152284.8;55876.5;84729.8;38981.6;14023.8;52416.2;31865.2;27969;18000.3;39937.6;94536.6;81160.5;52518.8;25040.2;95406.3;217067.6;169670.2;27435.9;21079.9;61086.8;12432.4;40330.9;89732.3;13261.2;9748.7	-1.931573E-05;-0.0001742357;-0.0001032367;0.0004394793;0.0004295263;-0.0007105277;0.000469923;0.000912437;0.005285526;-0.0004999098;0.0210776;-6.390062E-05;0.01088507;0.006195449;0.004599635;0.003790588;-0.00181785;-0.003127703;-0.0002567507;-0.0002914694;-4.617873E-05;0.0007718329;0.0003834404;0.001470977;0.001033525;-0.0001375167;0.01024179;0.004450243;-0.001724942;-0.01588391;-0.005646239;0.00…	-0.1312987;-0.6696298;-0.2439082;0.8890999;0.7071778;-0.9648342;0.5429711;0.9440501;4.895851;-0.4285073;16.26795;-0.4912171;12.84457;5.836056;4.004505;2.966824;-1.421697;-6.46535;-1.614006;-1.558063;-0.1538494;1.798318;0.9325206;2.552752;1.467469;-0.1682416;12.81256;5.560406;-1.822596;-17.09035;-5.463452;2.913823;8.240564;10.14909	147.112823486328;260.197042386696;423.260299925978;494.296870997782;607.380944931205;736.424678081413;865.466090726842;966.513326686963;1079.59301757813;1166.6308314241;1295.65184701421;130.086318969727;847.445110897111;1061.58154296875;1148.6151671934;1277.65856933594;1278.64819335938;483.763885498047;159.076675415039;187.071624755859;300.155443445534;429.197218530036;411.187042236328;576.231918…	34	0.4309357	0.2361111	None	Unknown		137.7269;16.3063;9.415184
wk1_s_trap_1	19273	8554	ADLEMQIESLTEELAYLK	18	0	Oxidation (M)	_ADLEM(ox)QIESLTEELAYLK_	ADLEM(1)QIESLTEELAYLK	ADLEM(89.96)QIESLTEELAYLK	0	1	sp|P13645|K1C10_HUMAN;CON__P13645;tr|A0A1B0GVI3|A0A1B0GVI3_HUMAN;sp|Q6IFW6|K1C10_RAT;tr|A0A0G2K2V6|A0A0G2K2V6_RAT	2	HCD	FTMS	MULTI-MSMS	1	1	1056.5245	2111.0344	0.21102	0.30520886	68.716	4.8344E-09	89.959	54.222	89.959	1	1	0	0	0	-1	0	0	0	0	y1;y2;y3;y4;y5;y7;y8;y10;y11;y12;y13;y1-NH3;y11-H2O;b3;b4;b5;b6	19289.9;25598.5;23931.1;31969.6;10759.4;10741.5;23926.2;37764.3;103379.2;39742.7;11673.8;11162;13366;25393.8;19966.1;10899.5;20234.2	-0.0005991497;-0.0002448861;0.001285556;-0.0002434543;-0.006870172;-0.0008465766;0.01033287;-0.005166532;-0.0003943758;0.02168111;0.0008688367;-0.0004301116;0.01257965;9.331172E-05;0.0006026677;-0.0007412681;0.006139466	-4.072707;-0.9411561;3.037282;-0.4925258;-11.311;-0.9781728;10.69098;-4.428575;-0.304379;15.39048;0.565349;-3.306346;9.84593;0.3108781;1.404174;-1.286401;8.717293	147.113403320313;260.197113037109;423.258911132813;494.297553931421;607.388244628906;865.467407226563;966.50390625;1166.63549804688;1295.67331898631;1408.73530748443;1536.81469726563;130.086685180664;1277.64978027344;300.155303955078;429.197387695313;576.234130859375;704.285827636719	17	0.273327	0.2931035	None	Unknown		89.95892;35.73677;23.37585
wk1_s_trap_1	19355	8581	ADLEMQIESLTEELAYLK	18	0	Oxidation (M)	_ADLEM(ox)QIESLTEELAYLK_	ADLEM(1)QIESLTEELAYLK	ADLEM(186.49)QIESLTEELAYLK	0	1	sp|P13645|K1C10_HUMAN;CON__P13645;tr|A0A1B0GVI3|A0A1B0GVI3_HUMAN;sp|Q6IFW6|K1C10_RAT;tr|A0A0G2K2V6|A0A0G2K2V6_RAT	2	HCD	FTMS	MULTI-MSMS	1	0	1056.5245	2111.0344	0.21102	0.11572829	69.053	4.4142E-65	186.49	150.75	186.49	1	1	0	0	0	-1	0	0	0	0	y1;y2;y3;y4;y5;y6;y7;y8;y9;y10;y11;y12;y13;y14;y1-NH3;y11-H2O;y11-NH3;y13-H2O;y13-NH3;a2;b2;b3;b4;b4-H2O;b5;b5-H2O;b6;b6-H2O;b6-NH3;b7;b7-H2O;b7-NH3;b8;b9	185351;237838.7;346052.4;331537;182531.5;102625;130485.3;446491;211242.7;580551.3;1038952;491917.7;228407.6;101657.3;53937.5;124690;40108.5;29862.4;85580;9415.2;57854.6;217060.5;204979.5;75061;221914.8;46556.1;268621.5;68479.7;46219.6;180397.2;42946.4;33315.3;60072.2;29958.9	0.0001332722;0.0001373516;0.0004936617;0.00124017;-0.0002835209;-0.003949927;-0.001578999;0.0006807089;-0.001079613;0.002246598;0.0001819014;0.003987441;0.005589582;0.005637634;0.0002870515;0.003790588;0.008924337;0.02936665;-0.0007779211;-0.001004431;-4.732883E-05;0.0003679699;0.0003890446;0.0002918876;-0.0003647495;-0.0001975559;0.0008774241;0.001312084;0.0002202473;0.0039827;0.0002320218;-0.00…	0.905919;0.5278759;1.166333;2.508962;-0.466792;-5.36363;-1.824444;0.7042932;-1.000013;1.925719;0.1403915;2.830476;3.637133;3.348071;2.206629;2.966824;6.979568;19.33574;-0.511861;-6.314104;-0.2529988;1.225933;0.9064465;0.7098657;-0.6329888;-0.3539014;1.245826;1.911879;0.3204691;4.872567;0.2902576;-6.717541;-11.62504;7.41156	147.112670898438;260.19673079941;423.259703027641;494.296070307194;607.381657978378;736.427917480469;865.468139648438;966.513558415096;1079.59938271781;1166.62808491604;1295.67274270912;1408.7530011494;1536.80997652074;1683.84532769663;130.085968017578;1277.65856933594;1278.63745117188;1518.77563476563;1519.78979492188;159.077423095703;187.071380615234;300.155029296875;429.197601318359;411.187133…	34	0.5486217	0.2281879	None	Unknown		186.4874;35.73677;27.14892
wk1_s_trap_1	19437	8607	ADLEMQIESLTEELAYLK	18	0	Oxidation (M)	_ADLEM(ox)QIESLTEELAYLK_	ADLEM(1)QIESLTEELAYLK	ADLEM(140.08)QIESLTEELAYLK	0	1	sp|P13645|K1C10_HUMAN;CON__P13645;tr|A0A1B0GVI3|A0A1B0GVI3_HUMAN;sp|Q6IFW6|K1C10_RAT;tr|A0A0G2K2V6|A0A0G2K2V6_RAT	2	HCD	FTMS	MULTI-MSMS	1	1	1056.5245	2111.0344	0.21102	0.58942971	69.389	1.8938E-18	140.08	104.34	140.08	1	1	0	0	0	-1	0	0	0	0	y1;y2;y3;y4;y5;y6;y7;y8;y9;y10;y11;y12;y1-NH3;y11-H2O;y11-NH3;a2;b2;b3;b4;b4-H2O;b5;b5-H2O;b6;b6-H2O;b6-NH3;b7;b7-H2O;b8;b9	64289.5;80757.1;127310.7;124870.5;59371.7;47038.6;47828.6;177608.2;94955.3;228607.7;428421.6;168586.7;32153.2;38334.2;21638.8;7907.2;15615.5;72819.4;84581.7;25739.1;90854.3;21914.1;98626.7;17990.8;31193.5;59105.3;11106.5;15633.5;15763.5	-0.0002481976;-0.0003364389;0.0006267887;-0.0003293258;-0.0005835503;0.004319554;-0.0001141548;-0.0003827196;0.001217576;-0.0007588314;0.001619474;-0.005321107;-0.0001249358;0.00464508;-0.001085429;-0.0007297732;-0.0006271628;-0.0002118641;0.001029914;-0.0006846749;0.000572359;0.001755569;8.142665E-05;0.00527937;-0.00435739;-0.001825636;0.003955166;0.01011588;0.01901197	-1.687121;-1.293015;1.480861;-0.6662501;-0.9607633;5.865614;-0.1318997;-0.3959791;1.127806;-0.6504468;1.249912;-3.77715;-0.9604064;3.635622;-0.848888;-4.587543;-3.352522;-0.7058474;2.39963;-1.665114;0.9932773;3.144935;0.1156149;7.692778;-6.340145;-2.233527;4.947907;10.6887;18.39692	147.113052368164;260.197204589844;423.259569900571;494.297639802929;607.381958007813;736.419647999975;865.466674804688;966.514621843591;1079.59708552836;1166.63109034576;1295.671305136;1408.76230969767;130.086380004883;1277.65771484375;1278.6474609375;159.0771484375;187.071960449219;300.155609130859;429.196960449219;411.188110351563;576.232817232352;558.221069335938;704.291885676048;686.276123046…	29	0.4745987	0.232	None	Unknown		140.0809;35.73677;29.68863
wk1_s_trap_2	19224	8378	ADLEMQIESLTEELAYLK	18	0	Oxidation (M)	_ADLEM(ox)QIESLTEELAYLK_	ADLEM(1)QIESLTEELAYLK	ADLEM(131.18)QIESLTEELAYLK	0	1	sp|P13645|K1C10_HUMAN;CON__P13645;tr|A0A1B0GVI3|A0A1B0GVI3_HUMAN;sp|Q6IFW6|K1C10_RAT;tr|A0A0G2K2V6|A0A0G2K2V6_RAT	3	HCD	FTMS	MULTI-MSMS	1	1	704.68541	2111.0344	0.62136	-0.15734476	68.875	2.1542E-15	131.18	105.86	131.18	1	1	0	0	0	-1	0	0	0	0	y1;y2;y3;y4;y5;y6;y7;y8;y9;y10;y11;y1-NH3;y6-H2O;y7-H2O;y7-NH3;y8-H2O;y9-H2O;y10-H2O;y11-H2O;a2;b2;b3;b4;b5;b6;b6-H2O;b7;b7-H2O;b7-NH3;b8;b8-H2O;b8-NH3;b9;b9-H2O	464234.1;433266;667297.6;642545.6;474083.4;834075.8;880755.8;1454249;138187.8;363730.3;94882.3;212951.5;45068.9;81791.4;32545.9;32706.2;27233.7;110915.2;182026.6;137313.2;233544.2;205624.4;171400.2;285166.7;604161.4;90790.3;508419.8;57953.1;65081.5;209929.4;26858.4;29071.5;130107.3;257771.2	1.120185E-05;-0.0001239467;-0.0004882656;0.0001394729;0.0008000755;-0.0003822497;0.0008430967;0.0004863699;0.005025222;0.001396229;0.00471172;-0.0001401946;0.001293492;-0.003964974;-0.01006169;0.01557629;0.01742592;0.01843827;-0.003151038;2.648675E-06;0.000181553;-0.0001272441;0.0004023757;-7.183998E-05;0.002333258;-0.001861744;0.001152611;0.003894131;-0.0004325692;0.004802828;0.005105392;-0.0088…	0.07614464;-0.4763573;-1.153581;0.2821641;1.317256;-0.5190618;0.9741538;0.5032209;4.654736;1.196806;3.636517;-1.077704;1.800488;-4.678657;-11.85891;16.42223;16.41523;16.0528;-2.466246;0.01665033;0.9705024;-0.4239272;0.9375069;-0.1246716;3.312924;-2.712792;1.410138;4.871552;-0.5404751;5.074766;5.499112;-9.472585;-0.2662392;3.608135	147.11279296875;260.196992097734;423.260684954849;494.2971710042;607.380574382031;736.424349803425;865.46571755323;966.513752754146;1079.59327788255;1166.6289352856;1295.66821289063;130.086395263672;718.412109375;847.4599609375;848.450073242188;948.488098144531;1061.5703125;1148.60132855846;1277.66551096186;159.076416015625;187.071151733398;300.155524510883;429.197587987298;576.233461431272;704.2…	34	0.4907126	0.208589	None	Unknown		131.1836;25.31925;15.59195
wk1_s_trap_2	19299	8394	ADLEMQIESLTEELAYLK	18	0	Oxidation (M)	_ADLEM(ox)QIESLTEELAYLK_	ADLEM(1)QIESLTEELAYLK	ADLEM(122.46)QIESLTEELAYLK	0	1	sp|P13645|K1C10_HUMAN;CON__P13645;tr|A0A1B0GVI3|A0A1B0GVI3_HUMAN;sp|Q6IFW6|K1C10_RAT;tr|A0A0G2K2V6|A0A0G2K2V6_RAT	3	HCD	FTMS	MULTI-MSMS	1	1	704.68541	2111.0344	0.62136	0.12687609	69.209	5.6144E-14	122.46	97.67	122.46	1	1	0	0	0	-1	0	0	0	0	y1;y2;y3;y4;y5;y6;y7;y8;y9;y10;y11;y1-NH3;y6-H2O;y7-H2O;y8-NH3;y9-H2O;y10-H2O;y11-H2O;a2;b2;b3;b4;b4-H2O;b5;b5-H2O;b6;b6-H2O;b7;b7-H2O;b7-NH3;b8;b8-H2O;b8-NH3;b9;b9-H2O	238251.9;219308.2;392591.3;315404.6;242214.8;455897.3;456755.9;811626.9;88557.4;202087.5;44925.3;98771.6;40740.7;47369.5;13827.2;13795;72740.1;88445.4;52139.9;108690.4;110607.5;87057.2;27039.7;129900.2;19638.5;311258.4;99297;260783.2;31841.4;31084;82712.3;13237.7;14849.6;99498.3;164684.9	0.0001485309;-0.0002150537;0.0005469153;0.001774381;0.0005917429;-0.0004408646;0.001017728;0.001234083;0.003442292;-0.002624829;-4.902231E-05;7.342848E-05;0.005119593;-0.006833626;-0.01145549;0.005829238;0.01888539;0.01797931;0.0001399778;4.42239E-05;0.0002807372;0.001469974;-0.0007151925;-0.001481929;-0.004714157;0.002443664;0.008998442;0.0002945999;0.005114834;0.00133745;0.002418956;-0.00392781…	1.009641;-0.826503;1.292151;3.589716;0.9742536;-0.5986556;1.175931;1.27684;3.188504;-2.249918;-0.03783541;0.5644602;7.1263;-8.06363;-12.06477;5.491087;16.44208;14.07224;0.8799413;0.2364013;0.9353071;3.424944;-1.739331;-2.571745;-8.444867;3.469687;13.11206;0.3604216;6.398659;1.671086;2.555911;-4.230677;12.00226;3.058871;5.874581	147.112655639648;260.197083204672;423.259649773969;494.295536096276;607.380782714586;736.424408418281;865.465542921949;966.513005041148;1079.59486081221;1166.63295634315;1295.67297363281;130.086181640625;718.408283274444;847.462829589844;949.499145507813;1061.58190917969;1148.60088143876;1277.64438060973;159.076278686523;187.0712890625;300.155116529601;429.196520389037;411.188140869141;576.234871…	35	0.4729316	0.2229299	None	Unknown		122.4634;24.79346;15.59195
wk1_s_trap_2	19233	8381	ADLEMQIESLTEELAYLK	18	0	Oxidation (M)	_ADLEM(ox)QIESLTEELAYLK_	ADLEM(1)QIESLTEELAYLK	ADLEM(173.25)QIESLTEELAYLK	0	1	sp|P13645|K1C10_HUMAN;CON__P13645;tr|A0A1B0GVI3|A0A1B0GVI3_HUMAN;sp|Q6IFW6|K1C10_RAT;tr|A0A0G2K2V6|A0A0G2K2V6_RAT	2	HCD	FTMS	MULTI-MSMS	1	1	1056.5245	2111.0344	0.47228	0.77891028	68.91	4.8477E-42	173.25	137.51	173.25	1	1	0	0	0	-1	0	0	0	0	y1;y2;y3;y4;y5;y6;y7;y8;y9;y10;y11;y12;y13;y14;y1-NH3;y11-H2O;y13-NH3;b2;b3;b4;b4-H2O;b5;b5-H2O;b6;b6-H2O;b7;b7-H2O;b8;b10;b10-H2O	204568.8;289368.3;429665.7;391380.1;251188.8;109202.9;157259.9;495081.2;249491.3;714363.4;1389248;653144.2;284657.7;110114.6;66436.1;190772.5;227944.6;43601.1;241190.6;261077.4;76523.3;232940.2;65604.6;320213.2;139513.4;218467.7;61084.6;58622.2;18620.3;15826.8	-3.457452E-05;-4.12767E-05;0.0004178141;0.0004751456;0.0007806399;-0.009565162;-0.003935601;-0.000536399;-0.002396802;-0.0004676801;-0.0007406517;0.002020466;0.002213388;0.004283878;-0.0003080413;0.00364646;-0.002078468;-7.784641E-05;-0.0001257051;-0.0004011356;0.0002003349;0.0006025552;-0.001601365;0.0009803155;0.005712117;0.0006887274;0.01197734;0.003157871;0.01323219;0.01646145	-0.2350204;-0.1586364;0.987134;0.9612556;1.285257;-12.98849;-4.547354;-0.5549827;-2.220082;-0.400881;-0.5716344;1.434221;1.440245;2.544102;-2.367971;2.854017;-1.367601;-0.416132;-0.4188001;-0.9346159;0.4872109;1.04568;-2.868675;1.391918;8.323357;0.8426085;14.98379;3.336664;11.54117;14.58692	147.112838745117;260.196909427695;423.259778875174;494.296835331473;607.380593817604;736.433532714844;865.470496250556;966.514775523007;1079.60069990613;1166.63079919439;1295.6736652622;1408.75496812513;1536.81335271405;1683.84668145241;130.086563110352;1277.65871346407;1519.791095469;187.071411132813;300.155522971944;429.198391498629;411.187225341797;576.232787036156;558.224426269531;704.2909867…	30	0.5395553	0.1898734	None	Unknown		173.2513;35.73677;22.53307
wk1_s_trap_2	19308	8396	ADLEMQIESLTEELAYLK	18	0	Oxidation (M)	_ADLEM(ox)QIESLTEELAYLK_	ADLEM(1)QIESLTEELAYLK	ADLEM(162.97)QIESLTEELAYLK	0	1	sp|P13645|K1C10_HUMAN;CON__P13645;tr|A0A1B0GVI3|A0A1B0GVI3_HUMAN;sp|Q6IFW6|K1C10_RAT;tr|A0A0G2K2V6|A0A0G2K2V6_RAT	2	HCD	FTMS	MULTI-MSMS	1	1	1056.5245	2111.0344	0.47228	0.21046857	69.249	8.5315E-33	162.97	127.23	162.97	1	1	0	0	0	-1	0	0	0	0	y1;y2;y3;y4;y5;y6;y7;y8;y9;y10;y11;y12;y13;y14;y1-NH3;y10-H2O;y11-H2O;y11-NH3;y13-NH3;b2;b3;b4;b4-H2O;b5;b5-H2O;b6;b6-H2O;b6-NH3;b7;b7-H2O;b8	99925;109035.5;161945.9;164127.8;116243.5;79040.4;45934.2;211911.7;99959.5;309871.4;590172.8;260795.6;119534.5;18475.8;38731;10577.9;45287;24484.9;41524.6;19241.9;85480.4;126442.2;38568.6;113037.7;17886.9;140823.8;24500.9;26240;92187.1;20213.2;21510.5	5.697822E-05;9.080725E-05;1.307549E-05;0.0003719391;0.000788503;-0.001000181;-0.004447651;0.0007068075;0.007505335;-0.003432855;0.002187204;0.0006056713;0.00850781;-0.001939943;-0.0002775237;0.009781476;-0.006829529;0.001478048;0.002273837;0.0002425882;0.0007646984;4.894322E-06;-0.0001353585;-0.0001805001;-0.001601365;0.00291103;0.005584545;-0.001366667;0.0037351;0.007006924;0.005538242	0.3873098;0.3489945;0.03089233;0.7524609;1.298203;-1.358158;-5.138995;0.7312961;6.952019;-2.94253;1.688086;0.4299333;5.53603;-1.152086;-2.133378;8.515924;-5.345303;1.155949;1.496155;1.29677;2.547682;0.01140341;-0.3291891;-0.3132412;-2.868675;4.133289;8.137465;-1.988554;4.569643;8.765684;5.851823	147.112747192383;260.19677734375;423.260183613808;494.296938537975;607.380585954458;736.424967735163;865.471008300781;966.513532316444;1079.59079776883;1166.63376436908;1295.67073740639;1408.75638291956;1536.80705829246;1683.85290527344;130.086532592773;1148.60998535156;1277.66918945313;1278.64489746094;1519.78674316406;187.071090698242;300.154632568359;429.197985468678;411.187561035156;576.23357…	31	0.5177771	0.2366412	None	Unknown		162.969;35.73677;27.86167
wk3_s_trap_1	17956	6943	ADLEMQIESLTEELAYLK	18	0	Oxidation (M)	_ADLEM(ox)QIESLTEELAYLK_	ADLEM(1)QIESLTEELAYLK	ADLEM(88.57)QIESLTEELAYLK	0	1	sp|P13645|K1C10_HUMAN;CON__P13645;tr|A0A1B0GVI3|A0A1B0GVI3_HUMAN;sp|Q6IFW6|K1C10_RAT;tr|A0A0G2K2V6|A0A0G2K2V6_RAT	3	HCD	FTMS	MULTI-MSMS	1	0	704.68541	2111.0344	0.1202	0.26898652	68.725	9.9482E-09	88.565	71.88	88.565	1	1	0	0	0	-1	0	0	0	0	y1;y2;y3;y4;y5;y6;y7;y8;y9;y10;y11;y1-NH3;y7-H2O;a2;b2;b3;b4;b5;b6;b7;b8;b9;b9-H2O	31210.5;29207.9;46988.5;46942.6;42740;42448.7;68943.2;121213.5;8109.5;43931.8;8929.2;13166.3;9652.9;13961.3;12451;16006.7;18283.7;18036.6;27691;17995.4;11501.4;8688.1;8869.6	-0.0002481976;-0.001526624;-0.001094815;0.001943573;-0.001181138;-0.004399549;-0.0005798053;0.002542493;0.007360721;0.001066444;0.01020488;-0.0002164885;0.01202624;-0.0004245974;-0.0003525046;0.0003374523;0.002311652;0.001394962;0.009435364;0.00573079;0.01182486;0.003142823;0.000695813	-1.687121;-5.867156;-2.586617;3.932007;-1.944635;-5.974171;-0.6699334;2.630587;6.818065;0.9141244;7.876189;-1.664189;14.19119;-2.669134;-1.884329;1.12426;5.38601;2.420835;13.39713;7.011253;12.49448;3.041106;0.6852335	147.113052368164;260.198394775391;423.261291503906;494.295366904299;607.382555594997;736.428367103117;865.46714045523;966.511696631036;1079.59094238281;1166.62926507015;1295.66271972656;130.086471557617;847.443969726563;159.076843261719;187.071685791016;300.155059814453;429.195678710938;576.231994628906;704.282531738281;817.370300292969;946.406799316406;1033.44750976563;1015.43939208984	23	0.2081964	0.3026316	None	Unknown		88.56507;16.68465;8.600524
wk3_s_trap_1	18053	6992	ADLEMQIESLTEELAYLK	18	0	Oxidation (M)	_ADLEM(ox)QIESLTEELAYLK_	ADLEM(1)QIESLTEELAYLK	ADLEM(151.04)QIESLTEELAYLK	0	1	sp|P13645|K1C10_HUMAN;CON__P13645;tr|A0A1B0GVI3|A0A1B0GVI3_HUMAN;sp|Q6IFW6|K1C10_RAT;tr|A0A0G2K2V6|A0A0G2K2V6_RAT	3	HCD	FTMS	MULTI-MSMS	1	1	704.68541	2111.0344	0.1202	0.6953178	69.061	2.0471E-34	151.04	131.75	151.04	1	1	0	0	0	-1	0	0	0	0	y1;y2;y3;y4;y5;y6;y7;y8;y9;y10;y11;y1-NH3;y7-H2O;y8-H2O;y9-H2O;y10-H2O;y10-NH3;y11-H2O;y11-NH3;a2;b2;b3;b4;b5;b5-H2O;b6;b6-NH3;b7;b7-H2O;b7-NH3;b8;b8-H2O;b9;b9-H2O;b10;b10-H2O	366719.1;348171.2;496994.8;514309;399762.5;658691.6;654321.5;1231772;67961.5;289314;77696.8;166284.4;57048.5;52481.4;23036.9;76539.1;38348;81026.9;58601.4;100490.2;193779.5;165594;145786;228680.6;43142;484815.6;63448.4;433006;51707.9;42958.2;107621.9;37957.6;94647.6;336405.7;16179;33178.9	8.74958E-05;0.0003160341;0.000364782;0.0002225749;0.001485282;0.0003782567;0.001734734;0.000590965;-0.01033947;0.002468019;0.001782032;-0.0001401946;-0.007871224;0.004296453;0.008880996;-0.00828493;0.0007550691;0.005621643;-0.02549949;0.0001399778;5.948269E-05;2.157335E-05;0.001358989;-0.001712171;0.003517262;0.001494259;-0.0003290691;0.001469426;0.005847256;-0.0007987801;0.001815097;0.009621993;…	0.5947534;1.214598;0.8618395;0.4502857;2.445393;0.5136401;2.004396;0.6114399;-9.577057;2.115515;1.375374;-1.077704;-9.287975;4.529737;8.365837;-7.212892;0.6568086;4.399963;-19.94217;0.8799413;0.317968;0.07187394;3.166354;-2.971306;6.300861;2.121652;-0.4788091;1.797739;7.314926;-0.9980382;1.917863;10.36408;1.50555;-1.277615;-6.55864;19.02196	147.112716674805;260.196552116865;423.259831907275;494.297087902214;607.379889175098;736.423589297013;865.464825915868;966.513648158962;1079.60864257813;1166.62786349549;1295.67114257813;130.086395263672;847.4638671875;948.49937798456;1061.57885742188;1148.62805175781;1149.60302734375;1277.65673828125;1278.671875;159.076278686523;187.071273803711;300.15537569345;429.196631374444;576.235101762181;…	36	0.4715549	0.2155689	None	Unknown		151.0435;19.29736;24.79346
wk3_s_trap_1	18142	7029	ADLEMQIESLTEELAYLK	18	0	Oxidation (M)	_ADLEM(ox)QIESLTEELAYLK_	ADLEM(1)QIESLTEELAYLK	ADLEM(108.96)QIESLTEELAYLK	0	1	sp|P13645|K1C10_HUMAN;CON__P13645;tr|A0A1B0GVI3|A0A1B0GVI3_HUMAN;sp|Q6IFW6|K1C10_RAT;tr|A0A0G2K2V6|A0A0G2K2V6_RAT	3	HCD	FTMS	MULTI-MSMS	1	1	704.68541	2111.0344	0.1202	1.4058699	69.398	1.4714E-15	108.96	83.639	108.96	1	1	0	0	0	-1	0	0	0	0	y1;y2;y3;y4;y5;y6;y7;y8;y10;y11;y1-NH3;y6-H2O;y7-H2O;y8-NH3;y10-H2O;y11-H2O;a2;b2;b3;b4;b4-H2O;b5;b6;b7;b7-H2O;b7-NH3;b8;b9;b9-H2O	97603.4;92895.7;173142.9;140677.3;114073.3;185689.3;209064;358584.2;54906.8;23755.6;39824.8;14534.2;27108.2;8308.9;27541.1;42335.4;26112.7;61472.4;38368.3;23192.7;11926;58050.7;123081.8;130968;16558.6;12261.1;51784.6;39041.1;69909.8	1.120185E-05;0.0006428851;0.000815439;0.000979826;0.001102104;0.0004949295;-0.0004829074;-0.0001504222;-3.957945E-05;0.0142332;-7.915941E-05;0.005260778;0.01298645;-0.003215739;0.009652715;0.01696263;-0.0002109744;-0.000108364;-0.0007916981;-0.0003128597;0.004320208;-0.0001569141;0.001816485;0.0009475052;0.005603116;0.00322954;0.005557148;0.01196116;0.006900145	0.07614464;2.47077;1.926571;1.982264;1.81452;0.6720719;-0.5579731;-0.1556337;-0.0339263;10.9853;-0.6085144;7.322826;15.32428;-3.386804;8.403822;13.27648;-1.326244;-0.5792652;-2.63762;-0.7289397;10.50677;-0.2723098;2.579171;1.159205;7.009503;4.035179;5.8718;11.57413;6.795272	147.11279296875;260.196225265916;423.259381250272;494.296330651184;607.380272353565;736.423472624227;865.467043557259;966.51438954622;1166.63037109375;1295.65869140625;130.086334228516;718.408142089844;847.443009512391;949.490905761719;1148.61011411274;1277.6453972933;159.076629638672;187.071441650391;300.156188964844;429.198303222656;411.18310546875;576.233546505358;704.290150617581;817.37508357…	29	0.376259	0.232	None	Unknown		108.9581;25.31925;15.59195
wk3_s_trap_1	17964	6947	ADLEMQIESLTEELAYLK	18	0	Oxidation (M)	_ADLEM(ox)QIESLTEELAYLK_	ADLEM(1)QIESLTEELAYLK	ADLEM(99.53)QIESLTEELAYLK	0	1	sp|P13645|K1C10_HUMAN;CON__P13645;tr|A0A1B0GVI3|A0A1B0GVI3_HUMAN;sp|Q6IFW6|K1C10_RAT;tr|A0A0G2K2V6|A0A0G2K2V6_RAT	2	HCD	FTMS	MULTI-MSMS	1	1	1056.5245	2111.0344	-0.062869	-1.4948565	68.754	2.3798E-11	99.531	72.561	99.531	1	1	0	0	0	-1	0	0	0	0	y1;y2;y3;y4;y5;y7;y8;y9;y10;y11;y12;y1-NH3;y11-H2O;b3;b4;b5;b6;b6-NH3;b7	13262.4;26325.2;37171.2;35128.8;18926;15460.5;45338.2;12055.6;43808.2;133773.6;37119;11407;13149.1;26880.6;20951.2;23709.1;35238.5;9044.8;14448.2	-0.0005533734;-0.0008247201;-0.0007591213;0.00556243;0.0002099067;0.008796978;-0.002240368;0.00675037;0.001181124;-8.350336E-05;0.008697575;-0.0002164885;0.002203674;0.0009172863;-0.0002823421;-0.0008023033;0.003703803;-0.004113249;0.004265946	-3.761544;-3.16959;-1.793507;11.25333;0.3455931;10.16454;-2.317982;6.252707;1.012424;-0.06444786;6.173974;-1.664189;1.724773;3.056047;-0.657836;-1.392321;5.25893;-5.984914;5.219101	147.113357543945;260.197692871094;423.260955810547;494.291748046875;607.381164550781;865.457763671875;966.516479492188;1079.59155273438;1166.62915039063;1295.67300811386;1408.74829101563;130.086471557617;1277.66015625;300.154479980469;429.198272705078;576.234191894531;704.288263300098;687.26953125;817.371765136719	19	0.2938197	0.2878788	None	Unknown		99.53075;26.96932;20.84024
wk3_s_trap_1	18062	6997	ADLEMQIESLTEELAYLK	18	0	Oxidation (M)	_ADLEM(ox)QIESLTEELAYLK_	ADLEM(1)QIESLTEELAYLK	ADLEM(178.58)QIESLTEELAYLK	0	1	sp|P13645|K1C10_HUMAN;CON__P13645;tr|A0A1B0GVI3|A0A1B0GVI3_HUMAN;sp|Q6IFW6|K1C10_RAT;tr|A0A0G2K2V6|A0A0G2K2V6_RAT	2	HCD	FTMS	MULTI-MSMS	1	1	1056.5245	2111.0344	-0.062869	0.30520886	69.09	1.4677E-63	178.58	143.9	178.58	1	1	0	0	0	-1	0	0	0	0	y1;y2;y3;y4;y5;y6;y7;y8;y9;y10;y11;y12;y13;y1-NH3;y10-H2O;y11-H2O;y12-H2O;y13-NH3;b2;b3;b4;b4-H2O;b5;b5-H2O;b6;b6-H2O;b6-NH3;b7;b7-H2O;b7-NH3;b8;b9	135888.3;204013.9;323842.9;315638.9;147630.2;136150.4;132830.5;399623.1;196924.1;599573.8;1064376;454141.9;188206.2;55643.5;14255.9;132532.6;16442.2;56794.7;39289.7;171578.9;238126.6;66047.5;213729.8;41770;242538.2;47964.1;54157.7;159523.4;27816.2;40032.7;57037.8;14892.6	2.646064E-05;9.457675E-07;0.0003481887;-4.034074E-05;-0.0008615212;-0.00249048;-0.003585302;0.001469039;-0.0003999944;0.0007902001;9.816953E-05;0.001377184;0.006130801;-2.86547E-06;0.0216223;0.004119998;0.01729793;-0.01029941;-0.0001541404;-0.0003020575;-0.000982094;0.0007801689;0.000875727;0.0006569363;0.0004000382;-0.0002137945;0.003760286;0.001435079;0.002002041;-0.004249969;0.007313939;-0.000…	0.1798664;0.003634815;0.8226358;-0.08161228;-1.418417;-3.381845;-4.142606;1.519937;-0.3705029;0.6773359;0.07576722;0.9775891;3.989304;-0.02202746;18.82495;3.224648;12.43803;-6.776819;-0.823965;-1.006336;-2.288202;1.897359;1.519746;1.176837;0.5680008;-0.311526;5.471404;1.755718;2.504544;-5.310114;7.728076;-0.5024773	147.112777709961;260.196867205233;423.259848500629;494.297350817834;607.382235978723;736.426458033841;865.470145951432;966.512770085115;1079.59870309883;1166.62954131423;1295.67282644097;1408.75561140682;1536.8094353017;130.08625793457;1148.59814453125;1277.65823992654;1390.72912597656;1519.79931640625;187.071487426758;300.155699324252;429.198972457024;411.186645507813;576.232513864305;558.222167…	32	0.5292535	0.2133333	None	Unknown		178.5815;34.68454;22.04584
wk3_s_trap_1	18150	7032	ADLEMQIESLTEELAYLK	18	0	Oxidation (M)	_ADLEM(ox)QIESLTEELAYLK_	ADLEM(1)QIESLTEELAYLK	ADLEM(99.01)QIESLTEELAYLK	0	1	sp|P13645|K1C10_HUMAN;CON__P13645;tr|A0A1B0GVI3|A0A1B0GVI3_HUMAN;sp|Q6IFW6|K1C10_RAT;tr|A0A0G2K2V6|A0A0G2K2V6_RAT	2	HCD	FTMS	MULTI-MSMS	1	0	1056.5245	2111.0344	-0.062869	0.49468943	69.431	9.1711E-11	99.011	72.041	99.011	1	1	0	0	0	-1	0	0	0	0	y1;y2;y3;y4;y5;y6;y7;y8;y10;y11;y12;y1-NH3;b3;b4;b4-H2O;b5;b6;b7	24580.9;32276.3;36842.9;47467.5;29203.9;19812.5;15069.2;48249.5;86499;108408;46270.9;7349.4;24846.8;35721.9;10967.7;33173.3;31943.4;19642.7	-0.0003092327;-0.0004890267;0.0001869237;0.0003744419;0.003810981;0.0009328857;0.001472759;0.001726917;0.007288494;0.006054493;-0.00106805;-4.864184E-05;-0.0004560047;-0.001869256;0.00114638;0.003836369;0.005468079;0.007561845	-2.102006;-1.879445;0.4416285;0.7575243;6.274484;1.26678;1.701697;1.786751;6.247514;4.672878;-0.7581499;-0.3739197;-1.519226;-4.355211;2.787982;6.657709;7.763999;9.251451	147.11311340332;260.197357177734;423.260009765625;494.296936035156;607.377563476563;736.423034667969;865.465087890625;966.512512207031;1166.62304302083;1295.66687011719;1408.75805664063;130.086303710938;300.155853271484;429.199859619141;411.186279296875;576.229553222656;704.286499023438;817.368469238281	18	0.2760212	0.2368421	None	Unknown		99.01066;26.96932;22.04584
wk3_s_trap_2	17933	6861	ADLEMQIESLTEELAYLK	18	0	Oxidation (M)	_ADLEM(ox)QIESLTEELAYLK_	ADLEM(1)QIESLTEELAYLK	ADLEM(47.19)QIESLTEELAYLK	0	1	sp|P13645|K1C10_HUMAN;CON__P13645;tr|A0A1B0GVI3|A0A1B0GVI3_HUMAN;sp|Q6IFW6|K1C10_RAT;tr|A0A0G2K2V6|A0A0G2K2V6_RAT	2	HCD	FTMS	MULTI-MSMS	1	1	1056.5245	2111.0344	0.051634	471.82761	68.605	0.015072	47.189	39.278	47.189	1	1	0	0	0	-1	0	0	0	0	y2;y3;y4;y8;y9;y10;y11;y12;b4;b5;b6	10513.6;11196.9;12058;19251.8;9695.5;28974.1;47529.8;15970.1;10146.3;9137.4;8761.2	-0.0002754037;0.003421787;0.002236014;0.00886803;-0.002038693;0.02132273;0.01507387;0.02786261;0.0001754216;-0.001412655;-0.0006964715	-1.058442;8.084423;4.523643;9.175355;-1.888377;18.27752;11.63415;19.77855;0.4087197;-2.451526;-0.9888951	260.197143554688;423.256774902344;494.295074462891;966.50537109375;1079.60034179688;1166.60900878906;1295.65785073564;1408.72912597656;429.197814941406;576.234802246094;704.292663574219	11	0.1663521	0.275	None	Unknown		47.18891;7.910936;7.201904
wk3_s_trap_2	18022	6899	ADLEMQIESLTEELAYLK	18	0	Oxidation (M)	_ADLEM(ox)QIESLTEELAYLK_	ADLEM(1)QIESLTEELAYLK	ADLEM(173.59)QIESLTEELAYLK	0	1	sp|P13645|K1C10_HUMAN;CON__P13645;tr|A0A1B0GVI3|A0A1B0GVI3_HUMAN;sp|Q6IFW6|K1C10_RAT;tr|A0A0G2K2V6|A0A0G2K2V6_RAT	2	HCD	FTMS	MULTI-MSMS	1	1	1056.5245	2111.0344	0.051634	0.96839085	68.94	1.1578E-52	173.59	137.86	173.59	1	1	0	0	0	-1	0	0	0	0	y1;y2;y3;y4;y5;y6;y7;y8;y9;y10;y11;y12;y13;y14;y1-NH3;y10-H2O;y11-H2O;y13-H2O;b2;b3;b4;b4-H2O;b5;b5-H2O;b6;b6-H2O;b6-NH3;b7;b7-H2O;b7-NH3;b8;b9	163088.7;217365.5;315426.9;290527.2;213254.6;101759.7;121493.1;390042;175030.7;509567.6;954816.1;454561.4;167498.3;40458.3;56023.5;19954;133610;90142.8;37752.4;185104.5;197211.1;57265.2;202184.9;40827.7;222597.2;44121.1;49333;158150.8;27961.9;25731.9;54195.3;14968.2	0.0001332722;-0.0002227272;-0.0005066647;0.0003352343;-1.595239E-05;-0.00510796;0.000409425;-0.0009925481;-0.003477469;0.001074279;-0.000101892;0.002253114;0.003597759;0.008026029;-0.0002317473;0.001358625;0.002212931;0.0288366;-0.0005508689;-4.015764E-05;-0.0004425144;0.0005883066;-0.001035189;0.001328323;0.001141391;-0.0005800055;-0.006005339;-0.000124556;-0.0003783298;-0.003362257;0.005948065;…	0.905919;-0.8559941;-1.197051;0.6782043;-0.0262642;-6.93612;0.4730688;-1.026935;-3.221067;0.9208404;-0.07864022;1.599366;2.341053;4.766495;-1.781486;1.182834;1.732019;18.98673;-2.944691;-0.1337895;-1.031025;1.430752;-1.796472;2.379562;1.620624;-0.8451416;-8.737944;-0.1523852;-0.4732874;-4.200968;6.284854;0.6787144	147.112670898438;260.197090878176;423.260703354047;494.29697524278;607.381390409887;736.429075513997;865.466151224879;966.515231672119;1079.6017805738;1166.62925723498;1295.67302650251;1408.75473547707;1536.81196834357;1683.84293930144;130.086486816406;1148.61840820313;1277.66014699305;1518.77616481656;187.071884155273;300.155437424442;429.198432877429;411.186837370142;576.23442478023;558.2214965…	32	0.5125296	0.2025317	None	Unknown		173.5941;35.73677;21.22954
wk3_s_trap_2	18109	6933	ADLEMQIESLTEELAYLK	18	0	Oxidation (M)	_ADLEM(ox)QIESLTEELAYLK_	ADLEM(1)QIESLTEELAYLK	ADLEM(121.56)QIESLTEELAYLK	0	1	sp|P13645|K1C10_HUMAN;CON__P13645;tr|A0A1B0GVI3|A0A1B0GVI3_HUMAN;sp|Q6IFW6|K1C10_RAT;tr|A0A0G2K2V6|A0A0G2K2V6_RAT	2	HCD	FTMS	MULTI-MSMS	1	1	1056.5245	2111.0344	0.051634	0.77891028	69.278	3.5679E-21	121.56	85.822	121.56	1	1	0	0	0	-1	0	0	0	0	y1;y2;y3;y4;y5;y6;y7;y8;y9;y10;y11;y12;y1-NH3;y10-NH3;y11-H2O;b2;b3;b4;b4-H2O;b5;b6;b6-H2O;b6-NH3;b7;b9	40353.1;45590.5;108243.6;83196.8;53119;40277.9;37602.9;108530.3;47249;139876.3;249906.8;77433.7;16553.1;13266.4;44533.6;17720.7;45771.3;54408.2;18064.2;65658.6;55374.2;10503.7;13689.7;53105.5;14073	0.0001485309;-7.454843E-07;-0.000199824;0.0008574493;0.0003605009;0.004111265;0.008440515;0.003227027;0.01510828;-0.003737589;0.0006288341;0.008697575;-0.0002164885;0.01540351;0.01410668;0.0004562112;0.0007361261;0.0001849811;-0.0009593331;0.001992958;-0.001184753;0.001190014;-8.492848E-05;0.002340824;0.005462159	1.009641;-0.002865078;-0.4721066;1.734686;0.5935333;5.582773;9.752656;3.338841;13.99455;-3.203737;0.4853342;6.173974;-1.664189;13.39915;11.04113;2.438708;2.452489;0.4309926;-2.333074;3.458606;-1.682187;1.734006;-0.1235745;2.863835;5.285388	147.112655639648;260.196868896484;423.260396513315;494.296453027767;607.381013956649;736.41985628867;865.458120134896;966.511012097177;1079.5831948256;1166.63406910324;1295.67229577644;1408.74829101563;130.086471557617;1149.58837890625;1277.6482532473;187.070877075195;300.154661140716;429.197805381924;411.188385009766;576.23139663368;704.293151855469;686.280212402344;687.265502929688;817.37369025…	25	0.4415061	0.2604167	None	Unknown		121.5584;35.73677;22.19798
wk3_s_trap_2	17938	6864	ADLEMQIESLTEELAYLK	18	0	Oxidation (M)	_ADLEM(ox)QIESLTEELAYLK_	ADLEM(1)QIESLTEELAYLK	ADLEM(54.1)QIESLTEELAYLK	0	1	sp|P13645|K1C10_HUMAN;CON__P13645;tr|A0A1B0GVI3|A0A1B0GVI3_HUMAN;sp|Q6IFW6|K1C10_RAT;tr|A0A0G2K2V6|A0A0G2K2V6_RAT	3	HCD	FTMS	MULTI-MSMS	1	0	704.68541	2111.0344	-0.24165	-1.1521177	68.621	0.00091196	54.103	28.784	54.103	1	1	0	0	0	-1	0	0	0	0	y1;y2;y3;y4;y5;y6;y7;y8;y10;y1-NH3;y10-H2O;a2;b2;b3;b4;b5;b6;b7;b9	29961.8;30012.7;31837.8;35038.6;31110.8;40647.7;67618.6;92388.3;17146.6;13517.2;6807.6;7893.4;16541.6;14973.7;14248;8014;22259.1;19365.5;9474.1	-0.0003092327;-0.0005195443;0.0009498631;0.002052909;-0.0005225152;-0.001447485;0.002302811;-0.00144564;0.01216745;-0.0003233;0.01966917;-0.0006077029;-0.00103915;-0.0008832508;0.0008162907;0.001394962;0.001561829;0.001885575;0.01071118	-2.102006;-1.996731;2.244164;4.153203;-0.8602745;-1.965556;2.660782;-1.495723;10.42968;-2.485268;17.12447;-3.82018;-5.554803;-2.942636;1.901901;2.420835;2.217593;2.306869;10.36459	147.11311340332;260.197387695313;423.259246826172;494.295257568359;607.381896972656;736.425415039063;865.46425783841;966.515684764122;1166.6181640625;130.086578369141;1148.60009765625;159.077026367188;187.072372436523;300.156280517578;429.197174072266;576.231994628906;704.290405273438;817.374145507813;1033.43994140625	19	0.1773216	0.2345679	None	Unknown		54.10326;25.31925;15.59195
wk3_s_trap_2	18026	6900	ADLEMQIESLTEELAYLK	18	0	Oxidation (M)	_ADLEM(ox)QIESLTEELAYLK_	ADLEM(1)QIESLTEELAYLK	ADLEM(136.36)QIESLTEELAYLK	0	1	sp|P13645|K1C10_HUMAN;CON__P13645;tr|A0A1B0GVI3|A0A1B0GVI3_HUMAN;sp|Q6IFW6|K1C10_RAT;tr|A0A0G2K2V6|A0A0G2K2V6_RAT	3	HCD	FTMS	MULTI-MSMS	1	0	704.68541	2111.0344	-0.24165	-1.2942282	68.956	2.3222E-27	136.36	111.57	136.36	1	1	0	0	0	-1	0	0	0	0	y1;y2;y3;y4;y5;y6;y7;y8;y9;y10;y11;y1-NH3;y6-H2O;y8-H2O;y9-H2O;y10-H2O;y11-H2O;a2;b2;b3;b4;b5;b6;b7;b7-H2O;b7-NH3;b8;b8-H2O;b8-NH3;b9;b9-H2O;b9-NH3;b10;b10-H2O	283062.5;295543.2;491575.9;432061.3;386188.2;534501.2;585060.6;1026331;100102;262114.7;79987.5;121364;64959.4;38553.1;30990;91638.2;94427.4;100797.8;170769.8;119628.6;101463.8;210443.5;429268.4;374081.3;46520.2;33543.7;128608.3;15267.6;23082.7;129367.3;144771.1;61663.5;28485.3;47411.7	8.74958E-05;-4.97571E-05;-0.0003310759;0.001027115;0.0003537945;-0.0001359755;-0.0007122983;0.0009358126;0.009508061;-0.002222272;-0.002856639;-0.000109677;0.005729553;0.01850598;0.01242104;0.01834484;0.009114995;0.0002620481;1.370632E-05;-5.927617E-05;-0.001625116;0.0008574137;0.001018241;0.000898096;0.009814542;0.002619189;0.006805002;0.002175704;0.004623906;0.008783526;-0.0001586791;0.00032929…	0.5947534;-0.1912286;-0.7822035;2.077935;0.5824919;-0.184643;-0.8230216;0.9682356;8.807114;-1.90486;-2.204749;-0.8431091;7.975351;19.51109;11.70057;15.97146;7.13417;1.647312;0.07326789;-0.1974849;-3.786386;1.487965;1.445767;1.098756;12.27807;3.272567;7.190318;2.343483;4.975219;8.499293;-0.1562663;0.3239749;16.3324;5.997182	147.112716674805;260.196917908101;423.260527765167;494.296283361661;607.381020662943;736.424103529233;865.467272948142;966.513303311394;1079.58879504319;1166.63255378649;1295.67578125;130.086364746094;718.407673313902;948.485168457031;1061.57531738281;1148.60142198475;1277.65324492931;159.076156616211;187.071319580078;300.155456542969;429.199615478516;576.23253217764;704.290948861735;817.37513298…	34	0.4643703	0.2281879	None	Unknown		136.3609;24.79346;15.59195
wk3_s_trap_2	18116	6937	ADLEMQIESLTEELAYLK	18	0	Oxidation (M)	_ADLEM(ox)QIESLTEELAYLK_	ADLEM(1)QIESLTEELAYLK	ADLEM(114.28)QIESLTEELAYLK	0	1	sp|P13645|K1C10_HUMAN;CON__P13645;tr|A0A1B0GVI3|A0A1B0GVI3_HUMAN;sp|Q6IFW6|K1C10_RAT;tr|A0A0G2K2V6|A0A0G2K2V6_RAT	3	HCD	FTMS	MULTI-MSMS	1	1	704.68541	2111.0344	-0.24165	0.12687609	69.3	5.9768E-18	114.28	88.957	114.28	1	1	0	0	0	-1	0	0	0	0	y1;y2;y3;y4;y5;y6;y7;y8;y9;y10;y11;y1-NH3;y7-H2O;y8-H2O;y10-H2O;y10-NH3;y11-H2O;a2;b2;b3;b4;b4-H2O;b5;b6;b7;b7-H2O;b7-NH3;b8;b9;b9-H2O;b9-NH3;b7(2+);b8(2+)	78314.6;90483.7;137041.8;111753.9;105766.2;150791.7;171946.5;260586.1;30338.8;79850.6;37118.8;47146.5;12258.9;16326.7;17346.1;11858;27118.4;28179.3;47706.5;32042.3;37834.8;11695.9;39415.8;100945.5;71555.8;13351.5;12151.3;24563.7;38297.6;30840.1;23306.6;17722.9;8349.5	8.74958E-05;-0.000397474;0.0006808506;0.001585362;0.00195813;-0.001490758;-1.332827E-05;-0.000109822;0.01490642;-0.002807541;0.02430633;-0.0004148528;0.008486198;0.01461157;-0.0006165254;-0.01523614;0.01130845;0.0002162717;-0.0002151755;0.0007646984;-0.00117097;0.001176897;-0.003976131;0.00412898;-0.0002506552;0.002246182;0.002558154;0.006686884;0.01315189;-0.008703601;-0.005767118;0.0005205641;0…	0.5947534;-1.527587;1.608589;3.207315;3.223899;-2.024316;-0.0154001;-0.1136269;13.80757;-2.406533;18.75997;-3.189049;10.01383;15.4051;-0.5367529;-13.25321;8.850973;1.359548;-1.150231;2.547682;-2.728266;2.8622;-6.900162;5.862632;-0.3066582;2.809964;3.196306;7.065511;12.72635;-8.571186;-5.673896;1.272178;2.896179	147.112716674805;260.197265625;423.259515838731;494.295725115002;607.379416327608;736.425458311532;865.466573978172;966.514348946018;1079.58339668005;1166.63313905544;1295.64861828583;130.086669921875;847.447509765625;948.48906286758;1148.62038335335;1149.61901855469;1277.65105146971;159.076202392578;187.071548461914;300.154632568359;429.199161332518;411.186248779297;576.237365722656;704.28783812…	33	0.368127	0.2598425	None	Unknown		114.276;25.31925;15.59195
wk5_s_trap_1	17352	6003	ADLEMQIESLTEELAYLK	18	0	Oxidation (M)	_ADLEM(ox)QIESLTEELAYLK_	ADLEM(1)QIESLTEELAYLK	ADLEM(155.42)QIESLTEELAYLK	0	1	sp|P13645|K1C10_HUMAN;CON__P13645;tr|A0A1B0GVI3|A0A1B0GVI3_HUMAN;sp|Q6IFW6|K1C10_RAT;tr|A0A0G2K2V6|A0A0G2K2V6_RAT	2	HCD	FTMS	MULTI-MSMS	1	1	1056.5245	2111.0344	-0.12644	0.77891028	69.043	5.2334E-40	155.42	119.68	155.42	1	1	0	0	0	-1	0	0	0	0	y1;y2;y3;y4;y5;y6;y7;y8;y9;y10;y11;y12;y13;y1-NH3;y10-NH3;y11-H2O;y11-NH3;y13-NH3;b2;b3;b4;b4-H2O;b5;b5-H2O;b6;b6-H2O;b6-NH3;b7;b7-NH3	53826.6;86734.7;125627.1;145952.8;80088.8;55959.9;37609.9;141396.3;68049.1;214565.2;373815.4;104684.4;40036;21322.8;12530.9;42505.6;21454.5;30513.3;17502.4;84340.3;78101.3;23363.9;81665.3;10141.3;107874.4;21324.5;18416.1;63069;11441.1	-6.509209E-05;-0.0001030981;0.0005602507;0.0003896378;0.0006415785;-0.000899647;-0.003104877;-0.002734479;0.01176509;-0.00103242;0.002253667;-0.007415706;-0.005112608;-0.0002317473;0.002830264;-0.0001156617;0.003431173;0.01850919;0.0003188821;0.0002458996;0.001118717;-0.001478132;-0.002251544;-0.001479294;0.004000957;0.00161726;0.00723929;0.001272237;-0.00647505	-0.4424636;-0.3962311;1.323657;0.7882668;1.056304;-1.221641;-3.587506;-2.82921;10.89778;-0.8849583;1.739383;-5.263978;-3.326744;-1.781486;2.461954;-0.09052605;2.683449;12.17894;1.704605;0.8192416;2.606536;-3.594776;-3.907332;-2.65;5.680854;2.356561;10.53358;1.556491;-8.090212	147.112869262695;260.196971249146;423.259636438622;494.296920839267;607.380732879014;736.424867200649;865.469665527344;966.516973603058;1079.58653800948;1166.63136393439;1295.67067094306;1408.76440429688;1536.82067871094;130.086486816406;1149.60095214844;1277.66247558594;1278.64294433594;1519.7705078125;187.071014404297;300.155151367188;429.196871645876;411.188903808594;576.235641135253;558.22430…	29	0.4731325	0.2377049	None	Unknown		155.4176;35.73677;22.04584
wk5_s_trap_1	17434	6022	ADLEMQIESLTEELAYLK	18	0	Oxidation (M)	_ADLEM(ox)QIESLTEELAYLK_	ADLEM(1)QIESLTEELAYLK	ADLEM(87.5)QIESLTEELAYLK	0	1	sp|P13645|K1C10_HUMAN;CON__P13645;tr|A0A1B0GVI3|A0A1B0GVI3_HUMAN;sp|Q6IFW6|K1C10_RAT;tr|A0A0G2K2V6|A0A0G2K2V6_RAT	2	HCD	FTMS	MULTI-MSMS	2	1	1056.5245	2111.0344	-0.12644	-2.63174	69.406	4.1132E-09	87.498	68.44	87.498	1	1	0	0	0	-1	0	0	0	0	y1;y2;y3;y4;y5;y6;y7;y8;y9;y10;y11;y12;y13;b3;b4;b6	9359.4;15651;26337.4;23783.3;13638.3;9348.6;13268.5;26265.2;10434;41702.3;40146.7;15735.5;8421.4;16710;15310.5;20744	-0.000507597;6.028967E-05;0.002017978;-0.0001443569;0.0003930122;0.004106714;-0.00218935;0.003894517;0.01187732;0.01405472;0.0001951183;0.01602179;0.00990204;-0.001188427;0.002891486;0.004064271	-3.450381;0.231708;4.767725;-0.2920446;0.6470604;5.576593;-2.52967;4.029463;11.00173;12.04742;0.1505923;11.37313;6.443261;-3.959355;6.736997;5.770752	147.113311767578;260.196807861328;423.258178710938;494.297454833984;607.380981445313;736.419860839844;865.46875;966.510344606617;1079.58642578125;1166.61627679782;1295.67272949219;1408.74096679688;1536.8056640625;300.156585693359;429.195098876953;704.287902832031	16	0.2411935	0.2711864	None	Unknown		87.4985;19.05807;16.13737
wk5_s_trap_1	17359	6006	ADLEMQIESLTEELAYLK	18	0	Oxidation (M)	_ADLEM(ox)QIESLTEELAYLK_	ADLEM(1)QIESLTEELAYLK	ADLEM(140.46)QIESLTEELAYLK	0	1	sp|P13645|K1C10_HUMAN;CON__P13645;tr|A0A1B0GVI3|A0A1B0GVI3_HUMAN;sp|Q6IFW6|K1C10_RAT;tr|A0A0G2K2V6|A0A0G2K2V6_RAT	3	HCD	FTMS	MULTI-MSMS	1	1	704.68541	2111.0344	0.23486	0.41109695	69.068	3.5591E-32	140.46	115.14	140.46	1	1	0	0	0	-1	0	0	0	0	y1;y2;y3;y4;y5;y6;y7;y8;y9;y10;y11;y1-NH3;y7-H2O;y8-H2O;y10-H2O;y11-H2O;a2;b2;b3;b4;b4-H2O;b5;b5-H2O;b6;b6-H2O;b7;b7-H2O;b7-NH3;b8;b8-H2O;b9;b9-H2O	152635.8;152615.7;202573.3;213482.5;151649.1;237139.2;273418.7;481390.5;36733.3;120112.8;39613;65762;40214.8;10435.3;42527.5;52827.2;35349.1;62461.6;57207;56527.6;16150.8;83632.4;18619;174017.8;57863.2;171116.8;21086.2;23265.4;47877.8;31094.6;54407.8;69417.7	-0.0001108685;7.200093E-05;0.0004762362;0.0003366267;0.0008004659;0.0006923489;0.001787599;-7.127833E-05;0.006439538;-0.006467889;0.01207064;-0.0001554534;0.002936945;0.01636975;0.008247467;0.00838767;-0.0003483035;4.42239E-05;-0.0003949695;-0.002102503;-0.00163072;0.000601568;-0.003432419;0.00282756;0.00477808;-0.0007071188;-0.004162509;-0.00824507;-0.001600027;-0.006285881;0.009715625;0.00350008	-0.7536283;0.2767172;1.125163;0.6810213;1.317899;0.9401507;2.065479;-0.07374783;5.964789;-5.544047;9.316202;-1.195001;3.465614;17.2588;7.18038;6.564899;-2.189531;0.2364013;-1.315882;-4.898655;-3.965864;1.043967;-6.148796;4.014771;6.962323;-0.8651075;-5.20724;-10.30173;-1.690609;-6.770556;9.401238;3.446872	147.112915039063;260.196796150063;423.259720453121;494.296973850347;607.380573991553;736.423275204809;865.46477305092;966.514310402332;1079.59186356641;1166.6367994033;1295.66085397236;130.086410522461;847.453059018531;948.4873046875;1148.61151936142;1277.65397225421;159.076766967773;187.0712890625;300.155792236328;429.200092866433;411.189056396484;576.232788023359;558.226257324219;704.2891395431…	32	0.4013717	0.2285714	None	Unknown		140.4611;25.31925;15.59195
wk5_s_trap_1	17433	6021	ADLEMQIESLTEELAYLK	18	0	Oxidation (M)	_ADLEM(ox)QIESLTEELAYLK_	ADLEM(1)QIESLTEELAYLK	ADLEM(48.29)QIESLTEELAYLK	0	1	sp|P13645|K1C10_HUMAN;CON__P13645;tr|A0A1B0GVI3|A0A1B0GVI3_HUMAN;sp|Q6IFW6|K1C10_RAT;tr|A0A0G2K2V6|A0A0G2K2V6_RAT	3	HCD	FTMS	MULTI-MSMS	1	0	704.68541	2111.0344	0.23486	0.83742823	69.405	0.0033033	48.288	31.603	48.288	1	1	0	0	0	-1	0	0	0	0	y1;y2;y3;y4;y5;y6;y7;y8;y10;y1-NH3;a2;b2;b3;b4;b5;b6;b7	26421.9;25323.8;40853.4;36749.5;32255;35766.1;47208.8;67719.2;17129.4;16325.1;8115.6;9428.7;11362.3;9862.6;8810.7;25942.9;18182.9	-0.0004770794;-0.001129896;0.0004263053;0.001663577;0.001312813;-0.002240942;0.001542612;0.002424317;0.009603975;-0.0008115813;-0.0001499392;0.0001662942;-0.0004254871;-0.002082879;0.0006015053;0.00180597;0.003106278	-3.242939;-4.342447;1.007195;3.365551;2.161436;-3.042996;1.782409;2.508316;8.232303;-6.238754;-0.94256;0.8889356;-1.417554;-4.852933;1.043858;2.564241;3.80032	147.11328125;260.197998046875;423.259770383966;494.295646900012;607.380061644597;736.426208496094;865.465018037452;966.511814806693;1166.62072753906;130.087066650391;159.076568603516;187.071166992188;300.155822753906;429.200073242188;576.232788085938;704.290161132813;817.372924804688	17	0.1188395	0.2428571	None	Unknown		48.2881;16.68465;10.37449
wk5_s_trap_2	17190	5878	ADLEMQIESLTEELAYLK	18	0	Oxidation (M)	_ADLEM(ox)QIESLTEELAYLK_	ADLEM(1)QIESLTEELAYLK	ADLEM(77.18)QIESLTEELAYLK	0	1	sp|P13645|K1C10_HUMAN;CON__P13645;tr|A0A1B0GVI3|A0A1B0GVI3_HUMAN;sp|Q6IFW6|K1C10_RAT;tr|A0A0G2K2V6|A0A0G2K2V6_RAT	2	HCD	FTMS	MULTI-MSMS	1	1	1056.5245	2111.0344	0.11449	472.58553	68.595	1.4915E-06	77.185	55.627	77.185	1	1	0	0	0	-1	0	0	0	0	y1;y2;y3;y4;y5;y6;y8;y10;y11;y12;y1-NH3;b3;b4;b4-H2O;b5;b6;b6-NH3	17591.6;18206.1;23662.7;26019.1;22275.5;10064.2;35379.7;45830.6;45595.3;21936.7;9061.8;18316.3;10879;7893.5;19894.3;18968.2;8953.8	-0.0004007854;0.0003044303;0.0007362401;0.001259452;2.680125E-05;0.001543237;0.01301865;0.01444504;-0.005664257;0.02798468;-9.44182E-05;-0.0005170399;0.00234217;-0.003705915;0.002859806;0.004430482;-0.007348112	-2.724334;1.170001;1.739453;2.547971;0.0441259;2.095587;13.46987;12.382;-4.371653;19.8652;-0.7258118;-1.722571;5.457114;-9.012633;4.962955;6.290729;-10.6917	147.113204956055;260.196563720703;423.259460449219;494.296051025391;607.38134765625;736.422424316406;966.501220476797;1166.61588647656;1295.67858886719;1408.72900390625;130.086349487305;300.155914306641;429.195648193359;411.191131591797;576.230529785156;704.287536621094;687.272766113281	17	0.2666926	0.2833333	None	Unknown		77.18456;21.55742;14.25756
wk5_s_trap_2	17266	5896	ADLEMQIESLTEELAYLK	18	0	Oxidation (M)	_ADLEM(ox)QIESLTEELAYLK_	ADLEM(1)QIESLTEELAYLK	ADLEM(134.61)QIESLTEELAYLK	0	1	sp|P13645|K1C10_HUMAN;CON__P13645;tr|A0A1B0GVI3|A0A1B0GVI3_HUMAN;sp|Q6IFW6|K1C10_RAT;tr|A0A0G2K2V6|A0A0G2K2V6_RAT	2	HCD	FTMS	MULTI-MSMS	1	1	1056.5245	2111.0344	0.11449	-0.16849256	68.934	1.323E-25	134.61	98.878	134.61	1	1	0	0	0	-1	0	0	0	0	y1;y2;y3;y4;y5;y6;y7;y8;y9;y10;y11;y12;y14;y1-NH3;y11-H2O;b2;b3;b4;b4-H2O;b5;b5-H2O;b6;b6-H2O;b6-NH3;b7;b7-H2O;b8	53093.3;80207.8;118151.2;118108;66999.4;47476.8;37366.4;150499.1;42503.9;176702;323547.2;155587.2;18109.5;21862.2;47408.7;22741.2;63739.1;73563.4;15290.9;65280.1;20104;91393.1;19545.3;17982.6;65348.3;12645.2;20427.1	-4.983331E-05;-6.178064E-05;0.0005675818;0.0006370755;2.439749E-05;0.007777508;-0.003165913;0.0006844359;0.004064823;-0.003062417;-0.00138707;0.008190912;0.0106333;-0.0002317473;0.02040476;-0.000398281;-0.0003949695;-0.0007401058;-0.002607282;-3.174071E-05;0.002854202;0.00228128;0.003814526;-0.003380827;0.004544849;0.008532804;0.009383457	-0.338742;-0.237438;1.340978;1.288853;0.04016832;10.56129;-3.658028;0.7081493;3.76514;-2.625004;-1.070539;5.814317;6.314909;-1.781486;15.97064;-2.129028;-1.315882;-1.724389;-6.340821;-0.05508308;5.113041;3.239122;5.558284;-4.919221;5.560322;10.67459;9.914799	147.112854003906;260.196929931641;423.259629107477;494.296673401605;607.381350060014;736.416190045667;865.4697265625;966.513554688127;1079.59423828125;1166.63339393161;1295.6743116804;1408.74879767843;1683.84033203125;130.086486816406;1277.641955163;187.071731567383;300.155792236328;429.19873046875;411.190032958984;576.233421332011;558.219970703125;704.289685822695;686.277587890625;687.2687988281…	27	0.4664768	0.2432432	None	Unknown		134.6145;35.73677;22.19798
wk5_s_trap_2	17195	5881	ADLEMQIESLTEELAYLK	18	0	Oxidation (M)	_ADLEM(ox)QIESLTEELAYLK_	ADLEM(1)QIESLTEELAYLK	ADLEM(97.08)QIESLTEELAYLK	0	1	sp|P13645|K1C10_HUMAN;CON__P13645;tr|A0A1B0GVI3|A0A1B0GVI3_HUMAN;sp|Q6IFW6|K1C10_RAT;tr|A0A0G2K2V6|A0A0G2K2V6_RAT	3	HCD	FTMS	MULTI-MSMS	1	1	704.68541	2111.0344	0.4366	-0.44156561	68.611	5.8761E-11	97.081	71.762	97.081	1	1	0	0	0	-1	0	0	0	0	y1;y2;y3;y4;y5;y6;y7;y8;y9;y10;y11;y1-NH3;y7-NH3;y8-NH3;y10-H2O;y11-NH3;a2;b2;b3;b4;b5;b6;b7;b7-H2O;b7-NH3;b8;b9;b9-H2O	54430.6;51473;76335.4;76289.9;56548.4;89006.6;78803.4;154883.9;7900.4;34407;11944.6;25609.7;7915.4;8096.6;12255.6;10552.4;13371.9;20309.8;14092.1;13674.7;19506.1;49186.2;29651.4;8407.3;8192.7;16807.1;8968.1;16764.1	8.74958E-05;-0.0008047781;-0.0002209346;0.0006417223;-0.001564949;-0.001748146;0.004480826;-0.002066209;-0.005212521;0.00365215;0.0009275402;-0.0005369231;-0.0159821;-0.006206462;-0.0005945001;0.01209817;-0.0003177859;-0.0008560446;-0.001035839;0.002281134;-0.003243709;0.002595032;-0.007147628;0.005725186;-0.007878859;-0.003067715;0.01962232;0.006433118	0.5947534;-3.092949;-0.5219827;1.298253;-2.576544;-2.373825;5.17738;-2.13779;-4.828181;3.130522;0.7158757;-4.127422;-18.83669;-6.5366;-0.5175775;9.461787;-1.997689;-4.576012;-3.450996;5.314905;-5.629128;3.684611;-8.744525;7.162214;-9.844176;-3.241383;18.98754;6.33534	147.112716674805;260.197672929051;423.260417623905;494.296668754751;607.38293940607;736.425715699589;865.462079823834;966.516305332447;1079.603515625;1166.62667936423;1295.67199707031;130.086791992188;848.455993652344;949.493896484375;1148.62036132813;1278.63427734375;159.076736450195;187.072189331055;300.156433105469;429.195709228516;576.236633300781;704.289372070529;817.383178710938;799.3597412…	28	0.2465951	0.2616822	None	Unknown		97.08102;25.31925;15.59195
wk5_s_trap_2	17270	5898	ADLEMQIESLTEELAYLK	18	0	Oxidation (M)	_ADLEM(ox)QIESLTEELAYLK_	ADLEM(1)QIESLTEELAYLK	ADLEM(106.31)QIESLTEELAYLK	0	1	sp|P13645|K1C10_HUMAN;CON__P13645;tr|A0A1B0GVI3|A0A1B0GVI3_HUMAN;sp|Q6IFW6|K1C10_RAT;tr|A0A0G2K2V6|A0A0G2K2V6_RAT	3	HCD	FTMS	MULTI-MSMS	1	1	704.68541	2111.0344	0.4366	0.41109695	68.945	1.5575E-14	106.31	80.992	106.31	1	1	0	0	0	-1	0	0	0	0	y1;y2;y3;y4;y5;y6;y7;y8;y9;y10;y11;y1-NH3;y6-H2O;y7-H2O;y8-H2O;y10-H2O;y11-H2O;y8(2+);a2;b2;b3;b4;b4-H2O;b5;b6;b7;b7-H2O;b7-NH3;b8;b8-H2O;b9;b9-H2O;b8(2+)	145050.7;159569.5;234221.1;220747;160552.2;263687.4;304103.9;462267.4;32088.6;105754.3;53123.7;65724.8;22404.9;22368.4;24114.9;44429.3;58857.2;19049.5;42456.9;84186.7;65083.8;60744.6;22110.9;89217.9;206834.6;196223.2;16139.8;15260.5;37009.7;9891.7;57656.9;90791.4;16489.9	0.0001332722;0.0004772627;0.0009040811;0.0007779512;0.001022983;0.0004524665;3.060845E-05;7.795647E-05;-0.006189083;-0.00472491;0.01182382;-0.000109677;0.001964879;0.01129382;-0.004736216;0.01046313;0.007820475;-0.0004116383;-0.0001194216;0.0001968118;0.000176521;0.0007936983;0.0001087822;0.001879837;0.001722527;0.002290272;0.004809659;-0.002324659;-0.002457364;0.002969161;0.001592237;0.006888777…	0.905919;1.83424;2.135998;1.573855;1.684254;0.6144106;0.03536642;0.08065735;-5.732732;-4.050033;9.125704;-0.8431091;2.735033;13.32691;-4.993331;9.109388;6.120962;-0.8509122;-0.7507181;1.052069;0.5880989;1.849263;0.2645562;3.262295;2.445762;2.801989;6.016881;-2.904546;-2.59648;3.198131;1.540702;6.784077;-2.901809	147.112670898438;260.196390888286;423.259292608212;494.296532525946;607.380351474989;736.423515087242;865.466530041445;966.51416116753;1079.6044921875;1166.63505642422;1295.6611007914;130.086364746094;718.411437988281;847.444702148438;948.508410653795;1148.60930370033;1277.65453944973;483.761169433594;159.076538085938;187.071136474609;300.155220745843;429.197196664705;411.187316894531;576.2315097…	33	0.3881364	0.2260274	None	Unknown		106.3111;25.31925;7.979836
wk7_s_trap_1	16993	5404	ADLEMQIESLTEELAYLK	18	0	Oxidation (M)	_ADLEM(ox)QIESLTEELAYLK_	ADLEM(1)QIESLTEELAYLK	ADLEM(49.42)QIESLTEELAYLK	0	1	sp|P13645|K1C10_HUMAN;CON__P13645;tr|A0A1B0GVI3|A0A1B0GVI3_HUMAN;sp|Q6IFW6|K1C10_RAT;tr|A0A0G2K2V6|A0A0G2K2V6_RAT	2	HCD	FTMS	MULTI-MSMS	1	1	1056.5245	2111.0344	0.14482	-1.4948565	68.683	0.0018661	49.423	26.544	49.423	1	1	0	0	0	-1	0	0	0	0	y1;y2;y3;y4;y6;y8;y10;y12;b3;b4	8520.7;9148.6;11865.7;11030.8;12007.2;11815.7;19207.4;16143.9;8144;11688	0.0002400837;0.0002739127;0.001041416;0.0009237584;-0.00895481;0.009966663;0.01326608;0.01052863;0.002076954;0.0002059392	1.631973;1.052714;2.460469;1.868835;-12.15971;10.31207;11.37141;7.473758;6.919645;0.4798235	147.112564086914;260.196594238281;423.259155273438;494.29638671875;736.432922363281;966.504272460938;1166.61706542969;1408.74645996094;300.1533203125;429.197784423828	10	0.2549489	0.2941177	None	Unknown		49.42313;22.8788;21.55742
wk7_s_trap_1	17070	5423	ADLEMQIESLTEELAYLK	18	0	Oxidation (M)	_ADLEM(ox)QIESLTEELAYLK_	ADLEM(1)QIESLTEELAYLK	ADLEM(162.93)QIESLTEELAYLK	0	1	sp|P13645|K1C10_HUMAN;CON__P13645;tr|A0A1B0GVI3|A0A1B0GVI3_HUMAN;sp|Q6IFW6|K1C10_RAT;tr|A0A0G2K2V6|A0A0G2K2V6_RAT	2	HCD	FTMS	MULTI-MSMS	1	1	1056.5245	2111.0344	0.14482	0.58942971	69.02	1.2234E-48	162.93	128.54	162.93	1	1	0	0	0	-1	0	0	0	0	y1;y2;y3;y4;y5;y6;y7;y8;y9;y10;y11;y12;y13;y14;y1-NH3;y11-H2O;y11-NH3;y13-NH3;b2;b3;b4;b4-H2O;b5;b5-H2O;b6;b6-H2O;b6-NH3;b7;b7-H2O;b7-NH3;b8	82707.8;126221.1;185905;193124.8;111182.1;49498.6;75435.5;220809.2;113558;326883.1;620442.1;284772.9;120760.4;17466.5;37266.7;50109.5;34665.6;49555.8;28476.6;123987;138308.5;32089.9;113865.9;23295;152914.7;30082.8;38179.9;60876.8;23329;12920.5;15102.2	-0.0001871624;-0.0001824399;0.0001971214;0.0008699683;0.0003480021;-0.00517837;0.004293837;0.0001744171;0.003094271;-0.0007196136;-0.0006541993;0.002870045;0.00425031;0.01270849;2.765211E-05;-0.000603943;0.009290548;-0.005660734;-0.0004745749;-0.0007402932;-0.0001727754;0.0002003349;-0.0004441979;-0.0009299778;0.001213297;0.000396557;-0.007836393;-0.003607589;0.003100674;0.0005439933;0.005110996	-1.272236;-0.7011604;0.4657219;1.760013;0.5729551;-7.031729;4.961322;0.18046;2.86614;-0.6168305;-0.5049106;2.037293;2.765668;7.547337;0.2125675;-0.4726935;7.265977;-3.72467;-2.53686;-2.466361;-0.402554;0.4872109;-0.770864;-1.665959;1.722722;0.5778348;-11.40215;-4.413602;3.878934;0.6796952;5.400383	147.112991333008;260.197050590874;423.259999567866;494.29644050876;607.38102645544;736.429145923704;865.462266812742;966.514064706913;1079.59520883322;1166.63105112785;1295.67357880983;1408.75411854556;1536.81131579216;1683.83825683594;130.086227416992;1277.66296386719;1278.63708496094;1519.79467773438;187.071807861328;300.156137560035;429.198163138439;411.187225341797;576.233833789231;558.223754…	31	0.5573538	0.2230216	None	Unknown		162.9266;34.38562;31.22788
wk7_s_trap_1	17140	5432	ADLEMQIESLTEELAYLK	18	0	Oxidation (M)	_ADLEM(ox)QIESLTEELAYLK_	ADLEM(1)QIESLTEELAYLK	ADLEM(96.73)QIESLTEELAYLK	0	1	sp|P13645|K1C10_HUMAN;CON__P13645;tr|A0A1B0GVI3|A0A1B0GVI3_HUMAN;sp|Q6IFW6|K1C10_RAT;tr|A0A0G2K2V6|A0A0G2K2V6_RAT	2	HCD	FTMS	MULTI-MSMS	1	1	1056.5245	2111.0344	0.14482	0.49468943	69.355	3.3813E-12	96.734	69.764	96.734	1	1	0	0	0	-1	0	0	0	0	y1;y2;y3;y4;y5;y6;y7;y8;y9;y10;y11;y12;y1-NH3;b3;b4;b4-H2O;b5;b6;b6-NH3;b7;b7-H2O	29530.2;38700;43903.2;49484.9;30847.9;10644.9;18576.2;60042.2;25166;89446.8;184002.8;47931.1;9160.6;32894.2;33026.2;15264.3;27768;52346.9;9439.8;15267.5;9198.4	0.0002095661;-0.0001228158;0.0007667576;0.002174979;0.003200629;-0.007856177;7.915525E-06;0.006285474;0.01700428;0.006014206;-7.438053E-05;0.0001526534;0.0005311922;1.758988E-06;0.001151984;-0.001142439;-0.0006802329;0.005481243;0.0008305989;0.000970048;-0.01148673	1.424529;-0.4720108;1.811555;4.400163;5.269582;-10.66789;0.009145963;6.503283;15.75081;5.155221;-0.05740687;0.1083604;4.083401;0.005860256;2.684046;-2.778381;-1.18048;7.782689;1.208558;1.186784;-14.3696	147.112594604492;260.196990966797;423.259429931641;494.295135498047;607.378173828125;736.431823730469;865.466552734375;966.507953649707;1079.58129882813;1166.62431730877;1295.67299899103;1408.7568359375;130.085723876953;300.155395507813;429.196838378906;411.188568115234;576.234069824219;704.28648585994;687.264587402344;817.375061035156;799.376953125	21	0.4618159	0.2727273	None	Unknown		96.73374;26.96932;15.20172
wk7_s_trap_1	17065	5421	ADLEMQIESLTEELAYLK	18	0	Oxidation (M)	_ADLEM(ox)QIESLTEELAYLK_	ADLEM(1)QIESLTEELAYLK	ADLEM(145.79)QIESLTEELAYLK	0	1	sp|P13645|K1C10_HUMAN;CON__P13645;tr|A0A1B0GVI3|A0A1B0GVI3_HUMAN;sp|Q6IFW6|K1C10_RAT;tr|A0A0G2K2V6|A0A0G2K2V6_RAT	3	HCD	FTMS	MULTI-MSMS	1	1	704.68541	2111.0344	0.12688	0.55320737	69.001	3.3488E-39	145.79	121	145.79	1	1	0	0	0	-1	0	0	0	0	y1;y2;y3;y4;y5;y6;y7;y8;y9;y10;y11;y1-NH3;y6-H2O;y7-H2O;y7-NH3;y8-H2O;y9-H2O;y10-H2O;y10-NH3;y11-H2O;a2;b2;b3;b4;b5;b6;b6-H2O;b7;b7-H2O;b7-NH3;b8;b8-H2O;b9;b9-H2O;b10;b10-H2O	220431.2;217822.7;308993.9;309814.9;217758;358002.1;407425.5;758389.6;61297.4;178433.7;52997.3;100635;45357.7;32916.5;15248.8;32110.3;13189.2;46223.2;24468.5;85959;65084.7;113259.5;96776.5;73607.5;113646.6;277441.1;46215.5;238163.2;26983;26079.3;92985;32152.1;59346.9;143770.6;8956.7;10597.2	-4.983331E-05;-3.971924E-05;-1.900959E-05;0.0007006838;0.001183586;-0.001743799;0.0001215048;0.0005421842;0.006293349;0.005935906;0.001171681;-0.0001707122;0.001651754;-0.01318128;-0.01671453;0.002618375;0.008758926;-0.0008386407;-0.004249814;-6.268457E-05;-7.364527E-05;5.948269E-05;-0.0002136527;0.0008338836;-0.0005338522;0.002124205;0.00173933;0.001199644;0.009570401;0.005182665;0.003482343;0.0…	-0.338742;-0.1526507;-0.04491229;1.417537;1.948675;-2.367922;0.1403923;0.560969;5.829377;5.088104;0.9043038;-1.312298;2.299175;-15.5537;-19.69992;2.760539;8.250847;-0.7301286;-3.69675;-0.04906192;-0.4629551;0.317968;-0.7118066;1.942892;-0.9264505;3.016094;2.534434;1.46768;11.97264;6.475545;3.679509;13.11245;-2.392378;0.1241574;2.065303;11.55814	147.112854003906;260.196907870237;423.260215698888;494.296609793293;607.38019087118;736.42571135248;865.466439145107;966.513696939803;1079.59200975602;1166.6243956085;1295.67175292969;130.08642578125;718.411751113022;847.469177246094;848.456726074219;948.501056063228;1061.57897949219;1148.62060546875;1149.60803222656;1277.66242260877;159.07649230957;187.071273803711;300.155610919553;429.197156479…	36	0.4960149	0.2093023	None	Unknown		145.7943;24.79346;15.59195
wk7_s_trap_1	17136	5431	ADLEMQIESLTEELAYLK	18	0	Oxidation (M)	_ADLEM(ox)QIESLTEELAYLK_	ADLEM(1)QIESLTEELAYLK	ADLEM(98.57)QIESLTEELAYLK	0	1	sp|P13645|K1C10_HUMAN;CON__P13645;tr|A0A1B0GVI3|A0A1B0GVI3_HUMAN;sp|Q6IFW6|K1C10_RAT;tr|A0A0G2K2V6|A0A0G2K2V6_RAT	3	HCD	FTMS	MULTI-MSMS	1	1	704.68541	2111.0344	0.12688	0.55320737	69.338	3.5364E-13	98.572	73.779	98.572	1	1	0	0	0	-1	0	0	0	0	y1;y2;y3;y4;y5;y6;y7;y8;y9;y10;y11;y1-NH3;y7-H2O;y10-H2O;a2;b2;b3;b4;b4-H2O;b5;b6;b6-H2O;b6-NH3;b7;b7-H2O;b7-NH3;b8;b8-NH3;b9;b9-H2O;b9-NH3	69380.5;83251.9;122978.9;117431.8;82489.7;126633.1;161106;239493.6;13510.4;32802.3;13984.5;37154.7;22433.2;11520.3;23191.3;29974.7;27522.2;26695.4;11483.6;53804.8;103291.8;11090.6;15942;88148.9;9204.3;11800.4;30184.9;9782.3;30832;26712.7;13704.8	8.74958E-05;-0.0002888448;0.0007948551;0.00151277;0.0009622471;-0.001300121;0.0005050069;0.0003116253;0.007482792;-0.004556181;0.01032695;-0.000399594;0.01088572;0.01539671;3.316625E-05;0.0001662942;-0.001249462;0.002403205;-0.001600202;-0.002254344;0.0008343305;0.009918042;-0.003930144;0.00319339;0.01030282;0.0005439933;0.01228551;-0.005446895;0.01158495;0.01363527;-0.01693655	0.5947534;-1.1101;1.877938;3.060454;1.584258;-1.765448;0.5835086;0.3224219;6.931137;-3.905404;7.970404;-3.071752;12.84534;13.40471;0.2084926;0.8889356;-4.162699;5.599323;-3.891646;-3.912191;1.184639;14.45207;-5.718491;3.906895;12.88892;0.6796952;12.98122;-5.860673;11.21009;13.42812;-16.6626	147.112716674805;260.197156995806;423.259401834245;494.29579770738;607.380412210385;736.42526767459;865.46605564305;966.513927498709;1079.5908203125;1166.63488769531;1295.66259765625;130.086654663086;847.445110245256;1148.60437011719;159.076385498047;187.071166992188;300.156646728516;429.195587158203;411.189025878906;576.235643935281;704.291132772179;686.271484375;687.269348144531;817.37283769339…	31	0.4591397	0.2649573	None	Unknown		98.57249;24.79346;15.59195
wk7_s_trap_2	16694	4996	ADLEMQIESLTEELAYLK	18	0	Oxidation (M)	_ADLEM(ox)QIESLTEELAYLK_	ADLEM(1)QIESLTEELAYLK	ADLEM(107.51)QIESLTEELAYLK	0	1	sp|P13645|K1C10_HUMAN;CON__P13645;tr|A0A1B0GVI3|A0A1B0GVI3_HUMAN;sp|Q6IFW6|K1C10_RAT;tr|A0A0G2K2V6|A0A0G2K2V6_RAT	3	HCD	FTMS	MULTI-MSMS	1	1	704.68541	2111.0344	0.2411	0.55320737	68.656	2.6106E-17	107.51	91.918	107.51	1	1	0	0	0	-1	0	0	0	0	y1;y2;y3;y4;y5;y6;y7;y8;y9;y10;y1-NH3;y6-H2O;y7-H2O;y8-H2O;y9-H2O;y10-H2O;y8(2+);a2;b2;b3;b4;b4-H2O;b5;b6;b6-H2O;b7;b7-H2O;b7-NH3;b8;b8-H2O;b9;b9-H2O	149795.2;134852.5;205218.8;201543.7;165638.6;231156.9;242344.8;443351.6;29449.6;110788.4;59346.6;22899.6;24742.8;31764.4;23056.5;34013;13526.3;45330.3;57573.4;51336.1;52688.3;17582.3;62806.9;174561.3;24669.2;156845.2;20179.7;11793.3;54352.1;15225.6;59074.1;93826.5	-4.983331E-05;5.518905E-05;0.0002998339;0.0006207388;0.0006171994;-0.0001738525;-0.0005427835;0.000319474;-0.004358029;-0.0023353;-1.812426E-05;0.005260778;-0.004759846;0.01277246;0.007208802;0.01402735;0.00376927;-0.0005771853;-0.0002609519;0.0004595226;1.530141E-05;0.001512591;-0.0007148579;0.001337746;0.003143139;0.002374577;0.0001099515;-0.004460889;0.006419301;-0.001730546;0.004960772;0.0026…	-0.338742;0.212105;0.7083918;1.255802;1.016165;-0.2360766;-0.6271567;0.3305426;-4.036697;-2.001745;-0.1393249;7.322826;-5.616598;13.46609;6.790631;12.2125;7.79166;-3.628339;-1.39493;1.530951;0.03565117;3.678606;-1.240569;1.899423;4.579978;2.90513;0.1375485;-5.573646;6.782775;-1.863989;4.800225;2.597734	147.112854003906;260.196812961948;423.259896855452;494.296689738293;607.380757258126;736.4241414062;865.467103433346;966.513919649969;1079.60266113281;1166.63266681476;130.086273193359;718.408142089844;847.460755809976;948.490901974809;1061.58052961645;1148.60573947826;483.756988525391;159.076995849609;187.071594238281;300.154937744141;429.197975061588;411.185913085938;576.234104449254;704.290629…	32	0.484932	0.2285714	None	Unknown		107.5103;15.59195;10.50328
wk7_s_trap_2	16764	5005	ADLEMQIESLTEELAYLK	18	0	Oxidation (M)	_ADLEM(ox)QIESLTEELAYLK_	ADLEM(1)QIESLTEELAYLK	ADLEM(130.87)QIESLTEELAYLK	0	1	sp|P13645|K1C10_HUMAN;CON__P13645;tr|A0A1B0GVI3|A0A1B0GVI3_HUMAN;sp|Q6IFW6|K1C10_RAT;tr|A0A0G2K2V6|A0A0G2K2V6_RAT	3	HCD	FTMS	MULTI-MSMS	1	1	704.68541	2111.0344	0.2411	0.55320737	68.991	1.8805E-26	130.87	115.28	130.87	1	1	0	0	0	-1	0	0	0	0	y1;y2;y3;y4;y5;y6;y7;y8;y9;y10;y11;y1-NH3;y6-H2O;y7-H2O;y8-H2O;y9-H2O;y10-H2O;y11-H2O;a2;b2;b3;b4;b4-H2O;b5;b6;b6-H2O;b6-NH3;b7;b7-H2O;b8;b8-H2O;b8-NH3;b9;b9-H2O;b8(2+)	204008.5;220328.9;334238.4;265516.2;214014.7;391855.9;383916;717326.6;38031.7;176718.5;48183.9;78312.7;26405.8;27149.6;18948.4;11988.8;64012.5;76769.8;58099.6;105947.3;95316.2;84602.8;28819.7;127701.5;244970.9;42601;33573.6;232400.8;71847.6;72046.4;12716.8;15289.1;79951.9;136455.4;22894.2	1.120185E-05;-0.0001329954;-0.000219853;0.0005653052;0.001365213;0.000307083;-0.0002971808;-0.0002442758;-0.001428341;-0.001229711;0.005200001;-9.44182E-05;0.003490758;0.01520007;0.008374144;0.01681557;0.01692547;0.01074332;-0.0003483035;0.0002425882;-0.0001706296;-0.0007363043;0.0009022392;-0.0002703692;0.0008570449;0.001861401;-0.003869108;0.001850264;0.01226743;0.006712245;0.003213302;-0.01197…	0.07614464;-0.5111334;-0.5194272;1.143656;2.247708;0.4169922;-0.3433763;-0.2527389;-1.323028;-1.05407;4.013375;-0.7258118;4.859006;17.93643;8.828873;15.84027;14.7357;8.408649;-2.189531;1.29677;-0.5684704;-1.715532;2.194233;-0.4692007;1.21689;2.712307;-5.629683;2.263668;15.34669;7.092309;3.461099;-12.88746;5.705176;2.491754;2.251955	147.11279296875;260.197001146387;423.260416542253;494.296745171845;607.380009244927;736.423660470744;865.466857830742;966.514483399829;1079.59973144531;1166.63156122514;1295.66772460938;130.086349487305;718.409912109375;847.440795898438;948.495300292969;1061.57092285156;1148.60284135764;1277.65161659996;159.076766967773;187.071090698242;300.155567896355;429.198726667248;411.1865234375;576.2336599…	35	0.503489	0.2229299	None	Unknown		130.8695;15.59195;10.33901
wk7_s_trap_2	16831	5010	ADLEMQIESLTEELAYLK	18	0	Oxidation (M)	_ADLEM(ox)QIESLTEELAYLK_	ADLEM(1)QIESLTEELAYLK	ADLEM(46.49)QIESLTEELAYLK	0	1	sp|P13645|K1C10_HUMAN;CON__P13645;tr|A0A1B0GVI3|A0A1B0GVI3_HUMAN;sp|Q6IFW6|K1C10_RAT;tr|A0A0G2K2V6|A0A0G2K2V6_RAT	3	HCD	FTMS	MULTI-MSMS	1	1	704.68541	2111.0344	0.2411	0.41109695	69.327	0.00059152	46.494	30.902	46.494	1	1	0	0	0	-1	0	0	0	0	y1;y2;y3;y4;y5;y6;y7;y8;y10;y1-NH3;a2;b2;b3;b4;b6;b7;b8;b9;b9-H2O	23009.6;25664;32202.2;31439.8;28986.7;45764.7;40281.4;82187.7;11683.6;15336.3;7044.8;5987;11861.8;6918;40613.7;21676.3;7292.5;7410.2;7508.6	0.0001485309;-0.0002754037;0.002384189;0.003123814;-0.004428765;0.0004959402;-0.006950093;0.005368175;-0.006387236;0.0003480867;-0.0001346804;2.896511E-05;0.0003679699;0.004142707;-0.001769488;0.007256669;0.005233066;0.01791333;0.0002075318	1.009641;-1.058442;5.632948;6.319746;-7.291519;0.6734443;-8.030393;5.554191;-5.474914;2.675822;-0.846639;0.1548346;1.225933;9.652298;-2.512428;8.878084;5.529366;17.33381;0.2043763	147.112655639648;260.197143554688;423.2578125;494.294186663492;607.385803222656;736.423471613463;865.473510742188;966.508870948826;1166.63671875;130.085906982422;159.076553344727;187.071304321289;300.155029296875;429.19384765625;704.293736590161;817.368774414063;946.413391113281;1033.43273925781;1015.43988037109	19	0.3248622	0.3275862	None	Unknown		46.49392;15.59195;10.19649
wk7_s_trap_2	16733	4999	ADLEMQIESLTEELAYLK	18	0	Oxidation (M)	_ADLEM(ox)QIESLTEELAYLK_	ADLEM(1)QIESLTEELAYLK	ADLEM(160.48)QIESLTEELAYLK	0	1	sp|P13645|K1C10_HUMAN;CON__P13645;tr|A0A1B0GVI3|A0A1B0GVI3_HUMAN;sp|Q6IFW6|K1C10_RAT;tr|A0A0G2K2V6|A0A0G2K2V6_RAT	2	HCD	FTMS	MULTI-MSMS	1	1	1056.5245	2111.0344	0.30944	0.77891028	68.852	3.1464E-48	160.48	127.98	160.48	1	1	0	0	0	-1	0	0	0	0	y1;y2;y3;y4;y5;y6;y7;y8;y9;y10;y11;y12;y13;y14;y1-NH3;y10-NH3;y11-H2O;y13-H2O;a2;b2;b3;b4;b4-H2O;b5;b5-H2O;b6;b6-H2O;b7;b7-H2O;b7-NH3;b8;b10	72675.1;94019.8;142338.2;157246.6;87485;47805.5;68455.4;176690.4;44538.8;161536;504350.3;237904.1;96474;18724.6;30029.7;16920;74157.4;50704.4;8329.3;15786;79169.6;100673.6;23027;92902.8;25031;134506.5;48361.6;57306.1;15324.1;16140.1;12982.4;11905.5	-0.0002329388;-0.0002834571;-0.0001832925;0.0001252145;-0.001078325;-0.006818579;0.001108387;0.00136254;-0.004113888;0.0037446;-0.0006071331;0.0009970947;0.007974355;0.03272803;-0.0006742522;0.009666202;0.007356799;0.01646729;-0.0007908083;-0.0009628562;-0.0007306629;-0.001431403;-0.0003184639;-0.001565509;-7.548562E-05;0.002634691;0.005131365;-0.0006516195;0.001269619;-0.00281294;0.004439609;0.0…	-1.5834;-1.089393;-0.4330489;0.2533183;-1.775364;-9.258954;1.280683;1.409748;-3.810558;3.209768;-0.468585;0.7077838;5.188909;19.43679;-5.183089;8.40836;5.758048;10.84238;-4.971223;-5.146974;-2.434276;-3.335052;-0.7744976;-2.71679;-0.1352249;3.740922;7.477113;-0.7972084;1.588287;-3.514627;4.690979;15.05473	147.113037109375;260.197151608069;423.260379981756;494.297185262566;607.382452782272;736.430786132813;865.465452263083;966.512876584206;1079.60241699219;1166.62658691406;1295.67353174365;1408.75599149618;1536.80759174776;1683.81823730469;130.086929321289;1149.59411621094;1277.65500312498;1518.78853413037;159.077209472656;187.072296142578;300.156127929688;429.19942176566;411.187744140625;576.23495…	32	0.5281484	0.2461538	None	Unknown		160.4795;32.49786;29.68863
wk7_s_trap_2	16802	5006	ADLEMQIESLTEELAYLK	18	0	Oxidation (M)	_ADLEM(ox)QIESLTEELAYLK_	ADLEM(1)QIESLTEELAYLK	ADLEM(118.37)QIESLTEELAYLK	0	1	sp|P13645|K1C10_HUMAN;CON__P13645;tr|A0A1B0GVI3|A0A1B0GVI3_HUMAN;sp|Q6IFW6|K1C10_RAT;tr|A0A0G2K2V6|A0A0G2K2V6_RAT	2	HCD	FTMS	MULTI-MSMS	1	0	1056.5245	2111.0344	0.30944	-0.26323285	69.188	2.6449E-21	118.37	98.626	118.37	1	1	0	0	0	-1	0	0	0	0	y1;y2;y3;y4;y5;y6;y7;y8;y9;y10;y11;y12;y1-NH3;y11-H2O;b3;b4;b5;b6;b7	13721.9;21233.9;33679.3;27514.4;17433.4;14901.6;8739.3;33403.5;15121.9;50671.3;87717;42040.2;10175.7;20554.6;22462.2;15439.6;19389;21387.9;13884	0.0006215534;-0.0003059213;0.0006752049;0.000954276;0.004238227;0.00062771;-0.01537294;1.793259E-05;0.008947636;0.001836358;0.003124806;0.003326481;-4.864184E-05;0.02173492;0.0004290051;-0.0004959651;0.0004794351;0.005529115;-0.0003116903	4.22503;-1.175729;1.59525;1.930575;6.977916;0.8523765;-17.76229;0.01855389;8.287999;1.574073;2.41173;2.361294;-0.3739197;17.01177;1.429279;-1.155561;0.8320161;7.850662;-0.3813303	147.112182617188;260.197174072266;423.259521484375;494.296356201172;607.377136230469;736.42333984375;865.48193359375;966.514221191406;1079.58935546875;1166.62849515637;1295.66979980469;1408.75366210938;130.086303710938;1277.640625;300.154968261719;429.198486328125;576.23291015625;704.286437988281;817.376342773438	19	0.4444048	0.3584906	None	Unknown		118.3666;19.74022;22.19798
wk1_s_trap_1	3685	984	AEAESLYQSK	10	0	Unmodified	_AEAESLYQSK_			0	0	sp|P04264|K2C1_HUMAN;CON__P04264	2	HCD	FTMS	MULTI-MSMS	1	0	563.27476	1124.535	0.21272	0.24787571	15.825	8.8182E-23	163.32	131.56	NaN	NaN	1	0	0	0	-1	0	0	0	0	y1;y2;y3;y4;y5;y6;y7;y8;y9;y1-NH3;y2-H2O;y3-H2O;y3-NH3;y4-NH3;y6-H2O;y6-NH3;y7-H2O;y7-NH3;y8-H2O;y8-NH3;y9-H2O;a2;b2;b2-H2O;b3;b3-H2O;b4	39249.7;138400.5;142045.1;306242;127104.6;477134;208651.6;588337.5;12986.7;14266.1;22492.1;72527.1;93551.2;16918.8;13324.4;9245.3;35761.8;23961.6;56896.7;25247.8;33290.2;800103.6;847770.9;34828.9;146990.2;15877.9;13121.5	-0.0004160442;1.141351E-05;0.0007663455;-0.0006054805;0.001018537;0.0002111558;0.0002955969;0.0008016177;0.005131001;-0.0002622649;-0.0003604017;-0.0002087936;0.000878891;0.001908279;0.0001349865;0.00886981;-0.0006068782;-0.007252914;0.002954178;0.0008691741;0.01149368;-9.435743E-05;8.252944E-06;0.0002620481;0.0003788767;0.0004190488;0.006930713	-2.828055;0.04874551;2.115792;-1.152709;1.595578;0.2910957;0.34596;0.8661813;4.865814;-2.01608;-1.667487;-0.6066177;2.546211;3.754693;0.1908282;12.52184;-0.7255703;-8.661167;3.255475;0.9567817;11.08911;-0.5451283;0.04104166;1.431361;1.392296;1.649064;17.27669	147.113220214844;234.144821166992;362.202643746416;525.267344110734;638.349784073862;725.382619864724;854.425128519761;925.461736286833;1054.5;130.086517333984;216.134628295898;344.193054199219;345.175982099431;508.23828125;707.372131347656;708.347412109375;836.415466308594;837.406127929688;907.449019040503;908.435119628906;1036.48307263567;173.092163085938;201.086975097656;183.076156616211;272.1…	27	0.4795726	0.2783505	None	Unknown		163.3191;31.76024;25.73679
wk1_s_trap_1	3790	1040	AEAESLYQSK	10	0	Unmodified	_AEAESLYQSK_			0	0	sp|P04264|K2C1_HUMAN;CON__P04264	2	HCD	FTMS	MULTI-MSMS	1	0	563.27476	1124.535	0.21272	0.95928089	16.166	2.8618E-21	159.37	119.37	NaN	NaN	1	0	0	0	-1	0	0	0	0	y1;y2;y3;y4;y5;y6;y7;y8;y9;y1-NH3;y2-H2O;y2-NH3;y3-H2O;y3-NH3;y4-NH3;y6-H2O;y7-H2O;y8-H2O;y9-H2O;y9-NH3;a2;b2;b2-H2O;b3	2594211;1.016063E+07;1.04604E+07;2.053582E+07;8621491;3.502282E+07;1.712636E+07;4.331793E+07;1405543;697813.8;1493778;342217.1;5410517;6775350;1013674;1753974;5635775;4500117;1673329;887778.7;5.394109E+07;5.960354E+07;2720288;1.1202E+07	8.74958E-05;-9.539801E-05;0.0002849636;-0.0004839416;0.000485648;-6.258121E-05;-0.0002632632;0.0001582841;0.003649744;-0.0005369231;-0.000268849;-0.001406462;0.0004625931;0.001301465;-0.004439378;0.007678896;0.004216241;0.003246098;-0.01324619;-0.01323939;-0.0001401338;-0.0001138174;-0.0006382205;8.573972E-05	0.5947534;-0.4074315;0.7867509;-0.9213247;0.7607861;-0.08627335;-0.3081172;0.1710324;3.461109;-4.127422;-1.243896;-6.47782;1.343996;3.770443;-8.734726;10.85564;5.040874;3.577169;-12.77963;-12.76096;-0.8095905;-0.5660103;-3.486076;0.3150759	147.112716674805;234.144927978516;362.203125128301;525.26722257183;638.350316962578;725.382893601708;854.425687379951;925.462379620433;1054.50148125623;130.086791992188;216.134536743164;217.119689941406;344.1923828125;345.175559525524;508.24462890625;707.364587437797;836.410643189474;907.448727120281;1036.5078125;1037.49182128906;173.092208862305;201.087097167969;183.077056884766;272.124011398677	24	0.7333522	0.2424242	None	Unknown		159.3683;40.00151;30.1851
wk1_s_trap_1	4010	1168	AEAESLYQSK	10	0	Unmodified	_AEAESLYQSK_			0	0	sp|P04264|K2C1_HUMAN;CON__P04264	2	HCD	FTMS	MULTI-MSMS	1	0	563.27476	1124.535	0.21272	0.425727	16.831	2.7833E-14	149.72	121.51	NaN	NaN	1	0	0	0	-1	0	0	0	0	y1;y2;y3;y4;y5;y6;y7;y8;y9;y1-NH3;y2-H2O;y3-H2O;y3-NH3;y6-H2O;y6-NH3;y7-H2O;y7-NH3;y8-H2O;y9-H2O;a2;b2;b2-H2O;b3;b3-H2O;b4	394336.4;1769300;1796348;3795069;1610860;5978121;2687366;7174589;262708.2;87045.9;197383.7;829111.1;1201413;186203.7;147988.3;585291.8;214297.8;736398.8;394985;9311602;1.017474E+07;465759.9;1853071;205975.1;239684.4	0.0002400837;1.141351E-05;0.0005837679;-0.0001776197;0.002047955;0.0005445195;0.001161298;0.0007902251;0.005185327;-0.0004301116;0.0001583971;0.0001879349;0.001810411;0.00361399;-0.0006516748;-0.005916937;-0.00163768;0.009757407;0.01772429;-1.806349E-05;8.454689E-05;-0.000378821;0.0002115443;0.0008920712;0.003268604	1.631973;0.04874551;1.611715;-0.3381513;3.208207;0.7506655;1.359159;0.8538712;4.917332;-3.306346;0.732865;0.5460166;5.244906;5.109062;-0.9199808;-7.074115;-1.955671;10.75265;17.10051;-0.1043577;0.4204495;-2.069192;0.7773824;3.510535;8.147811	147.112564086914;234.144821166992;362.202826323986;525.266916249886;638.348754655533;725.382286501073;854.42426281825;925.461747679399;1054.49994567398;130.086685180664;216.13410949707;344.192657470703;345.175050579639;707.36865234375;708.35693359375;836.420776367188;837.400512695313;907.442215810802;1036.47684202826;173.092086791992;201.086898803711;183.076797485352;272.123885594087;254.11264038…	25	0.6986752	0.2336449	None	Unknown		149.7205;28.20862;21.3001
wk1_s_trap_1	4111	1217	AEAESLYQSK	10	0	Unmodified	_AEAESLYQSK_			0	0	sp|P04264|K2C1_HUMAN;CON__P04264	2	HCD	FTMS	MULTI-MSMS	1	0	563.27476	1124.535	0.21272	0.425727	17.166	8.8182E-23	163.32	130.06	NaN	NaN	1	0	0	0	-1	0	0	0	0	y1;y2;y3;y4;y5;y6;y7;y8;y9;y1-NH3;y2-H2O;y3-H2O;y3-NH3;y4-H2O;y6-H2O;y6-NH3;y7-H2O;y7-NH3;y8-H2O;y8-NH3;y9-H2O;a2;b2;b2-H2O;b3;b3-H2O;b4	131881.6;554417.9;446746.2;1200969;520713.1;1879851;812488.9;2336988;63934.2;39585.6;66527;224061.7;423963.1;52258.9;51273.7;46670.9;131482;95870.1;140713.8;79721.5;131418.7;3001609;3106350;171442.4;689084.7;45267;48286.3	0.0005300007;2.66723E-05;0.0004303249;-0.000422317;0.001235623;0.001239469;0.001714073;0.00144105;0.01259704;-0.0003843352;-0.0004519544;0.0007982865;0.0004818346;0.004739618;-0.0005364002;0.002766294;-0.002926214;-0.003346665;-0.0007855709;0.003249545;0.01865497;2.771287E-05;0.0001150645;-0.000165198;-4.009418E-05;0.001120953;0.006198291	3.602695;0.1139137;1.188077;-0.8040041;1.935652;1.708713;2.006116;1.557116;11.94607;-2.954456;-2.091077;2.319305;1.395908;9.343725;-0.7582991;3.905245;-3.498508;-3.996484;-0.8656879;3.577089;17.99846;0.1601048;0.5722128;-0.9023437;-0.1473378;4.411249;15.4509	147.112274169922;234.144805908203;362.202979767001;525.267160947151;638.349566988037;725.381591551464;854.423710043289;925.461096854306;1054.49253396088;130.086639404297;216.134719848633;344.192047119141;345.176379155806;507.251434326172;707.372802734375;708.353515625;836.417785644531;837.402221679688;907.452758789063;908.432739257813;1036.47591134146;173.092041015625;201.086868286133;183.0765838…	27	0.5954933	0.2783505	None	Unknown		163.3191;33.26252;28.42267
wk1_s_trap_1	4455	1419	AEAESLYQSK	10	0	Unmodified	_AEAESLYQSK_			0	0	sp|P04264|K2C1_HUMAN;CON__P04264	2	HCD	FTMS	MULTI-MSMS	2	0	563.27476	1124.535	0.21272	-1758.7014	18.199	0.0087516	96.668	78.633	NaN	NaN	1	0	0	0	-1	0	0	0	0	y2;y3;y4;y5;y6;y7;y8;y2-H2O;y3-H2O;y3-NH3;y6-H2O;y7-H2O;y7-NH3;y8-H2O;y8-NH3;a2;b2;b2-H2O;b3;b3-H2O	47419.5;51461.2;110901.3;32349.6;171638.8;79856;219051.2;7260.7;25248.8;35354.5;10096.7;17318.5;8771.7;14689.8;6697;327360.7;402868.5;17629.6;101719;8743.1	-0.0006141968;0.0004376798;0.0001753964;-2.746753E-05;-0.00082539;-0.001542301;-0.001878405;0.0006924547;0.002995552;0.001323881;0.000318092;-0.007564886;-0.01103709;-0.007987719;-0.0007787751;0.003048953;0.003151563;0.002810266;0.0005397642;0.002494244	-2.623142;1.208383;0.3339188;-0.04302889;-1.137867;-1.80507;-2.029689;3.203828;8.703197;3.835385;0.4496814;-9.044336;-13.18004;-8.802282;-0.8572695;17.61494;15.67288;15.35047;1.983526;9.815568	234.145446777344;362.202972412109;525.26656323382;638.350830078125;725.383656410486;854.426966417392;925.464416309345;216.133575439453;344.189849853516;345.175537109375;707.371948242188;836.422424316406;837.409912109375;907.4599609375;908.436767578125;173.089019775391;201.083831787109;183.073608398438;272.123557374161;254.111038208008	20	0.2403912	0.2173913	None	Unknown		96.66808;18.03549;16.77608
wk1_s_trap_1	4680	1551	AEAESLYQSK	10	0	Unmodified	_AEAESLYQSK_			0	0	sp|P04264|K2C1_HUMAN;CON__P04264	2	HCD	FTMS	MULTI-MSMS	2	0	563.27476	1124.535	0.21272	0.24787571	18.862	0.0086134	96.331	77.555	NaN	NaN	1	0	0	0	-1	0	0	0	0	y1;y2;y3;y4;y5;y6;y7;y8;y2-H2O;y3-H2O;y3-NH3;y7-H2O;y8-H2O;a2;b2;b2-H2O;b3	11138.5;24759.5;21155.6;64818.4;22737.8;110818.5;40093.9;132493.2;8459;18532.6;15261.3;7085.2;10081.5;166934.8;206186.7;10130.1;31255.2	0.002528902;0.0008048706;0.002757016;0.0007471484;0.004550169;0.001180943;0.002806298;0.0005114072;0.002843944;0.003361763;0.003002348;-0.002193792;0.01514461;0.002820071;0.0001608408;0.001971032;-0.0002314749	17.19052;3.437502;7.611846;1.422419;7.128058;1.628031;3.284438;0.5525966;13.1584;9.767187;8.698074;-2.622845;16.68943;16.29259;0.7998577;10.76629;-0.8506218	147.110275268555;234.144027709961;362.200653076172;525.265991481776;638.346252441406;725.381650077034;854.422617818698;925.46202649735;216.131423950195;344.189483642578;345.173858642578;836.417053222656;907.436828613281;173.089248657227;201.086822509766;183.074447631836;272.124328613281	17	0.2277866	0.34	None	Unknown		96.33115;18.77567;17.3856
wk1_s_trap_2	3757	1092	AEAESLYQSK	10	0	Unmodified	_AEAESLYQSK_			0	0	sp|P04264|K2C1_HUMAN;CON__P04264	2	HCD	FTMS	MULTI-MSMS	1	0	563.27476	1124.535	0.21344	0.425727	15.74	1.1966E-14	151.48	115.61	NaN	NaN	1	0	0	0	-1	0	0	0	0	y1;y2;y3;y4;y5;y6;y7;y8;y9;y1-NH3;y2-H2O;y3-H2O;y3-NH3;y4-H2O;y6-H2O;y6-NH3;y7-H2O;y7-NH3;y8-H2O;y9-H2O;y9-NH3;a2;b2;b2-H2O;b3;b3-H2O;b4	21284.4;116772.9;105519.7;226446.8;102528.9;355990.9;190485.4;484099.7;7864.5;17795.9;11697.2;58253.8;86481.5;9935.2;17067.9;10033.3;31577.5;8365;35744.8;11017;7971.1;617321.8;715953.6;35515.7;145803.4;12007.9;10543.4	0.0002706013;-0.0001106568;-1.93179E-05;-0.0001026839;0.0005980167;0.0001587411;0.0009009491;0.0008092301;0.01099038;1.239332E-05;0.0003720202;0.0001879349;0.0005350693;0.001352167;0.0072761;0.00130145;-0.006649359;-0.01146434;0.01092211;0.0176376;-0.01763392;-1.806349E-05;2.351173E-05;-0.0004245974;4.155255E-06;-0.0001150088;0.00558794	1.839417;-0.4725996;-0.05333439;-0.1954891;0.936816;0.2188378;1.054451;0.8744069;10.42241;0.09527002;1.721249;0.5460166;1.550133;2.665655;10.2862;1.837286;-7.94977;-13.69023;12.03617;17.01688;-16.99661;-0.1043577;0.1169232;-2.319231;0.01526971;-0.4525882;13.92942	147.112533569336;234.144943237305;362.203429409798;525.266841314141;638.350204593913;725.382672279383;854.424523167569;925.461728674373;1054.494140625;130.086242675781;216.133895874023;344.192657470703;345.176325921112;507.254821777344;707.364990234375;708.35498046875;836.421508789063;837.410339355469;907.441051104756;1036.47692871094;1037.49621582031;173.092086791992;201.086959838867;183.0768432…	27	0.4545546	0.2934783	None	Unknown		151.4798;35.87196;25.89401
wk1_s_trap_2	3865	1151	AEAESLYQSK	10	0	Unmodified	_AEAESLYQSK_			0	0	sp|P04264|K2C1_HUMAN;CON__P04264	2	HCD	FTMS	MULTI-MSMS	1	0	563.27476	1124.535	0.21344	0.78142959	16.082	2.7833E-14	149.72	124.94	NaN	NaN	1	0	0	0	-1	0	0	0	0	y1;y2;y3;y4;y5;y6;y7;y8;y9;y1-NH3;y2-H2O;y3-H2O;y3-NH3;y4-NH3;y6-H2O;y6-NH3;y7-H2O;y8-H2O;y9-H2O;a2;b2;b2-H2O;b3;b3-H2O;b4	1680429;8568426;9638653;2.103116E+07;8523377;3.293695E+07;1.624394E+07;4.103867E+07;1644347;1117121;1040277;4888427;6436247;946789.1;1293034;1031150;5120753;4035222;2381906;5.19205E+07;5.915823E+07;2496472;1.060415E+07;616562.1;862716.7	-0.0001261273;-0.0001564332;0.0002041387;-0.0003355488;-0.001256014;0.0006438568;0.001541152;0.0003800993;0.01536452;-9.44182E-05;-0.0007418714;6.586459E-05;0.0005420308;-0.001662278;0.003064674;-0.001445132;0.002278468;0.00614344;0.009674428;-9.435743E-05;-5.278221E-05;-0.0003025271;1.600506E-05;-0.0002065616;0.007266406	-0.8573499;-0.6681039;0.5636027;-0.6388156;-1.967588;0.8876105;1.803732;0.4107129;14.57057;-0.7258118;-3.432445;0.1913596;1.570301;-3.270644;4.332496;-2.040116;2.724096;6.770034;9.333882;-0.5451283;-0.2624844;-1.652461;0.05881532;-0.8128705;18.11351	147.112930297852;234.144989013672;362.203205953194;525.26707417902;638.352058624518;725.382187163672;854.423882965098;925.462157805234;1054.4897664845;130.086349487305;216.135009765625;344.192779541016;345.176318959597;508.241851806641;707.369201660156;708.357727050781;836.412580962238;907.44582977887;1036.48489188638;173.092163085938;201.087036132813;183.076721191406;272.124081133337;254.1137390…	25	0.7344357	0.2577319	None	Unknown		149.7205;24.7756;21.3001
wk1_s_trap_2	4018	1251	AEAESLYQSK	10	0	Unmodified	_AEAESLYQSK_			0	0	sp|P04264|K2C1_HUMAN;CON__P04264	2	HCD	FTMS	MULTI-MSMS	1	0	563.27476	1124.535	0.21344	0.24787571	16.497	4.5825E-21	156.92	123.65	NaN	NaN	1	0	0	0	-1	0	0	0	0	y1;y2;y3;y4;y5;y6;y7;y8;y9;y1-NH3;y2-H2O;y3-H2O;y3-NH3;y4-NH3;y6-H2O;y7-H2O;y7-NH3;y8-H2O;y9-H2O;a2;b2;b2-H2O;b3;b3-H2O;b4	874438.2;4554253;4607707;1.004201E+07;3909877;1.591325E+07;8195145;2.056784E+07;887557.8;510594.8;454614;2506711;3352173;331540.4;1242495;1424388;622406.8;1978606;786229.5;2.649607E+07;2.899285E+07;1306682;5664108;420303.4;489192.5	0.0001790485;-1.910407E-05;0.0002000753;-0.0006998812;0.0008789008;-4.145033E-05;0.0003645068;-0.0002528368;0.003829784;-0.0002470061;-0.000268849;3.534701E-05;0.0008824699;0.001664138;0.009117335;0.001590387;-0.005727035;0.006631886;0.01165616;-0.0001401338;-0.0001138174;-0.0003177859;-0.0001415425;-0.001000019;0.005465869	1.217085;-0.08159082;0.5523842;-1.332428;1.376832;-0.05714269;0.4266106;-0.2732005;3.631844;-1.898783;-1.243896;0.1026954;2.55658;3.274325;12.88919;1.901437;-6.83903;7.308303;11.24588;-0.8095905;-0.5660103;-1.735807;-0.5201393;-3.935307;13.62512	147.11262512207;234.14485168457;362.203210016568;525.267438511393;638.349923709812;725.38287247083;854.425059609916;925.46279074135;1054.50130121699;130.086502075195;216.134536743164;344.192810058594;345.175978520519;508.238525390625;707.363148998911;836.413269042969;837.404602050781;907.445341332387;1036.48291015625;173.092208862305;201.087097167969;183.076736450195;272.124238680909;254.11453247…	25	0.7450322	0.2808989	None	Unknown		156.9172;33.26252;21.3001
wk1_s_trap_2	4123	1305	AEAESLYQSK	10	0	Unmodified	_AEAESLYQSK_			0	0	sp|P04264|K2C1_HUMAN;CON__P04264	2	HCD	FTMS	MULTI-MSMS	1	0	563.27476	1124.535	0.21344	0.425727	16.834	3.0496E-21	159.1	134.33	NaN	NaN	1	0	0	0	-1	0	0	0	0	y1;y2;y3;y4;y5;y6;y7;y8;y9;y1-NH3;y2-H2O;y3-H2O;y3-NH3;y4-H2O;y4-NH3;y6-H2O;y6-NH3;y7-H2O;y8-H2O;y8-NH3;y9-H2O;a2;b2;b2-H2O;b3;b3-H2O;b4;b6	266822;1141476;1179839;2486851;1056348;3948860;1967670;5327056;121969.8;91947.6;204559.2;548980.1;793610.9;93786.9;96180.6;98773.5;93836.6;564317.1;296302.2;121884.5;269213.7;6366181;7374690;326835.3;1417894;126436.7;86468.1;70410.3	-4.983331E-05;0.0002097778;0.0005689295;-0.0001346013;-0.0003314975;0.001397768;0.002255209;0.001469341;0.01965737;0.0001497224;0.0003415026;-0.0002698288;0.0016556;-0.004598761;0.004166579;0.006299537;0.01088397;0.00411724;0.004158277;0.005874057;0.01734728;4.297166E-05;0.0001608408;-0.0003025271;0.0001392311;8.335542E-05;0.007663135;0.003729891	-0.338742;0.8959324;1.570748;-0.2562532;-0.5193027;1.926942;2.639452;1.587686;18.64167;1.150949;1.580051;-0.7839459;4.796406;-9.065871;8.198119;8.905626;15.36534;4.92251;4.582386;6.466163;16.73677;0.2482591;0.7998577;-1.652461;0.5116459;0.3280244;19.10249;6.20326	147.112854003906;234.144622802734;362.20284116237;525.266873231508;638.351134108073;725.381433252671;854.423168907888;925.461068563193;1054.48547363281;130.08610534668;216.133926391602;344.193115234375;345.175205390062;507.260772705078;508.236022949219;707.365966796875;708.345397949219;836.410742190247;907.447814941406;908.430114746094;1036.47721903391;173.092025756836;201.086822509766;183.076721…	28	0.7021409	0.2947368	None	Unknown		159.1008;24.7756;22.89103
wk1_s_trap_2	4229	1360	AEAESLYQSK	10	0	Unmodified	_AEAESLYQSK_			0	0	sp|P04264|K2C1_HUMAN;CON__P04264	2	HCD	FTMS	MULTI-MSMS	1	0	563.27476	1124.535	0.21344	0.070024412	17.173	1.4283E-08	132.84	107.39	NaN	NaN	1	0	0	0	-1	0	0	0	0	y1;y2;y3;y4;y5;y6;y7;y8;y9;y1-NH3;y2-H2O;y3-H2O;y3-NH3;y6-H2O;y7-H2O;y8-H2O;y8-NH3;y9-H2O;a2;b2;b2-H2O;b3;b3-H2O;b4	67209;392303.4;313377.2;813040.1;317063.2;1313678;683919.4;1726905;32818.6;31621.9;63614.6;186334.2;244416;95539.8;175700.8;84531.9;56340.8;77014.1;2209447;2287088;104263.8;443975.7;37134.8;34997	4.171943E-05;0.0003471069;0.0005089444;0.000850904;0.001577347;0.001453394;0.00118313;0.001732519;0.01904702;0.0001039461;0.0001736559;0.0001574173;0.0007911257;0.01062808;0.008698489;-0.001884204;-0.003830533;0.01323737;-4.858107E-05;3.877052E-05;-0.0001804568;7.56306E-05;0.0002054257;0.006167774	0.2835881;1.482447;1.405136;1.619949;2.470978;2.003628;1.38471;1.872061;18.06284;0.7990555;0.8034638;0.4573523;2.291948;15.02496;10.39984;-2.076363;-4.216606;12.77145;-0.280666;0.1928048;-0.9856901;0.277927;0.8084021;15.37483	147.112762451172;234.144485473633;362.202901147503;525.265887726212;638.34922526335;725.381377626055;854.424240987059;925.460805385292;1054.48608398438;130.086151123047;216.134094238281;344.192687988281;345.176069864716;707.361638254105;836.406160941409;907.453857421875;908.439819335938;1036.4813289444;173.09211730957;201.086944580078;183.076599121094;272.124021507801;254.113327026367;401.1605224…	24	0.5165167	0.2608696	None	Unknown		132.8415;25.45017;20.87022
wk1_s_trap_2	4588	1573	AEAESLYQSK	10	0	Unmodified	_AEAESLYQSK_			0	0	sp|P04264|K2C1_HUMAN;CON__P04264	2	HCD	FTMS	MULTI-MSMS	1	0	563.27476	1124.535	0.21344	-1758.8793	18.233	0.0088753	102.62	77.323	NaN	NaN	1	0	0	0	-1	0	0	0	0	y1;y2;y3;y4;y5;y6;y7;y8;y1-NH3;y2-H2O;y3-H2O;y3-NH3;y7-H2O;y8-H2O;y8-NH3;a2;b2;b2-H2O;b3;b4	27841.1;36503.4;41082.4;90091;33011.5;144786.7;76954.1;181101.1;13395.4;5671.9;16142.2;29769.2;16926.1;15265.4;8598.4;322152.3;351666.1;19850.3;100026.7;9632.7	-0.0004618206;-0.000675232;-0.0007219882;-0.0005073183;0.004367064;-0.001062788;0.002741848;-0.003654741;-6.390062E-05;0.0005246081;-0.0006360397;0.000530424;0.006106989;-0.002006274;0.005813022;-0.0001553926;-5.278221E-05;0.0001094602;0.0001070269;0.0007661624	-3.139218;-2.883813;-1.993318;-0.9658289;6.841213;-1.465139;3.209007;-3.949081;-0.4912171;2.427238;-1.847913;1.536675;7.301441;-2.210882;6.398975;-0.8977445;-0.2624844;0.5978938;0.3933021;1.909839	147.113265991211;234.1455078125;362.204132080078;525.267245948507;638.346435546875;725.383893808485;854.422682268916;925.466192645994;130.086318969727;216.133743286133;344.193481445313;345.176330566406;836.408752441406;907.453979492188;908.43017578125;173.092224121094;201.087036132813;183.076309204102;272.123990111472;401.165924072266	20	0.2321966	0.2380952	None	Unknown		102.6216;25.29867;13.8019
wk3_s_trap_1	3523	735	AEAESLYQSK	10	0	Unmodified	_AEAESLYQSK_			0	0	sp|P04264|K2C1_HUMAN;CON__P04264	2	HCD	FTMS	MULTI-MSMS	1	0	563.27476	1124.535	0.095167	0.070024412	15.935	3.5907E-25	156.35	126.09	NaN	NaN	1	0	0	0	-1	0	0	0	0	y1;y2;y3;y4;y5;y6;y7;y8;y9;y1-NH3;y2-H2O;y3-H2O;y3-NH3;y6-H2O;y6-NH3;y7-H2O;y8-H2O;y8-NH3;y9-H2O;a2;b2;b2-H2O;b3;b3-H2O;b4	36836.6;150107.5;180592.6;310133.1;139371.4;572702.2;283863.2;684753.8;15603.6;17749.6;36109.1;68642;112950.3;18720.5;19712.9;70155.6;34700.1;31582.8;30802.3;880706.4;968454.7;47727.1;179112.8;14444.9;15027.4	0.0003011189;0.0001029662;0.0001959992;-0.000162062;0.0009769853;0.0005714149;0.001534539;0.001529747;0.006839985;-0.0003233;-0.0008334242;0.0009203568;0.001693367;0.0001349865;-0.005961733;0.003837896;-0.0003620006;-0.003708463;0.009947174;1.245409E-05;8.454689E-05;0.0003536008;0.0001470395;0.0003885312;0.00458086	2.046861;0.4397547;0.5411305;-0.3085326;1.530486;0.7877432;1.795993;1.652957;6.486483;-2.485268;-3.856033;2.673964;4.905818;0.1908282;-8.416222;4.588528;-0.3989197;-4.082233;9.597031;0.07195065;0.4204495;1.931442;0.5403402;1.528969;11.41897	147.112503051758;234.144729614258;362.203214092681;525.266900692178;638.349825625281;725.382259605545;854.423889577351;925.46100815723;1054.49829101563;130.086578369141;216.135101318359;344.191925048828;345.175167623785;707.372131347656;708.362243652344;836.411021534855;907.452335218813;908.439697265625;1036.48461914063;173.092056274414;201.086898803711;183.076065063477;272.123950098887;254.11314…	25	0.4751166	0.2747253	None	Unknown		156.3469;30.25434;25.73679
wk3_s_trap_1	3627	791	AEAESLYQSK	10	0	Unmodified	_AEAESLYQSK_			0	0	sp|P04264|K2C1_HUMAN;CON__P04264	2	HCD	FTMS	MULTI-MSMS	1	0	563.27476	1124.535	0.095167	0.95928089	16.275	8.8727E-18	149.72	116.46	NaN	NaN	1	0	0	0	-1	0	0	0	0	y1;y2;y3;y4;y5;y6;y7;y8;y9;y1-NH3;y2-H2O;y3-H2O;y3-NH3;y4-H2O;y4-NH3;y6-H2O;y7-H2O;y8-H2O;y9-H2O;y9-NH3;a2;b2;b2-H2O;b3;b3-H2O;b4	1066095;5605974;5173707;1.205533E+07;5052331;2.15249E+07;9724253;2.513502E+07;652166.4;648725.7;917420.8;3129604;3424669;444790.2;576990.4;1332429;3025446;2688619;935696.4;298287.8;3.18749E+07;3.424854E+07;1402827;6573461;466942.6;674289.6	-0.00021768;-0.0001411744;9.647533E-05;-0.001011262;-0.0005544551;0.0007497048;0.000847776;0.0004146654;0.006107563;0.0001649812;0.0004025378;-0.000178276;0.001205753;-0.001058722;-0.004073167;0.01067945;0.002114579;0.006052843;0.002989166;-0.0009102883;-0.000124875;-8.329979E-05;-0.0006534792;-0.0002683072;-0.0003438907;0.005862598	-1.479679;-0.6029358;0.2663568;-1.925232;-0.8685735;1.033531;0.9922187;0.448063;5.79191;1.268246;1.862446;-0.5179536;3.493159;-2.08715;-8.014192;15.09759;2.528153;6.670197;2.883927;-0.8774037;-0.7214364;-0.4142474;-3.569422;-0.9859726;-1.353294;14.61408	147.113021850586;234.144973754883;362.203313616575;525.267749892242;638.351357065685;725.382081315737;854.42457634067;925.462123239143;1054.4990234375;130.086090087891;216.133865356445;344.193023681641;345.175655236972;507.257232666016;508.244262695313;707.361586879367;836.412744851126;907.445920374954;1036.49157714844;1037.4794921875;173.092193603516;201.087066650391;183.077072143555;272.1243654…	26	0.7351595	0.2708333	None	Unknown		149.7205;33.26252;30.1851
wk3_s_trap_1	3733	849	AEAESLYQSK	10	0	Unmodified	_AEAESLYQSK_			0	0	sp|P04264|K2C1_HUMAN;CON__P04264	2	HCD	FTMS	MULTI-MSMS	1	0	563.27476	1124.535	0.095167	0.6035783	16.609	1.4873E-25	160.56	132.39	NaN	NaN	1	0	0	0	-1	0	0	0	0	y1;y2;y3;y4;y5;y6;y7;y8;y9;y1-NH3;y2-H2O;y3-H2O;y3-NH3;y4-H2O;y6-H2O;y6-NH3;y7-H2O;y7-NH3;y8-H2O;y8-NH3;y9-H2O;a2;b2;b2-H2O;b3;b3-H2O	567649.1;3021483;2941170;6713222;2813294;9329285;4667344;1.316198E+07;541948.8;292117;260429.5;1500542;2096828;336653.3;358786.9;430544.3;966536.1;387588.9;742872.2;706206.9;383523.2;1.532688E+07;1.718411E+07;807601.4;3478387;309767	0.0002553425;-3.845281E-06;0.0003884024;-7.613525E-05;0.001326581;0.0003632593;0.0004400321;0.0008751089;0.007190564;4.29109E-05;0.0004177965;-0.0001172409;0.00107134;0.001901483;0.004651588;0.0005079932;-0.0007899837;-0.004384262;0.002754468;0.005364689;0.01116788;-2.804703E-06;6.92881E-05;6.368383E-05;-9.852171E-05;-0.0006490665	1.735695;-0.01642266;1.072333;-0.1449459;2.078142;0.5007831;0.5150037;0.9455917;6.818945;0.3298651;1.933045;-0.3406254;3.103751;3.74858;6.575913;0.7171442;-0.944487;-5.235545;3.035397;5.905447;10.77478;-0.01620353;0.3445679;0.3478539;-0.3620469;-2.554232	147.112548828125;234.144836425781;362.203021689454;525.266814765449;638.349476029629;725.382467761212;854.424984084638;925.461662795605;1054.49794043711;130.086212158203;216.133850097656;344.192962646484;345.175789650553;507.254272460938;707.367614746094;708.355773925781;836.415649414063;837.403259277344;907.44921875;908.430624114315;1036.4833984375;173.092071533203;201.0869140625;183.07635498046…	26	0.7175766	0.2857143	None	Unknown		160.561;28.17362;22.89103
wk3_s_trap_1	3819	881	AEAESLYQSK	10	0	Unmodified	_AEAESLYQSK_			0	0	sp|P04264|K2C1_HUMAN;CON__P04264	2	HCD	FTMS	MULTI-MSMS	1	0	563.27476	1124.535	0.095167	0.425727	16.944	1.397E-25	160.74	130.49	NaN	NaN	1	0	0	0	-1	0	0	0	0	y1;y2;y3;y4;y5;y6;y7;y8;y9;y1-NH3;y2-H2O;y3-H2O;y3-NH3;y4-NH3;y6-H2O;y6-NH3;y7-H2O;y7-NH3;y8-H2O;y8-NH3;y9-H2O;a2;b2;b2-H2O;b3;b3-H2O;b4	152813.8;767529;949399.1;1709293;752416;2781205;1377043;3569235;76003.6;92842.4;86462.4;399214.8;599677.1;67932.2;103841.2;69611.5;309815;143240.9;165872.2;197601.5;236321.9;4265450;4936114;232027.9;944887.1;93499.6;96484.4	-0.0001719036;-0.0001564332;0.0008987363;-0.0001632492;-0.000338577;0.001177158;0.001092189;0.0006545061;0.004154438;0.0002717927;-0.0001315199;-0.000544487;0.0007518835;-0.003432297;0.005322975;-0.002055483;0.0007358952;-0.004628403;0.005256909;0.00802343;0.01506055;1.245409E-05;0.0001150645;-5.838648E-05;0.0001441934;0.0009378476;0.005954151	-1.168514;-0.6681039;2.481309;-0.3107928;-0.530393;1.622812;1.278275;0.7072211;3.93972;2.089331;-0.6085096;-1.581922;2.178261;-6.753252;7.525054;-2.901757;0.8798217;-5.527088;5.793078;8.832213;14.53049;0.07195065;0.5722128;-0.3189185;0.5298815;3.690677;14.84231	147.112976074219;234.144989013672;362.202511355592;525.266901879394;638.351141187565;725.381653862176;854.424331927701;925.461883398355;1054.5009765625;130.085983276367;216.134399414063;344.193389892578;345.176109106905;508.243621826172;707.366943359375;708.358337402344;836.414123535156;837.403503417969;907.446716308594;908.427965373329;1036.47950576122;173.092056274414;201.086868286133;183.07647…	27	0.6237044	0.2967033	None	Unknown		160.7418;30.25434;25.29867
wk3_s_trap_1	3913	924	AEAESLYQSK	10	0	Unmodified	_AEAESLYQSK_			0	0	sp|P04264|K2C1_HUMAN;CON__P04264	2	HCD	FTMS	MULTI-MSMS	1	0	563.27476	1124.535	0.095167	0.24787571	17.28	1.7313E-17	146.69	121.24	NaN	NaN	1	0	0	0	-1	0	0	0	0	y1;y2;y3;y4;y5;y6;y7;y8;y9;y1-NH3;y2-H2O;y3-H2O;y3-NH3;y4-NH3;y6-H2O;y7-H2O;y8-H2O;y8-NH3;y9-H2O;a2;b2;b2-H2O;b3;b3-H2O	71392.3;266354.4;249991.8;608612.9;251961.2;1014806;479834.7;1231706;21954.4;31741.1;44484.5;130472.5;193695.2;29864.4;77901;148138.3;114799.4;64292.8;58013.1;1601560;1691553;89893.4;326103;32271.4	2.646064E-05;5.718987E-05;0.0004736757;-4.393594E-05;-0.0003064683;0.001088585;-0.0002409634;0.001381498;0.006107563;0.0001039461;-0.0001467786;0.0003710404;0.001560007;-0.001326585;0.007001781;0.003385487;0.002181697;-0.007553678;0.008050815;-7.909865E-05;2.351173E-05;-0.0005161501;-4.845343E-05;-0.00110683	0.1798664;0.2442501;1.307763;-0.08364501;-0.4800937;1.500707;-0.2820179;1.492767;5.79191;0.7990555;-0.6791082;1.078003;4.519463;-2.610146;9.898396;4.047633;2.404207;-8.314966;7.767409;-0.4569742;0.1169232;-2.819307;-0.1780563;-4.355633	147.112777709961;234.144775390625;362.202936416202;525.266782566142;638.351109078919;725.381742435144;854.425665080062;925.461156406821;1054.4990234375;130.086151123047;216.134414672852;344.192474365234;345.175300983379;508.241516113281;707.365264553198;836.41147394381;907.449791521153;908.443542480469;1036.48651549938;173.092147827148;201.086959838867;183.076934814453;272.124145591831;254.114639…	24	0.4243146	0.2580645	None	Unknown		146.6935;25.45017;21.46362
wk3_s_trap_2	3544	804	AEAESLYQSK	10	0	Unmodified	_AEAESLYQSK_			0	0	sp|P04264|K2C1_HUMAN;CON__P04264	2	HCD	FTMS	MULTI-MSMS	1	0	563.27476	1124.535	0.57461	0.24787571	15.744	2.7506E-17	143.04	120.15	NaN	NaN	1	0	0	0	-1	0	0	0	0	y1;y2;y3;y4;y5;y6;y7;y8;y9;y1-NH3;y2-H2O;y3-H2O;y3-NH3;y4-H2O;y6-H2O;y6-NH3;y7-H2O;y7-NH3;y8-H2O;y8-NH3;y9-H2O;a2;b2;b2-H2O;b3;b3-H2O;b4	26538.1;124375.3;140459.7;286183.1;113114.4;447394.2;226968;596435.5;9052.1;16362.7;12367.6;57447.5;85268;14045.7;17689.1;9412.8;46402.6;24500.4;26704.4;35769.2;11176.3;737302.5;788147.4;37649;149209.2;10616.5;13116.2	7.223701E-05;0.0002250366;0.0002570125;-8.856576E-05;0.001559931;0.0006809187;0.0001136497;0.001318823;0.007816548;0.0002260164;0.0007534899;0.0004015579;-3.42145E-05;0.0001009459;0.001843971;-0.005778628;0.00256695;-0.005238754;0.001777906;-0.001113509;0.006529205;-3.332228E-05;2.351173E-05;0.0001857542;8.356134E-05;0.000113873;0.005984668	0.4910317;0.9611007;0.709581;-0.168611;2.443695;0.9387034;0.133013;1.425044;7.412582;1.737438;3.486224;1.166667;-0.09912165;0.1990037;2.606797;-8.157732;3.069001;-6.255945;1.959232;-1.225742;6.299354;-0.1925119;0.1169232;1.014627;0.3070708;0.4481188;14.91838	147.112731933594;234.144607543945;362.203153079393;525.266827195961;638.349242679499;725.382150101808;854.425310467037;925.461219081293;1054.49731445313;130.086029052734;216.133514404297;344.192443847656;345.176895204905;507.256072998047;707.370422363281;708.362060546875;836.412292480469;837.404113769531;907.4501953125;908.437102312062;1036.48803710938;173.092102050781;201.086959838867;183.076232…	27	0.4551568	0.2842105	None	Unknown		143.0376;22.89103;21.69683
wk3_s_trap_2	3640	849	AEAESLYQSK	10	0	Unmodified	_AEAESLYQSK_			0	0	sp|P04264|K2C1_HUMAN;CON__P04264	2	HCD	FTMS	MULTI-MSMS	1	0	563.27476	1124.535	0.57461	0.425727	16.082	1.4319E-34	166.09	132.83	NaN	NaN	1	0	0	0	-1	0	0	0	0	y1;y2;y3;y4;y5;y6;y7;y8;y9;y1-NH3;y2-H2O;y3-H2O;y3-NH3;y4-H2O;y6-H2O;y6-NH3;y7-H2O;y7-NH3;y8-H2O;y8-NH3;y9-H2O;a2;b2;b2-H2O;b3;b3-H2O;b4;b6	1384333;5563861;5861846;1.218788E+07;4825618;2.042642E+07;9602812;2.580248E+07;686199.9;309363.5;549725.9;2781911;3694870;487963;681091.6;685738.2;1977671;1177556;1173578;924578;1207753;3.294272E+07;3.665702E+07;1966528;7497834;471187.4;639774.8;331513.7	5.697822E-05;-0.0002022095;-0.0002926608;-0.000412522;-0.00156292;-7.715038E-05;-0.001350914;0.0002168917;0.005619282;-0.001132016;0.0004483141;-0.0005750046;0.001308244;-0.0001126772;-0.001329857;-0.002055483;-0.001400335;-0.006581528;-0.002982836;-0.003220181;0.003066601;-0.0001096162;-9.855858E-05;0.0003688596;-5.261452E-05;0.0002969785;0.004367237;0.001654695	0.3873098;-0.8636081;-0.8080005;-0.7853566;-2.448366;-0.1063581;-1.581076;0.2343604;5.328862;-8.701964;2.074243;-1.670586;3.790084;-0.2221307;-1.879993;-2.901757;-1.674209;-7.859428;-3.287035;-3.544741;2.958636;-0.6332824;-0.4901288;2.014789;-0.1933475;1.168686;10.88646;2.751949	147.112747192383;234.145034790039;362.203702752689;525.26715115223;638.352365530682;725.38290817088;854.426775030234;925.462321012808;1054.49951171875;130.087387084961;216.133819580078;344.193420410156;345.175552745939;507.256286621094;707.373596191406;708.358337402344;836.416259765625;837.405456542969;907.454956054688;908.439208984375;1036.49149971372;173.092178344727;201.08708190918;183.0760498…	28	0.7495794	0.2886598	None	Unknown		166.0886;33.26252;25.73679
wk3_s_trap_2	3753	916	AEAESLYQSK	10	0	Unmodified	_AEAESLYQSK_			0	0	sp|P04264|K2C1_HUMAN;CON__P04264	2	HCD	FTMS	MULTI-MSMS	1	0	563.27476	1124.535	0.57461	0.78142959	16.417	1.2455E-35	173.48	145.3	NaN	NaN	1	0	0	0	-1	0	0	0	0	y1;y2;y3;y4;y5;y6;y7;y8;y9;y1-NH3;y2-H2O;y3-H2O;y3-NH3;y4-H2O;y4-NH3;y6-H2O;y6-NH3;y7-H2O;y7-NH3;y8-H2O;y8-NH3;y9-H2O;a2;b2;b2-H2O;b3;b3-H2O	718428.9;3135116;3735996;7187398;3168800;1.232742E+07;5940783;1.549865E+07;604351.1;317219.7;459450.5;1995032;2220082;293891.1;316017.2;519263;347260.8;1066959;424189.9;819490.4;776837.6;472161.7;2.030861E+07;2.127283E+07;1057381;4301983;415422.5	1.120185E-05;-0.000171692;5.416859E-05;-0.0009781327;0.0009928403;0.0003630953;-0.0009535716;-0.0001634073;0.003860125;-3.338305E-05;-0.0004672132;-0.0003003463;0.0002756013;0.001413202;-4.48463E-05;0.002271217;0.003864927;-0.001644476;-0.008839829;0.001533765;-0.006149869;0.01251065;-0.0002164278;-0.0001748525;-0.0003483035;5.376219E-05;-3.871489E-05	0.07614464;-0.733272;0.149553;-1.86216;1.555323;0.500557;-1.116037;-0.1765682;3.660616;-0.2566223;-2.161676;-0.8726099;0.7984357;2.78598;-0.08823839;3.210791;5.45622;-1.966097;-10.55618;1.690192;-6.769687;12.0703;-1.25036;-0.869536;-1.9025;0.197565;-0.1523527	147.11279296875;234.145004272461;362.203355923305;525.267716762942;638.349809770317;725.382467925242;854.426377688288;925.462701311764;1054.50127087613;130.086288452148;216.134735107422;344.193145751953;345.176585389073;507.254760742188;508.240234375;707.369995117188;708.352416992188;836.41650390625;837.40771484375;907.450439453125;908.442138671875;1036.48205566406;173.09228515625;201.08715820312…	27	0.7455253	0.2842105	None	Unknown		173.4751;28.17362;23.52349
wk3_s_trap_2	3846	956	AEAESLYQSK	10	0	Unmodified	_AEAESLYQSK_			0	0	sp|P04264|K2C1_HUMAN;CON__P04264	2	HCD	FTMS	MULTI-MSMS	1	0	563.27476	1124.535	0.57461	0.425727	16.758	1.5671E-18	152.34	121.73	NaN	NaN	1	0	0	0	-1	0	0	0	0	y1;y2;y3;y4;y5;y6;y7;y8;y9;y1-NH3;y2-H2O;y3-H2O;y3-NH3;y4-NH3;y6-H2O;y6-NH3;y7-H2O;y8-H2O;y8-NH3;y9-H2O;a2;b2;b2-H2O;b3	135896.7;773317.9;813527;1859393;747206.8;2825965;1400597;4150975;82305.2;49779.9;109286.5;462551.7;634436.4;104904;137197.4;68588.5;368002.1;150852.4;191223.2;189557.4;4725454;5380177;252753;917512	-0.0001719036;0.0001487426;0.001121808;-5.670277E-05;-0.0002567315;0.001033904;0.0006274055;0.0006668406;0.0117228;0.0005311922;-0.0001467786;0.0009813919;0.001730045;-0.0005941627;0.004224342;-0.003154116;0.007536777;0.00727107;-0.009323697;0.01491527;-2.804703E-06;6.92881E-05;4.842504E-05;0.0001602204	-1.168514;0.6352594;3.097186;-0.1079504;-0.4021791;1.425324;0.7343016;0.720549;11.11699;4.083401;-0.6791082;2.851293;5.01208;-1.169058;5.971915;-4.452706;9.010894;8.012686;-10.26336;14.39032;-0.01620353;0.3445679;0.2645073;0.5887772	147.112976074219;234.144683837891;362.202288283904;525.266795332966;638.351059342054;725.381797116426;854.424796711171;925.461871063878;1054.49340820313;130.085723876953;216.134414672852;344.191864013672;345.175130945009;508.240783691406;707.368041992188;708.359436035156;836.407322652999;907.444702148438;908.4453125;1036.479651043;173.092071533203;201.0869140625;183.076370239258;272.123936918022	24	0.6391053	0.2637363	None	Unknown		152.3406;30.6121;30.25434
wk3_s_trap_2	3937	995	AEAESLYQSK	10	0	Unmodified	_AEAESLYQSK_			0	0	sp|P04264|K2C1_HUMAN;CON__P04264	2	HCD	FTMS	MULTI-MSMS	1	0	563.27476	1124.535	0.57461	0.070024412	17.092	1.5982E-11	138.4	107.32	NaN	NaN	1	0	0	0	-1	0	0	0	0	y2;y3;y4;y5;y6;y7;y8;y9;y2-H2O;y3-H2O;y3-NH3;y6-H2O;y6-NH3;y7-H2O;y8-H2O;y8-NH3;y9-H2O;a2;b2;b2-H2O;b3	299404.8;343811.9;668604.8;208065.6;1054818;501752.4;1321973;32802.2;32556.2;118347.3;197243.4;48562.9;38933.1;156104.4;63433.9;69741.8;94360.8;1486107;1725012;87416.4;345208.2	2.66723E-05;0.001009365;0.0002712504;0.0006529468;0.00100937;0.003555809;0.0009608672;0.002567524;0.002111522;0.0007372513;0.0007861659;0.0008063733;-0.005107241;0.005650175;-0.008170824;-0.01237545;-0.004350723;0.003232059;0.003395704;0.00300863;0.0002320389	0.1139137;2.786743;0.5164053;1.022866;1.391502;4.161654;1.038257;2.43482;9.769588;2.141976;2.277579;1.139957;-7.209937;6.755276;-9.004059;-13.62263;-4.197518;18.67283;16.88703;16.43401;0.8526959	234.144805908203;362.202400726904;525.26646737981;638.350149663845;725.381821650088;854.421868307946;925.461577037288;1054.50256347656;216.13215637207;344.192108154297;345.176074824529;707.371459960938;708.361389160156;836.409209255147;907.460144042969;908.448364257813;1036.49891703766;173.088836669922;201.083587646484;183.07341003418;272.123865099477	21	0.3901324	0.244186	None	Unknown		138.3957;31.07364;23.01933
wk5_s_trap_1	3602	833	AEAESLYQSK	10	0	Unmodified	_AEAESLYQSK_			0	0	sp|P04264|K2C1_HUMAN;CON__P04264	2	HCD	FTMS	MULTI-MSMS	1	0	563.27476	1124.535	0.092739	-0.28567818	15.954	2.4583E-16	147.51	116.43	NaN	NaN	1	0	0	0	-1	0	0	0	0	y2;y3;y4;y5;y6;y7;y8;y9;y2-H2O;y3-H2O;y3-NH3;y6-H2O;y6-NH3;y7-H2O;y8-H2O;y8-NH3;y9-H2O;a2;b2;b2-H2O;b3;b3-H2O	110345.3;140010.8;299492.1;108291.9;491009.5;222891.8;549864.7;26714.9;19402.1;58668.5;95770.5;17863.9;9661.8;70560.5;25216.3;30954.3;33395.2;720819.7;795575.2;31088.8;151797.3;16267.1	0.0001792602;0.001093642;-0.0001347159;-0.000353088;0.00143974;0.0004286674;0.001389038;0.005693153;0.002859203;-0.000178276;0.002193986;-0.001635033;-0.003154116;0.001571159;-0.003837329;-0.01023922;-0.008753726;0.003155765;0.0001608408;0.003206994;0.0006834459;0.003241925	0.7655959;3.019423;-0.2564712;-0.553125;1.984805;0.5017028;1.500915;5.398916;13.229;-0.5179536;6.356162;-2.311413;-4.452706;1.878449;-4.228667;-11.27114;-8.445439;18.23204;0.7998577;17.51755;2.511529;12.75794	234.144653320313;362.202316449759;525.266873346052;638.351155698552;725.381391280216;854.424995449283;925.461148866131;1054.49943784706;216.131408691406;344.193023681641;345.174667004484;707.373901367188;708.359436035156;836.413288270948;907.455810546875;908.446228027344;1036.50332004081;173.088912963867;201.086822509766;183.073211669922;272.123413692508;254.110290527344	22	0.4396826	0.25	None	Unknown		147.508;31.07364;26.60209
wk5_s_trap_1	3693	871	AEAESLYQSK	10	0	Unmodified	_AEAESLYQSK_			0	0	sp|P04264|K2C1_HUMAN;CON__P04264	2	HCD	FTMS	MULTI-MSMS	1	0	563.27476	1124.535	0.092739	0.78142959	16.295	3.7097E-33	168.26	138	NaN	NaN	1	0	0	0	-1	0	0	0	0	y1;y2;y3;y4;y5;y6;y7;y8;y9;y1-NH3;y2-H2O;y3-H2O;y3-NH3;y4-NH3;y6-H2O;y6-NH3;y7-H2O;y8-H2O;y8-NH3;y9-H2O;y9-NH3;a2;b2;b2-H2O;b3;b3-H2O;b4	1133427;5016013;5815940;1.098291E+07;4613567;1.804198E+07;8321250;2.262037E+07;530230.6;323114.7;636281.7;2845940;2924535;613286.2;738189.8;585493.9;2504435;896896.4;941130.7;804161.9;463137.2;2.796028E+07;3.04361E+07;1235343;6332734;436176.2;503441.3	-0.0002329388;-0.0002174683;-0.0002910965;-0.0004579648;0.0001357083;0.0003154722;0.0005900726;1.393952E-05;0.01379799;5.816969E-05;-0.0002535902;-0.00075811;0.0005914592;-4.48463E-05;0.003430885;-0.0007737451;0.002583069;-0.002982836;-0.001999478;0.01812588;-0.01189662;-0.0001859102;-0.0001138174;-0.0007297732;3.735124E-05;-0.0005422549;0.00583208	-1.5834;-0.9287761;-0.8036816;-0.8718702;0.2125921;0.4349045;0.690608;0.01506222;13.08498;0.4471627;-1.173298;-2.202569;1.713499;-0.08823839;4.850207;-1.092309;3.088273;-3.287035;-2.201007;17.48799;-11.46672;-1.074053;-0.5660103;-3.986151;0.1372581;-2.133904;14.53801	147.113037109375;234.145050048828;362.203701188363;525.267196595039;638.350666902262;725.382515548342;854.424834044133;925.462523964983;1054.49133300781;130.086196899414;216.134521484375;344.193603515625;345.17626953125;508.240234375;707.368835449219;708.357055664063;836.412276361044;907.454956054688;908.43798828125;1036.47644042969;1037.49047851563;173.092254638672;201.087097167969;183.077148437…	27	0.7308188	0.27	None	Unknown		168.2584;30.25434;26.60209
wk5_s_trap_1	3794	924	AEAESLYQSK	10	0	Unmodified	_AEAESLYQSK_			0	0	sp|P04264|K2C1_HUMAN;CON__P04264	2	HCD	FTMS	MULTI-MSMS	1	0	563.27476	1124.535	0.092739	0.95928089	16.63	8.5518E-33	163.32	133.06	NaN	NaN	1	0	0	0	-1	0	0	0	0	y1;y2;y3;y4;y5;y6;y7;y8;y9;y1-NH3;y2-H2O;y3-H2O;y3-NH3;y4-H2O;y4-NH3;y6-H2O;y6-NH3;y7-H2O;y7-NH3;y8-H2O;y8-NH3;y9-H2O;a2;b2;b2-H2O;b3;b3-H2O;b4	406959.5;2034915;2458343;5426124;2027222;8383686;3400556;1.039524E+07;190710.4;185420.4;294364.7;1315862;1822398;240266.7;210627;194779;211206;767211.1;368541.9;608800.4;430731.9;670348.6;1.285662E+07;1.467878E+07;796541.2;2805082;241797.8;212545.9	0.0001485309;-0.000171692;-1.756248E-05;-0.000959102;0.002527269;0.001047506;0.0008267264;0.0006725591;0.01099038;-1.812426E-05;-0.0001010023;0.0001879349;0.0004585292;0.0003450865;0.001053786;0.008191627;-0.00449689;-0.004391058;-0.00731395;0.002876539;0.00709476;0.009435194;-7.909865E-05;-2.226463E-05;6.368383E-05;-8.829437E-05;-0.0002065616;0.007266406	1.009641;-0.733272;-0.04848789;-1.82593;3.959076;1.444076;0.9675826;0.726728;10.42241;-0.1393249;-0.4673125;0.5460166;1.328391;0.6803007;2.073407;11.5805;-6.348304;-5.249829;-8.734053;3.169917;7.809923;9.103067;-0.4569742;-0.1107214;0.3478539;-0.3244635;-0.8128705;18.11351	147.112655639648;234.145004272461;362.203427654379;525.267697732205;638.348275341524;725.381783514363;854.424597390252;925.461865345442;1054.494140625;130.086273193359;216.134368896484;344.192657470703;345.17640246116;507.255828857422;508.239135742188;707.364074707031;708.360778808594;836.419250488281;837.406188964844;907.449096679688;908.428894042969;1036.48513112076;173.092147827148;201.0870056…	28	0.7197269	0.3181818	None	Unknown		163.3191;30.25434;25.73679
wk5_s_trap_1	3881	956	AEAESLYQSK	10	0	Unmodified	_AEAESLYQSK_			0	0	sp|P04264|K2C1_HUMAN;CON__P04264	2	HCD	FTMS	MULTI-MSMS	1	0	563.27476	1124.535	0.092739	0.425727	16.968	5.6028E-08	129.38	104.61	NaN	NaN	1	0	0	0	-1	0	0	0	0	y1;y2;y3;y4;y5;y6;y7;y8;y9;y1-NH3;y2-H2O;y3-H2O;y3-NH3;y4-NH3;y7-H2O;y8-H2O;y9-H2O;a2;b2;b2-H2O;b3;b3-H2O;b4	159080.1;730463.9;709067.4;1538564;716223.2;2753155;1138836;3354689;83944.4;83108.2;102914;336512.2;515028.9;72734.5;375173.7;319683.8;179621.5;3930632;4525482;243648.8;895996.2;77208.9;81364.3	5.697822E-05;0.0001792602;0.0005163969;0.0003799939;0.0008058929;0.001127817;0.001949798;0.0007209888;-0.001827007;-3.338305E-05;0.0009060778;-0.001032768;0.001201951;0.0005655052;9.941916E-05;0.01411335;0.01587521;-2.804703E-06;8.454689E-05;-2.78689E-05;0.0003729549;-0.0008474307;0.006778125	0.3873098;0.7655959;1.425712;0.7234309;1.262462;1.554791;2.282004;0.7790584;-1.73257;-0.2566223;4.192216;-3.000542;3.482142;1.112674;0.1188635;15.55296;15.31649;-0.01620353;0.4204495;-0.1522255;1.370534;-3.33484;16.89632	147.112747192383;234.144653320313;362.202893694989;525.266358636305;638.349996717714;725.381703203249;854.423474318858;925.461816915739;1054.50695800781;130.086288452148;216.133361816406;344.193878173828;345.17565903952;508.239624023438;836.41476001124;907.437859871186;1036.47869110173;173.092071533203;201.086898803711;183.076446533203;272.123724183471;254.114379882813;401.159912109375	23	0.6256838	0.2473118	None	Unknown		129.3825;24.7756;21.3001
wk5_s_trap_1	3971	991	AEAESLYQSK	10	0	Unmodified	_AEAESLYQSK_			0	0	sp|P04264|K2C1_HUMAN;CON__P04264	2	HCD	FTMS	MULTI-MSMS	1	0	563.27476	1124.535	0.092739	0.6035783	17.309	1.8947E-24	160.74	136.52	NaN	NaN	1	0	0	0	-1	0	0	0	0	y1;y2;y3;y4;y5;y6;y7;y8;y9;y1-NH3;y2-H2O;y3-H2O;y3-NH3;y4-H2O;y6-H2O;y6-NH3;y7-H2O;y7-NH3;y8-H2O;y8-NH3;y9-H2O;a2;b2;b2-H2O;b3;b3-H2O;b4	43667.9;255921.1;283470.9;538130.9;223313;910673.1;451350.5;1145007;49675.8;22725.4;43999.6;110556;196512.9;33959.1;18534.7;34880.1;70808.9;47266.3;68643.3;56813.9;32370;1468005;1606831;81610;273568;23867.7;35220.1	-4.056939E-06;0.0001640014;0.000458775;-0.0001349878;0.003564507;0.001329783;0.001809541;0.002290856;0.01021848;-0.0002775237;0.0002041735;-0.0004224167;0.0017376;0.0002535337;0.003736061;-0.0004685693;0.0001865788;-0.004628403;0.00537898;0.0008691741;0.002745025;2.771287E-05;0.0001303233;-2.78689E-05;8.799903E-06;-0.0009084659;0.007113819	-0.02757706;0.7004277;1.266624;-0.2569889;5.583961;1.833219;2.11785;2.475369;9.690401;-2.133378;0.9446614;-1.227266;5.033967;0.4998142;5.281633;-0.6614877;0.2230698;-5.527088;5.927599;0.9567817;2.648381;0.1601048;0.6480944;-0.1522255;0.03233783;-3.575027;17.73314	147.112808227539;234.144668579102;362.202951316868;525.266873617971;638.347238104054;725.38150123714;854.423614575562;925.460247048376;1054.49491252205;130.086532592773;216.134063720703;344.193267822266;345.175123390219;507.255920410156;707.368530273438;708.356750488281;836.414672851563;837.403503417969;907.446594238281;908.435119628906;1036.49182128906;173.092041015625;201.086853027344;183.07644…	27	0.4290498	0.3253012	None	Unknown		160.7418;24.22166;22.13106
wk5_s_trap_2	3606	869	AEAESLYQSK	10	0	Unmodified	_AEAESLYQSK_			0	0	sp|P04264|K2C1_HUMAN;CON__P04264	2	HCD	FTMS	MULTI-MSMS	1	0	563.27476	1124.535	0.1855	0.425727	15.88	3.3287E-10	131.62	106.84	NaN	NaN	1	0	0	0	-1	0	0	0	0	y1;y2;y3;y4;y5;y6;y7;y8;y9;y1-NH3;y2-H2O;y3-H2O;y3-NH3;y6-H2O;y7-H2O;y8-H2O;y9-H2O;a2;b2;b2-H2O;b3;b3-H2O;b4	26098.3;118165.8;132600.7;258332.8;117566.2;460915.6;219451.1;550095.4;14720.2;14207.8;22758.9;63937.7;92065.9;29040;59932.6;50021.1;14612;721918.1;791264.6;31609.8;158619.3;8848.4;17701.9	-1.931573E-05;0.000118225;0.0006830646;-0.0005108186;-0.0002710197;0.001436438;0.0005880195;0.0008033715;0.005863423;0.0003328279;0.0004177965;0.0001879349;0.001194708;0.006968439;0.004252126;0.01610504;0.005674713;-2.804703E-06;3.877052E-05;4.842504E-05;0.0001643741;0.0003122372;0.003116016	-0.1312987;0.5049229;1.885863;-0.9724927;-0.4245622;1.980252;0.6882051;0.8680764;5.560386;2.558523;1.933045;0.5460166;3.461158;9.851259;5.083778;17.74786;5.474938;-0.01620353;0.1928048;0.2645073;0.6040412;1.228733;7.767445	147.112823486328;234.144714355469;362.202727027291;525.267249448746;638.351073630342;725.381394582717;854.424836097211;925.461734533032;1054.49926757813;130.085922241211;216.133850097656;344.192657470703;345.175666282866;707.365297895405;836.410607304566;907.435868174287;1036.48889160156;173.092071533203;201.086944580078;183.076370239258;272.123932764337;254.113220214844;401.16357421875	23	0.4715889	0.2643678	None	Unknown		131.6162;24.7756;21.3001
wk5_s_trap_2	3696	905	AEAESLYQSK	10	0	Unmodified	_AEAESLYQSK_			0	0	sp|P04264|K2C1_HUMAN;CON__P04264	2	HCD	FTMS	MULTI-MSMS	1	0	563.27476	1124.535	0.1855	0.425727	16.219	5.6335E-33	166.3	137.87	NaN	NaN	1	0	0	0	-1	0	0	0	0	y1;y2;y3;y4;y5;y6;y7;y8;y1-NH3;y2-H2O;y3-H2O;y3-NH3;y4-H2O;y5-H2O;y6-H2O;y6-NH3;y7-H2O;y7-NH3;y8-H2O;y8-NH3;a2;b2;b2-H2O;b3;b3-H2O	1048911;3853100;3901665;9122878;3563001;1.429921E+07;6050091;1.85857E+07;510772.5;596989.4;1910226;2932560;373699.7;217473.5;538758.8;362176.1;1388386;574219.6;1124217;556305.9;2.261312E+07;2.333031E+07;1264164;5408298;208013.4	0.000362154;-0.0002632447;7.061716E-05;-0.0004004605;0.0002594678;0.0003536477;0.002806796;0.0005416029;-0.0007505461;-0.001092824;0.0009813919;0.0005349502;0.0003756041;0.0046056;0.00361399;0.002033872;-0.002132757;-0.007924302;0.001899976;-0.004074674;-0.000124875;-8.329979E-05;-0.0009433962;-4.120277E-06;0.0010294	2.46175;-1.12428;0.1949655;-0.7623939;0.406466;0.4875328;3.285021;0.5852243;-5.76957;-5.0562;2.851293;1.549788;0.7404628;7.424368;5.109062;2.871264;-2.549873;-9.462906;2.093753;-4.485352;-0.7214364;-0.4142474;-5.152992;-0.01514117;4.050963	147.112442016602;234.145095825195;362.203339474739;525.267139090662;638.350543142813;725.382477372749;854.422617320406;925.461996301617;130.087005615234;216.135360717773;344.191864013672;345.176326040235;507.255798339844;620.335632324219;707.36865234375;708.354248046875;836.4169921875;837.406799316406;907.450073242188;908.440063476563;173.092193603516;201.087066650391;183.077362060547;272.1241012…	25	0.7414844	0.2840909	None	Unknown		166.296;28.42267;18.14635
wk5_s_trap_2	3792	950	AEAESLYQSK	10	0	Unmodified	_AEAESLYQSK_			0	0	sp|P04264|K2C1_HUMAN;CON__P04264	2	HCD	FTMS	MULTI-MSMS	1	0	563.27476	1124.535	0.1855	0.78142959	16.559	1.6451E-44	181.55	151.29	NaN	NaN	1	0	0	0	-1	0	0	0	0	y1;y2;y3;y4;y5;y6;y7;y8;y9;y1-NH3;y2-H2O;y3-H2O;y3-NH3;y4-H2O;y4-NH3;y6-H2O;y6-NH3;y7-H2O;y7-NH3;y8-H2O;y8-NH3;y9-H2O;a2;b2;b2-H2O;b3;b3-H2O;b4	447996.8;1710831;2257853;4878198;1617566;8035360;3460401;9345106;300258.6;160911.5;347049.2;1185749;1518044;252195.3;176785.6;253580.8;228626.3;824372.9;317988.1;530947;410110.1;616997.4;1.197416E+07;1.254317E+07;561701.8;2399973;210040.4;214820.1	4.171943E-05;-0.0002785035;0.0002788175;-0.001162085;0.001075195;-1.07951E-05;-0.002526435;-0.0002133765;0.003228971;-7.915941E-05;-0.0001315199;-8.67233E-05;0.001055858;0.001230096;-0.002272629;0.004834693;-0.002177554;0.0003696843;-0.006703598;-0.005241137;-0.004868131;0.01181457;-0.0001706514;-3.752342E-05;-0.0007755496;0.0002761482;7.061475E-06;0.006381397	0.2835881;-1.189448;0.7697821;-2.212366;1.684335;-0.01488194;-2.956873;-0.230562;3.062082;-0.6085144;-0.6085096;-0.2519613;3.058899;2.425006;-4.471546;6.83477;-3.074085;0.441987;-8.005198;-5.77563;-5.358776;11.39871;-0.9858986;-0.1866029;-4.236189;1.014789;0.02778866;15.90735	147.112762451172;234.145111083984;362.203131274413;525.267900715139;638.349727416064;725.382841815604;854.427950551196;925.462751281034;1054.50190202982;130.086334228516;216.134399414063;344.192932128906;345.1758051325;507.254943847656;508.242462158203;707.367431640625;708.358459472656;836.414489746094;837.405578613281;907.457214355469;908.440856933594;1036.4827517442;173.092239379883;201.0870208…	28	0.7393253	0.3218391	None	Unknown		181.5487;30.25434;28.42267
wk5_s_trap_2	3877	980	AEAESLYQSK	10	0	Unmodified	_AEAESLYQSK_			0	0	sp|P04264|K2C1_HUMAN;CON__P04264	2	HCD	FTMS	MULTI-MSMS	1	0	563.27476	1124.535	0.1855	0.425727	16.894	1.446E-23	156.35	126.09	NaN	NaN	1	0	0	0	-1	0	0	0	0	y1;y2;y3;y4;y5;y6;y7;y8;y9;y1-NH3;y2-H2O;y3-H2O;y3-NH3;y4-H2O;y6-H2O;y6-NH3;y7-H2O;y8-H2O;y8-NH3;y9-H2O;y9-NH3;a2;b2;b2-H2O;b3;b3-H2O;b4	134217.8;714279.2;760271.8;1598899;753850.5;2529806;1177174;3337177;123698.2;82290;83134.7;373735.5;400298.4;78824.4;59837;69604.2;355778.5;107642.1;126545.1;76426.4;58925.4;4011891;4295413;262842.9;845484;51059;49129.3	7.223701E-05;-3.845281E-06;0.0004507126;-0.0007316661;-4.779477E-05;0.0005132116;0.001472424;0.0003352212;0.01116298;-9.44182E-05;0.0004177965;0.0004625931;0.0006830119;-0.004751349;0.003858131;-0.003032046;0.004006367;0.003111457;-0.002243619;0.01092374;0.003850454;-3.332228E-05;2.351173E-05;-0.0002872683;-2.541461E-05;-0.0004964786;0.006503467	0.4910317;-0.01642266;1.244365;-1.39294;-0.07487226;0.707505;1.723294;0.3622203;10.5861;-0.7258118;1.933045;1.343996;1.978734;-9.366676;5.454203;-4.280378;4.789951;3.428796;-2.469754;10.53923;3.711371;-0.1925119;0.1169232;-1.569114;-0.09339345;-1.953763;16.21165	147.112731933594;234.144836425781;362.202959379332;525.267470296291;638.350850405372;725.382317808907;854.423951693033;925.462202683249;1054.49396801788;130.086349487305;216.133850097656;344.1923828125;345.176177978516;507.260925292969;707.368408203125;708.359313964844;836.410853063674;907.448861760913;908.438232421875;1036.48364257813;1037.47473144531;173.092102050781;201.086959838867;183.076705…	27	0.6355823	0.2934783	None	Unknown		156.3469;30.25434;26.96204
wk5_s_trap_2	3969	1019	AEAESLYQSK	10	0	Unmodified	_AEAESLYQSK_			0	0	sp|P04264|K2C1_HUMAN;CON__P04264	2	HCD	FTMS	MULTI-MSMS	1	0	563.27476	1124.535	0.1855	0.070024412	17.231	3.5285E-10	131.11	106.33	NaN	NaN	1	0	0	0	-1	0	0	0	0	y1;y2;y3;y4;y5;y6;y7;y8;y9;y1-NH3;y2-H2O;y3-H2O;y3-NH3;y6-H2O;y6-NH3;y7-H2O;y8-H2O;y9-H2O;a2;b2;b2-H2O;b3;b3-H2O;b4	49537;282262.2;191470;513889.9;260140.2;994219.7;422835.7;1205707;18445.2;18838.8;45004.3;118805.5;150948.8;24327.4;34542.7;126694.5;89732.2;56782.2;1349965;1581380;76718;295819.8;26139.8;41355.7	0.002345797;-1.910407E-05;0.0004376798;-4.329384E-06;0.001303283;0.001327381;0.001090511;0.00149597;-0.006099468;0.0009736971;0.001653758;-8.67233E-05;0.001466444;0.002515358;-0.001200991;0.003210413;0.005071716;0.002053965;-1.806349E-05;3.877052E-05;-0.0004398562;0.0002019237;0.00267735;0.00281084	15.94582;-0.08159082;1.208383;-0.008242259;2.041645;1.829907;1.27631;1.616459;-5.784166;7.485067;7.651591;-0.2519613;4.248403;3.555931;-1.695459;3.838317;5.588995;1.98165;-0.1043577;0.1928048;-2.402577;0.7420285;10.53615;7.006712	147.110458374023;234.14485168457;362.202972412109;525.266742959584;638.349499327531;725.381503639808;854.424333606231;925.461041934499;1054.51123046875;130.08528137207;216.132614135742;344.192932128906;345.175394546291;707.369750976563;708.357482910156;836.411649017369;907.446901502012;1036.49251234942;173.092086791992;201.086944580078;183.076858520508;272.123895214714;254.110855102539;401.163879…	24	0.4061496	0.2727273	None	Unknown		131.1053;24.7756;21.3001
wk7_s_trap_1	3388	563	AEAESLYQSK	10	0	Unmodified	_AEAESLYQSK_			0	0	sp|P04264|K2C1_HUMAN;CON__P04264	2	HCD	FTMS	MULTI-MSMS	1	0	563.27476	1124.535	-0.015508	-0.10782688	15.876	0.015794	72.643	55.257	NaN	NaN	1	0	0	0	-1	0	0	0	0	y1;y2;y3;y4;y5;y6;y7;y8;y3-H2O;y3-NH3;y7-H2O;a2;b2;b2-H2O;b3	6772.7;26964.9;24856.4;52777.1;20033.4;93184.4;42874.4;110516.2;9866;15707.6;7001.2;137467.5;148657.2;7883.6;30405.1	0.0002858601;-8.013922E-05;0.0004376798;0.0003881744;-0.0002716082;0.0004175246;0.001614953;0.0004849292;0.0009813919;0.0009271525;0.003116266;-1.806349E-05;2.351173E-05;-5.838648E-05;7.37009E-05	1.943139;-0.3422633;1.208383;0.7390049;-0.425484;0.5755923;1.890107;0.523986;2.851293;2.686029;3.725756;-0.1043577;0.1169232;-0.3189185;0.2708357	147.112518310547;234.144912719727;362.202972412109;525.266350455804;638.35107421875;725.382413495924;854.423809164045;925.462052975308;344.191864013672;345.175933837891;836.411743164063;173.092086791992;201.086959838867;183.076477050781;272.1240234375	15	0.3750859	0.3658537	None	Unknown		72.64307;17.3856;14.6665
wk7_s_trap_1	3468	585	AEAESLYQSK	10	0	Unmodified	_AEAESLYQSK_			0	0	sp|P04264|K2C1_HUMAN;CON__P04264	2	HCD	FTMS	MULTI-MSMS	1	0	563.27476	1124.535	-0.015508	0.95928089	16.211	1.1142E-41	170.95	138.99	NaN	NaN	1	0	0	0	-1	0	0	0	0	y1;y2;y3;y4;y5;y6;y7;y8;y9;y1-NH3;y2-H2O;y3-H2O;y3-NH3;y4-H2O;y4-NH3;y6-H2O;y6-NH3;y7-H2O;y7-NH3;y8-H2O;y8-NH3;y9-H2O;y9-NH3;a2;b2;b2-H2O;b3;b3-H2O;b4	521333.4;2909749;3310553;6760391;2740635;9855512;5149063;1.323613E+07;335274.1;271612.5;466719.6;1358377;2092750;213523.3;251332.8;306728.3;342917.1;1178194;462697.6;748342.4;538819.6;478156.2;165653.6;1.686853E+07;1.801957E+07;848242.1;3621988;385406.7;252527.4	0.0001790485;-0.0001106568;0.0004625485;-0.0005345909;-0.001101376;0.0004807532;0.001166482;-6.453088E-05;0.006351704;-0.0004453704;-0.0004672132;0.0004015579;0.001875173;0.002328729;-0.001906419;0.006055397;0.002827329;-0.003048284;-0.006764633;-0.0009076412;-0.001450162;0.01141202;0.004582876;-0.0001401338;-6.8041E-05;-0.0005161501;-0.0001937198;0.0003122372;0.006778125	1.217085;-0.4725996;1.277042;-1.01775;-1.725344;0.6627584;1.365226;-0.06972825;6.023434;-3.423643;-2.161676;1.166667;5.432528;4.590855;-3.751005;8.560483;3.99141;-3.644451;-8.078084;-1.000208;-1.596325;11.01033;4.41734;-0.8095905;-0.3383659;-2.819307;-0.7118798;1.228733;16.89632	147.11262512207;234.144943237305;362.20294754342;525.267273221107;638.351903986994;725.382350267289;854.424257634878;925.462602435386;1054.49877929688;130.086700439453;216.134735107422;344.192443847656;345.17498581781;507.253845214844;508.242095947266;707.3662109375;708.353454589844;836.417907714844;837.405639648438;907.452880859375;908.437438964844;1036.48315429688;1037.47399902344;173.092208862…	29	0.7436422	0.3085106	None	Unknown		170.9467;31.9523;23.52349
wk7_s_trap_1	3554	617	AEAESLYQSK	10	0	Unmodified	_AEAESLYQSK_			0	0	sp|P04264|K2C1_HUMAN;CON__P04264	2	HCD	FTMS	MULTI-MSMS	1	0	563.27476	1124.535	-0.015508	0.6035783	16.546	7.0983E-31	156.92	132.14	NaN	NaN	1	0	0	0	-1	0	0	0	0	y1;y2;y3;y4;y5;y6;y7;y8;y9;y1-NH3;y2-H2O;y3-H2O;y3-NH3;y4-NH3;y6-H2O;y6-NH3;y7-H2O;y8-H2O;y9-H2O;a2;b2;b2-H2O;b3;b4	550164.6;3569261;4146586;8432860;3682311;1.324032E+07;6514513;1.827758E+07;613564.4;259444.4;482574.8;1673825;3013242;400100.2;706960.6;323041.3;1916018;1835511;866418;2.183199E+07;2.37115E+07;997224.6;4882390;318771.7	-4.056939E-06;-8.013922E-05;0.0003501784;-0.0003686287;0.0001997766;0.0003876929;0.0002821453;-0.0001862796;0.004659979;0.0001192048;-3.996713E-05;0.0002184525;0.0009471398;4.670643E-05;0.002027076;0.01216571;0.00147013;0.007004092;0.007369813;-0.0001401338;-0.0001138174;-0.000668738;-8.003259E-05;0.006350879	-0.02757706;-0.3422633;0.9668012;-0.7017929;0.3129575;0.5344669;0.3302166;-0.2012826;4.419134;0.9163532;-0.184918;0.6346809;2.743934;0.09189836;2.865651;17.17486;1.75766;7.718476;7.110375;-0.8095905;-0.5660103;-3.652767;-0.2941032;15.83127	147.112808227539;234.144912719727;362.20305991353;525.267107258905;638.350602833978;725.382443327564;854.425141971359;925.462724184076;1054.50047102137;130.086135864258;216.134307861328;344.192626953125;345.175913850581;508.240142822266;707.370239257813;708.344116210938;836.413389300319;907.444969126315;1036.48719650134;173.092208862305;201.087097167969;183.077087402344;272.124177170995;401.16033…	24	0.7590398	0.282353	None	Unknown		156.9172;24.7756;21.3001
wk7_s_trap_1	3635	642	AEAESLYQSK	10	0	Unmodified	_AEAESLYQSK_			0	0	sp|P04264|K2C1_HUMAN;CON__P04264	2	HCD	FTMS	MULTI-MSMS	1	0	563.27476	1124.535	-0.015508	0.6035783	16.883	6.0733E-22	143.37	115.55	NaN	NaN	1	0	0	0	-1	0	0	0	0	y1;y2;y3;y4;y5;y6;y7;y8;y9;y1-NH3;y2-H2O;y3-H2O;y3-NH3;y4-NH3;y6-H2O;y6-NH3;y7-H2O;y7-NH3;y8-H2O;y9-H2O;a2;b2;b2-H2O;b3;b3-H2O;b4	295185.6;1147045;1222377;2727669;1127018;4601934;2136696;6099509;186814.7;106459.8;195641.4;686114.8;855115.1;107467.5;119218.7;144619.3;342302.4;194443.2;574693.2;320597;7210281;7638365;290089.5;1495938;130973.9;117091.4	0.0004842243;1.141351E-05;0.0006855428;-0.0005922761;-9.206922E-05;0.0006396325;-0.0001864076;0.0005446703;0.008532486;-0.0001859709;0.0004025378;-0.0003003463;0.001283066;-0.0002584693;0.003430885;0.004353208;-0.002743109;-0.009694321;0.01075245;0.01343694;-4.858107E-05;3.877052E-05;-8.890406E-05;-5.165988E-05;-0.001015277;0.004977588	3.291528;0.04874551;1.892705;-1.127571;-0.1442298;0.8817869;-0.2181672;0.5885388;8.091525;-1.429595;1.862446;-0.8726099;3.717139;-0.5085572;4.850207;6.145544;-3.279592;-11.57657;11.84919;12.964;-0.280666;0.1928048;-0.4856115;-0.1898394;-3.995353;12.40793	147.112319946289;234.144821166992;362.202724549123;525.267330906318;638.350894679818;725.382191387955;854.425610524311;925.461993234231;1054.49659851516;130.086441040039;216.133865356445;344.193145751953;345.175577924681;508.240447998047;707.368835449219;708.351928710938;836.417602539063;837.408569335938;907.441220772215;1036.48112937051;173.09211730957;201.086944580078;183.076507568359;272.12414…	26	0.7439932	0.2921348	None	Unknown		143.3736;27.82426;19.7034
wk7_s_trap_1	3718	668	AEAESLYQSK	10	0	Unmodified	_AEAESLYQSK_			0	0	sp|P04264|K2C1_HUMAN;CON__P04264	2	HCD	FTMS	MULTI-MSMS	1	0	563.27476	1124.535	-0.015508	0.425727	17.222	2.3923E-22	149.72	119.47	NaN	NaN	1	0	0	0	-1	0	0	0	0	y1;y2;y3;y4;y5;y6;y7;y8;y9;y1-NH3;y2-H2O;y3-H2O;y3-NH3;y4-NH3;y6-H2O;y6-NH3;y7-H2O;y8-H2O;y8-NH3;y9-H2O;a2;b2;b2-H2O;b3;b3-H2O;b4	120711.9;455499.6;541930.7;1096478;405291.7;1745777;898830.9;2339950;75361.5;65843.1;60329.8;245899.5;343566.1;52832.6;57576.9;36726.6;253381.2;93448.3;113051.2;117551.4;2827354;2971854;143952.9;626583.9;39412;44294	-0.0002481976;0.000118225;0.000735258;-0.0002948019;0.0004932489;0.0006553827;0.0005965245;0.0009164133;0.01267574;-3.338305E-05;-0.0002383314;4.829428E-06;0.001596811;-0.000136399;0.006848854;0.01131122;0.006702072;0.001045484;-0.009689908;0.01384063;-1.806349E-05;5.402931E-05;6.368383E-05;0.0001658315;0.0002359433;0.006350879	-1.687121;0.5049229;2.029963;-0.561242;0.7726932;0.9034998;0.6981592;0.9902229;12.0207;-0.2566223;-1.102699;0.01403117;4.626089;-0.2683751;9.6822;15.96851;8.012921;1.152111;-10.66647;13.35349;-0.1043577;0.2686864;0.3478539;0.609397;0.9284965;15.83127	147.113052368164;234.144714355469;362.202674833829;525.267033432128;638.350309361692;725.382175637775;854.424827592197;925.461621491239;1054.49245526078;130.086288452148;216.134506225586;344.192840576172;345.175264178955;508.240325927734;707.365417480469;708.344970703125;836.408157357866;907.450927734375;908.445678710938;1036.48072568469;173.092086791992;201.086929321289;183.076354980469;272.1239…	26	0.6884556	0.2765957	None	Unknown		149.7205;30.25434;25.45017
wk7_s_trap_1	3805	699	AEAESLYQSK	10	0	Unmodified	_AEAESLYQSK_			0	0	sp|P04264|K2C1_HUMAN;CON__P04264	2	HCD	FTMS	MULTI-MSMS	1	0	563.27476	1124.535	-0.015508	0.425727	17.559	2.3923E-22	149.72	121.3	NaN	NaN	1	0	0	0	-1	0	0	0	0	y1;y2;y3;y4;y5;y6;y7;y8;y9;y1-NH3;y2-H2O;y3-H2O;y3-NH3;y6-H2O;y6-NH3;y7-H2O;y8-H2O;y8-NH3;y9-H2O;a2;b2;b2-H2O;b3;b3-H2O;b4	39578.3;188078.2;157966.7;393117.5;169511.9;694132.4;320447.6;891089.2;31849.5;24865.5;24950.9;95189.8;141307.7;15379.8;22574;101188.1;42806.7;34587.7;36860;1123949;1170424;59949.1;221297.4;14917.2;21801.8	-4.056939E-06;-0.0001259156;0.0001101487;0.001512303;0.001853968;0.002480843;0.002451372;0.002958035;0.006023984;0.0001039461;0.000677196;-0.0003003463;0.001335074;0.001294655;0.003376646;0.004332555;0.002388257;-0.001267056;0.006848605;-6.383986E-05;8.252944E-06;-0.0001499392;9.02832E-05;-0.0004354434;0.004306201	-0.02757706;-0.5377677;0.3041074;2.879122;2.904317;3.420058;2.869038;3.196287;5.71265;0.7990555;3.133229;-0.8726099;3.867811;1.830234;4.766897;5.179938;2.631835;-1.394765;6.607512;-0.3688201;0.04104166;-0.8189973;0.3317723;-1.713575;10.73431	147.112808227539;234.144958496094;362.203299943203;525.265226327287;638.348948642639;725.380350177446;854.422972744712;925.45957986966;1054.4991070169;130.086151123047;216.133590698242;344.193145751953;345.175525916828;707.370971679688;708.352905273438;836.410526875458;907.449584960938;908.437255859375;1036.48771770922;173.092132568359;201.086975097656;183.076568603516;272.124006855203;254.113967…	25	0.5797754	0.2808989	None	Unknown		149.7205;28.42267;24.7756
wk7_s_trap_1	3893	731	AEAESLYQSK	10	0	Unmodified	_AEAESLYQSK_			0	0	sp|P04264|K2C1_HUMAN;CON__P04264	2	HCD	FTMS	MULTI-MSMS	1	0	563.27476	1124.535	-0.015508	0.070024412	17.898	7.1759E-15	133.12	107.82	NaN	NaN	1	0	0	0	-1	0	0	0	0	y1;y2;y3;y4;y5;y6;y7;y8;y1-NH3;y2-H2O;y3-H2O;y3-NH3;y6-NH3;y7-H2O;y7-NH3;y8-H2O;y8-NH3;a2;b2;b2-H2O;b3;b3-H2O;b4	33034.2;106348.4;86866.4;204238.4;85774.9;324266.1;149257.6;412819.3;16316.2;13994.2;39637.9;64208.8;10282.7;29431.6;17481.6;13653.6;18209;589441.7;588735;23847.6;112254.8;11272.8;12722.2	-0.0002329388;0.0001334838;-0.00053796;0.0002863516;0.001790705;0.0009200274;0.001745229;0.002063068;-7.915941E-05;-0.0005435072;0.0002489701;0.001992137;0.002766294;0.002200739;-0.0034077;0.00751521;-0.002243619;-6.383986E-05;-2.226463E-05;-0.000378821;-0.000242678;0.0005563779;0.003634815	-1.5834;0.5700911;-1.485241;0.5451549;2.805214;1.268335;2.04258;2.229234;-0.6085144;-2.514668;0.7233452;5.771386;3.905245;2.631164;-4.06937;8.281731;-2.469754;-0.3688201;-0.1107214;-2.069192;-0.8917908;2.18949;9.060692	147.113037109375;234.14469909668;362.203948051923;525.266452278627;638.349011905236;725.381910993132;854.423678887521;925.460474836416;130.086334228516;216.134811401367;344.192596435547;345.17486885295;708.353515625;836.412658691406;837.402282714844;907.444458007813;908.438232421875;173.092132568359;201.087005615234;183.076797485352;272.124339816385;254.112976074219;401.163055419922	23	0.5104903	0.2738095	None	Unknown		133.1229;25.29867;19.06589
wk7_s_trap_1	3984	768	AEAESLYQSK	10	0	Unmodified	_AEAESLYQSK_			0	0	sp|P04264|K2C1_HUMAN;CON__P04264	2	HCD	FTMS	MULTI-MSMS	1	0	563.27476	1124.535	-0.015508	-0.46352947	18.233	1.8573E-06	119.07	91.363	NaN	NaN	1	0	0	0	-1	0	0	0	0	y1;y2;y3;y4;y5;y6;y7;y8;y1-NH3;y2-H2O;y3-H2O;y3-NH3;y4-H2O;y6-H2O;y7-H2O;y8-H2O;y8-NH3;a2;b2;b2-H2O;b3;b4	23784.4;62707.9;54221.9;118084.2;49627.2;207589.8;92378.5;261446.7;17908.8;9007;23190.5;27360.8;5790.3;8549.9;24830.9;6343.4;16317.4;342960.4;395619.2;17511.4;75476.8;8087.6	-0.000431303;-0.0001259156;0.0006957994;-0.002418289;0.0006094719;0.0005375837;0.001050973;-0.0002192724;-0.0003385588;-0.0005282484;-0.001398979;0.002025785;-0.00600257;-0.005602318;0.00574545;-0.0004803951;0.004958529;-0.000201169;-0.0002358877;-4.312769E-05;0.0001037008;0.005313281	-2.931776;-0.5377677;1.921022;-4.603904;0.954761;0.7411039;1.230036;-0.2369327;-2.602565;-2.444069;-4.064505;5.868867;-11.83327;-7.919838;6.869186;-0.5293887;5.458344;-1.162207;-1.173061;-0.235572;0.3810793;13.24475	147.113235473633;234.144958496094;362.202714292461;525.269156918902;638.350193138745;725.382293436864;854.424373143996;925.462757176889;130.08659362793;216.134796142578;344.194244384766;345.174835205078;507.262176513672;707.377868652344;836.409113980604;907.452453613281;908.431030273438;173.092269897461;201.087219238281;183.076461791992;272.123993437577;401.161376953125	22	0.4326982	0.2857143	None	Unknown		119.0676;27.70464;16.29396
wk7_s_trap_1	4083	815	AEAESLYQSK	10	0	Unmodified	_AEAESLYQSK_			0	0	sp|P04264|K2C1_HUMAN;CON__P04264	2	HCD	FTMS	MULTI-MSMS	1	0	563.27476	1124.535	-0.015508	-0.64138077	18.574	1.1543E-09	126.24	100.79	NaN	NaN	1	0	0	0	-1	0	0	0	0	y1;y2;y3;y4;y5;y6;y7;y8;y1-NH3;y2-H2O;y3-H2O;y3-NH3;y6-H2O;y7-H2O;y8-H2O;y8-NH3;a2;b2;b2-H2O;b3;b4	15628.8;33170.2;33529.1;78790.6;28643.6;150720.7;62144;165292.8;7667.6;7048.3;16443.8;24044;7325;12155;12273.9;8679.7;241035.5;260484.8;11868.8;50404.1;8723.5	-0.0006144085;-0.0003395386;-0.00044733;0.0005311655;-0.002590944;-0.002016045;0.001074828;-0.002595651;-0.0002775237;-0.001230153;-0.0008191452;0.003795805;-0.006273705;0.005862848;-0.001273852;0.006423373;-0.000124875;-3.752342E-05;0.0003536008;0.0009530834;0.003848438	-4.176427;-1.45012;-1.235023;1.011231;-4.058793;-2.779276;1.257955;-2.804698;-2.133378;-5.691581;-2.379896;10.99682;-8.86895;7.009547;-1.403766;7.070855;-0.7214364;-0.1866029;1.931442;3.502397;9.593205	147.113418579102;234.145172119141;362.203857421875;525.266207464713;638.353393554688;725.384847065371;854.424349289166;925.465133555267;130.086532592773;216.135498046875;344.193664550781;345.173065185547;707.378540039063;836.408996582031;907.453247070313;908.429565429688;173.092193603516;201.087020874023;183.076065063477;272.123144055023;401.162841796875	21	0.3976295	0.368421	None	Unknown		126.2426;25.45017;16.20273
wk7_s_trap_1	4187	857	AEAESLYQSK	10	0	Unmodified	_AEAESLYQSK_			0	0	sp|P04264|K2C1_HUMAN;CON__P04264	2	HCD	FTMS	MULTI-MSMS	1	0	563.27476	1124.535	-0.015508	-0.10782688	18.964	0.013842	73.985	55.949	NaN	NaN	1	0	0	0	-1	0	0	0	0	y2;y3;y4;y5;y6;y7;y8;y3-H2O;y3-NH3;y7-H2O;a2;b2;b3	23257.9;17183;47787.8;16021.2;73443.3;40866.4;99949.5;14178.2;17386.9;6914.6;126229.1;159846.2;24523.7	4.193109E-05;0.0006818204;-0.0010226;0.003451536;-0.0002470938;0.00477777;0.003434392;0.0007677689;0.001140776;6.450852E-05;-2.804703E-06;0.000145582;0.0003178415	0.1790819;1.882428;-1.946817;5.406988;-0.340639;5.591824;3.711015;2.230641;3.304912;0.07712504;-0.01620353;0.723976;1.168004	234.144790649414;362.202728271484;525.267761230469;638.347351074219;725.383078114255;854.420646347209;925.459103512237;344.192077636719;345.175720214844;836.414794921875;173.092071533203;201.086837768555;272.123779296875	13	0.3297447	0.3333333	None	Unknown		73.98497;18.03549;15.1508
wk7_s_trap_1	4322	898	AEAESLYQSK	10	0	Unmodified	_AEAESLYQSK_			0	0	sp|P04264|K2C1_HUMAN;CON__P04264	2	HCD	FTMS	MULTI-MSMS	2	0	563.27476	1124.535	-0.015508	0.070024412	19.517	0.022044	61.65	44.264	NaN	NaN	1	0	0	0	-1	0	0	0	0	y1;y2;y3;y4;y5;y6;y7;y8;y3-NH3;a2;b2;b3	6209.4;13965;15986.9;29754.1;12700.1;51497.4;20844.8;73505;8985.4;88331.4;102657.7;15784.7	0.0002706013;-8.013922E-05;0.001261654;-0.002008306;0.00302429;0.002590319;0.00690605;0.003769235;-0.001117525;0.0001803008;0.0001150645;0.0006535349	1.839417;-0.3422633;3.483288;-3.823387;4.737684;3.570981;8.082748;4.072828;-3.237534;1.041648;0.5722128;2.401612	147.112533569336;234.144912719727;362.2021484375;525.268746935823;638.347778320313;725.380240701362;854.418518066406;925.458768669663;345.177978515625;173.091888427734;201.086868286133;272.123443603516	12	0.2417508	0.3	None	Unknown		61.64989;17.3856;8.945254
wk7_s_trap_2	3345	559	AEAESLYQSK	10	0	Unmodified	_AEAESLYQSK_			0	0	sp|P04264|K2C1_HUMAN;CON__P04264	2	HCD	FTMS	MULTI-MSMS	1	0	563.27476	1124.535	-0.013821	0.425727	15.673	0.010662	76.17	55.471	NaN	NaN	1	0	0	0	-1	0	0	0	0	y1;y2;y3;y4;y5;y6;y7;y8;y3-H2O;y3-NH3;y8-H2O;a2;b2;b2-H2O;b3	9037.9;16588.8;17558.4;51290;10800.5;82380.4;36161;105450.5;18655.8;9646.7;8405.4;131050.2;143121.1;9375.1;30964.1	8.74958E-05;-0.0002937623;-0.001210269;0.0002895848;0.001071165;0.0005778658;0.0002497437;-0.000916153;-0.0001172409;0.0001642131;-0.003959399;-0.000201169;-9.855858E-05;-0.0005314089;-0.0002619924	0.5947534;-1.254616;-3.341397;0.5513103;1.678023;0.7966363;0.2922944;-0.9899397;-0.3406254;0.4757362;-4.363186;-1.162207;-0.4901288;-2.902653;-0.9627674	147.112716674805;234.145126342773;362.204620361328;525.266449045389;638.349731445313;725.382253154668;854.425174372968;925.463454057516;344.192962646484;345.176696777344;907.455932617188;173.092269897461;201.08708190918;183.076950073242;272.124359130859	15	0.3528857	0.3125	None	Unknown		76.16969;20.69897;13.03689
wk7_s_trap_2	3427	583	AEAESLYQSK	10	0	Unmodified	_AEAESLYQSK_			0	0	sp|P04264|K2C1_HUMAN;CON__P04264	2	HCD	FTMS	MULTI-MSMS	1	0	563.27476	1124.535	-0.013821	0.78142959	16.01	3.6313E-68	194.84	158.29	NaN	NaN	1	0	0	0	-1	0	0	0	0	y1;y2;y3;y4;y5;y6;y7;y8;y9;y1-NH3;y2-H2O;y3-H2O;y3-NH3;y4-H2O;y4-NH3;y6-H2O;y6-NH3;y7-H2O;y7-NH3;y8-H2O;y8-NH3;y9-H2O;y9-NH3;a2;b2;b2-H2O;b3;b3-H2O;b4;b5	558583.9;2769608;3038110;6783519;2388455;1.049056E+07;5500215;1.468143E+07;617930.5;261828.8;478336.7;1207594;2120124;259234;266246.9;345406.4;293019;1114455;479486.7;1252351;538794.9;333620.3;198240.4;1.715018E+07;1.879198E+07;718495.8;3766875;286500.9;394290.1;215812.4	8.74958E-05;-3.436286E-05;0.0007256842;-0.0005503187;0.0009269441;-0.0001365675;-0.0007316211;-7.708142E-05;0.008127022;-0.0002164885;-0.0002841078;-0.00075811;0.0006483149;0.001169061;-0.001601243;0.001294655;-0.001506167;-0.00146137;-0.00731395;0.005832495;0.0003808928;0.01385342;-0.01702357;-0.0001706514;-0.0001138174;-0.0003330447;-0.0002026052;-0.0006185489;0.00180376;-0.001842879	0.5947534;-0.146759;2.003531;-1.047693;1.452094;-0.1882696;-0.8562719;-0.08328962;7.707013;-1.664189;-1.314495;-2.202569;1.878214;2.304681;-3.150553;1.830234;-2.12628;-1.747181;-8.734053;6.427373;0.4192843;13.36583;-16.40833;-0.9858986;-0.5660103;-1.819153;-0.7445318;-2.434138;4.496305;-3.77484	147.112716674805;234.144866943359;362.202684407756;525.267288948958;638.349875666486;725.382967588038;854.426155737806;925.462614985925;1054.4970039787;130.086471557617;216.134552001953;344.193603515625;345.176212675526;507.255004882813;508.241790771484;707.370971679688;708.357788085938;836.416320800781;837.406188964844;907.446140723718;908.435607910156;1036.48071289063;1037.49560546875;173.09223…	30	0.7526604	0.3	None	Unknown		194.8426;36.55679;25.89401
wk7_s_trap_2	3510	609	AEAESLYQSK	10	0	Unmodified	_AEAESLYQSK_			0	0	sp|P04264|K2C1_HUMAN;CON__P04264	2	HCD	FTMS	MULTI-MSMS	1	0	563.27476	1124.535	-0.013821	0.78142959	16.348	1.0923E-31	163.32	130.06	NaN	NaN	1	0	0	0	-1	0	0	0	0	y1;y2;y3;y4;y5;y6;y7;y8;y9;y1-NH3;y2-H2O;y3-H2O;y3-NH3;y4-H2O;y6-H2O;y6-NH3;y7-H2O;y8-H2O;y8-NH3;y9-H2O;y9-NH3;a2;b2;b2-H2O;b3;b3-H2O;b4	884191.1;3547765;3656837;7809749;3048042;1.290259E+07;6386638;1.769918E+07;375218;367232;434327.5;1652414;2675608;282780.7;653687;336733;1760794;913750.2;582114.5;674947.4;259887.6;2.085434E+07;2.324818E+07;1038632;4249991;323200.8;322689.2	0.0001027546;0.0002250366;0.0002766089;7.999345E-05;0.00211069;0.0003364625;-0.0004690505;0.0001117612;0.01282143;-0.000109677;-0.0004519544;-0.0001172409;0.001124286;0.001901483;0.002454323;0.0005690284;0.00663546;-0.009574633;-0.00248776;0.007627838;0.004338735;-7.909865E-05;-7.005845E-06;7.894262E-05;-5.086406E-06;0.000617413;0.005343799	0.6984753;0.9611007;0.7636846;0.1522911;3.306485;0.4638415;-0.5489656;0.1207625;12.15887;-0.8431091;-2.091077;-0.3406254;3.25714;3.74858;3.469646;0.8033088;7.93328;-10.55101;-2.738501;7.359319;4.182017;-0.4569742;-0.03483987;0.4312006;-0.01869149;2.42968;13.32082	147.112701416016;234.144607543945;362.203133482968;525.266658636751;638.348691920394;725.382494557972;854.425893167166;925.462426143296;1054.49230957031;130.086364746094;216.134719848633;344.192962646484;345.175736704591;507.254272460938;707.369812011719;708.355712890625;836.408223970206;907.461547851563;908.4384765625;1036.48693847656;1037.47424316406;173.092147827148;201.086990356445;183.076339…	27	0.7479246	0.2783505	None	Unknown		163.3191;33.26252;30.1851
wk7_s_trap_2	3591	634	AEAESLYQSK	10	0	Unmodified	_AEAESLYQSK_			0	0	sp|P04264|K2C1_HUMAN;CON__P04264	2	HCD	FTMS	MULTI-MSMS	1	0	563.27476	1124.535	-0.013821	0.78142959	16.685	7.0983E-31	156.92	126.66	NaN	NaN	1	0	0	0	-1	0	0	0	0	y1;y2;y3;y4;y5;y6;y7;y8;y9;y1-NH3;y2-H2O;y3-H2O;y3-NH3;y6-H2O;y6-NH3;y7-H2O;y7-NH3;y8-H2O;y8-NH3;y9-H2O;a2;b2;b2-H2O;b3;b3-H2O;b4	247831.8;1111523;1250728;2560981;978307.5;3991976;2100853;5041908;92531.3;112704.4;133837.2;600025.7;725003.1;173545.1;144030.3;402555.2;129996.8;195344.8;228665.7;304172.9;6114322;6374512;313875.2;1140455;78284.3;119507.4	-9.560967E-05;-4.962165E-05;0.0007303531;-0.000552746;0.0006984986;0.0009943205;0.0008644736;0.001192092;-0.007320171;-4.864184E-05;0.0002346911;4.829428E-06;0.0009783427;0.002149147;0.002461118;-0.00146137;-0.006581528;0.008919019;-0.009934048;0.01044865;1.245409E-05;6.92881E-05;6.368383E-05;0.0001957712;0.0002054257;0.005557422	-0.6499068;-0.2119271;2.016421;-1.052314;1.094225;1.370755;1.011761;1.288106;-6.941759;-0.3739197;1.085859;0.01403117;2.834331;3.038221;3.474419;-1.747181;-7.859428;9.828737;-10.93521;10.08086;0.07195065;0.3445679;0.3478539;0.7194194;0.8084021;13.85334	147.112899780273;234.144882202148;362.202679738817;525.26729137623;638.350104112043;725.381836700053;854.424559643095;925.461345812235;1054.51245117188;130.086303710938;216.134033203125;344.192840576172;345.17588264766;707.3701171875;708.353820800781;836.416320800781;837.405456542969;907.443054199219;908.445922851563;1036.4841176678;173.092056274414;201.0869140625;183.076354980469;272.12390136718…	26	0.7406589	0.2708333	None	Unknown		156.9172;30.25434;25.45017
wk7_s_trap_2	3674	661	AEAESLYQSK	10	0	Unmodified	_AEAESLYQSK_			0	0	sp|P04264|K2C1_HUMAN;CON__P04264	2	HCD	FTMS	MULTI-MSMS	1	0	563.27476	1124.535	-0.013821	0.425727	17.021	1.578E-41	169.21	137.68	NaN	NaN	1	0	0	0	-1	0	0	0	0	y1;y2;y3;y4;y5;y6;y7;y8;y9;y1-NH3;y2-H2O;y3-H2O;y3-NH3;y4-H2O;y4-NH3;y6-H2O;y6-NH3;y7-H2O;y7-NH3;y8-H2O;y8-NH3;y9-H2O;a2;b2;b2-H2O;b3;b3-H2O;b4	91225.2;475619.7;494366.9;1086255;581847.2;1870882;896173.8;2430085;87091.6;56889.6;56290.2;229799.3;334047.5;54818.6;55660.1;57574;47540.2;171547.9;83403;199136.4;60251.6;130226.7;2892283;3078812;152202.4;689222.4;60203.2;65974.3	0.0001180134;2.66723E-05;0.0002504686;-0.0004848864;0.0004132024;0.0007587599;0.0002026775;0.0008433625;0.009090855;-6.390062E-05;-0.0006198011;0.0002794876;0.001705646;-0.0004483706;-0.002760911;0.003980201;0.00130145;-0.0001796321;-0.006337387;0.001247092;0.003249545;0.01391127;-9.435743E-05;-2.226463E-05;-0.0001804568;0.0002074807;7.061475E-06;0.002627735	0.8021972;0.1139137;0.691514;-0.9231232;0.6472973;1.046014;0.2372091;0.9112884;8.621042;-0.4912171;-2.867659;0.8120095;4.941392;-0.8839127;-5.432266;5.626774;1.837286;-0.2147643;-7.567886;1.37428;3.577089;13.42164;-0.5451283;-0.1107214;-0.9856901;0.7624493;0.02778866;6.550274	147.112686157227;234.144805908203;362.203159623342;525.267223516565;638.350389408162;725.382072260595;854.425221439228;925.461694541997;1054.49604014609;130.086318969727;216.134887695313;344.192565917969;345.175155344586;507.256622314453;508.242950439453;707.368286132813;708.35498046875;836.4150390625;837.405212402344;907.450726126389;908.432739257813;1036.48065504247;173.092163085938;201.0870056…	28	0.693857	0.2947368	None	Unknown		169.2091;31.52981;25.45017
wk7_s_trap_2	3760	691	AEAESLYQSK	10	0	Unmodified	_AEAESLYQSK_			0	0	sp|P04264|K2C1_HUMAN;CON__P04264	2	HCD	FTMS	MULTI-MSMS	1	0	563.27476	1124.535	-0.013821	0.24787571	17.357	4.7105E-22	145.72	117.51	NaN	NaN	1	0	0	0	-1	0	0	0	0	y1;y2;y3;y4;y5;y6;y7;y8;y9;y1-NH3;y2-H2O;y3-H2O;y3-NH3;y4-NH3;y6-H2O;y6-NH3;y7-H2O;y7-NH3;y8-H2O;y9-H2O;a2;b2;b2-H2O;b3;b3-H2O;b4	47783.1;210480.5;189192.5;455333;164253.6;756169.4;351044.4;1018769;19595.8;21053.9;33469.3;109710.4;177788.8;19673.5;30706.9;18372.5;70673.3;30044.8;102734.4;50248.3;1190280;1295807;71026.6;278152.4;18553.9;27484.5	-0.0001566448;4.193109E-05;0.0001935392;0.001025839;0.0002680614;0.002256652;0.003240016;0.003020794;-0.005122906;-0.0003080413;0.0002804674;0.0004931107;0.0003625979;-0.001082444;0.004224342;0.002033872;0.003177301;-0.001210434;0.005924697;0.01323067;-3.332228E-05;5.402931E-05;-0.000455115;0.0002351328;-9.975005E-05;0.002566699	-1.064793;0.1790819;0.5343386;1.952991;0.4199282;3.11099;3.792055;3.264101;-4.85809;-2.367971;1.297655;1.43266;1.050471;-2.129784;5.971915;2.871264;3.798729;-1.445467;6.528979;12.76498;-0.1925119;0.2686864;-2.485923;0.8640653;-0.3925411;6.398128	147.11296081543;234.144790649414;362.203216552734;525.265712790894;638.350534549225;725.380574368681;854.422184100741;925.459517110795;1054.51025390625;130.086563110352;216.133987426758;344.192352294922;345.176498392515;508.241271972656;707.368041992188;708.354248046875;836.411682128906;837.400085449219;907.4460485216;1036.481335647;173.092102050781;201.086929321289;183.076873779297;272.123862005…	26	0.5769749	0.2765957	None	Unknown		145.7233;28.20862;21.3001
wk7_s_trap_2	3850	726	AEAESLYQSK	10	0	Unmodified	_AEAESLYQSK_			0	0	sp|P04264|K2C1_HUMAN;CON__P04264	2	HCD	FTMS	MULTI-MSMS	1	0	563.27476	1124.535	-0.013821	-0.10782688	17.695	6.007E-15	134.77	109.32	NaN	NaN	1	0	0	0	-1	0	0	0	0	y1;y2;y3;y4;y5;y6;y7;y8;y1-NH3;y2-H2O;y3-H2O;y3-NH3;y6-H2O;y7-H2O;y7-NH3;y8-H2O;y8-NH3;a2;b2;b2-H2O;b3;b3-H2O;b4;b5	31606.7;99512.6;86139.2;205974.7;78404;303989;163352;447441.3;15120.5;10372.3;42150.1;73092.7;14274;31196.5;19087.8;48188.6;20238.5;538528.1;559712;25351.1;106628.6;10049.3;11774.4;8656.8	-0.0001871624;0.0001487426;0.0007918378;0.000240297;0.00168715;0.001503084;0.003017143;0.002323292;-0.0003538176;-0.0004977308;0.0003405228;0.0006471815;1.291623E-05;0.0003086491;-0.007130844;-0.0004515837;-0.003830533;-6.383986E-05;8.252944E-06;-0.0004093386;0.0001818369;0.001181988;0.003604297;-0.001873397	-1.272236;0.6352594;2.186173;0.4574763;2.642989;2.072129;3.531208;2.510418;-2.719862;-2.302872;0.9893382;1.874931;0.01825945;0.3690146;-8.515396;-0.497639;-4.216606;-0.3688201;0.04104166;-2.235884;0.6682134;4.65144;8.984618;-3.83735	147.112991333008;234.144683837891;362.202618254161;525.266498333245;638.34911546059;725.381327937009;854.422406973866;925.46021461218;130.086608886719;216.134765625;344.192504882813;345.176213808886;707.372253417969;836.41455078125;837.406005859375;907.45242480191;908.439819335938;173.092132568359;201.086975097656;183.07682800293;272.123915301535;254.112350463867;401.1630859375;488.200592041016	24	0.4782571	0.282353	None	Unknown		134.7656;25.45017;19.99677
wk7_s_trap_2	3938	758	AEAESLYQSK	10	0	Unmodified	_AEAESLYQSK_			0	0	sp|P04264|K2C1_HUMAN;CON__P04264	2	HCD	FTMS	MULTI-MSMS	1	0	563.27476	1124.535	-0.013821	-0.28567818	18.029	6.8307E-06	111.39	83.687	NaN	NaN	1	0	0	0	-1	0	0	0	0	y1;y2;y3;y4;y5;y6;y7;y8;y1-NH3;y2-H2O;y3-H2O;y3-NH3;y7-H2O;y7-NH3;y8-H2O;y8-NH3;a2;b2;b2-H2O;b3;b3-H2O	16424.4;47681.6;41648.9;94834.6;42781.8;166802.1;81712.3;223227.7;12679.9;8362.5;22242.7;34926.8;15062.3;7027.3;13560.5;15337.7;311778.3;290932.1;14423.8;50250.9;5734.2	-0.0002939739;-0.000675232;0.001139584;-0.0005624844;-0.003398302;0.000889854;0.002821419;0.0005261839;-7.915941E-05;0.0005398669;-2.568815E-05;0.00191798;0.002872126;0.01313283;0.007454175;-0.004868131;-7.909865E-05;2.351173E-05;-0.0006229617;0.0002816884;-0.002907367	-1.998285;-2.883813;3.146264;-1.070854;-5.323537;1.226739;3.302136;0.5685635;-0.6085144;2.497837;-0.07463301;5.556545;3.433865;15.68313;8.214469;-5.358776;-0.4569742;0.1169232;-3.40273;1.035148;-11.44108	147.113098144531;234.1455078125;362.202270507813;525.267301114619;638.35420091283;725.381941166518;854.422602697217;925.462011720549;130.086334228516;216.133728027344;344.19287109375;345.174943010308;836.411987304688;837.3857421875;907.444519042969;908.440856933594;173.092147827148;201.086959838867;183.077041625977;272.123815449962;254.116439819336	21	0.3748666	0.3088235	None	Unknown		111.3918;27.70464;16.45743
wk7_s_trap_2	4032	800	AEAESLYQSK	10	0	Unmodified	_AEAESLYQSK_			0	0	sp|P04264|K2C1_HUMAN;CON__P04264	2	HCD	FTMS	MULTI-MSMS	1	0	563.27476	1124.535	-0.013821	-1.7084885	18.365	0.0068117	78.816	61.43	NaN	NaN	1	0	0	0	-1	0	0	0	0	y1;y2;y3;y4;y5;y6;y7;y8;y3-H2O;y3-NH3;y8-H2O;a2;b2;b2-H2O;b3;b3-H2O;b4	9127.8;32552.7;24552.7;62011;18449.5;107780.1;39374.1;127309.7;11239;23416.1;7448.7;208044.8;217104.1;9826;54964.4;4935.5;9554.1	4.171943E-05;-0.0003242799;0.002146664;0.0003039237;0.004550169;-0.0002652627;-0.003164751;-0.001486251;0.002537788;0.0002252482;0.004646558;-0.0002164278;-0.0001901113;-0.0002109744;-0.0005671682;0.001243023;0.002322559	0.2835881;-1.384952;5.926716;0.5786087;7.128058;-0.3656863;-3.703938;-1.605952;7.373213;0.6525593;5.120471;-1.25036;-0.9454174;-1.152383;-2.084222;4.891631;5.789544	147.112762451172;234.145156860352;362.201263427734;525.266434706469;638.346252441406;725.383096283181;854.428588867188;925.464024155149;344.190307617188;345.176635742188;907.447326660156;173.09228515625;201.087173461914;183.076629638672;272.124664306641;254.112289428711;401.164367675781	17	0.3361268	0.3090909	None	Unknown		78.81595;17.3856;13.03689
wk7_s_trap_2	4141	848	AEAESLYQSK	10	0	Unmodified	_AEAESLYQSK_			0	0	sp|P04264|K2C1_HUMAN;CON__P04264	2	HCD	FTMS	MULTI-MSMS	1	0	563.27476	1124.535	-0.013821	0.425727	18.753	0.0036911	84.213	65.888	NaN	NaN	1	0	0	0	-1	0	0	0	0	y1;y2;y3;y4;y5;y6;y7;y8;y3-H2O;y3-NH3;y8-H2O;a2;b2;b2-H2O;b3	8817;20202.1;18536.2;41211.5;18805.3;74661.8;28806.6;105259.6;12012.9;15636;6666.3;134292.7;147083.7;7127;19795.5	-0.0005381146;-0.0004158326;0.0009259611;0.0006816562;0.003207396;0.001112693;0.007591406;0.002114481;-0.001734673;-0.0007207967;0.0002520268;-4.858107E-05;2.351173E-05;-0.0003177859;0.0004704294	-3.657823;-1.77596;2.556473;1.297735;5.024529;1.533942;8.884888;2.284788;-5.039802;-2.088191;0.2777303;-0.280666;0.1169232;-1.735807;1.728734	147.113342285156;234.145248413086;362.202484130859;525.26605697394;638.347595214844;725.381718327298;854.417832710315;925.460423424021;344.194580078125;345.177581787109;907.451721191406;173.09211730957;201.086959838867;183.076736450195;272.123626708984	15	0.3197918	0.4054054	None	Unknown		84.21255;18.32441;16.20273
wk7_s_trap_2	4316	901	AEAESLYQSK	10	0	Unmodified	_AEAESLYQSK_			0	0	sp|P04264|K2C1_HUMAN;CON__P04264	2	HCD	FTMS	MULTI-MSMS	1	0	563.27476	1124.535	-0.013821	0.070024412	19.474	0.022044	61.65	44.264	NaN	NaN	1	0	0	0	-1	0	0	0	0	y1;y2;y3;y4;y5;y6;y7;y8;y3-NH3;a2;b2;b3	6650.2;13220.6;12160.5;28559.7;14321;51834.6;10838.7;61974.7;6523.2;85462.7;94180.9;13401.7	0.0004842243;0.0006065063;0.0003461271;0.001418806;0.001620482;-0.0006997624;0.004525679;0.005609978;-0.0001409627;0.0001955596;0.0001303233;0.0001042185	3.291528;2.590311;0.9556161;2.701123;2.538551;-0.9646792;5.29678;6.061847;-0.4083781;1.129802;0.6480944;0.3829816	147.112319946289;234.144226074219;362.203063964844;525.265319824219;638.349182128906;725.383530782883;854.4208984375;925.456927926016;345.177001953125;173.091873168945;201.086853027344;272.123992919922	12	0.2111205	0.3157895	None	Unknown		61.64989;17.3856;10.46764
wk3_s_trap_1	5006	1315	AEFVEVTK	8	0	Unmodified	_AEFVEVTK_			0	0	CON__P02769	2	HCD	FTMS	MULTI-MSMS	1	0	461.74765	921.48075	-0.14025	-0.10943267	21.6	0.041239	71.379	32.417	NaN	NaN	1	0	0	0	-1	0	0	0	0	y1;y2;y3;y4;y5;y6;y7;y1-NH3;y2-H2O;y3-H2O;y4-H2O;y7-H2O;a2;b2;b3	34614.8;86836.6;66436.8;105557.9;113806.8;275644.7;14378.4;16337.2;13231.5;10366.7;31669.4;7445.1;329056.7;181257.6;9055.1	-0.0001719036;-0.00100112;0.000162;-0.0004734925;0.001734629;-0.0002345134;0.004072207;5.816969E-05;-3.016172E-05;3.963827E-05;0.001189863;0.003944532;-0.0001859102;-0.0001595937;0.0003679699	-1.168514;-4.034147;0.4665512;-0.994164;3.014972;-0.3246272;4.782691;0.4471627;-0.1310525;0.1204012;2.596483;4.732853;-1.074053;-0.7936546;1.056914	147.112976074219;248.161483764648;347.228734560925;476.271963149559;575.338168944571;722.408552002923;851.446838378906;130.086196899414;230.149948120117;329.218292236328;458.259735107422;833.436401367188;173.092254638672;201.087142944336;348.155029296875	15	0.461715	0.2083333	None	Unknown		71.37943;38.96248;28.89839
wk3_s_trap_1	5096	1353	AEFVEVTK	8	0	Unmodified	_AEFVEVTK_			0	0	CON__P02769	2	HCD	FTMS	MULTI-MSMS	1	0	461.74765	921.48075	-0.14025	-0.10943267	21.937	0.021343	95.909	43.507	NaN	NaN	1	0	0	0	-1	0	0	0	0	y1;y2;y3;y4;y5;y6;y7;y1-NH3;y2-H2O;y3-H2O;y4-H2O;y6-H2O;y7-H2O;a2;b2;b3	153280.6;435960.8;301507.2;628353;588838.2;1493958;179102.6;65164.8;82599.6;26266.7;143179.4;40340.1;112961.9;1513042;815674.1;71022.2	0.0001027546;-0.0005738739;-4.631019E-05;-0.00126659;-0.001845078;0.0005315365;-0.003764948;-0.0005826994;-0.000945689;0.002389492;6.071299E-05;-0.008863408;0.001334561;-3.332228E-05;3.877052E-05;-0.0004865223	0.6984753;-2.312506;-0.1333708;-2.659379;-3.206926;0.7357846;-4.421783;-4.479311;-4.108996;7.258129;0.1324856;-12.5828;1.60127;-0.1925119;0.1928048;-1.397426	147.112701416016;248.161056518555;347.228942871094;476.272756246709;575.341748651457;722.407785952959;851.454675533977;130.086837768555;230.150863647461;329.215942382813;458.260864257813;704.406616210938;833.439011338545;173.092102050781;201.086944580078;348.155883789063	16	0.5849416	0.2539683	None	Unknown		95.90935;52.40272;28.42267
wk3_s_trap_1	5184	1386	AEFVEVTK	8	0	Unmodified	_AEFVEVTK_			0	0	CON__P02769	2	HCD	FTMS	MULTI-MSMS	1	0	461.74765	921.48075	-0.14025	-0.10943267	22.278	0.033964	79.713	36.843	NaN	NaN	1	0	0	0	-1	0	0	0	0	y1;y2;y3;y4;y5;y6;y7;y1-NH3;y2-H2O;y3-H2O;y4-H2O;y5-H2O;y7-H2O;a2;b2;b3	45477.9;123542.8;108236.9;179873;167014.8;463735.5;28289.9;16899.2;23578.5;9037.9;39279.9;9027.7;17368.7;473712.7;258804.2;28736.1	0.0003926716;-0.0004823211;0.0004094942;-0.0004634454;0.002030255;0.0005854508;0.005982756;0.0001649812;4.613223E-05;-2.139689E-05;-0.0001529101;0.003960469;0.005765309;-7.909865E-05;2.351173E-05;5.749389E-05	2.669194;-1.943582;1.179322;-0.9730688;3.528804;0.810416;7.026591;1.268246;0.2004443;-0.06499299;-0.3336746;7.106206;6.917531;-0.4569742;0.1169232;0.1651386	147.112411499023;248.16096496582;347.228487066707;476.271953102476;575.337873318622;722.407732038692;851.444927830045;130.086090087891;230.149871826172;329.218353271484;458.261077880859;557.325378417969;833.434580590508;173.092147827148;201.086959838867;348.155339772908	16	0.5304646	0.2461538	None	Unknown		79.71259;42.86915;24.20275
wk3_s_trap_2	5122	1433	AEFVEVTK	8	0	Unmodified	_AEFVEVTK_			0	0	CON__P02769	2	HCD	FTMS	MULTI-MSMS	1	0	461.74765	921.48075	-0.95512	-0.10943267	21.708	0.021343	95.909	43.507	NaN	NaN	1	0	0	0	-1	0	0	0	0	y1;y2;y3;y4;y5;y6;y7;y1-NH3;y2-H2O;y4-H2O;y6-H2O;y7-H2O;a2;b2;b3	200298.3;501709.2;378619.4;658265.1;571625.8;1581145;98200.3;61078.1;107004.5;134047.2;29570.4;125349.6;1599610;924047.4;69617.8	4.171943E-05;-0.0002686981;0.0001216684;0.0004443347;0.001402125;0.001035195;0.003767031;-0.0003843352;-0.0006099957;0.0004574415;0.007310909;0.008000134;-6.383986E-05;8.252944E-06;0.0007822631	0.2835881;-1.082758;0.3503983;0.932945;2.437043;1.43298;4.424269;-2.954456;-2.65042;0.9982129;10.37906;9.59902;-0.3688201;0.04104166;2.246884	147.112762451172;248.160751342773;347.228774892525;476.271045322438;575.338501448548;722.407282294084;851.447143554688;130.086639404297;230.150527954102;458.260467529297;704.390441894531;833.432345765391;173.092132568359;201.086975097656;348.154615003724	15	0.6046181	0.2586207	None	Unknown		95.90935;52.40272;27.70464
wk3_s_trap_2	5213	1471	AEFVEVTK	8	0	Unmodified	_AEFVEVTK_			0	0	CON__P02769	2	HCD	FTMS	MULTI-MSMS	1	0	461.74765	921.48075	-0.95512	-0.54351662	22.045	0.031849	82.452	43.49	NaN	NaN	1	0	0	0	-1	0	0	0	0	y1;y2;y3;y4;y5;y6;y7;y1-NH3;y2-H2O;y4-H2O;y7-H2O;a2;b2;b3	53093.1;168134.5;134621.4;200823.1;190106.9;550432.6;26321.6;16261;41671.5;52613.3;19990.4;601342.1;341043.4;24228.9	0.0004842243;-0.0001771453;0.0004257175;0.0004893019;0.001349073;0.001305379;0.008893984;-0.0003385588;0.0003970844;0.001952803;0.0005265634;-4.858107E-05;2.351173E-05;0.001954884	3.291528;-0.7138333;1.226044;1.02736;2.344834;1.806985;10.44579;-2.602565;1.725332;4.261352;0.6317954;-0.280666;0.1169232;5.615007	147.112319946289;248.160659790039;347.228470843358;476.271000355167;575.338554500207;722.4070121108;851.442016601563;130.08659362793;230.149520874023;458.258972167969;833.439819335938;173.09211730957;201.086959838867;348.153442382813	14	0.5942047	0.2592593	None	Unknown		82.45247;38.96248;22.89103
wk3_s_trap_2	5298	1499	AEFVEVTK	8	0	Unmodified	_AEFVEVTK_			0	0	CON__P02769	2	HCD	FTMS	MULTI-MSMS	1	0	461.74765	921.48075	-0.95512	-0.32647465	22.385	0.037354	75.738	32.869	NaN	NaN	1	0	0	0	-1	0	0	0	0	y1;y2;y3;y4;y5;y6;y7;y1-NH3;y2-H2O;y4-H2O;y7-H2O;a2;b2	15912.3;43522.3;32006.8;58135.1;49006.9;122120.4;8683;6835.6;9141.9;9198.6;5942.5;142114.6;81277.2	-0.0001261273;-0.0006043914;0.0008997347;-0.0003739418;0.002631659;0.0001409006;0.01420404;-0.0007810637;0.0006717426;0.001403486;-0.004783495;1.245409E-05;-9.855858E-05	-0.8573499;-2.43548;2.591193;-0.7851436;4.574116;0.1950429;16.68244;-6.004162;2.918726;3.062645;-5.739424;0.07195065;-0.4901288	147.112930297852;248.161087036133;347.227996826172;476.271863598931;575.337271914127;722.408176588905;851.436706542969;130.087036132813;230.14924621582;458.259521484375;833.445129394531;173.092056274414;201.08708190918	13	0.4662434	0.2407407	None	Unknown		75.73817;42.86915;23.52349
wk7_s_trap_1	4834	1023	AEFVEVTK	8	0	Unmodified	_AEFVEVTK_			0	0	CON__P02769	2	HCD	FTMS	MULTI-MSMS	1	0	461.74765	921.48075	-0.028494	-0.10943267	21.764	0.02206	65.246	31.158	NaN	NaN	1	0	0	0	-1	0	0	0	0	y1;y2;y3;y4;y5;y6;y7;y1-NH3;y2-H2O;y4-H2O;a2;b2	21160.7;45649.3;31502.1;56499.9;59859.6;145777.7;8963.2;9012.5;11878.6;20112.6;164830.6;87162.5	-0.0001261273;-0.000131369;0.0003809359;0.001073397;0.001969525;0.0009905084;0.004316348;-0.0009794279;-0.0007625836;-0.0002444628;-7.909865E-05;8.252944E-06	-0.8573499;-0.5293708;1.097075;2.253756;3.423249;1.371122;5.069428;-7.529009;-3.31341;-0.5334574;-0.4569742;0.04104166	147.112930297852;248.160614013672;347.228515625;476.270416259766;575.337934048308;722.407326981138;851.446594238281;130.08723449707;230.150680541992;458.261169433594;173.092147827148;201.086975097656	12	0.4274546	0.244898	None	Unknown		65.24625;34.0887;23.52349
wk7_s_trap_2	4787	1010	AEFVEVTK	8	0	Unmodified	_AEFVEVTK_			0	0	CON__P02769	2	HCD	FTMS	MULTI-MSMS	1	0	461.74765	921.48075	-0.049562	-0.10943267	21.561	0.0094295	75.738	32.869	NaN	NaN	1	0	0	0	-1	0	0	0	0	y1;y2;y3;y4;y5;y6;y7;y1-NH3;y2-H2O;y4-H2O;y7-H2O;a2;b2	21151.8;40369.2;30241.7;48100.3;42221.2;133183.4;6377.9;9302.2;11519.6;10952.1;8465.7;150321.2;72117.4	2.646064E-05;-0.0009706024;-0.000351486;0.001796626;-0.001771231;0.000950875;-0.0008716409;-2.86547E-06;0.0006107074;-0.0001529101;0.01035322;-0.000201169;2.351173E-05	0.1798664;-3.911173;-1.012259;3.772287;-3.078573;1.316259;-1.023711;-0.02202746;2.653527;-0.3336746;12.42243;-1.162207;0.1169232	147.112777709961;248.16145324707;347.229248046875;476.269693031333;575.341674804688;722.407366614532;851.451782226563;130.08625793457;230.149307250977;458.261077880859;833.429992675781;173.092269897461;201.086959838867	13	0.4258564	0.2407407	None	Unknown		75.73817;42.86915;23.52349
wk1_s_trap_1	12860	5726	AFSAVDTDGNGTINAQELGAALK	23	0	Unmodified	_AFSAVDTDGNGTINAQELGAALK_			0	0	sp|Q9NZT1|CALL5_HUMAN	3	HCD	FTMS	MULTI-MSMS	1	1	755.04488	2262.1128	-3.9021	-4.3472241	45.675	0.00032688	48.354	44.086	NaN	NaN	1	0	0	0	-1	0	0	0	0	y1;y2;y3;y5;y6;y7;y8;y9;y10;y1-NH3;y10-NH3;a2;b2;b3;b3-H2O;b4;b4-H2O	17901.9;13635.9;9018.2;18942.4;17529.5;28893.8;19697.5;18876.4;29534.7;6764.7;7600.2;49384.1;22585.2;10642.2;20537.9;9016.6;22007.9	0.000652071;0.0002128776;0.003299566;0.002032107;0.004247942;0.006352735;0.009494954;0.01509093;-0.002345391;0.0008211092;0.01083939;0.0009919655;0.001186129;0.001094787;0.0008755602;0.003174396;0.001948088	4.432475;0.818141;9.961535;4.424447;7.421641;9.057055;11.44704;16.75839;-2.311732;6.312076;10.86634;5.19036;5.413353;3.576057;3.038732;8.416157;5.42387	147.112152099609;260.196655273438;331.230682373047;459.29052734375;572.372375488281;701.412863791982;829.468299084512;900.499816894531;1014.56018066406;130.085433959961;997.520446777344;191.116897583008;219.111618041992;306.143737792969;288.133392333984;377.178771972656;359.16943359375	17	0.2181592	0.3090909	None	Unknown		48.35443;4.268429;1.958583
wk1_s_trap_1	12962	5778	AFSAVDTDGNGTINAQELGAALK	23	0	Unmodified	_AFSAVDTDGNGTINAQELGAALK_			0	0	sp|Q9NZT1|CALL5_HUMAN	3	HCD	FTMS	MULTI-MSMS	1	1	755.04488	2262.1128	-3.9021	-4.7450822	46.011	9.6275E-09	83.063	79.191	NaN	NaN	1	0	0	0	-1	0	0	0	0	y1;y2;y3;y4;y5;y6;y7;y8;y9;y10;y11;y1-NH3;y8-NH3;y10-NH3;a2;b2;b3;b3-H2O;b4;b4-H2O;b5	23266.4;22959.5;26629.2;18240.1;71651.4;41445.8;62383.1;63846.7;58462.3;130862;27367.2;12185.6;26234.5;10636.3;77467;55085.8;33792;44374.6;20636.5;57322.4;17586.3	0.0002553425;-0.0001228158;-0.0002099557;-0.0006633066;-0.0008271325;0.0009204078;0.003667354;0.005996085;0.01096377;0.002364628;0.02004684;-0.0002775237;0.006252115;0.01462357;0.0002137673;0.0002095661;-0.0002174683;0.001455394;0.0007940246;0.001708469;0.002160822	1.735695;-0.4720108;-0.6338589;-1.648902;-1.80088;1.608048;5.228504;7.228799;12.17515;2.330703;17.77798;-2.133378;7.695432;14.65998;1.118511;0.9564311;-0.7103441;5.051123;2.105154;4.756718;4.537175	147.112548828125;260.196990966797;331.234191894531;402.271759033203;459.293386582694;572.375703022773;701.415549172772;829.471797953636;900.503944051401;1014.5554706452;1127.62185241004;130.086532592773;812.444992821677;997.516662597656;191.11767578125;219.112594604492;306.145050048828;288.1328125;377.18115234375;359.169673213171;476.248199462891	21	0.4035311	0.3387097	None	Unknown		83.06319;3.872294;7.992198
wk1_s_trap_1	13064	5830	AFSAVDTDGNGTINAQELGAALK	23	0	Unmodified	_AFSAVDTDGNGTINAQELGAALK_			0	0	sp|Q9NZT1|CALL5_HUMAN	3	HCD	FTMS	MULTI-MSMS	1	1	755.04488	2262.1128	-3.9021	-4.3472241	46.347	0.00018775	52.541	49.395	NaN	NaN	1	0	0	0	-1	0	0	0	0	y1;y2;y3;y5;y6;y7;y8;y9;y10;y11;y1-NH3;y8-NH3;y10-NH3;a2;b2;b3;b3-H2O;b4;b4-H2O	17063.3;10013.7;15145.6;30588.6;19115.8;33283.1;15918.4;44490.9;46586.4;10470.2;8122.3;21692.4;10263.6;49584;35708.3;13656.8;28912.8;15790;27963.6	8.74958E-05;0.0008842643;0.0005224661;0.0002315693;0.003942767;0.0006984604;0.01472031;-0.001054654;0.001072578;0.01421371;-0.0006589934;0.001110659;0.01212113;-0.0001524437;0.0006215534;0.0009116821;0.001211254;0.0006719542;0.0007273851	0.5947534;3.398455;1.577335;0.5041873;6.888461;0.9957826;17.74679;-1.171166;1.057189;12.60496;-5.065793;1.367049;12.15128;-0.7976415;2.83669;2.977953;4.203799;1.781515;2.02518	147.112716674805;260.195983886719;331.233459472656;459.292327880859;572.372680664063;701.418518066406;829.463073730469;900.515962479788;1014.55676269531;1127.62768554688;130.0869140625;812.450134277344;997.519165039063;191.118041992188;219.112182617188;306.143920898438;288.133056640625;377.181274414063;359.170654296875	19	0.292223	0.3166667	None	Unknown		52.5411;3.145782;1.704312
wk1_s_trap_1	12948	5769	AFSAVDTDGNGTINAQELGAALK	23	0	Unmodified	_AFSAVDTDGNGTINAQELGAALK_			0	0	sp|Q9NZT1|CALL5_HUMAN	2	HCD	FTMS	MULTI-MSMS	2	1	1132.0637	2262.1128	-4.2676	438.72372	45.973	2.6878E-05	92.939	80.579	NaN	NaN	1	0	0	0	-1	0	0	0	0	y1;y2;y3;y4;y5;y6;y7;y9;y10;y11;y12;y15;a2;b2;b3;b3-H2O;b4;b4-H2O;b5	17902;18169.4;11542.3;9417.2;53591.8;26399.5;24972.3;17836.1;43664.4;29382;13620.4;10370.3;18213.9;32882.9;26989.3;36564.9;32496.8;69561.1;18750.3	2.646064E-05;0.0004265006;0.0005529837;-0.001517799;9.923612E-05;0.003698626;0.005154027;0.01112365;-0.006984063;0.01509041;0.01635996;0.02421192;0.000229026;0.0003316364;0.001125305;-0.0004061781;0.00210628;0.0009410082;0.002740656	0.1798664;1.639148;1.669468;-3.77306;0.216063;6.461916;7.348052;12.35269;-6.883801;13.38245;13.31514;16.62049;1.198351;1.513544;3.675741;-1.409681;5.584287;2.619949;5.754686	147.112777709961;260.196441650391;331.233428955078;402.272613525391;459.292460214076;572.372924804688;701.4140625;900.503784179688;1014.56481933594;1127.62680884476;1228.67321777344;1456.75122070313;191.117660522461;219.11247253418;306.143707275391;288.134674072266;377.179840087891;359.170440673828;476.247619628906	19	0.5129429	0.3454545	None	Unknown		92.93932;12.36013;11.61378
wk1_s_trap_1	13055	5826	AFSAVDTDGNGTINAQELGAALK	23	0	Unmodified	_AFSAVDTDGNGTINAQELGAALK_			0	0	sp|Q9NZT1|CALL5_HUMAN	2	HCD	FTMS	MULTI-MSMS	1	1	1132.0637	2262.1128	-4.2676	-3.6061176	46.316	0.0092061	55.196	50.042	NaN	NaN	1	0	0	0	-1	0	0	0	0	y1;y2;y3;y5;y6;y7;y8;a2;b2;b3;b3-H2O;b4;b4-H2O;b5	12176.7;8570;11234.9;33259.7;13818.6;16708.2;11467.8;11529.2;20405.6;15134.8;27978;24142.6;45546.8;14832.8	0.0004079304;-0.00283888;0.00122437;0.0009334736;0.006994525;0.007229222;0.006053315;-1.511459E-05;0.0005300007;0.0002708129;0.0002346911;0.001038165;0.0009715257;0.001580988	2.772916;-10.91039;3.696405;2.03242;12.22029;10.30667;7.297796;-0.07908514;2.418854;0.8845916;0.8145205;2.752433;2.704916;3.319668	147.112396240234;260.19970703125;331.232757568359;459.291625976563;572.36962890625;701.411987304688;829.471740722656;191.117904663086;219.112274169922;306.144561767578;288.134033203125;377.180908203125;359.17041015625;476.248779296875	14	0.3872488	0.3111111	None	Unknown		55.19601;5.153835;5.153835
wk1_s_trap_1	13159	5882	AFSAVDTDGNGTINAQELGAALK	23	0	Unmodified	_AFSAVDTDGNGTINAQELGAALK_			0	0	sp|Q9NZT1|CALL5_HUMAN	2	HCD	FTMS	MULTI-MSMS	1	2	1132.0637	2262.1128	-4.2676	879.28531	46.651	0.029566	42.317	37.426	NaN	NaN	1	0	0	0	-1	0	0	0	0	y1;y3;y5;y7;y10;y13;b2;b3;b3-H2O;b4;b4-H2O	7635.1;13121.1;19557.3;8684.3;22835.8;13480.5;8880.2;15661.1;25433.6;10216.4;40558.7	-0.000141386;0.0004919486;0.001025026;0.004970921;0.002781959;0.02402973;0.0009725055;-0.0007362671;0.0001126208;-0.001098065;0.0001475511	-0.9610714;1.485202;2.231755;7.086998;2.742049;18.69019;4.438398;-2.404958;0.3908623;-2.911227;0.41081	147.112945556641;331.233489990234;459.291534423828;701.414245605469;1014.5550533137;1285.68701171875;219.111831665039;306.145568847656;288.134155273438;377.183044433594;359.171234130859	11	0.5674152	0.44	None	Unknown		42.31694;4.89092;4.714458
wk1_s_trap_2	12899	5797	AFSAVDTDGNGTINAQELGAALK	23	0	Unmodified	_AFSAVDTDGNGTINAQELGAALK_			0	0	sp|Q9NZT1|CALL5_HUMAN	3	HCD	FTMS	MULTI-MSMS	1	0	755.04488	2262.1128	-4.4205	-3.5515078	45.42	0.0014715	41.615	37.743	NaN	NaN	1	0	0	0	-1	0	0	0	0	y1;y2;y3;y5;y6;y8;y9;y10;y1-NH3;a2;b2;b3;b3-H2O;b4;b4-H2O	11706.7;6667.7;7969.8;15581.5;7567.6;11189.4;11800.6;25589.8;10610.9;22188.1;15569;8478.8;12617.2;7861.7;15608.6	-0.0003092327;0.0003349479;-0.002132563;-0.0009586162;0.0001585868;1.083508E-05;0.003677357;0.01352375;0.0001192048;-0.0003050316;0.0003163776;-0.002170593;0.001363841;0.0009160949;0.0003916918	-2.102006;1.287288;-6.438196;-2.087154;0.2770674;0.01306253;4.083633;13.32988;0.9163532;-1.596036;1.443905;-7.090036;4.733377;2.428794;1.090544	147.11311340332;260.196533203125;331.236114501953;459.293518066406;572.37646484375;829.477783203125;900.51123046875;1014.54431152344;130.086135864258;191.118194580078;219.112487792969;306.147003173828;288.132904052734;377.181030273438;359.170989990234	15	0.1616827	0.3571429	None	Unknown		41.61512;3.872294;2.883236
wk1_s_trap_2	13006	5854	AFSAVDTDGNGTINAQELGAALK	23	0	Unmodified	_AFSAVDTDGNGTINAQELGAALK_			0	0	sp|Q9NZT1|CALL5_HUMAN	3	HCD	FTMS	MULTI-MSMS	1	1	755.04488	2262.1128	-4.4205	-5.8060373	45.76	1.2959E-08	81.016	77.87	NaN	NaN	1	0	0	0	-1	0	0	0	0	y1;y2;y3;y4;y5;y6;y7;y8;y9;y10;y1-NH3;y8-NH3;y10-NH3;a2;b2;b3;b3-H2O;b4;b4-H2O;b5;b5-H2O;b6	31453.3;21166.1;30763.4;16438.1;74409.2;55228.1;74385.7;67778.6;66909.8;144655.1;10919.8;19804.4;15465.1;82569.8;65381.1;29873.6;42403.9;24509.6;61629.4;9872.5;14268;8770	0.0009267292;0.0009147819;0.0011023;0.004372094;0.001526963;0.003168964;0.004379067;0.002689909;0.004519297;0.006177158;0.0003023103;0.01282941;0.01505082;0.0005342018;0.0006368122;0.0007896118;0.00188264;0.002594562;0.002154711;0.005700861;0.00263219;0.005696871	6.299486;3.515742;3.327871;10.86864;3.32461;5.536532;6.243191;3.242906;5.018595;6.088559;2.323927;15.79124;15.0883;2.795151;2.90633;2.579216;6.533942;6.878854;5.999152;11.97045;5.744164;9.634948	147.111877441406;260.195953369141;331.232879638672;402.266723632813;459.291032486775;572.373454466678;701.414837459914;829.475104128698;900.510388528494;1014.5516581155;130.085952758789;812.438415527344;997.516235351563;191.11735534668;219.112167358398;306.14404296875;288.132385253906;377.179351806641;359.169226971278;476.244659423828;458.237163408642;591.271606445313	22	0.4033386	0.2857143	None	Unknown		81.01591;3.145782;2.482966
wk1_s_trap_2	13109	5903	AFSAVDTDGNGTINAQELGAALK	23	0	Unmodified	_AFSAVDTDGNGTINAQELGAALK_			0	0	sp|Q9NZT1|CALL5_HUMAN	3	HCD	FTMS	MULTI-MSMS	1	2	755.04488	2262.1128	-4.4205	880.22405	46.107	0.00037345	46.953	44.994	NaN	NaN	1	0	0	0	-1	0	0	0	0	y1;y2;y3;y5;y6;y7;y8;y9;y10;y8-NH3;y10-NH3;a2;b2;b3;b3-H2O;b4;b4-H2O	17018.9;12340.6;12461.6;35442.2;36095.2;35033.2;26263.8;34220.2;62920.7;13341.8;9215.3;54419.7;26215.2;24862.8;23467.8;10089.3;28322.2	-4.056939E-06;0.001250475;0.001071783;0.0007838117;0.001548117;0.003805815;0.009927353;0.008969548;0.007169125;0.006664859;0.01108353;0.0005494606;0.000438448;0.0006370239;0.0006924547;0.001709552;0.00155136	-0.02757706;4.805904;3.235737;1.706566;2.704724;5.425907;11.96834;9.960566;7.066305;8.203463;11.11109;2.874991;2.001019;2.080797;2.403242;4.532454;4.319293	147.112808227539;260.195617675781;331.23291015625;459.291775638488;572.375075313981;701.415410712235;829.467866685069;900.50593827777;1014.55066614836;812.444580078125;997.520202636719;191.117340087891;219.112365722656;306.144195556641;288.133575439453;377.180236816406;359.169830322266	17	0.4358286	0.3541667	None	Unknown		46.95294;1.958583;1.065791
wk3_s_trap_1	11953	4574	AFSAVDTDGNGTINAQELGAALK	23	0	Unmodified	_AFSAVDTDGNGTINAQELGAALK_			0	0	sp|Q9NZT1|CALL5_HUMAN	3	HCD	FTMS	MULTI-MSMS	2	1	755.04488	2262.1128	-3.1926	435.28602	45.831	8.6992E-11	82.36	73.54	NaN	NaN	1	0	0	0	-1	0	0	0	0	y1;y2;y3;y4;y5;y6;y7;y8;y9;y10;y11;y7-H2O;y8-NH3;y10-NH3;a2;b2;b3;b3-H2O;b4;b4-H2O;b5;b6	33103.8;7226.2;20071.6;15803.6;58349.9;52713.9;46850.9;59001.4;41498.9;110571.7;31580.6;9065.7;15116.8;9997.3;91003.5;50732.5;22998;35504.2;21804.8;34788.2;11420.6;6973.1	0.0001332722;0.001097887;0.0008886771;0.0002827383;-0.0007113506;0.001424333;0.003518475;0.003972814;0.01005585;0.00296397;0.01152816;0.00795604;0.003796206;-0.005151817;0.0003205788;0.0005300007;-0.0004005738;0.001424877;0.0004583312;0.0007273851;0.001031671;0.00130234	0.905919;4.219466;2.682936;0.7028557;-1.548794;2.48846;5.016248;4.789559;11.1669;2.921449;10.22335;11.64184;4.672556;-5.16454;1.67739;2.418854;-1.308444;4.945207;1.215148;2.02518;2.166242;2.202592	147.112670898438;260.195770263672;331.233093261719;402.270812988281;459.293270800757;572.375199097778;701.415698051655;829.473821224123;900.504851977943;1014.55487130304;1127.63037109375;683.400695800781;812.447448730469;997.536437988281;191.117568969727;219.112274169922;306.145233154297;288.132843017578;377.181488037109;359.170654296875;476.249328613281;591.276000976563	22	0.2692454	0.3055556	None	Unknown		82.35959;8.819157;7.992198
wk3_s_trap_1	12063	4637	AFSAVDTDGNGTINAQELGAALK	23	0	Unmodified	_AFSAVDTDGNGTINAQELGAALK_			0	0	sp|Q9NZT1|CALL5_HUMAN	3	HCD	FTMS	MULTI-MSMS	2	1	755.04488	2262.1128	-3.1926	-3.2862691	46.173	5.967E-05	53.359	50.072	NaN	NaN	1	0	0	0	-1	0	0	0	0	y1;y2;y3;y4;y5;y6;y7;y8;y9;y10;y1-NH3;y8-NH3;y10-NH3;a2;b2;b3;b3-H2O;b4;b4-H2O;b5	12211.8;10756.3;12496.2;8127;39122.1;24354.4;39263.7;31513.9;36459.6;39661.4;6931.4;13332.1;8088.8;42689.9;31677.5;13854.6;21345.9;12941.5;23014.3;9049.2	0.0001790485;-0.0007331673;0.001621099;-0.001090553;-0.0004417982;0.002661028;0.0008126433;0.004893648;0.008355878;-0.003382989;0.0001649812;0.007336245;0.000951699;-0.0001524437;0.0001943073;0.001247375;0.001363841;0.0005804015;-6.607191E-05;0.004388605	1.217085;-2.817733;4.894144;-2.710982;-0.9619092;4.649107;1.158571;5.899707;9.279087;-3.334435;1.268246;9.029848;0.9540552;-0.7976415;0.886792;4.074478;4.733377;1.538786;-0.1839565;9.214996	147.11262512207;260.197601318359;331.232360839844;402.272186279297;459.293001248373;572.373962402344;701.418403883545;829.472900390625;900.506551947778;1014.56121826172;130.086090087891;812.443908691406;997.530334472656;191.118041992188;219.112609863281;306.143585205078;288.132904052734;377.181365966797;359.171447753906;476.245971679688	20	0.2053598	0.4	None	Unknown		53.35909;3.287397;3.008885
wk3_s_trap_1	12008	4607	AFSAVDTDGNGTINAQELGAALK	23	0	Unmodified	_AFSAVDTDGNGTINAQELGAALK_			0	0	sp|Q9NZT1|CALL5_HUMAN	2	HCD	FTMS	MULTI-MSMS	2	2	1132.0637	2262.1128	-3.9206	881.31881	45.998	0.008088	50.843	43.473	NaN	NaN	1	0	0	0	-1	0	0	0	0	y1;y2;y3;y5;y6;y7;y10;y13;a2;b2;b3;b3-H2O;b4;b4-H2O;b5	9269.4;9529.5;15959.8;31500.5;23833.3;22986.9;52512.7;14621.9;8042.1;22690.7;26091;40627;17753.1;64345.4;11329.2	0.0001637897;0.001982897;0.0003088431;0.0003536397;0.001192248;0.0005763901;0.01298148;0.01572895;-0.0004423607;0.0007131061;0.0003928832;0.0003567614;0.001495929;0.001215666;0.002313409	1.113363;7.620815;0.9324025;0.7699666;2.082983;0.821749;12.79538;12.23381;-2.31459;3.254527;1.283326;1.238179;3.966083;3.384653;4.857573	147.112640380859;260.194885253906;331.233673095703;459.292205810547;572.375431182367;701.418640136719;1014.54485378905;1285.6953125;191.11833190918;219.112091064453;306.144439697266;288.133911132813;377.180450439453;359.170166015625;476.248046875	15	0.446472	0.3	None	Unknown		50.84306;7.370202;4.98331
wk3_s_trap_2	12040	4705	AFSAVDTDGNGTINAQELGAALK	23	0	Unmodified	_AFSAVDTDGNGTINAQELGAALK_			0	0	sp|Q9NZT1|CALL5_HUMAN	3	HCD	FTMS	MULTI-MSMS	3	1	755.04488	2262.1128	-4.2637	-4.7450822	45.613	1.145E-10	80.236	74.273	NaN	NaN	1	0	0	0	-1	0	0	0	0	y1;y2;y3;y4;y5;y6;y7;y8;y9;y10;y11;y1-NH3;y8-NH3;y10-NH3;a2;b2;b3;b3-H2O;b4;b4-H2O;b5;b5-H2O	27148.3;16876.1;21422.4;11201.9;55772.6;44865.4;43427.4;35425.1;45964.7;91860.1;31498.9;13463.9;15993.8;13519.7;75313.9;42980.6;25911.7;44041;17475.3;47393;9731.3;7516.6	0.0007283649;0.0008232291;0.001132818;0.001472924;-0.00136764;0.001454749;0.004726781;-0.004688872;0.007413215;0.007426128;0.01022316;0.0005922273;0.00715314;0.01273148;0.0004579079;0.0008962116;0.001820179;0.0004352869;0.001740069;8.137782E-05;-0.001043524;0.002429876	4.951088;3.16388;3.420004;3.661534;-2.977701;2.5416;6.738926;-5.652768;8.232263;7.319625;9.066048;4.552595;8.80447;12.76315;2.39595;4.0902;5.945518;1.510711;4.613364;0.2265711;-2.19112;5.302657	147.112075805664;260.196044921875;331.232849121094;402.269622802734;459.293927090429;572.375168681634;701.414489746094;829.482482910156;900.507494611494;1014.55040914499;1127.63167609118;130.085662841797;812.444091796875;997.5185546875;191.117431640625;219.111907958984;306.143012401862;288.133832607278;377.180206298828;359.171300304177;476.251403808594;458.237365722656	22	0.2739175	0.3384615	None	Unknown		80.23589;5.963183;5.963183
wk3_s_trap_2	12160	4777	AFSAVDTDGNGTINAQELGAALK	23	0	Unmodified	_AFSAVDTDGNGTINAQELGAALK_			0	0	sp|Q9NZT1|CALL5_HUMAN	3	HCD	FTMS	MULTI-MSMS	2	1	755.04488	2262.1128	-4.2637	-4.0819853	45.959	4.9922E-05	54.008	50.014	NaN	NaN	1	0	0	0	-1	0	0	0	0	y1;y2;y3;y5;y6;y7;y8;y9;y10;y1-NH3;y8-NH3;y10-NH3;a2;b2;b3;b3-H2O;b4;b4-H2O;b5	26956.5;18156.3;22748.9;57143.2;27852;41622.3;42498.1;39324.9;98722.1;14361.1;17716.2;21057;56621.5;33471.3;28296.3;26505;17106.6;39678.9;16141.8	0.0009877643;0.0003349479;0.0007360892;-0.0008531408;-8.555377E-05;-0.002415982;0.007790841;0.008627275;-0.0006071479;0.0001039461;0.01002179;0.003977397;0.0007173073;-0.0001108685;0.001155823;0.0005398669;0.00286922;-0.0002491774;0.002130304	6.714378;1.287288;2.222268;-1.857507;-0.1494711;-3.444408;9.392552;9.580472;-0.5984356;0.7990555;12.33541;3.987256;3.753233;-0.5059878;3.775425;1.873668;7.607049;-0.6937557;4.473096	147.11181640625;260.196533203125;331.233245849609;459.293412591052;572.376708984375;701.421632509087;829.470003197695;900.506280551431;1014.55844242114;130.086151123047;812.441223144531;997.527308775006;191.117172241211;219.112915039063;306.143676757813;288.133728027344;377.179077148438;359.171630859375;476.248229980469	19	0.2398607	0.3333333	None	Unknown		54.00837;3.994728;3.994728
wk3_s_trap_2	12088	4732	AFSAVDTDGNGTINAQELGAALK	23	0	Unmodified	_AFSAVDTDGNGTINAQELGAALK_			0	0	sp|Q9NZT1|CALL5_HUMAN	2	HCD	FTMS	MULTI-MSMS	1	1	1132.0637	2262.1128	-4.2495	-7.8499378	45.76	2.631E-14	117.92	111.01	NaN	NaN	1	0	0	0	-1	0	0	0	0	y1;y3;y4;y5;y6;y7;y9;y10;y13;y16;a2;b2;b3;b3-H2O;b4;b4-H2O;b5;b6	12796.1;23951.4;16058.1;40152.7;38300.6;22112.1;15812.9;44715.3;17767.9;13502.2;24331.3;26723.3;39594.9;43930.5;23319.7;68890.4;23111.7;9954.7	0.0006215534;0.00122437;0.001839135;0.003680056;0.00398697;0.007534398;0.00666808;-0.006068536;0.02537251;0.001228193;0.0006257545;0.0006978473;0.001460998;0.0008145251;0.0004888488;0.0009104906;0.003228937;0.008138278	4.22503;3.696405;4.5719;8.012507;6.965689;10.74176;7.404796;-5.981423;19.73461;0.7813922;3.274192;3.184887;4.772269;2.826902;1.296057;2.534982;6.779961;13.76408	147.112182617188;331.232757568359;402.269256591797;459.288879394531;572.372636460918;701.411682128906;900.508239746094;1014.56390380859;1285.68566894531;1571.80114746094;191.117263793945;219.112106323242;306.143371582031;288.133453369141;377.181457519531;359.170471191406;476.247131347656;591.269165039063	18	0.5412569	0.3529412	None	Unknown		117.9157;6.903844;5.078672
wk5_s_trap_1	11801	4372	AFSAVDTDGNGTINAQELGAALK	23	0	Unmodified	_AFSAVDTDGNGTINAQELGAALK_			0	0	sp|Q9NZT1|CALL5_HUMAN	3	HCD	FTMS	MULTI-MSMS	1	1	755.04488	2262.1128	-1.5902	-3.2862691	45.761	2.3203E-08	74.698	65.879	NaN	NaN	1	0	0	0	-1	0	0	0	0	y1;y2;y3;y4;y5;y6;y7;y8;y9;y10;y11;y1-NH3;y8-NH3;y10-NH3;a2;b2;b3;b3-H2O;b4;b4-H2O;b5	31095.4;13940.5;24940.7;10867.9;59288.3;53947.9;54282.1;35093.2;36150;99556.2;29363.2;11306;17010.9;16766.4;82756.4;47471.7;32907.2;41107;28427.5;44647.7;17361.9	0.000362154;9.080725E-05;0.0011023;0.004463647;0.001037755;0.0007681865;0.001252998;-0.006336821;-0.0002899279;-0.003217431;0.0160439;-2.86547E-06;0.00513898;0.01199906;0.0004273903;0.0007283649;8.770746E-05;0.000600902;0.000651066;0.0005137621;0.002862726	2.46175;0.3489945;3.327871;11.09624;2.25947;1.342102;1.786379;-7.639472;-0.3219578;-3.171254;14.22803;-0.02202746;6.325318;12.0289;2.23627;3.324166;0.2864902;2.085497;1.726135;1.430411;6.011004	147.112442016602;260.19677734375;331.232879638672;402.266632080078;459.291521694769;572.375855244068;701.417963528832;829.484130859375;900.515197753906;1014.56105270396;1127.62585535828;130.08625793457;812.446105957031;997.519287109375;191.117462158203;219.112075805664;306.144744873047;288.133666992188;377.181295302289;359.170867919922;476.247497558594	21	0.2957923	0.2837838	None	Unknown		74.69839;8.819157;7.992198
wk5_s_trap_1	11849	4394	AFSAVDTDGNGTINAQELGAALK	23	0	Unmodified	_AFSAVDTDGNGTINAQELGAALK_			0	0	sp|Q9NZT1|CALL5_HUMAN	2	HCD	FTMS	MULTI-MSMS	1	1	1132.0637	2262.1128	-2.0044	-1.3073816	45.928	0.00037409	84.468	77.74	NaN	NaN	1	0	0	0	-1	0	0	0	0	y1;y2;y3;y5;y6;y7;y8;y9;y10;y11;y1-NH3;a2;b2;b3;b3-H2O;b4;b4-H2O;b5	13637.1;12006.8;18097.5;39691.1;22106.4;19238;19547.5;21617;45863.2;31537.4;7376.2;20654.6;26567.6;26497.6;59475.1;39177.1;69997.7;16715.3	0.0002095661;-0.001190931;0.0004309134;-0.001233274;0.004980364;0.004116429;0.01154648;0.00362519;0.001133613;0.01746478;-0.0001554534;0.000518943;-0.0004007854;0.0005454711;0.0001736559;0.0007210097;0.0006121123;-0.0002195495	1.424529;-4.577017;1.300935;-2.685154;8.701277;5.868749;13.92037;4.025702;1.117348;15.48812;-1.195001;2.715311;-1.829125;1.781745;0.6026914;1.911574;1.704238;-0.4609957	147.112594604492;260.198059082031;331.233551025391;459.293792724609;572.371643066406;701.415100097656;829.466247558594;900.51128263597;1014.55670166016;1127.62443447002;130.086410522461;191.117370605469;219.113204956055;306.144287109375;288.134094238281;377.181225358578;359.170769569668;476.250579833984	18	0.5657625	0.4090909	None	Unknown		84.46836;6.728725;5.618628
wk5_s_trap_2	11649	4326	AFSAVDTDGNGTINAQELGAALK	23	0	Unmodified	_AFSAVDTDGNGTINAQELGAALK_			0	0	sp|Q9NZT1|CALL5_HUMAN	3	HCD	FTMS	MULTI-MSMS	2	1	755.04488	2262.1128	-2.0953	440.98866	45.139	0.0012204	51.876	46.876	NaN	NaN	1	0	0	0	-1	0	0	0	0	y1;y2;y3;y5;y6;y7;y8;y9;y10;y11;y1-NH3;y10-NH3;a2;b2;b3;b3-H2O;b4;b4-H2O;b5;b5-H2O	26233.8;12371;13361.9;34929.7;20546.2;31005.3;19785.5;26383.1;75100;19894.4;10033.7;9966.8;57683;33347.1;19676.9;26159.1;10949;32322.4;9693.6;6740.9	0.0002706013;0.0002739127;0.001682134;-0.0002149084;0.003759661;0.001858128;0.009227144;-0.008651745;0.006336075;0.01101581;0.0002870515;0.01151078;0.0001832497;-1.931573E-05;0.000132296;0.000600902;0.002808185;0.003840178;0.00356463;-0.001171199	1.839417;1.052714;5.078412;-0.4679116;6.568552;2.649105;11.12416;-9.607461;6.245198;9.768987;2.206629;11.5394;0.9588315;-0.08815426;0.4321355;2.085497;7.445228;10.69188;7.484838;-2.555858	147.112533569336;260.196594238281;331.232299804688;459.292774358637;572.372863769531;701.417358398438;829.468566894531;900.523559570313;1014.55149919818;1127.63088344274;130.085968017578;997.519775390625;191.117706298828;219.112823486328;306.144700284517;288.133666992188;377.179138183594;359.167541503906;476.246795654297;458.240966796875	20	0.2200522	0.3174603	None	Unknown		51.87619;5.000313;3.334696
wk5_s_trap_2	11745	4368	AFSAVDTDGNGTINAQELGAALK	23	0	Unmodified	_AFSAVDTDGNGTINAQELGAALK_			0	0	sp|Q9NZT1|CALL5_HUMAN	3	HCD	FTMS	MULTI-MSMS	1	1	755.04488	2262.1128	-2.0953	439.79508	45.481	5.4577E-06	65.184	57.191	NaN	NaN	1	0	0	0	-1	0	0	0	0	y1;y2;y3;y4;y5;y6;y7;y8;y9;y10;y11;y1-NH3;y8-NH3;a2;b2;b3;b3-H2O;b4;b4-H2O;b5	19545.5;18675.7;17870.6;7495.5;45536.1;43679.1;50454.9;46882.6;30055.3;98900;21154.7;9318.8;15118.1;75198.1;38630.4;24658.8;28351;22326.8;39892.5;15126.7	0.0001332722;0.0009147819;0.0002172904;0.004250024;0.002174773;-0.000940046;0.001291263;0.004384543;0.001052846;0.0003801601;0.01079574;4.29109E-05;0.005810366;0.0004884254;0.0002248249;0.00194928;0.002248851;0.001373859;0.00066635;0.00344256	0.905919;3.515742;0.6560031;10.56518;4.735073;-1.642353;1.840932;5.285936;1.169161;0.3747054;9.57382;0.3298651;7.1517;2.55563;1.02607;6.367222;7.804933;3.642442;1.855246;7.228519	147.112670898438;260.195953369141;331.233764648438;402.266845703125;459.290384676754;572.377563476563;701.417925263893;829.473409494798;900.513854980469;1014.55745511305;1127.63110351563;130.086212158203;812.445434570313;191.117401123047;219.112579345703;306.142883300781;288.132019042969;377.180572509766;359.170715332031;476.246917724609	20	0.2825709	0.3508772	None	Unknown		65.18363;7.992198;3.334696
wk5_s_trap_2	11721	4357	AFSAVDTDGNGTINAQELGAALK	23	0	Unmodified	_AFSAVDTDGNGTINAQELGAALK_			0	0	sp|Q9NZT1|CALL5_HUMAN	2	HCD	FTMS	MULTI-MSMS	1	1	1132.0637	2262.1128	-1.929	-1.3073816	45.396	0.0013122	75.669	70.59	NaN	NaN	1	0	0	0	-1	0	0	0	0	y1;y2;y3;y5;y6;y7;y9;y10;y13;y15;a2;b2;b3;b3-H2O;b4;b4-H2O	9130.5;10770.5;14669.4;23928.8;13134.7;15325.2;9498.2;44509.4;21362.4;15635.6;12622.7;18157;16657.2;34008.1;21114.3;27909.9	-0.0005686322;-0.001160413;-0.0007592721;0.0003841572;0.003881731;0.0002101791;0.01332091;0.01479417;0.01438618;0.02726368;0.00030532;0.0005147419;-0.001102478;0.0001126208;0.001373859;0.0004527269	-3.865265;-4.459732;-2.292248;0.8364114;6.781824;0.2996485;14.79277;14.5821;11.1894;18.71544;1.597551;2.349215;-3.601152;0.3908623;3.642442;1.260478	147.113372802734;260.198028564453;331.234741210938;459.292175292969;572.372741699219;701.419006347656;900.501586914063;1014.54304110664;1285.69665527344;1456.74816894531;191.117584228516;219.112289428711;306.145935058594;288.134155273438;377.180572509766;359.170928955078	16	0.5906758	0.4324324	None	Unknown		75.66891;5.078672;4.98331
wk7_s_trap_1	11599	3880	AFSAVDTDGNGTINAQELGAALK	23	0	Unmodified	_AFSAVDTDGNGTINAQELGAALK_			0	0	sp|Q9NZT1|CALL5_HUMAN	3	HCD	FTMS	MULTI-MSMS	1	1	755.04488	2262.1128	-3.5611	-6.3365148	45.981	0.0035929	13.633	10.624	NaN	NaN	1	0	0	0	-1	0	0	0	0	y1;y5;y6;y7;y8;y10;y1-NH3;a2;b2;b3;b3-H2O	7913.9;13589.7;9734;15369.6;9561;33344.4;6957.1;22651.4;11490.3;6989.3;10589.1	0.0007436237;0.003985231;0.005712786;0.006435765;0.01551376;0.007859721;-0.0003233;0.0002900612;0.0007588825;0.0003013305;-0.0002535902	5.054811;8.676966;9.980916;9.175431;18.7034;7.747002;-2.485268;1.517711;3.463445;0.9842753;-0.8801103	147.112060546875;459.28857421875;572.370910644531;701.412780761719;829.462280273438;1014.54997555268;130.086578369141;191.117599487305;219.112045288086;306.14453125;288.134521484375	11	0.1698727	0.44	None	Unknown		13.63326;3.008885;0.433287
wk7_s_trap_1	11692	3921	AFSAVDTDGNGTINAQELGAALK	23	0	Unmodified	_AFSAVDTDGNGTINAQELGAALK_			0	0	sp|Q9NZT1|CALL5_HUMAN	3	HCD	FTMS	MULTI-MSMS	1	1	755.04488	2262.1128	-3.5611	-3.0210303	46.317	2.936E-14	59.469	56.323	NaN	NaN	1	0	0	0	-1	0	0	0	0	y1;y2;y3;y5;y6;y7;y8;y9;y10;y11;y8-NH3;a2;b2;b3;b3-H2O;b4;b4-H2O;b5	12839.5;11818.8;13707.8;32174.7;24915.8;19101.5;25490.8;38317.2;40945.9;18652.3;8954.5;47362;30917.5;11685.9;21325.2;12272.8;19903.4;9757.6	-9.560967E-05;0.0007316764;0.002200933;-0.002057249;0.002477923;0.003384007;0.008250581;0.008628765;-0.001368828;0.01807199;0.01032697;-0.0001524437;-8.035088E-05;0.0003013305;0.0004788317;0.001953692;0.000300139;0.0001466614	-0.6499068;2.812019;6.644691;-4.479149;4.329201;4.824538;9.946816;9.582127;-1.349185;16.02661;12.71104;-0.7976415;-0.36671;0.9842753;1.661838;5.179735;0.8356436;0.3079504	147.112899780273;260.196136474609;331.231781005859;459.294616699219;572.374145507813;701.415832519531;829.469543457031;900.506279060431;1014.55920410156;1127.6238272677;812.44091796875;191.118041992188;219.112884521484;306.14453125;288.1337890625;377.179992675781;359.171081542969;476.250213623047	18	0.3273344	0.4390244	None	Unknown		59.46905;3.145782;2.841148
wk7_s_trap_1	11695	3922	AFSAVDTDGNGTINAQELGAALK	23	0	Unmodified	_AFSAVDTDGNGTINAQELGAALK_			0	0	sp|Q9NZT1|CALL5_HUMAN	2	HCD	FTMS	MULTI-MSMS	1	1	1132.0637	2262.1128	-3.4249	440.40357	46.328	0.0033987	36.292	31.214	NaN	NaN	1	0	0	0	-1	0	0	0	0	y3;y5;y6;y7;y10;a2;b3;b3-H2O;b4;b4-H2O	9969.5;21293.8;8797.7;14263.8;31666.6;7756.6;20608.7;22813.4;15836.3;32342.2	0.003421636;0.003100222;0.001989641;0.009365452;0.009155709;-0.0004576195;0.0002708129;-0.0002841078;-0.001067548;0.001215666	10.33007;6.750039;3.476117;13.35233;9.024416;-2.39443;0.8845916;-0.9860246;-2.830317;3.384653	331.230560302734;459.289459228516;572.374633789063;701.409851074219;1014.54867956427;191.118347167969;306.144561767578;288.134552001953;377.183013916016;359.170166015625	10	0.6789707	0.5	None	Unknown		36.29246;5.078672;4.98331
wk7_s_trap_1	11794	3968	AFSAVDTDGNGTINAQELGAALK	23	0	Unmodified	_AFSAVDTDGNGTINAQELGAALK_			0	0	sp|Q9NZT1|CALL5_HUMAN	2	HCD	FTMS	MULTI-MSMS	1	1	1132.0637	2262.1128	-3.4249	440.13833	46.67	0.0085069	30.998	18.231	NaN	NaN	1	0	0	0	-1	0	0	0	0	y1;y2;y3;y5;y6;a2;b3;b3-H2O;b4;b4-H2O	11441;10842.1;12931.6;10135.3;10591.1;8919.8;22140.9;17839.1;13745.7;24526.6	0.0002095661;-0.0006721322;-0.0008813425;0.003130739;0.00137929;0.00080886;0.0007896118;0.0004177965;-0.0001825379;0.0009715257	1.424529;-2.583161;-2.660778;6.816484;2.409765;4.232275;2.579216;1.450009;-0.4839517;2.704916	147.112594604492;260.197540283203;331.23486328125;459.289428710938;572.375244140625;191.117080688477;306.14404296875;288.133850097656;377.18212890625;359.17041015625	10	0.49244	0.4	None	Unknown		30.99788;12.76725;11.9764
wk7_s_trap_2	11341	3647	AFSAVDTDGNGTINAQELGAALK	23	0	Unmodified	_AFSAVDTDGNGTINAQELGAALK_			0	0	sp|Q9NZT1|CALL5_HUMAN	3	HCD	FTMS	MULTI-MSMS	1	1	755.04488	2262.1128	-3.3105	439.9277	45.507	0.0035848	17.749	14.461	NaN	NaN	1	0	0	0	-1	0	0	0	0	y1;y5;y6;y7;y9;y10;a2;b2;b3;b3-H2O	9216;13309.2;10929.2;11385.9;8900.5;22335.7;21972.9;11672.4;8099.7;15482.4	-0.0001108685;0.003405398;0.001318255;0.0003322494;-0.0001678576;0.007554849;-0.000274514;-0.0004465618;-0.000461609;-0.0009554945	-0.7536283;7.414496;2.30313;0.4736819;-0.1864018;7.4465;-1.436357;-2.038041;-1.50781;-3.316132	147.112915039063;459.289154052734;572.375305175781;701.418884277344;900.515075683594;1014.55028042436;191.1181640625;219.113250732422;306.145294189453;288.135223388672	10	0.1448376	0.3448276	None	Unknown		17.74864;3.287397;3.008885
wk7_s_trap_2	11358	3652	AFSAVDTDGNGTINAQELGAALK	23	0	Unmodified	_AFSAVDTDGNGTINAQELGAALK_			0	0	sp|Q9NZT1|CALL5_HUMAN	3	HCD	FTMS	MULTI-MSMS	1	2	755.04488	2262.1128	-3.3105	881.55024	45.577	1.581E-07	40.137	38.178	NaN	NaN	1	0	0	0	-1	0	0	0	0	y1;y2;y3;y4;y5;y6;y7;y8;y9;y10;y10-NH3;a2;b2;b3;b3-H2O;b4;b4-H2O	7741.4;9327.9;8330.1;6402.6;18296.3;17584.3;13278.2;25090.1;12350.5;30582.9;10407.7;31943.8;18120.5;10870.1;18929.6;7723.4;8213	0.0001637897;0.001128405;0.002689214;0.002205346;0.0009514369;0.002730869;0.006191624;0.003837553;-0.002487194;0.009064753;0.009557656;1.442031E-07;-0.0002481976;0.0005759887;0.0004483141;0.0005498839;0.0002696215	1.113363;4.336754;8.118841;5.482268;2.071531;4.771128;8.827358;4.62649;-2.761961;8.934763;9.581401;0.0007545244;-1.132737;1.881429;1.555923;1.457877;0.7506769	147.112640380859;260.195739746094;331.231292724609;402.268890380859;459.291608013309;572.373892561688;701.413024902344;829.473956485513;900.517395019531;1014.54877052026;997.521728515625;191.117889404297;219.113052368164;306.144256591797;288.133819580078;377.181396484375;359.171112060547	17	0.3276474	0.3777778	None	Unknown		40.13686;1.958583;1.797309
wk7_s_trap_2	11446	3685	AFSAVDTDGNGTINAQELGAALK	23	0	Unmodified	_AFSAVDTDGNGTINAQELGAALK_			0	0	sp|Q9NZT1|CALL5_HUMAN	3	HCD	FTMS	MULTI-MSMS	1	1	755.04488	2262.1128	-3.3105	440.98866	45.914	1.2594E-22	73.294	65.301	NaN	NaN	1	0	0	0	-1	0	0	0	0	y1;y2;y3;y5;y6;y7;y8;y9;y10;y11;y1-NH3;y8-NH3;y10-NH3;a2;b2;b3;b3-H2O;b4;b4-H2O;b5	16115.6;16636;14589.8;36427;42496.4;42470;49142.9;40521.1;82765;15384;10547.5;9424.5;13497.6;63210;27963.2;19338.9;26150.5;14866.5;33881.2;10837.2	-1.931573E-05;0.0003654654;0.000461431;-0.0002872295;0.0009489668;0.002490709;0.003697259;-0.000338842;0.000835079;0.01238265;0.0001344636;0.0003172023;0.001867226;0.0003205788;0.001308199;5.718987E-05;0.0008584388;0.001953692;0.0001170336;0.001031671	-0.1312987;1.404575;1.393069;-0.6253733;1.657944;3.550969;4.457354;-0.3762757;0.8230972;10.98113;1.033651;0.3904265;1.871851;1.67739;5.970471;0.1868066;2.97931;5.179735;0.3258433;2.166242	147.112823486328;260.196502685547;331.233520507813;459.292846679688;572.375674463757;701.416725817531;829.474096778912;900.515246667977;1014.55700019419;1127.62951660156;130.086120605469;812.450927734375;997.529418945313;191.117568969727;219.11149597168;306.144775390625;288.133409455368;377.179992675781;359.171264648438;476.249328613281	20	0.4045809	0.3571429	None	Unknown		73.29369;7.992198;3.145782
wk7_s_trap_2	11540	3727	AFSAVDTDGNGTINAQELGAALK	23	0	Unmodified	_AFSAVDTDGNGTINAQELGAALK_			0	0	sp|Q9NZT1|CALL5_HUMAN	3	HCD	FTMS	MULTI-MSMS	1	1	755.04488	2262.1128	-3.3105	440.45818	46.25	4.3562E-14	60.032	52.04	NaN	NaN	1	0	0	0	-1	0	0	0	0	y1;y2;y3;y5;y6;y7;y8;y9;y10;y11;y1-NH3;y8-NH3;a2;b2;b3;b3-H2O;b4;b4-H2O	6217.2;9195.8;12418.8;30179.6;23784.8;16665.7;25073;16598.8;50845.5;10433.5;6261.3;17610.2;48434.2;20481;13254.3;17008.9;8652;21892.1	0.0002095661;0.000975817;-2.685026E-05;0.005480593;0.001135149;0.008694066;0.01106696;0.01332091;0.006780294;0.01396957;0.0001192048;0.001858596;-3.037338E-05;-0.0003550091;-0.001438171;0.0008755602;9.212025E-05;0.001398772	1.424529;3.750317;-0.08106131;11.93283;1.983225;12.39512;13.34226;14.79277;6.683049;12.38845;0.9163532;2.287645;-0.1589248;-1.620209;-4.697661;3.038732;0.244233;3.894457	147.112594604492;260.195892333984;331.234008789063;459.287078857422;572.37548828125;701.410522460938;829.466727078689;900.501586914063;1014.55105497896;1127.6279296875;130.086135864258;812.44938634058;191.117919921875;219.113159179688;306.146270751953;288.133392333984;377.181854248047;359.169982910156	18	0.3032136	0.4090909	None	Unknown		60.03177;7.992198;2.333597
wk7_s_trap_2	11645	3773	AFSAVDTDGNGTINAQELGAALK	23	0	Unmodified	_AFSAVDTDGNGTINAQELGAALK_			0	0	sp|Q9NZT1|CALL5_HUMAN	3	HCD	FTMS	MULTI-MSMS	2	1	755.04488	2262.1128	-3.3105	438.99937	46.62	0.00042978	27.739	24.452	NaN	NaN	1	0	0	0	-1	0	0	0	0	y1;y5;y6;y7;y9;y10;y11;a2;b2;b3;b3-H2O;b4;b4-H2O	5847.3;12260.2;11663.6;8389.1;16100.2;17892.8;6977.5;21253.1;9998.7;6971;9796.3;8831.1;10864.2	-0.0001719036;-0.0003787822;0.002050677;0.004421605;0.00868224;0.008885078;0.006279137;0.0001374733;-0.0004160442;-0.001377136;5.15856E-05;0.003357501;0.0007273851	-1.168514;-0.8247073;3.582753;6.303837;9.64151;8.757664;5.568409;0.7193121;-1.898764;-4.498296;0.1790332;8.901622;2.02518	147.112976074219;459.292938232422;572.374572753906;701.414794921875;900.506225585938;1014.54895019531;1127.63562011719;191.117752075195;219.113220214844;306.146209716797;288.134216308594;377.178588867188;359.170654296875	13	0.1661279	0.4193548	None	Unknown		27.73905;3.287397;2.923364
wk7_s_trap_2	11455	3690	AFSAVDTDGNGTINAQELGAALK	23	0	Unmodified	_AFSAVDTDGNGTINAQELGAALK_			0	0	sp|Q9NZT1|CALL5_HUMAN	2	HCD	FTMS	MULTI-MSMS	1	1	1132.0637	2262.1128	-3.7909	439.07738	45.942	0.00031806	46.481	41.304	NaN	NaN	1	0	0	0	-1	0	0	0	0	y5;y7;y10;b2;b3;b3-H2O;b4;b4-H2O;b5	20182.7;8894.1;12769.4;10191.7;11890.5;17330.9;13966.2;23883.5;8816.1	0.001299685;-0.001132594;0.009922676;-0.001453642;0.001766174;0.001333324;-6.046764E-05;0.001917571;-0.0009519713	2.829761;-1.614715;9.780392;-6.634173;5.769114;4.627461;-0.1603142;5.338902;-1.998884	459.291259765625;701.420349121094;1014.54791259766;219.1142578125;306.14306640625;288.132934570313;377.182006835938;359.169464111328;476.251312255859	9	0.543513	0.4285714	None	Unknown		46.48089;5.177171;5.177171
wk1_s_trap_1	7648	2974	AGELTPEEEAQYK	13	0	Acetyl (Protein N-term)	_(ac)AGELTPEEEAQYK_			1	0	sp|Q9NZT1|CALL5_HUMAN	2	HCD	FTMS	MULTI-MSMS	2	1	753.85156	1505.6886	-1.346	659.81682	29.014	0.020709	63.283	48.017	NaN	NaN	1	0	0	0	-1	0	0	0	0	y1;y2;y4;y8;y9;y10;b2;b3;b4;b5	14431.9;14113.3;12453.6;189494.3;41008.9;10796.7;18883;127089.4;37580.7;23076.9	-0.0007059613;-0.001021832;0.0007973968;0.0006544696;0.006377202;0.02270824;-0.000455115;-0.000499544;-0.001032615;-0.002358578	-4.798752;-3.29435;1.565761;0.6587835;5.826622;18.80504;-2.660295;-1.664484;-2.499043;-4.586414	147.113510131836;310.177154541016;509.271026611328;993.451712679108;1094.49366842148;1207.56140136719;171.076873779297;300.119511304528;413.204108355582;514.253112792969	10	0.2437629	0.1666667	None	Unknown		63.28324;15.26577;9.687289
wk1_s_trap_1	7755	3028	AGELTPEEEAQYK	13	0	Acetyl (Protein N-term)	_(ac)AGELTPEEEAQYK_			1	0	sp|Q9NZT1|CALL5_HUMAN	2	HCD	FTMS	MULTI-MSMS	2	0	753.85156	1505.6886	-1.346	-0.61192183	29.356	3.3674E-05	119.22	104.25	NaN	NaN	1	0	0	0	-1	0	0	0	0	y1;y2;y3;y4;y5;y6;y7;y8;y9;y10;y1-NH3;y3-NH3;y7-H2O;y8-H2O;y9-NH3;y10-H2O;b2;b3;b3-H2O;b4;b4-H2O;b5;b5-H2O	31919.8;58369;40634.6;75475.7;37150;60709.6;39187.4;909228.6;264669.7;40323.3;12516.3;32169;10042.4;16932.7;13589.3;17952.5;79646;569602.4;6930.4;187558;10988.1;149641.1;18934.8	0.0001027546;-4.526961E-05;-0.0005192719;0.0001059705;-0.001622935;0.001114204;0.01037576;0.0005806092;0.0007330613;-0.008297623;-0.0002317473;-0.002227065;-0.003173304;0.007720431;0.003281678;0.006996285;2.648675E-06;-0.0001547346;-4.291604E-05;0.0003239298;0.0006775585;-0.0002435418;0.001114822	0.6984753;-0.1459481;-1.184916;0.2080824;-2.542525;1.452005;11.57506;0.5844362;0.6697687;-6.871212;-1.781486;-5.287298;-3.612627;7.914867;3.045725;5.881373;0.01548241;-0.5155772;-0.152126;0.7839488;1.714505;-0.4735854;2.246542	147.112701416016;310.176177978516;438.235229492188;509.271718037612;638.316040039063;767.355895996094;896.389227534108;993.45178653948;1094.49931256143;1207.59240722656;130.086486816406;421.210388183594;878.392211914063;975.43408203125;1077.47021484375;1189.56654863211;171.076416015625;300.119166495107;282.108489990234;413.202751811081;395.191833496094;514.250997756765;496.239074707031	23	0.5269313	0.2446809	None	Unknown		119.2236;14.97235;8.220284
wk1_s_trap_1	7865	3088	AGELTPEEEAQYK	13	0	Acetyl (Protein N-term)	_(ac)AGELTPEEEAQYK_			1	0	sp|Q9NZT1|CALL5_HUMAN	2	HCD	FTMS	MULTI-MSMS	1	0	753.85156	1505.6886	-1.346	-1.8073882	29.696	0.0006524	91.636	76.664	NaN	NaN	1	0	0	0	-1	0	0	0	0	y1;y2;y3;y4;y5;y6;y7;y8;y9;y1-NH3;y3-NH3;y8-NH3;b2;b3;b4;b5;b5-H2O	16527.4;21947.6;13825.8;27054.5;16739.4;14530.9;8455.1;344628.8;108705.5;14284.5;11069.4;10488.4;33130.5;211956.5;70031.5;58386.5;7351.4	0.0001485309;0.0003514589;0.001037125;0.002720004;0.005884389;0.006546333;0.01294558;-8.938738E-05;2.940833E-06;-0.0001554534;-0.002928969;0.007971368;2.648675E-06;-0.0003338311;0.0007159565;-0.000485406;0.0009927513	1.009641;1.133096;2.366602;5.340996;9.218722;8.531087;14.44196;-0.0899765;0.002686919;-1.195001;-6.953684;8.16389;0.01548241;-1.112328;1.732702;-0.9439083;2.00055	147.112655639648;310.17578125;438.233673095703;509.269104003906;638.308532714844;767.350463867188;896.386657714844;993.452456536081;1094.50004268197;130.086410522461;421.211090087891;976.417846679688;171.076416015625;300.119345591633;413.202359784404;514.25123962103;496.239196777344	17	0.4197305	0.2394366	None	Unknown		91.63639;14.97235;10.52345
wk1_s_trap_2	7809	3118	AGELTPEEEAQYK	13	0	Acetyl (Protein N-term)	_(ac)AGELTPEEEAQYK_			1	0	sp|Q9NZT1|CALL5_HUMAN	2	HCD	FTMS	MULTI-MSMS	1	0	753.85156	1505.6886	-1.0582	-0.080603455	29.203	1.0959E-06	125.75	104.88	NaN	NaN	1	0	0	0	-1	0	0	0	0	y1;y2;y3;y4;y5;y6;y7;y8;y9;y10;y1-NH3;y3-NH3;y6-H2O;y8-H2O;y8-NH3;y9-NH3;y10-H2O;b2;b3;b4;b4-H2O;b5;b5-H2O	28183.5;47979.1;39424.6;80385.1;42019.4;78965.9;37752.2;894555.1;230096;54544.8;11815.1;24668.5;13661.5;10959.8;17473.8;14715.1;42854.9;80818.5;528336.8;198978.4;13777.9;150791.5;25403	-0.0004618206;0.001480609;-0.0007634125;-1.567802E-05;0.001123647;0.0006546432;0.01029563;0.0005144465;0.001800227;0.001590072;-0.0004453704;-0.002501723;0.01136251;0.01119944;0.006994805;-0.01380817;0.00464725;9.420141E-05;-0.0002311243;-0.0007144584;-0.001519707;-0.001047756;-0.001601243	-3.139218;4.773469;-1.742014;-0.03078518;1.760338;0.853115;11.48566;0.5178374;1.644797;1.31674;-3.423643;-5.939363;15.16345;11.48153;7.163734;-12.81516;3.906667;0.5506396;-0.7701083;-1.72907;-3.845471;-2.037438;-3.226739	147.113265991211;310.174652099609;438.235473632813;509.271839686122;638.313293457031;767.356355557289;896.389307671263;993.451852702169;1094.49824539537;1207.58251953125;130.086700439453;421.210662841797;749.335083007813;975.430603027344;976.418823242188;1077.4873046875;1189.56889766699;171.076324462891;300.119242884822;413.203790199296;395.194030761719;514.251801971239;496.241790771484	23	0.5373124	0.25	None	Unknown		125.7467;20.87022;17.43595
wk1_s_trap_2	7916	3174	AGELTPEEEAQYK	13	0	Acetyl (Protein N-term)	_(ac)AGELTPEEEAQYK_			1	0	sp|Q9NZT1|CALL5_HUMAN	2	HCD	FTMS	MULTI-MSMS	1	0	753.85156	1505.6886	-1.0582	-2.3387065	29.543	0.0035102	79.07	64.098	NaN	NaN	1	0	0	0	-1	0	0	0	0	y1;y2;y3;y4;y5;y6;y7;y8;y9;y10;y3-NH3;y8-H2O;b2;b3;b4;b5;b5-H2O	13589.6;27164.4;15880;45061.1;15178.9;26200.8;26129.6;485218.8;126361;31251.3;12910.4;8255.4;48563.3;279339.9;91297.1;74530;10515.8	-3.457452E-05;0.0009007753;9.107967E-05;-0.0009421052;-0.002965708;0.005508736;0.006719996;0.001187053;-0.002393486;-0.002316178;-0.0006096332;-0.01248221;7.894262E-05;-4.655729E-05;-4.57753E-05;0.0001524805;-0.00340178	-0.2350204;2.904085;0.2078331;-1.849903;-4.646134;7.178895;7.496708;1.194878;-2.186825;-1.918023;-1.447342;-12.7963;0.4614467;-0.1551294;-0.1107816;0.2965101;-6.855061	147.112838745117;310.175231933594;438.234619140625;509.272766113281;638.3173828125;767.351501464844;896.392883300781;993.451180095855;1094.50243910833;1207.58642578125;421.208770751953;975.454284667969;171.07633972168;300.119058317792;413.203121516206;514.250601734495;496.243591308594	17	0.4942824	0.2328767	None	Unknown		79.07001;14.97235;6.532977
wk3_s_trap_2	7208	2327	AGELTPEEEAQYK	13	0	Acetyl (Protein N-term)	_(ac)AGELTPEEEAQYK_			1	0	sp|Q9NZT1|CALL5_HUMAN	2	HCD	FTMS	MULTI-MSMS	1	0	753.85156	1505.6886	-1.6055	-1.0104106	29.324	5.1011E-05	91.549	76.284	NaN	NaN	1	0	0	0	-1	0	0	0	0	y1;y2;y3;y4;y5;y6;y7;y8;y9;y10;y1-NH3;y3-NH3;y10-H2O;b2;b3;b3-H2O;b4;b5;b5-H2O	17052.9;27648.5;20591.5;47690.5;23279.5;33791.3;24640.6;578747.2;170334.7;37837.6;8852.5;18520.2;10516.8;50717;322418.2;6760.4;131430.8;81982.6;20029.7	-4.983331E-05;0.001419574;0.002074722;0.0009194671;0.00234435;7.660675E-05;0.01135867;7.093342E-05;-0.0003920785;-0.008053483;0.0002107576;-0.0002434222;0.01714843;-0.0001499392;-0.0002227929;0.001360893;0.0003093873;-0.0009696467;7.722401E-05	-0.338742;4.576692;4.734294;1.805458;3.672734;0.09983197;12.67159;0.07140093;-0.358226;-6.669042;1.62014;-0.5779139;14.41582;-0.8764451;-0.7423479;4.824028;0.7487541;-1.885549;0.1556182	147.112854003906;310.174713134766;438.232635498047;509.270904541016;638.312072753906;767.35693359375;896.388244628906;993.452296215279;1094.50043770131;1207.59216308594;130.086044311523;421.208404541016;1189.55639648438;171.076568603516;300.11923455338;282.107086181641;413.202766353617;514.251723861708;496.240112304688	19	0.4817591	0.2676056	None	Unknown		91.54928;15.26577;14.97235
wk5_s_trap_1	7125	2244	AGELTPEEEAQYK	13	0	Acetyl (Protein N-term)	_(ac)AGELTPEEEAQYK_			1	0	sp|Q9NZT1|CALL5_HUMAN	2	HCD	FTMS	MULTI-MSMS	2	0	753.85156	1505.6886	-2.6541	-1.8073882	29.222	0.0009144	83.862	68.889	NaN	NaN	1	0	0	0	-1	0	0	0	0	y1;y2;y3;y4;y6;y7;y8;y9;y10;y8-NH3;b2;b3;b4;b5;b5-H2O	13072.9;13183.6;13946.8;21089.8;17134.3;7583.1;272845.5;70658.4;14825.9;8026.5;27577.1;157272.7;53352.7;30471.8;8756.4	0.0004842243;0.0007481874;-0.0008244477;-0.001186246;0.01191743;0.01257937;0.0001884212;0.004921273;0.02221995;0.003820977;-0.0009128787;0.0001704573;-0.0002933997;0.001608707;0.00151155	3.291528;2.412143;-1.881289;-2.329293;15.53073;14.03341;0.1896631;4.496386;18.40067;3.913243;-5.336059;0.5679661;-0.7100613;3.128264;3.046014	147.112319946289;310.175384521484;438.235534667969;509.273010253906;767.345092773438;896.387023925781;993.452178727473;1094.4951243499;1207.56188964844;976.421997070313;171.077331542969;300.118841303173;413.203369140625;514.249145507813;496.238677978516	15	0.3980909	0.2777778	None	Unknown		83.86178;14.97235;7.279136
wk5_s_trap_1	7225	2290	AGELTPEEEAQYK	13	0	Acetyl (Protein N-term)	_(ac)AGELTPEEEAQYK_			1	0	sp|Q9NZT1|CALL5_HUMAN	2	HCD	FTMS	MULTI-MSMS	1	2	753.85156	1505.6886	-2.6541	1325.8244	29.563	0.039217	56.916	50.383	NaN	NaN	1	0	0	0	-1	0	0	0	0	y1;y2;y3;y4;y8;y3-NH3;b2;b3;b4;b5;b5-H2O	11289.2;7429.6;7645.5;7654.9;38805.4;6234.9;13233.7;93811;32330.7;15723.4;6710.3	-6.509209E-05;0.0008702577;0.002563003;0.0001565276;0.001317344;-0.003142592;-0.0003025271;-0.0004782345;-0.0007131955;0.001102198;-0.003066086	-0.4424636;2.805697;5.848506;0.3073559;1.326028;-7.460845;-1.768371;-1.59348;-1.726014;2.143313;-6.178596	147.112869262695;310.175262451172;438.232147216797;509.271667480469;993.451049804688;421.211303710938;171.076721191406;300.11948999499;413.203788936457;514.2496520168;496.243255615234	11	0.1450332	0.1929825	None	Unknown		56.91573;6.532977;6.383536
wk7_s_trap_1	6796	1734	AGELTPEEEAQYK	13	0	Acetyl (Protein N-term)	_(ac)AGELTPEEEAQYK_			1	0	sp|Q9NZT1|CALL5_HUMAN	2	HCD	FTMS	MULTI-MSMS	1	0	753.85156	1505.6886	-1.0955	-0.47909223	29.32	0.00011532	84.658	69.686	NaN	NaN	1	0	0	0	-1	0	0	0	0	y1;y2;y3;y4;y5;y6;y7;y8;y9;y10;y1-NH3;y8-NH3;b2;b3;b4;b5;b5-H2O	12927.7;25114.9;13423.4;45416.9;14662.7;24635.2;11686.4;427655.5;105796.4;32370.9;8858.9;10140.1;43416.9;263147;97649.7;66752.3;8035.4	0.0002858601;1.576554E-05;0.001281265;0.0008329459;0.006311635;0.008072212;0.001226832;0.0004531044;0.005405975;0.001590072;-0.0004453704;-0.0005735544;0.0003230833;-0.0002752588;-0.0004630328;-5.138783E-05;0.0005960228	1.943139;0.05082771;2.923705;1.635565;9.88807;10.51961;1.368623;0.4560909;4.939243;1.31674;-3.423643;-0.5874016;1.888535;-0.9171645;-1.120593;-0.09992756;1.201079	147.112518310547;310.176116943359;438.233428955078;509.270991062172;638.30810546875;767.348937988281;896.398376464844;993.451914044342;1094.49463964763;1207.58251953125;130.086700439453;976.426391601563;171.076095581055;300.119287019271;413.203538773731;514.250805602831;496.239593505859	17	0.5554116	0.2698413	None	Unknown		84.65833;14.97235;7.645666
wk7_s_trap_1	6895	1777	AGELTPEEEAQYK	13	0	Acetyl (Protein N-term)	_(ac)AGELTPEEEAQYK_			1	0	sp|Q9NZT1|CALL5_HUMAN	2	HCD	FTMS	MULTI-MSMS	1	0	753.85156	1505.6886	-1.0955	-0.61192183	29.66	0.0040129	60.434	50.48	NaN	NaN	1	0	0	0	-1	0	0	0	0	y2;y3;y5;y6;y8;y9;y10;b2;b3;b4;b5	14102.9;7100.3;8027.4;12053.6;181266.8;37369;13060.9;24208.9;135004;43459.2;41721.2	-0.0008387266;0.0001521148;-0.007665415;0.002945259;-0.001119255;0.002242888;0.01074535;-0.0002414919;-0.0005577852;-0.0002982626;0.001120426	-2.704026;0.3471083;-12.0087;3.838201;-1.126631;2.04924;8.898296;-1.411601;-1.858543;-0.72183;2.178759	310.176971435547;438.234558105469;638.322082519531;767.354064941406;993.453486403772;1094.49780273438;1207.57336425781;171.07666015625;300.119569545663;413.203374003492;514.249633789063	11	0.4497018	0.22	None	Unknown		60.43364;9.953393;6.532977
wk7_s_trap_2	6717	1680	AGELTPEEEAQYK	13	0	Acetyl (Protein N-term)	_(ac)AGELTPEEEAQYK_			1	0	sp|Q9NZT1|CALL5_HUMAN	2	HCD	FTMS	MULTI-MSMS	1	0	753.85156	1505.6886	-1.5192	-0.34626264	29.083	1.2522E-06	91.549	76.577	NaN	NaN	1	0	0	0	-1	0	0	0	0	y1;y2;y3;y4;y5;y6;y7;y8;y9;y10;y1-NH3;y3-NH3;y8-NH3;b2;b3;b4;b5;b5-H2O	18539.3;20807.9;24005.4;34797.5;14005.2;45447.9;15845.4;508981.6;119785.2;28872.8;8904;10542.1;7040;33466.8;287526;112566.6;79346;14084.7	-0.0001108685;0.001083881;0.0009760894;0.0020181;0.005518178;0.008249457;0.009832789;-0.0005677248;0.0008990478;0.0001252282;-0.0001859709;-0.0004265277;0.007116875;0.001040246;-0.0002919825;0.0001211543;-0.0004951012;-0.001540208	-0.7536283;3.494416;2.227326;3.962732;8.644997;10.7506;10.96932;-0.5714662;0.8214239;0.1037014;-1.429595;-1.012628;7.288754;6.080632;-0.9728882;0.2932078;-0.9627613;-3.103745	147.112915039063;310.175048828125;438.233734130859;509.269805908203;638.308898925781;767.348760743901;896.389770507813;993.452934873451;1094.49914657504;1207.583984375;130.086441040039;421.208587646484;976.418701171875;171.075378417969;300.119303743029;413.202954586574;514.251249316223;496.241729736328	18	0.5644682	0.2307692	None	Unknown		91.54928;14.97235;7.279136
wk7_s_trap_2	6813	1720	AGELTPEEEAQYK	13	0	Acetyl (Protein N-term)	_(ac)AGELTPEEEAQYK_			1	0	sp|Q9NZT1|CALL5_HUMAN	2	HCD	FTMS	MULTI-MSMS	1	0	753.85156	1505.6886	-1.5192	-0.87758101	29.419	0.0028138	64.103	54.416	NaN	NaN	1	0	0	0	-1	0	0	0	0	y1;y2;y3;y4;y5;y6;y8;y9;y10;y1-NH3;b2;b3;b4;b5;b5-H2O	14068.3;10144.7;9065.6;18551.3;9180.5;12512.7;201365;54946.2;16227.9;6252.7;18495.2;166419.3;46020.9;41596.4;8337.4	4.171943E-05;0.0008092226;0.00323439;0.002781039;0.01101134;0.004593208;-0.001058764;-0.0009309397;0.02295238;7.342848E-05;-0.0002262332;-0.0003037154;-0.000201847;-0.0001827967;-0.0005941627	0.2835881;2.60892;7.380552;5.460845;17.25095;5.985787;-1.065741;-0.8505608;19.00722;0.5644602;-1.322408;-1.011982;-0.4884932;-0.3554621;-1.197327	147.112762451172;310.175323486328;438.231475830078;509.26904296875;638.303405761719;767.352416992188;993.453425913124;1094.5009765625;1207.56115722656;130.086181640625;171.076644897461;300.119315475858;413.203277587891;514.250937011742;496.240783691406	15	0.5429415	0.326087	None	Unknown		64.1031;9.687289;9.687289
wk1_s_trap_1	6368	2263	AGELTPEEEAQYKK	14	1	Acetyl (Protein N-term)	_(ac)AGELTPEEEAQYKK_			1	0	sp|Q9NZT1|CALL5_HUMAN	2	HCD	FTMS	MULTI-MSMS	1	0	817.89904	1633.7835	0.35618	-0.5413088	25.05	8.2897E-06	111.27	85.829	NaN	NaN	1	0	0	0	-1	0	0	0	0	y1;y2;y3;y4;y5;y6;y7;y8;y9;y10;y11;y1-NH3;y4-NH3;y9-H2O;y11-H2O;b2;b3;b4;b4-H2O;b5;b5-H2O	28594.2;26657.4;28050.2;26119.7;51221.8;26775.2;54112.5;38846.5;902236.6;344379.3;47169.4;19969.6;9007.4;37047.5;23971.8;60876.7;615419.4;269061.5;14124.5;173948.5;30972.7	-3.457452E-05;-0.0002406242;0.001411889;0.002036519;0.001796791;0.003679438;-0.003986959;-0.005189545;0.0008088479;0.0003192273;-0.006962535;-0.000109677;-9.851975E-05;0.01758405;0.009834769;4.842504E-05;-0.0002113695;0.0003977754;0.0001587597;3.545716E-05;0.001725173	-0.2350204;-0.8743358;3.221507;3.596009;2.819093;4.800902;-4.452435;-5.065443;0.7211898;0.2611064;-5.212704;-0.8431091;-0.179354;15.93452;7.463821;0.283061;-0.7042852;0.9626641;0.4017276;0.06894917;3.4765	147.112838745117;275.2080078125;438.269683837891;566.32763671875;637.364990234375;766.405700683594;895.455960177751;1024.49975585938;1121.54652131849;1222.59468941323;1335.68603515625;130.086364746094;549.30322265625;1103.51918143196;1317.65867316566;171.076370239258;300.119223130038;413.20267796551;395.192352294922;514.25071875784;496.238464355469	21	0.6087053	0.25	None	Unknown		111.2654;25.43678;13.93552
wk1_s_trap_1	6462	2305	AGELTPEEEAQYKK	14	1	Acetyl (Protein N-term)	_(ac)AGELTPEEEAQYKK_			1	0	sp|Q9NZT1|CALL5_HUMAN	2	HCD	FTMS	MULTI-MSMS	1	0	817.89904	1633.7835	0.35618	-0.17406308	25.388	0.0014043	71.03	55.491	NaN	NaN	1	0	0	0	-1	0	0	0	0	y1;y2;y3;y4;y5;y7;y8;y9;y10;y1-NH3;y10-H2O;b2;b3;b4;b5	11534.2;5565.3;9657.3;8855.6;9748;19945.3;17097.4;362818.7;79178.6;7593.2;6723.3;19421.7;194379.3;78682.9;55605.6	0.0001637897;-0.001278222;-0.001731422;0.00240273;0.002101967;0.005562085;0.005430572;0.001367511;0.002720786;-0.0002164885;0.0009478605;-1.261011E-05;-0.0002877014;-1.446823E-05;-0.001137875	1.113363;-4.644549;-3.950557;4.242653;3.297903;6.211522;5.300761;1.219309;2.225424;-1.664189;0.7868782;-0.07371041;-0.9586236;-0.03501482;-2.21268	147.112640380859;275.209045410156;438.272827148438;566.327270507813;637.364685058594;895.446411132813;1024.48913574219;1121.54596265531;1222.59228785496;130.086471557617;1204.58349609375;171.076431274414;300.119299461931;413.203090209132;514.251892089844	15	0.554931	0.2542373	None	Unknown		71.03031;15.53937;14.97235
wk1_s_trap_2	6450	2370	AGELTPEEEAQYKK	14	1	Acetyl (Protein N-term)	_(ac)AGELTPEEEAQYKK_			1	0	sp|Q9NZT1|CALL5_HUMAN	2	HCD	FTMS	MULTI-MSMS	1	0	817.89904	1633.7835	0.50239	0.070767392	24.976	5.2305E-12	138.22	112.78	NaN	NaN	1	0	0	0	-1	0	0	0	0	y1;y2;y3;y4;y5;y6;y7;y8;y9;y10;y11;y1-NH3;y4-NH3;y9-H2O;y10-H2O;y11-H2O;b2;b3;b4;b4-H2O;b5;b5-H2O	35332.3;29628.3;37485.7;22252;48070.6;48722.4;62858.8;49469.4;1246391;364219.5;55476.9;16519.7;15959.5;40133.9;22607.6;20568.8;70036.6;588963.7;255538.5;13978;209295.2;30004.3	4.171943E-05;0.0001561043;3.859769E-05;0.002219625;0.001613686;-0.001452387;0.0004044894;0.01141612;-0.0007880596;0.0006621204;-0.007694957;-0.0002317473;-0.004493051;0.01642665;0.005611334;0.01061894;-0.0001957156;-9.166154E-05;0.0001097755;-0.0004515919;-9.095712E-05;0.0001382592	0.2835881;0.5672238;0.08806808;3.919331;2.531808;-1.89505;0.4517156;11.1433;-0.7026533;0.5415699;-5.761049;-1.781486;-8.179481;14.88568;4.658337;8.058948;-1.144023;-0.3054172;0.2656696;-1.142712;-0.1768731;0.2786135	147.112762451172;275.207611083984;438.271057128906;566.327453613281;637.365173339844;766.410832508946;895.451568728786;1024.48315019547;1121.54811822597;1222.59434652018;1335.68676757813;130.086486816406;549.3076171875;1103.52033882638;1204.57883262067;1317.6578889982;171.076614379883;300.119103422036;413.202965965444;395.192962646484;514.250845172122;496.240051269531	22	0.630513	0.2444444	None	Unknown		138.2187;25.43678;7.380374
wk1_s_trap_2	6539	2406	AGELTPEEEAQYKK	14	1	Acetyl (Protein N-term)	_(ac)AGELTPEEEAQYKK_			1	0	sp|Q9NZT1|CALL5_HUMAN	2	HCD	FTMS	MULTI-MSMS	1	0	817.89904	1633.7835	0.50239	-0.29647832	25.314	0.0072341	57.019	45.487	NaN	NaN	1	0	0	0	-1	0	0	0	0	y1;y5;y6;y7;y8;y9;y10;y11;b2;b3;b4;b5	15429.3;10184.5;9023.3;12256.1;12173.7;373517.8;60811.5;13506.6;25061.2;190671.7;79667.5;54246.9	-0.0004007854;-0.00070565;0.001848384;-0.0002972896;0.01922452;-0.001053616;0.002113133;0.01806188;-0.0008060671;-0.0001860474;0.001012162;-0.0006139724	-2.724334;-1.107132;2.41175;-0.3319994;18.76523;-0.93943;1.728403;13.5228;-4.711715;-0.6199117;2.449557;-1.193915	147.113204956055;637.367492675781;766.407531738281;895.452270507813;1024.47534179688;1121.54838378256;1222.59289550781;1335.66101074219;171.077224731445;300.119197807883;413.202063578967;514.251368187403	12	0.5603094	0.2352941	None	Unknown		57.01933;11.5326;8.744979
wk3_s_trap_1	5822	1589	AGELTPEEEAQYKK	14	1	Acetyl (Protein N-term)	_(ac)AGELTPEEEAQYKK_			1	0	sp|Q9NZT1|CALL5_HUMAN	2	HCD	FTMS	MULTI-MSMS	1	0	817.89904	1633.7835	0.23784	-1.3982155	24.901	0.025175	41.283	27.125	NaN	NaN	1	0	0	0	-1	0	0	0	0	y3;y6;y9;y10;b2;b3;b4;b5	7472.9;7777.3;167168;39498.9;12369.5;85763.4;22588.9;32191.8	0.002083275;-0.00364478;-0.003217662;0.01605115;-0.0004703738;-0.0005561106;0.002392147;0.0003741428	4.753417;-4.755634;-2.868941;13.12893;-2.749488;-1.852963;5.789311;0.7275499	438.269012451172;766.413024902344;1121.55054782887;1222.57895748747;171.076889038086;300.119567871094;413.20068359375;514.250380072222	8	0.3804711	0.2758621	None	Unknown		41.28331;14.15787;6.383536
wk3_s_trap_1	5897	1605	AGELTPEEEAQYKK	14	1	Acetyl (Protein N-term)	_(ac)AGELTPEEEAQYKK_			1	0	sp|Q9NZT1|CALL5_HUMAN	2	HCD	FTMS	MULTI-MSMS	1	1	817.89904	1633.7835	0.23784	0.68284358	25.243	6.4011E-05	84.507	64.301	NaN	NaN	1	0	0	0	-1	0	0	0	0	y1;y2;y3;y4;y5;y6;y7;y8;y9;y10;y11;y9-H2O;b2;b3;b4;b5;b5-H2O	11387.2;14908.4;14989.2;15307.7;18841.5;15700.5;16409.8;9907.9;559519.7;206015.8;27442.4;10882.9;37094.4;306839.2;113824.2;81719.6;11710.6	-0.000431303;-0.00155288;0.001045678;0.001792379;0.002163002;0.005571528;0.005562085;-0.002748139;-0.001297526;-0.001936545;0.01940465;0.002463722;-0.0005008914;-0.0002578642;-0.0009100488;-0.0005348081;0.002091384	-2.931776;-5.642541;2.385921;3.164913;3.393665;7.269703;6.211522;-2.682426;-1.156905;-1.58396;14.52814;2.232574;-2.927872;-0.8592057;-2.20242;-1.039974;4.214478	147.113235473633;275.209320068359;438.270050048828;566.327880859375;637.364624023438;766.40380859375;895.446411132813;1024.49731445313;1121.54862769213;1222.59694518554;1335.65966796875;1103.53430175781;171.076919555664;300.119269624701;413.203985789757;514.251289023079;496.238098144531	17	0.5028425	0.2297297	None	Unknown		84.50742;20.20671;8.700424
wk3_s_trap_2	5877	1685	AGELTPEEEAQYKK	14	1	Acetyl (Protein N-term)	_(ac)AGELTPEEEAQYKK_			1	0	sp|Q9NZT1|CALL5_HUMAN	2	HCD	FTMS	MULTI-MSMS	1	0	817.89904	1633.7835	0.15072	-0.66372404	24.745	0.019735	49.5	35.595	NaN	NaN	1	0	0	0	-1	0	0	0	0	y1;y3;y7;y8;y9;y10;b2;b3;b4;b5	5946.6;8535;9446.8;7300.5;153372.7;18520.8;12872.6;82497.7;25299.9;24857.3	-0.0004770794;0.003700707;0.005134839;0.01434171;-0.001124042;0.008582859;-0.0001957156;8.994288E-05;0.00147662;0.002219059	-3.242939;8.443948;5.734387;13.99901;-1.002224;7.020247;-1.144023;0.2996908;3.573606;4.315148	147.11328125;438.267395019531;895.446838378906;1024.48022460938;1121.54845420883;1222.58642578125;171.076614379883;300.118921817624;413.201599121094;514.24853515625	10	0.4166519	0.3030303	None	Unknown		49.50047;13.90591;6.383536
wk3_s_trap_2	5953	1704	AGELTPEEEAQYKK	14	1	Acetyl (Protein N-term)	_(ac)AGELTPEEEAQYKK_			1	0	sp|Q9NZT1|CALL5_HUMAN	2	HCD	FTMS	MULTI-MSMS	1	0	817.89904	1633.7835	0.15072	-0.41889356	25.077	0.00039573	77.062	61.088	NaN	NaN	1	0	0	0	-1	0	0	0	0	y1;y2;y3;y4;y5;y6;y7;y8;y9;y10;y11;y1-NH3;b2;b3;b4;b5;b5-H2O	16063.6;14213.6;9827.2;10271.5;17148.6;12125.1;27233.1;24701.9;503826.9;170555.6;42650.7;9320.3;26531.7;290783;117366.2;86663.8;10959.6	8.74958E-05;-0.0002101066;0.0001911856;0.002036519;0.00722892;0.003923579;0.01073018;0.004037677;0.000638107;-0.002456507;0.00315116;2.765211E-05;-4.312769E-05;-0.0002028585;0.0004617803;-0.0002277624;-7.536388E-05	0.5947534;-0.7634467;0.436227;3.596009;11.34198;5.119456;11.98312;3.941156;0.5689526;-2.009253;2.359225;0.2125675;-0.252096;-0.6759263;1.117564;-0.4429013;-0.1518697	147.112716674805;275.207977294922;438.270904541016;566.32763671875;637.359558105469;766.405456542969;895.441243040501;1024.49052863754;1121.54669205946;1222.59746514743;1335.67592146053;130.086227416992;171.076461791992;300.11921461896;413.202613960639;514.25098197741;496.240264892578	17	0.5561448	0.2698413	None	Unknown		77.06242;15.97448;7.829875
wk5_s_trap_1	5922	1672	AGELTPEEEAQYKK	14	1	Acetyl (Protein N-term)	_(ac)AGELTPEEEAQYKK_			1	0	sp|Q9NZT1|CALL5_HUMAN	2	HCD	FTMS	MULTI-MSMS	1	0	817.89904	1633.7835	0.72293	-0.66372404	25.077	2.5012E-15	134.57	114.36	NaN	NaN	1	0	0	0	-1	0	0	0	0	y1;y2;y3;y4;y5;y6;y7;y8;y9;y10;y11;y1-NH3;y4-NH3;y8-H2O;y9-H2O;y10-H2O;y11-H2O;y11-NH3;b2;b3;b4;b4-H2O;b5;b5-H2O	45961.8;40571.7;32398.7;37114.7;62827.1;34305.8;56383.9;48751;1381474;391649.4;65583.1;20784.3;17529.4;12360.4;25336.5;25409;40958.4;10185.3;80223.6;729015.2;341799.9;14701.4;205261.9;40136.4	5.697822E-05;-0.0001490715;0.001137231;0.001523235;-0.0001778813;-0.00150855;-0.000846606;-0.004945404;-0.0008964822;-0.001411622;-0.006474254;-0.0002012297;0.000572867;0.01616715;0.008178255;0.004810288;0.004932594;0.01775789;9.420141E-05;-0.0001762125;3.087548E-05;-0.0002379688;0.0001625815;0.003560156	0.3873098;-0.5416685;2.594817;2.689669;-0.2790877;-1.968331;-0.9454502;-4.827142;-0.7993256;-1.15461;-4.847139;-1.546892;1.042899;16.06326;7.411004;3.993333;3.743439;13.46688;0.5506396;-0.5871416;0.0747223;-0.6021589;0.3161523;7.17431	147.112747192383;275.207916259766;438.269958496094;566.3281500025;637.366964907085;766.410888671875;895.452819824219;1024.49951171875;1121.54822664859;1222.59642026284;1335.685546875;130.086456298828;549.302551269531;1006.46783447266;1103.52858722521;1204.57963366616;1317.66357534088;1318.634765625;171.076324462891;300.119187972964;413.203044865419;395.192749023438;514.250591633486;496.2366293730…	24	0.6034875	0.2307692	None	Unknown		134.5656;20.20671;13.93552
wk5_s_trap_1	6002	1695	AGELTPEEEAQYKK	14	1	Acetyl (Protein N-term)	_(ac)AGELTPEEEAQYKK_			1	0	sp|Q9NZT1|CALL5_HUMAN	2	HCD	FTMS	MULTI-MSMS	1	0	817.89904	1633.7835	0.72293	0.070767392	25.415	0.0016367	74.962	61.153	NaN	NaN	1	0	0	0	-1	0	0	0	0	y1;y2;y3;y4;y5;y6;y7;y8;y9;y10;y11;y1-NH3;b2;b3;b4;b5;b5-H2O	12220.6;7575.2;14546.1;12518.1;19217.6;17200.9;24495.3;15767;374517.2;154309.7;13533.9;9709;25346.2;278328.6;113261.3;64858.2;13483.7	0.0002400837;-0.001797021;0.001411889;-0.002358012;0.003261635;0.006120845;0.003828618;0.005064361;-0.001074768;-0.001084072;0.02440953;2.765211E-05;-0.0003177859;-0.0001344333;-0.0001084185;-0.001504086;-0.002211594	1.631973;-6.529644;3.221507;-4.163656;5.117386;7.986454;4.275645;4.943302;-0.9582899;-0.8866966;18.27533;0.2125675;-1.857563;-0.4479331;-0.2623854;-2.924801;-4.456681	147.112564086914;275.209564208984;438.269683837891;566.33203125;637.363525390625;766.403259277344;895.448144600228;1024.48950195313;1121.54840493488;1222.59609271234;1335.65466308594;130.086227416992;171.076736450195;300.119146193819;413.203184159374;514.252258300781;496.242401123047	17	0.5274493	0.265625	None	Unknown		74.96165;13.80897;11.5326
wk5_s_trap_2	5823	1664	AGELTPEEEAQYKK	14	1	Acetyl (Protein N-term)	_(ac)AGELTPEEEAQYKK_			1	0	sp|Q9NZT1|CALL5_HUMAN	2	HCD	FTMS	MULTI-MSMS	2	0	817.89904	1633.7835	0.36442	-0.90855451	24.593	0.036084	51.927	37.769	NaN	NaN	1	0	0	0	-1	0	0	0	0	y3;y9;y10;y11;b2;b3;b4;b5	13254;95654.6;27116.1;9001.2;8231.6;71938.2;22998.5;21877.1	0.000160668;0.001137439;0.009322749;-0.02051234;2.648675E-06;-0.0007783411;0.001934384;0.001791813	0.3665951;1.01417;7.625436;-15.357;0.01548241;-2.593435;4.681458;3.484329	438.270935058594;1121.54619272769;1222.58568589232;1335.69958496094;171.076416015625;300.119790101653;413.201141357422;514.248962402344	8	0.3856343	0.2162162	None	Unknown		51.92667;14.15787;6.383536
wk5_s_trap_2	5902	1684	AGELTPEEEAQYKK	14	1	Acetyl (Protein N-term)	_(ac)AGELTPEEEAQYKK_			1	0	sp|Q9NZT1|CALL5_HUMAN	2	HCD	FTMS	MULTI-MSMS	1	0	817.89904	1633.7835	0.36442	-0.051647846	24.933	1.6329E-08	108.9	83.466	NaN	NaN	1	0	0	0	-1	0	0	0	0	y1;y2;y3;y4;y5;y6;y7;y8;y9;y10;y11;y13;y1-NH3;y8-H2O;y9-H2O;y9-NH3;b2;b3;b4;b4-H2O;b5;b5-H2O	46045.2;36765.7;39638.2;26250.1;78164.5;39962.8;62883;57373.3;1498530;444332.3;103228;21944.5;29469.6;11121.2;32915.9;21166.5;78862.8;755263.4;320894.4;12470.5;229253.9;40818.1	0.0001943073;0.0002171395;0.0009846427;0.001670308;-0.000909244;-0.003888921;-0.00556139;0.002356427;-0.0005351168;-0.0008333041;-0.0001529106;0.01627505;-0.0003080413;0.01097917;-0.0060812;-0.002412295;4.842504E-05;-0.0002253453;-0.0005266938;0.0008911816;-0.0001916675;-0.000136399	1.320807;0.7890026;2.246657;2.949366;-1.426561;-5.074183;-6.210669;2.300093;-0.4771234;-0.6815859;-0.1144816;10.69512;-2.367971;10.90856;-5.510615;-2.184014;0.283061;-0.7508526;-1.274659;2.255062;-0.372712;-0.2748649	147.112609863281;275.207550048828;438.270111083984;566.328002929688;637.367696269817;766.413269042969;895.457534608135;1024.49220988689;1121.54786528316;1222.59584194462;1335.67922553154;1521.7268543918;130.086563110352;1006.47302246094;1103.54284667969;1104.52319335938;171.076370239258;300.119237105806;413.203602434702;395.191619873047;514.250945882498;496.240325927734	22	0.6215452	0.2340426	None	Unknown		108.9032;25.43678;18.26775
wk5_s_trap_2	5986	1713	AGELTPEEEAQYKK	14	1	Acetyl (Protein N-term)	_(ac)AGELTPEEEAQYKK_			1	0	sp|Q9NZT1|CALL5_HUMAN	2	HCD	FTMS	MULTI-MSMS	1	1	817.89904	1633.7835	0.36442	0.92767406	25.27	0.00033982	83.081	69.419	NaN	NaN	1	0	0	0	-1	0	0	0	0	y1;y2;y3;y4;y5;y6;y7;y8;y9;y10;y11;b2;b3;b4;b5;b5-H2O	15855.7;22670.5;15548.3;12782.4;18651.8;20520;28061;21673.8;546638.5;100882.3;19618.9;27194.3;291717.1;111954;96322.5;13995.1	-4.056939E-06;-0.0003321769;9.963285E-05;0.00240273;0.001491616;0.004839106;0.006794025;0.005416709;-0.0005750977;-0.0008423944;0.02050328;-0.0008213259;1.238729E-05;-0.0005762853;-0.0005535442;-0.0003805397	-0.02757706;-1.207003;0.2273316;4.242653;2.340284;6.314037;7.587316;5.287229;-0.5127714;-0.6890212;15.35069;-4.800907;0.04127461;-1.394676;-1.076408;-0.7668451	147.112808227539;275.208099365234;438.27099609375;566.327270507813;637.365295410156;766.404541015625;895.445179192882;1024.48914960606;1121.54790526408;1222.59585103491;1335.65856933594;171.077239990234;300.118999373206;413.203652026214;514.251307759209;496.240570068359	16	0.5413554	0.2539683	None	Unknown		83.08141;13.66269;8.729305
wk7_s_trap_2	5606	1238	AGELTPEEEAQYKK	14	1	Acetyl (Protein N-term)	_(ac)AGELTPEEEAQYKK_			1	0	sp|Q9NZT1|CALL5_HUMAN	2	HCD	FTMS	MULTI-MSMS	1	0	817.89904	1633.7835	0.51569	-0.29647832	24.992	0.007722	42.001	33.047	NaN	NaN	1	0	0	0	-1	0	0	0	0	y9;y10;y11;b2;b3;b4;b5	136950;17345.8;11245.9;10113.2;88002.3;39348.3;21248.8	9.48781E-05;0.01505259;0.02599645;-0.0001804568;0.0001457937;0.0004695397;0.002341129	0.08459572;12.31215;19.46347;-1.05483;0.4857865;1.136343;4.552526	1121.5472352883;1222.57995605469;1335.65307617188;171.076599121094;300.118865966797;413.202606201172;514.248413085938	7	0.5286606	0.2592593	None	Unknown		42.00087;8.954272;6.383536
wk1_s_trap_1	11863	5198	AITGFDDPFSGK	12	0	Unmodified	_AITGFDDPFSGK_			0	0	sp|P15924|DESP_HUMAN;sp|P15924-3|DESP_HUMAN;sp|P15924-2|DESP_HUMAN;sp|F1LMV6|DESP_RAT	2	HCD	FTMS	MULTI-SECPEP	2	0	627.80369	1253.5928	1.1487	304.10952	42.507	0.027143	51.092	28.944	NaN	NaN	1	0	0	0	-1	0	0	0	0	y3;y5;y6;y7;y8;y9;y10;a2;b2;b3	7880;60364.3;11109;15680;9578.9;25956.1;37582.2;82725.2;33990.8;6572.6	-0.0002991549;0.0006934378;0.002710561;0.00877957;0.005599248;0.0012451;-0.0105857;9.949614E-06;-4.00279E-05;-0.002395123	-1.027436;1.295451;4.168096;11.47157;6.136806;1.284363;-9.888657;0.06331948;-0.2162168;-8.369332	291.166595458984;535.28678063454;650.311706542969;765.332580566406;912.404174804688;969.429992675781;1070.48950195313;157.133529663086;185.128494262695;286.178527832031	10	0.1310697	0.2083333	None	Unknown		51.09188;22.14788;21.50661
wk1_s_trap_2	11930	5297	AITGFDDPFSGK	12	0	Unmodified	_AITGFDDPFSGK_			0	0	sp|P15924|DESP_HUMAN;sp|P15924-3|DESP_HUMAN;sp|P15924-2|DESP_HUMAN;sp|F1LMV6|DESP_RAT	2	HCD	FTMS	MULTI-SECPEP	2	0	627.80369	1253.5928	1.1205	304.26907	42.3	0.012306	61.353	39.205	NaN	NaN	1	0	0	0	-1	0	0	0	0	y2;y3;y5;y6;y7;y8;y9;y10;a2;b2;b3	8832.7;16569.3;74938.8;8654.9;23497.9;18414.5;37098.8;59876.1;73518.6;40336.3;12054.2	0.0002194323;0.0004943021;-0.0001372773;0.003198843;0.00977281;0.006148564;-5.938727E-05;0.001729246;-5.108554E-05;0.0002498891;-1.475204E-05	1.074942;1.697665;-0.2564552;4.918941;12.76938;6.738864;-0.0612599;1.615398;-0.325109;1.349816;-0.0515488	204.134048461914;291.165802001953;535.287611349608;650.311218261719;765.331587326149;912.403625488281;969.431297163367;1070.47718700386;157.133590698242;185.128204345703;286.176147460938	11	0.1917931	0.255814	None	Unknown		61.35333;22.14788;21.50661
wk5_s_trap_2	5189	1446	ALAAAGYDVEK	11	0	Unmodified	_ALAAAGYDVEK_			0	0	tr|A0A0G2K654|A0A0G2K654_RAT;sp|P15864|H12_MOUSE;sp|P16403|H12_HUMAN;sp|P15865|H14_RAT;sp|P10412|H14_HUMAN;tr|M0R7B4|M0R7B4_RAT;sp|P43277|H13_MOUSE;sp|P16402|H13_HUMAN;sp|P43274|H14_MOUSE;sp|P22492|H1T_HUMAN;sp|Q07133|H1T_MOUSE;sp|P06349|H1T_RAT;tr|I7HFT9|I7HFT9_MOUSE;sp|Q02539|H11_HUMAN	2	HCD	FTMS	MULTI-MSMS	1	0	554.28767	1106.5608	0.62726	3.6671505	22.059	0.012724	81.338	55.764	NaN	NaN	1	0	0	0	-1	0	0	0	0	y1;y2;y3;y4;y5;y6;y7;y8;y9;y1-NH3;y2-H2O;a2;b2;b3;b4;b5	25311.6;50634.5;68994;60667.3;37289.9;202215.7;271864.9;197149.4;301368.9;11754.4;31952.3;500562.6;355982.8;203226.5;51986.8;7434.5	0.0003163776;0.0003374523;0.0002498258;0.0003397651;-0.001163829;0.0005371103;0.0007756657;-0.0001070152;0.001842183;-0.000109677;0.0006065063;-2.056796E-05;-5.528668E-05;0.00030657;0.0004418202;0.0002631275	2.150583;1.221967;0.6658051;0.693044;-1.78142;0.7561365;0.9926972;-0.1255443;1.994903;-0.8431091;2.349486;-0.1308948;-0.2986395;1.196766;1.350297;0.6607267	147.112487792969;276.155059814453;375.223561357239;490.250414449907;653.315246582031;710.335009366616;781.371884598995;852.409881067715;923.445045657055;130.086364746094;258.144226074219;157.133560180664;185.128509521484;256.165261452642;327.202239990234;398.239532470703	16	0.362152	0.2162162	None	Unknown		81.33762;25.57405;19.51436
wk1_s_trap_1	7919	3119	ALDPEISSGEGLRYQK	16	0	Unmodified	_ALDPEISSGEGLRYQK_			0	0	sp|Q08554-2|DSC1_HUMAN;sp|Q08554|DSC1_HUMAN	3	HCD	FTMS	MULTI-MSMS	2	1	588.30385	1761.8897	0.0106	571.51292	29.859	0.0294	34.612	22.694	NaN	NaN	1	0	0	0	-1	0	0	0	0	y1;y10;y11;y13;y14;y10(2+);y11(2+);y12(2+);a2;b2;b3	7339.4;16932.4;16280.4;49134.9;17342.9;7841.2;12332.5;5897.8;39607.4;21104.7;7878	0.0002553425;0.01329833;0.01478608;-0.001500051;0.008918425;-0.0002046895;0.001666168;-0.005357597;-0.0001884146;-0.0004214976;-0.0004254871	1.735695;11.8254;11.94701;-1.0248;5.648982;-0.3637058;2.69028;-7.834381;-1.199072;-2.276779;-1.417554	147.112548828125;1124.5561642637;1237.63874049337;1463.75038357179;1578.76690812791;562.78857421875;619.328735351563;683.857055664063;157.133728027344;185.128875732422;300.155822753906	11	0.4487191	0.2820513	None	Unknown		34.61232;11.91799;10.05722
wk1_s_trap_1	7966	3140	ALDPEISSGEGLRYQK	16	0	Unmodified	_ALDPEISSGEGLRYQK_			0	0	sp|Q08554-2|DSC1_HUMAN;sp|Q08554|DSC1_HUMAN	3	HCD	FTMS	MULTI-MSMS	2	2	588.30385	1761.8897	0.0106	1138.3475	30.026	0.0081925	54.598	37.932	NaN	NaN	1	0	0	0	-1	0	0	0	0	y1;y6;y8;y10;y12;y13;y1-NH3;y9(2+);y11(2+);y14(2+);a2;b2;b3	5403.6;11325.9;8571.3;48616.6;20876.1;112077.2;5785.6;6796.7;9180.2;7285.1;60347.3;27932;9091.9	-3.457452E-05;0.004520339;0.001560557;0.005341712;0.003995515;0.003373377;-0.0002317473;0.001908547;0.001910309;0.006297603;-0.0001578971;9.730121E-05;0.0003984875	-0.2350204;5.913293;1.641821;4.750029;2.923493;2.30462;-1.781486;3.675439;3.084484;7.972808;-1.004858;0.5255878;1.327606	147.112838745117;764.436828613281;950.503845214844;1124.56412088004;1366.69212415313;1463.74551014383;130.086486816406;519.270446777344;619.328491210938;789.88525390625;157.133697509766;185.128356933594;300.154998779297	13	0.5676599	0.3170732	None	Unknown		54.59793;16.66575;6.416632
wk1_s_trap_2	7966	3201	ALDPEISSGEGLRYQK	16	0	Unmodified	_ALDPEISSGEGLRYQK_			0	0	sp|Q08554-2|DSC1_HUMAN;sp|Q08554|DSC1_HUMAN	3	HCD	FTMS	MULTI-MSMS	3	1	588.30385	1761.8897	-0.099445	568.44803	29.698	0.041451	30.543	17.03	NaN	NaN	1	0	0	0	-1	0	0	0	0	y1;y10;y13;y1-NH3;y10(2+);y11(2+);y12(2+);y14(2+);a2;b2;b3	9426.2;10229.4;53420.9;6763.1;6711.5;10107.4;8160.9;7302.1;29984.3;10319.7;6818.9	-1.931573E-05;0.01074677;0.008604025;0.0004548982;-0.003927834;0.001666168;0.004346993;0.001903072;-0.0001731559;3.626605E-05;0.003541798	-0.1312987;9.556435;5.878109;3.496909;-6.979189;2.69028;6.356672;2.409289;-1.101965;0.1958967;11.80002	147.112823486328;1124.55871582031;1463.74027949557;130.085800170898;562.792297363281;619.328735351563;683.847351074219;789.8896484375;157.133712768555;185.12841796875;300.15185546875	11	0.4915392	0.34375	None	Unknown		30.54287;13.51293;5.780201
wk1_s_trap_1	9487	3916	ALNEINQFYQK	11	0	Unmodified	_ALNEINQFYQK_			0	0	CON__P02663	2	HCD	FTMS	MULTI-MSMS	1	0	684.35133	1366.6881	0.29584	0.38936923	35.003	1.0781E-66	199.29	162.89	NaN	NaN	1	0	0	0	-1	0	0	0	0	y1;y2;y3;y4;y5;y6;y7;y8;y9;y1-NH3;y2-NH3;y4-NH3;y5-NH3;y6-NH3;y7-NH3;y8-H2O;y8-NH3;y9-NH3;a2;b2;b3;b4;b4-NH3	103029.5;82979;134863;133163.9;53758.7;295184.6;207713.7;105219.4;158592.9;53183.1;73913.3;9018.4;31156.8;38649.2;16769.2;10171.9;17987.9;27106.7;347721.5;142421.6;102988.1;97594.4;21455.4	2.646064E-05;0.0002641121;-0.0005179964;0.0007054069;0.003365205;0.0009239435;0.0001425435;0.002505673;0.0001648573;-0.0001859709;0.0006675415;0.009241051;-0.004813274;0.00564347;0.01500042;0.005584767;0.006201914;-0.005680209;-5.108554E-05;-2.476911E-05;6.245638E-05;0.0001046741;-0.000165876	0.1798664;0.9598102;-1.182006;1.205201;4.717412;1.116678;0.1515633;2.342782;0.1392877;-1.429595;2.585925;16.2618;-6.912247;6.964045;16.24394;5.311162;5.892563;-4.869224;-0.325109;-0.1337941;0.2087646;0.2444435;-0.4034072	147.112777709961;275.171117569953;438.235228216734;585.302418729639;713.358336442503;827.403705151635;940.488550531983;1069.52878049918;1183.57404876156;130.086441040039;258.144165039063;568.267333984375;696.339965820313;810.372436523438;923.447143554688;1051.51513671875;1052.49853515625;1166.55334472656;157.133590698242;185.128479003906;299.171319225615;428.213870104101;411.187591552734	23	0.5657626	0.2169811	None	Unknown		199.2876;36.39517;34.25274
wk1_s_trap_1	9587	3965	ALNEINQFYQK	11	0	Unmodified	_ALNEINQFYQK_			0	0	CON__P02663	2	HCD	FTMS	MULTI-MSMS	1	0	684.35133	1366.6881	0.29584	0.38936923	35.339	1.229E-14	149.65	113.26	NaN	NaN	1	0	0	0	-1	0	0	0	0	y1;y2;y3;y4;y5;y6;y8;y9;y1-NH3;y2-NH3;y5-NH3;y6-NH3;y9-NH3;a2;b2;b3;b4;b4-NH3	45808.3;41367.3;45371.2;54835.1;20284;134466.1;35547;43985.4;25482.1;29954.6;10996.5;17727.6;18000.5;161241.6;67285.4;48493.2;35164.9;10041.3	-0.000141386;-0.0003407301;0.001006607;0.0004087038;0.003425281;0.00342939;-0.0005741799;-0.001103764;-0.0005521819;-0.0009804078;-0.00145634;0.006436927;0.01458346;-0.0001273795;-9.510317E-06;0.0005442796;0.001786057;-0.000532087	-0.9610714;-1.238245;2.296964;0.6982777;4.801628;4.144772;-0.5368516;-0.9325675;-4.244718;-3.797884;-2.091431;7.943179;12.50154;-0.8106441;-0.05137145;1.819294;4.170964;-1.294024	147.112945556641;275.171722412109;438.233703613281;585.302715432668;713.358276367188;827.401199705517;1069.53186035156;1183.57531738281;130.086807250977;258.145812988281;696.336608886719;810.371643066406;1166.53308105469;157.133666992188;185.128463745117;299.170837402344;428.212188720703;411.187957763672	18	0.4611621	0.2432432	None	Unknown		149.6532;36.39517;34.25274
wk1_s_trap_1	9686	4014	ALNEINQFYQK	11	0	Unmodified	_ALNEINQFYQK_			0	0	CON__P02663	2	HCD	FTMS	MULTI-MSMS	1	0	684.35133	1366.6881	0.29584	-3.1227708	35.676	0.013595	82.426	58.997	NaN	NaN	1	0	0	0	-1	0	0	0	0	y1;y2;y3;y4;y6;y7;y9;y1-NH3;y2-NH3;y6-NH3;a2;b2;b3;b4	16531.9;9191.1;13931.5;17711.1;56297.8;34080.5;22072.7;12011.4;15190.6;14279.1;57282.2;25718;13930.1;12281.6	-9.560967E-05;-0.001622468;-0.000366684;0.00191564;0.0002302103;0.01072749;0.01023948;-0.000399594;-3.436286E-05;0.01156388;0.0002846078;0.0001888539;0.0003611742;0.001663987	-0.6499068;-5.896175;-0.836729;3.272914;0.2782319;11.40642;8.651398;-3.071752;-0.1331146;14.26994;1.811251;1.020125;1.20725;3.885893	147.112899780273;275.173004150391;438.235076904297;585.301208496094;827.40439888479;940.477965589083;1183.56397413634;130.086654663086;258.144866943359;810.366516113281;157.133255004883;185.128265380859;299.171020507813;428.212310791016	14	0.35665	0.28	None	Unknown		82.42579;23.42853;22.08604
wk1_s_trap_2	9576	4029	ALNEINQFYQK	11	0	Unmodified	_ALNEINQFYQK_			0	0	CON__P02663	2	HCD	FTMS	MULTI-MSMS	1	0	684.35133	1366.6881	0.15939	-0.63500494	34.924	1.8609E-41	183.65	147.25	NaN	NaN	1	0	0	0	-1	0	0	0	0	y1;y2;y3;y4;y5;y6;y7;y8;y9;y1-NH3;y2-NH3;y5-NH3;y6-NH3;y7-NH3;y8-H2O;y8-NH3;y9-NH3;a2;b2;b3;b3-NH3;b4;b4-NH3;b5	91625.3;54856.6;131322.3;120730.3;38716.6;300232.9;200167.2;100107.6;149246.8;46655.3;67692.8;41918.1;37910.3;11825;9418.4;9597.4;43660.2;347661.8;145666.4;95003.4;14180.8;102673.1;26001.5;6471.2	-0.0001566448;0.0001475511;-0.0008519382;-4.853231E-05;0.00128905;0.0003714091;0.0005426139;-0.001656813;-0.000498126;-9.44182E-05;-0.000138994;-0.003973002;-0.00170857;0.01249798;0.003997853;0.0008308202;0.01028253;-6.634433E-05;-2.476911E-05;-6.607191E-05;0.001467776;0.0005860011;0.00126845;-0.002071105	-1.064793;0.5362157;-1.944019;-0.08291825;1.807011;0.4488847;0.5769492;-1.5491;-0.4208657;-0.7258118;-0.5384337;-5.705556;-2.108357;13.53401;3.801987;0.7893749;8.814575;-0.422216;-0.1337941;-0.2208496;5.202236;1.368479;3.084856;-3.826167	147.11296081543;275.171234130859;438.235562158473;585.303172668816;713.360412597656;827.404257686013;940.488150461561;1069.53294298488;1183.57471174491;130.086349487305;258.144971574464;696.339125548298;810.379788563559;923.449645996094;1051.51672363281;1052.50390625;1166.53738198603;157.133605957031;185.128479003906;299.171447753906;282.14336480403;428.21338877713;411.186157226563;541.3001098632…	24	0.5772319	0.2424242	None	Unknown		183.6471;36.39517;34.25274
wk1_s_trap_2	9677	4079	ALNEINQFYQK	11	0	Unmodified	_ALNEINQFYQK_			0	0	CON__P02663	2	HCD	FTMS	MULTI-MSMS	1	0	684.35133	1366.6881	0.15939	-0.48866577	35.262	6.1191E-09	133.23	96.839	NaN	NaN	1	0	0	0	-1	0	0	0	0	y1;y2;y3;y4;y5;y6;y7;y8;y9;y1-NH3;y2-NH3;y5-NH3;y6-NH3;y8-NH3;y9-NH3;a2;b2;b3;b4;b4-NH3	56110.2;23087.1;65828.9;61475;13060.3;135864.8;94599.4;42448;72505.4;29887.2;30166.3;10007.6;18879.3;8724.9;9817.4;143623.3;63333.9;34124.3;27091.8;13212.2	-6.509209E-05;0.0004832445;-0.0004257021;-0.003067496;-0.002250989;0.002408041;0.00122591;-0.003866765;0.0009155945;-0.0005216643;8.770746E-05;0.01300899;0.006192787;0.0136482;0.001521939;-3.582675E-05;0.0002193715;0.001063079;-0.002181228;0.002550188	-0.4424636;1.756161;-0.9714012;-5.240839;-3.155456;2.910364;1.303483;-3.61537;0.773585;-4.010125;0.3397608;18.68243;7.641907;12.96752;1.304654;-0.2280019;1.184971;3.553422;-5.093753;6.202048	147.112869262695;275.1708984375;438.235135922406;585.306191632216;713.363952636719;827.402221053675;940.487467165831;1069.53515293655;1183.5732980244;130.086776733398;258.144744873047;696.322143554688;810.371887207031;1052.49108886719;1166.54614257813;157.133575439453;185.128234863281;299.170318603516;428.216156005859;411.184875488281	20	0.5170459	0.2631579	None	Unknown		133.2346;36.39517;34.25274
wk1_s_trap_2	9771	4120	ALNEINQFYQK	11	0	Unmodified	_ALNEINQFYQK_			0	0	CON__P02663	2	HCD	FTMS	MULTI-MSMS	1	0	684.35133	1366.6881	0.15939	-0.7813441	35.597	0.032006	68.016	44.588	NaN	NaN	1	0	0	0	-1	0	0	0	0	y1;y2;y3;y4;y6;y7;y8;y9;y1-NH3;y2-NH3;y3-NH3;a2;b2;b4	17516.3;5928.9;20774.2;24340.9;44623.6;18189.4;10665.7;26248.3;11909.1;7528.2;5485;60825.5;21227.9;17269.4	0.0003163776;-0.0003102125;0.001525406;0.002485469;-0.0007865292;0.01353438;-0.001672813;0.01812682;-6.390062E-05;0.00118634;-0.004485365;-0.0001121207;2.100726E-05;0.001328294	2.150583;-1.127342;3.480808;4.246482;-0.9505971;14.39101;-1.564059;15.31556;-0.4912171;4.595659;-10.6487;-0.7135372;0.113474;3.101949	147.112487792969;275.171691894531;438.233184814453;585.300638667849;827.405415624342;940.475158691406;1069.53295898438;1183.5560868005;130.086318969727;258.143646240234;421.212646484375;157.133651733398;185.128433227539;428.212646484375	14	0.360504	0.2745098	None	Unknown		68.01611;23.42853;22.08604
wk3_s_trap_1	8716	2904	ALNEINQFYQK	11	0	Unmodified	_ALNEINQFYQK_			0	0	CON__P02663	2	HCD	FTMS	MULTI-MSMS	1	1	684.35133	1366.6881	0.35938	-0.7813441	35.209	0.040504	69.812	42.558	NaN	NaN	1	0	0	0	-1	0	0	0	0	y1;y2;y3;y4;y6;y7;y9;y1-NH3;y2-NH3;a2;b2;b3;b4	17525.7;7973.8;18506.1;18164.4;70975;26544.2;19575.8;14937.3;11154.7;68530.6;27702;19589.2;15769.7	-6.509209E-05;5.599841E-05;0.001769546;0.0008170076;0.004810594;-0.003982706;0.01725767;-0.0001554534;0.0007896118;2.52084E-05;0.0001583364;0.0004222094;0.001114671	-0.4424636;0.2035038;4.037913;1.395873;5.814111;-4.234701;14.58119;-1.195001;3.058803;0.1604266;0.8552791;1.411265;2.603076	147.112869262695;275.171325683594;438.232940673828;585.302307128906;827.399818501121;940.49267578125;1183.55695595234;130.086410522461;258.14404296875;157.133514404297;185.128295898438;299.170959472656;428.212860107422	13	0.3744761	0.2363636	None	Unknown		69.81167;27.25406;25.55905
wk3_s_trap_2	8735	3004	ALNEINQFYQK	11	0	Unmodified	_ALNEINQFYQK_			0	0	CON__P02663	2	HCD	FTMS	MULTI-MSMS	1	0	684.35133	1366.6881	0.038768	-0.63500494	34.81	0.0029952	95.502	72.073	NaN	NaN	1	0	0	0	-1	0	0	0	0	y1;y2;y3;y4;y5;y6;y7;y8;y9;y1-NH3;y2-NH3;y5-NH3;a2;b2;b3;b4	19489.6;9396.8;17180.6;24638.8;8385.6;33114.3;25384.4;22153.8;15832.5;5746.1;8129;6703;48846.2;24393.8;9407.7;14563.5	-0.0003397503;0.0008494554;-0.0008244477;-0.001023442;0.005378406;-0.005832331;0.008487169;0.0004919675;0.01037085;-0.0007810637;-0.001987488;-0.006095012;-0.0002036734;-0.0002536509;-0.001714021;7.707312E-05	-2.309449;3.087014;-1.881289;-1.748564;7.539578;-7.048897;9.024293;0.4599844;8.762388;-6.004162;-7.699059;-8.75291;-1.296179;-1.370133;-5.729195;0.1799874	147.113143920898;275.170532226563;438.235534667969;585.304147577995;713.356323242188;827.410461425781;940.480205906831;1069.53079420423;1183.56384277344;130.087036132813;258.146820068359;696.341247558594;157.133743286133;185.128707885742;299.173095703125;428.213897705078	16	0.3440396	0.3018868	None	Unknown		95.50165;23.42853;22.71306
wk3_s_trap_2	8825	3042	ALNEINQFYQK	11	0	Unmodified	_ALNEINQFYQK_			0	0	CON__P02663	2	HCD	FTMS	MULTI-MSMS	1	0	684.35133	1366.6881	0.038768	0.82838673	35.147	0.0079363	87.308	63.879	NaN	NaN	1	0	0	0	-1	0	0	0	0	y1;y2;y3;y4;y6;y7;y8;y9;y1-NH3;y2-NH3;a2;b2;b3;b4	17075.4;9729.7;19131.1;17850.8;46407.6;29304.2;9455.5;15875;9683.5;8954.2;53380.6;20173.7;14675.2;12886.9	-0.0003855267;-0.001439363;-0.0003056488;0.003502554;0.008332355;0.009402801;0.01639359;0.02074682;0.0001039461;-0.001194031;-5.309175E-06;2.100726E-05;-0.0004017653;0.001358811	-2.620612;-5.23076;-0.6974542;5.984208;10.07057;9.997882;15.32807;17.52926;0.7990555;-4.625409;-0.03378766;0.113474;-1.342925;3.173217	147.113189697266;275.172821044922;438.235015869141;585.299621582031;827.396296740504;940.479290273773;1069.51489257813;1183.55346679688;130.086151123047;258.146026611328;157.133544921875;185.128433227539;299.171783447266;428.212615966797	14	0.3177291	0.245614	None	Unknown		87.30756;23.42853;18.22485
wk5_s_trap_1	8640	2913	ALNEINQFYQK	11	0	Unmodified	_ALNEINQFYQK_			0	0	CON__P02663	2	HCD	FTMS	MULTI-MSMS	1	0	684.35133	1366.6881	0.54766	2.1454392	34.683	0.032613	74.301	54.514	NaN	NaN	1	0	0	0	-1	0	0	0	0	y1;y2;y3;y4;y6;y7;y9;y1-NH3;y2-NH3;y6-NH3;a2;b2;b4	17734.2;7576.7;12620.6;11017.8;31663.3;25358.8;7622.5;11135.8;8539.2;7432.4;32275.7;12985.3;8176.9	-1.931573E-05;-0.0009815992;0.0003962555;0.002648062;0.00293689;0.008090213;0.01085913;-0.0002775237;0.000698059;0.00539933;-0.0004478141;-0.0002994273;0.000229661	-0.1312987;-3.567216;0.9042091;4.524279;3.549533;8.602211;9.174944;-2.133378;2.704144;6.662774;-2.849887;-1.6174;0.5363233	147.112823486328;275.17236328125;438.234313964844;585.300476074219;827.401692205426;940.48060286214;1183.56335449219;130.086532592773;258.144134521484;810.372680664063;157.133987426758;185.128753662109;428.213745117188	13	0.2774688	0.2653061	None	Unknown		74.30093;19.78666;18.77999
wk5_s_trap_1	8733	2953	ALNEINQFYQK	11	0	Unmodified	_ALNEINQFYQK_			0	0	CON__P02663	2	HCD	FTMS	MULTI-MSMS	1	0	684.35133	1366.6881	0.54766	-0.3423266	35.019	1.2736E-56	186.3	144.87	NaN	NaN	1	0	0	0	-1	0	0	0	0	y1;y2;y3;y4;y5;y6;y7;y8;y9;y1-NH3;y2-NH3;y5-NH3;y6-NH3;y7-NH3;y8-H2O;y9-NH3;a2;b2;b3;b4;b4-H2O;b4-NH3	92029.9;65555.2;145656;140643.5;56084.7;348913.8;218391.3;106442.4;164285.8;44148.3;70247.9;40637.4;36609.3;22497;32234.3;36497.1;414678.6;157268.5;85318.6;119199.5;8363.6;30643.5	7.223701E-05;0.0006358324;-7.436737E-05;-0.0008727254;0.0001976824;0.001089014;-0.0002934549;-0.001370322;0.001850082;-0.0002164885;0.0004539184;-0.006151113;-0.001985924;0.01237591;0.01826528;-0.006900912;-5.108554E-05;-7.054547E-05;-3.555433E-05;0.0005945831;0.00144476;-0.0003489815	0.4910317;2.310683;-0.1696976;-1.491063;0.277114;1.316182;-0.3120237;-1.281234;1.563134;-1.664189;1.75839;-8.833474;-2.450608;13.40182;17.37065;-5.915636;-0.325109;-0.3810622;-0.1188427;1.388521;3.52207;-0.8487157	147.112731933594;275.170745849609;438.234784587673;585.303996861883;713.361503965456;827.403540081138;940.488986530364;1069.53265649347;1183.57236353645;130.086471557617;258.144378662109;696.341303659595;810.380065917969;923.449768066406;1051.50245620552;1166.55456542969;157.133590698242;185.128524780273;299.171417236328;428.213380195084;410.201965332031;411.187774658203	22	0.5591741	0.2018349	None	Unknown		186.3001;41.42933;31.22911
wk5_s_trap_1	8824	2989	ALNEINQFYQK	11	0	Unmodified	_ALNEINQFYQK_			0	0	CON__P02663	2	HCD	FTMS	MULTI-MSMS	1	0	684.35133	1366.6881	0.54766	-0.04964827	35.36	2.4341E-05	118.26	85.423	NaN	NaN	1	0	0	0	-1	0	0	0	0	y1;y2;y3;y4;y5;y6;y7;y8;y9;y1-NH3;y2-NH3;y5-NH3;y6-NH3;y9-NH3;a2;b2;b3;b4;b4-NH3	36417.5;23995.4;42838;58046.3;12656.3;119843;81976.6;24545.8;42727.7;17619.1;29019.2;12025.6;22073.1;18072.7;131055;56052;32165.1;39886.9;16078.9	-9.560967E-05;0.0001170336;0.00109816;0.0008348525;0.002937;0.00153319;0.002490049;0.0209102;-0.00745142;5.816969E-05;2.66723E-05;-0.004691204;0.005893752;0.006188712;9.949614E-06;-7.054547E-05;-0.0006153883;0.00163347;0.001573626	-0.6499068;0.4253117;2.505877;1.426361;4.117142;1.853014;2.647618;19.55119;-6.295654;0.4471627;0.103323;-6.736946;7.272894;5.305179;0.06331948;-0.3810622;-2.056972;3.814625;3.827043	147.112899780273;275.171264648438;438.233612060547;585.302289284036;713.358764648438;827.403095905159;940.486203026948;1069.51037597656;1183.58166503906;130.086196899414;258.144805908203;696.33984375;810.37218624216;1166.5414758059;157.133529663086;185.128524780273;299.171997070313;428.212341308594;411.185852050781	19	0.4399393	0.2345679	None	Unknown		118.264;32.84056;31.07364
wk5_s_trap_2	8524	2873	ALNEINQFYQK	11	0	Unmodified	_ALNEINQFYQK_			0	0	CON__P02663	2	HCD	FTMS	MULTI-MSMS	1	1	684.35133	1366.6881	0.47839	735.01199	34.233	0.0068559	84.615	58.51	NaN	NaN	1	0	0	0	-1	0	0	0	0	y1;y2;y3;y4;y5;y6;y7;y8;y9;y1-NH3;y2-NH3;a2;b2;b3;b4	27137.8;9731.8;10652.7;10784.6;7125.3;40719.2;10943.1;7540.7;17737.8;12089.3;8305.5;45800.7;18583;8991.2;15201.9	-1.931573E-05;0.0003611742;-0.0006718598;0.002159781;-0.001762708;8.067697E-05;0.001937704;0.01065629;0.01219433;-1.812426E-05;5.718987E-05;-0.0002952262;-0.0002078746;-0.001073152;0.001816575	-0.1312987;1.312544;-1.533103;3.690035;-2.470981;0.09750607;2.060321;9.963613;10.30308;-0.1393249;0.2215419;-1.87882;-1.122865;-3.587068;4.242231	147.112823486328;275.171020507813;438.235382080078;585.300964355469;713.363464355469;827.404548418132;940.486755371094;1069.52062988281;1183.56201928829;130.086273193359;258.144775390625;157.133834838867;185.128662109375;299.172454833984;428.212158203125	15	0.3960872	0.2830189	None	Unknown		84.61463;26.10509;21.8503
wk5_s_trap_2	8616	2913	ALNEINQFYQK	11	0	Unmodified	_ALNEINQFYQK_			0	0	CON__P02663	2	HCD	FTMS	MULTI-MSMS	1	0	684.35133	1366.6881	0.47839	-0.7813441	34.565	7.2189E-34	170.3	133.9	NaN	NaN	1	0	0	0	-1	0	0	0	0	y1;y2;y3;y4;y5;y6;y7;y8;y9;y1-NH3;y2-NH3;y5-NH3;y6-NH3;y7-NH3;y8-H2O;y8-NH3;y9-NH3;a2;b2;b3;b4;b4-NH3	78229.7;52824.6;127744.6;108193.7;33852.7;287107.3;184915.4;49399.2;142307.9;37443.5;49393.4;22132.3;31874.1;8584.3;14679.8;16694.1;34166.2;324017.5;127496.6;82357.9;85611.1;21705.7	-9.560967E-05;-0.0003102125;-0.0006166877;0.0009053194;-0.004875501;0.0009976615;-0.0001528345;-0.002527305;0.003344438;-9.44182E-05;0.0004234008;0.002816121;0.007900635;0.01133831;0.005828907;-0.002098867;0.01962203;-0.0001121207;-0.0001620982;0.0003306566;0.0001075907;0.000993792	-0.6499068;-1.127342;-1.407207;1.546755;-6.834496;1.205774;-0.1625054;-2.362997;2.825719;-0.7258118;1.64017;4.044219;9.749414;12.2782;5.543343;-1.99416;16.82088;-0.7135372;-0.8755978;1.105243;0.2512546;2.416889	147.112899780273;275.171691894531;438.235326907985;585.302218817066;713.366577148438;827.40363143363;940.488845909985;1069.53381347656;1183.57086918072;130.086349487305;258.144409179688;696.332336425781;810.370179359141;923.450805664063;1051.51489257813;1052.5068359375;1166.52804249128;157.133651733398;185.128616333008;299.171051025391;428.2138671875;411.186431884766	22	0.5789027	0.2244898	None	Unknown		170.2968;36.39517;34.25274
wk5_s_trap_2	8702	2944	ALNEINQFYQK	11	0	Unmodified	_ALNEINQFYQK_			0	0	CON__P02663	2	HCD	FTMS	MULTI-MSMS	1	1	684.35133	1366.6881	0.47839	0.096690897	34.904	0.0013043	102.07	76.508	NaN	NaN	1	0	0	0	-1	0	0	0	0	y1;y2;y3;y4;y5;y6;y7;y8;y9;y1-NH3;y2-NH3;y5-NH3;y6-NH3;a2;b2;b3;b4;b4-NH3;b5	41278.9;17802.7;49755.2;43843.7;11056;103750;75850.3;36210;31067.6;17169.7;20132.8;7457.7;29265.8;131292.3;43884.2;32241.7;31612.5;5483.1;6709.9	0.0001637897;0.0009715257;-0.001220049;-0.0006462396;0.002326648;-0.0006951661;0.008486936;0.01393011;0.005610103;-0.0001707122;-3.845281E-06;-0.005545696;0.004283948;-0.0001578971;-0.0001926158;-0.0006153883;0.00276262;-0.005384382;0.00378827	1.113363;3.530633;-2.784;-1.10411;3.261537;-0.840176;9.024045;13.02467;4.73999;-1.312298;-0.01489583;-7.964055;5.286386;-1.004858;-1.040443;-2.056972;6.451536;-13.09454;6.998541	147.112640380859;275.17041015625;438.23593026904;585.303770376068;713.359375;827.40532426116;940.480206139684;1069.51735606169;1183.56860351563;130.08642578125;258.144836425781;696.340698242188;810.373796045397;157.133697509766;185.128646850586;299.171997070313;428.211212158203;411.192810058594;541.294250488281	19	0.5059541	0.260274	None	Unknown		102.0672;25.55905;23.42853
wk7_s_trap_1	8345	2387	ALNEINQFYQK	11	0	Unmodified	_ALNEINQFYQK_			0	0	CON__P02663	2	HCD	FTMS	MULTI-MSMS	3	1	684.35133	1366.6881	-0.17649	1.2674042	34.859	0.024327	53.775	37.572	NaN	NaN	1	0	0	0	-1	0	0	0	0	y1;y2;y3;y4;y6;y7;y2-NH3;a2;b2;b3;b4	13111.2;6034.7;20277.2;6163.3;32900.9;21829.3;7158.8;37635.1;15672.1;7777.9;10042.8	0.0001180134;-0.0001576246;0.0002741851;0.005272574;0.005199301;0.01384598;0.0005149536;-0.000310485;-0.0002078746;-5.03675E-06;-0.0002281027	0.8021972;-0.5728232;0.6256586;9.00836;6.283906;14.72233;1.994828;-1.975927;-1.122865;-0.01683567;-0.5326836	147.112686157227;275.171539306641;438.234436035156;585.2978515625;827.399429794539;940.474847090641;258.144317626953;157.133850097656;185.128662109375;299.17138671875;428.214202880859	11	0.4219574	0.2894737	None	Unknown		53.77478;16.20273;15.1508
wk7_s_trap_2	8246	2305	ALNEINQFYQK	11	0	Unmodified	_ALNEINQFYQK_			0	0	CON__P02663	2	HCD	FTMS	MULTI-MSMS	2	1	684.35133	1366.6881	-0.0065726	734.28029	34.628	0.015327	60.436	38.586	NaN	NaN	1	0	0	0	-1	0	0	0	0	y1;y3;y4;y6;y7;y1-NH3;a2;b2;b3;b4	13392.5;10668.3;11302.1;26244.1;29418.7;8702;29577.8;10752.4;9104;9175.3	8.74958E-05;0.001555923;0.004784293;0.005409785;0.008853926;-0.0005826994;-0.0004325553;0.0008144643;0.0007884203;-0.005141433	0.5947534;3.550447;8.174109;6.538301;9.414265;-4.479311;-2.75278;4.399474;2.635354;-12.00655	147.112716674805;438.233154296875;585.29833984375;827.399219310307;940.479839148841;130.086837768555;157.133972167969;185.127639770508;299.170593261719;428.219116210938	10	0.4217055	0.3030303	None	Unknown		60.43634;21.8503;19.77691
wk7_s_trap_2	8346	2349	ALNEINQFYQK	11	0	Unmodified	_ALNEINQFYQK_			0	0	CON__P02663	2	HCD	FTMS	MULTI-MSMS	2	0	684.35133	1366.6881	-0.0065726	-1.2203616	34.978	0.027219	52.255	36.052	NaN	NaN	1	0	0	0	-1	0	0	0	0	y1;y3;y4;y6;y7;y8;a2;b2;b3;b4	14742.2;15004.8;12350.5;22498.5;16312.2;10131.8;41149.5;17827.7;6900.5;9591.6	8.74958E-05;0.0008235016;0.001244254;0.002956732;0.01074764;0.01321977;0.0001167611;-0.0003452037;0.002222746;0.002823655	0.5947534;1.879137;2.125832;3.573514;11.42785;12.36049;0.7430701;-1.864668;7.429731;6.594072	147.112716674805;438.23388671875;585.301879882813;827.401672363281;940.477945434715;1069.51806640625;157.133422851563;185.128799438477;299.169158935547;428.211151123047	10	0.3599325	0.2777778	None	Unknown		52.255;16.20273;15.615
wk1_s_trap_1	9858	4092	ALNSIIDVYHK	11	0	Unmodified	_ALNSIIDVYHK_			0	0	sp|P05109|S10A8_HUMAN	2	HCD	FTMS	MULTI-MSMS	1	0	636.85097	1271.6874	1.0751	0.20478917	36.282	0.0036395	105.4	79.837	NaN	NaN	1	0	0	0	-1	0	0	0	0	y1;y2;y3;y4;y5;y6;y7;y8;y9;y1-NH3;y6-H2O;y9-NH3;a2;b2;b3;b4;b4-H2O	17115.8;61439.7;37872.3;30062.2;45836;139412.4;40078.2;46792.8;33532.2;12884.1;8967.8;9739.3;130488.9;51721.4;25421.8;24729.9;35811.6	5.697822E-05;-0.0005323997;-0.0004900967;0.0006630773;0.003279391;0.001441398;0.005976073;0.00217751;-0.002564467;-0.0001707122;0.007843684;0.0006715875;2.52084E-05;0.0001430776;-0.0005848708;0.0009869962;0.0001879349	0.3873098;-1.87351;-1.095836;1.213754;4.958804;1.861278;6.73366;2.234424;-2.3558;-1.312298;10.36981;0.6267461;0.1604266;0.7728562;-1.954965;2.555645;0.5104254	147.112747192383;284.172248432673;447.235534667969;546.302795410156;661.327122128156;774.41302410187;887.492553406797;974.528380380528;1088.57604980469;130.08642578125;756.396057128906;1071.54626464844;157.133514404297;185.128311157227;299.171966552734;386.202423095703;368.192657470703	17	0.1694424	0.2698413	None	Unknown		105.3963;25.55905;27.25406
wk5_digest_1	9970	733	ALNSIIDVYHKYSLIK	16	1	Unmodified	_ALNSIIDVYHKYSLIK_			0	0	sp|P05109|S10A8_HUMAN	4	HCD	FTMS	MULTI-MSMS	1	1	470.01874	1876.0458	-1.1323	534.24045	50.525	0.027535	10.165	5.9934	NaN	NaN	1	0	0	0	-1	0	0	0	0	y1;y2;y10;y11;a2;b2;b4;b4-H2O	8206;5502.3;26192.8;12545;20706.8;4741.6;5652.4;5080.5	0.0001485309;0.0007927116;0.002335393;0.01780243;-6.634433E-05;-0.0005283091;-0.0007525057;-0.00252813	1.009641;3.046593;1.845159;12.91196;-0.422216;-2.853735;-1.948466;-6.866272	147.112655639648;260.196075439453;1265.68651405335;1378.7551109976;157.133605957031;185.128982543945;386.204162597656;368.195373535156	8	0.1908728	0.2105263	None	Unknown		10.1647;4.171303;4.101813
wk5_digest_1	10037	738	ALNSIIDVYHKYSLIK	16	1	Unmodified	_ALNSIIDVYHKYSLIK_			0	0	sp|P05109|S10A8_HUMAN	4	HCD	FTMS	MULTI-MSMS	1	1	470.01874	1876.0458	-1.1323	-0.28806977	50.865	6.3016E-10	43.297	32.958	NaN	NaN	1	0	0	0	-1	0	0	0	0	y1;y5;y6;y7;y8;y10;y11;y1-NH3;y7(2+);y9(2+);a2;b2;b4;b4-H2O	22021.4;9015.1;9227.8;13388;18440.9;47852.9;51950;10009.7;10526.6;5746;63346.2;16642.8;6614.9;8715.3	0.0004537067;0.00556154;0.003844871;0.004895405;-0.000305357;0.002305723;-0.0004472743;-0.0003080413;-0.001818117;0.000851206;-9.686191E-05;5.748472E-06;-0.0005999178;0.0007067337	3.084083;8.921722;5.116484;5.509584;-0.2903754;1.821718;-0.3244001;-2.367971;-4.087764;1.478215;-0.6164301;0.03105126;-1.55337;1.91947	147.112350463867;623.370727539063;751.467407226563;888.525268554688;1051.59379785495;1265.68654372302;1378.77336070086;130.086563110352;444.770538330078;575.833740234375;157.133636474609;185.128448486328;386.204010009766;368.192138671875	14	0.3838158	0.2545455	None	Unknown		43.29744;10.33901;5.904108
wk5_digest_1	10040	739	ALNSIIDVYHKYSLIK	16	1	Unmodified	_ALNSIIDVYHKYSLIK_			0	0	sp|P05109|S10A8_HUMAN	3	HCD	FTMS	MULTI-MSMS	1	1	626.35589	1876.0458	-1.1104	533.48165	50.876	0.0046359	17.917	7.0627	NaN	NaN	1	0	0	0	-1	0	0	0	0	y1;y11;y10(2+);y14(2+);a2;b2	9544.4;37613.1;7075.2;8671.2;53173.6;23236	0.0003011189;0.008966628;0.001932585;0.001709357;-0.0001426383;-0.0001163218	2.046861;6.503381;3.051389;2.018208;-0.9077511;-0.6283301	147.112503051758;1378.76394679884;633.346130371094;846.967895507813;157.133682250977;185.128570556641	6	0.1184488	0.08955224	None	Unknown		17.91697;10.85425;5.659733
wk5_digest_2	9829	581	ALNSIIDVYHKYSLIK	16	1	Unmodified	_ALNSIIDVYHKYSLIK_			0	0	sp|P05109|S10A8_HUMAN	4	HCD	FTMS	MULTI-MSMS	1	1	470.01874	1876.0458	-0.95812	532.96116	50.363	0.0054551	16.88	13.039	NaN	NaN	1	0	0	0	-1	0	0	0	0	y1;y2;y8;y10;y11;y1-NH3;y8(2+);a2	10252.9;4554.8;4867.9;30243.9;28038.1;5658.8;6087.9;25689.1	-0.0001871624;-0.001648695;0.01341437;0.008008313;0.006903736;-7.915941E-05;-0.001007119;0.0001472787	-1.272236;-6.336296;12.7564;6.327277;5.007185;-0.6085144;-1.913579;0.9372846	147.112991333008;260.198516845703;1051.580078125;1265.68084113329;1378.76600969073;130.086334228516;526.301391601563;157.133392333984	8	0.2222653	0.1818182	None	Unknown		16.87955;3.840886;1.032112
wk5_digest_2	9835	582	ALNSIIDVYHKYSLIK	16	1	Unmodified	_ALNSIIDVYHKYSLIK_			0	0	sp|P05109|S10A8_HUMAN	3	HCD	FTMS	MULTI-MSMS	1	1	626.35589	1876.0458	-2.1327	534.44112	50.392	0.0028726	21.458	16.029	NaN	NaN	1	0	0	0	-1	0	0	0	0	y1;y7;y8;y11;y11(2+);y13(2+);a2;b2	5777;7049.1;9069.3;6711.3;9145.6;7493;48034;17221.3	-0.0002939739;0.01521035;0.008775701;-0.009068996;0.008136938;-0.0001010457;-5.108554E-05;-0.0001468394	-1.998285;17.11884;8.345215;-6.577541;11.79468;-0.1279144;-0.325109;-0.7931752	147.113098144531;888.514953613281;1051.58471679688;1378.78198242188;689.881958007813;789.9482421875;157.133590698242;185.128601074219	8	0.1593238	0.1428571	None	Unknown		21.45796;5.428558;5.428558
wk5_digest_2	9901	587	ALNSIIDVYHKYSLIK	16	1	Unmodified	_ALNSIIDVYHKYSLIK_			0	0	sp|P05109|S10A8_HUMAN	3	HCD	FTMS	MULTI-MSMS	1	0	626.35589	1876.0458	-2.1327	-3.49883	50.726	0.023764	10.854	4.9501	NaN	NaN	1	0	0	0	-1	0	0	0	0	y1;y10(2+);y11(2+);a2;b2	6817.1;7580;14652.4;44482.5;8962	-0.0004465618;0.001810515;0.001606177;-0.0002036734;-0.0004977916	-3.035497;2.858649;2.328169;-1.296179;-2.688891	147.113250732422;633.346252441406;689.888488769531;157.133743286133;185.128952026367	5	0.1081677	0.1086956	None	Unknown		10.85425;5.904108;3.96808
wk1_s_trap_1	1454	140	ANSSATETINK	11	0	Unmodified	_ANSSATETINK_			0	0	sp|P15924|DESP_HUMAN	2	HCD	FTMS	MULTI-MSMS	1	0	568.28312	1134.5517	0.15602	-0.20620638	7.2539	0.0044673	102.55	86.252	NaN	NaN	1	0	0	0	-1	0	0	0	0	y1;y2;y3;y4;y5;y6;y7;y8;y9;y1-NH3;y2-NH3;y5-H2O;y7-H2O;y9-H2O;a2;b2;b2-NH3;b3;b3-H2O;b3-NH3	17141.2;55907.8;16046;39831.8;23667.7;54740;64446.8;55200.2;93512.9;8616.7;11313.7;5531;6793.9;8503.6;13634.9;94646.2;43662.2;15744.4;10986.3;11893.3	-0.0007517376;-0.0004878646;-0.003154841;0.0004761358;-0.0004992377;0.0008515208;-0.0009175906;0.002622419;-0.003809536;-0.0007047697;-0.001585306;0.0007768963;0.0001199394;0.01516553;-0.0008128629;-0.0002524888;8.4396E-05;-0.001320392;-0.001264962;0.0003897834	-5.109914;-1.868095;-8.429929;1.001786;-0.8261004;1.207186;-1.181829;3.037161;-4.008002;-5.417682;-6.493676;1.325041;0.1581471;16.26412;-5.141668;-1.356828;0.4992054;-4.834465;-4.958494;1.522042	147.113555908203;261.156219482422;374.242950439453;475.286997936535;604.33056640625;705.376894121784;776.415777020944;863.444265421138;950.482725786578;130.086959838867;244.130767822266;586.318725585938;758.404174804688;932.453186035156;158.093215942383;186.08757019043;169.060684204102;273.120666503906;255.110046386719;256.092407226563	20	0.7059814	0.4347826	None	Unknown		102.5457;16.29396;14.15722
wk1_s_trap_2	1473	191	ANSSATETINK	11	0	Unmodified	_ANSSATETINK_			0	0	sp|P15924|DESP_HUMAN	2	HCD	FTMS	MULTI-MSMS	1	0	568.28312	1134.5517	0.04319	0.49891795	7.1196	0.0049781	99.013	80.689	NaN	NaN	1	0	0	0	-1	0	0	0	0	y1;y2;y3;y4;y5;y6;y7;y8;y9;y1-NH3;y2-NH3;y7-H2O;y9-H2O;a2;b2;b2-NH3;b3;b3-H2O;b3-NH3	11374.7;41794.6;13107.5;24986;11112.4;58509.4;61238.3;46816.6;84749.6;6115.6;11744.9;5807.4;5999.8;15559.3;80197.9;43074.7;17819.3;11025.6;8030.4	-0.0001719036;0.0004276627;-0.0005913647;-0.002595508;0.002735625;0.0003013545;0.002480316;0.0005369813;-0.001316232;-0.0005826994;-0.0005171907;-0.002260432;-0.0006425767;-9.56998E-05;-0.0005424058;-7.156736E-06;0.0002665216;0.0003066937;0.001091688	-1.168514;1.63758;-1.580173;-5.460892;4.526728;0.4272245;3.194585;0.6219047;-1.384808;-4.479311;-2.118508;-2.980501;-0.6891133;-0.6053405;-2.914783;-0.04233233;0.9758441;1.202209;4.262878	147.112976074219;261.155303955078;374.240386962891;475.290069580078;604.327331542969;705.377444288066;776.41237911481;863.446350858944;950.480232482628;130.086837768555;244.129699707031;758.406555175781;932.468994140625;158.092498779297;186.087860107422;169.060775756836;273.119079589844;255.108474731445;256.091705322266	19	0.6714962	0.3877551	None	Unknown		99.01295;18.32441;12.95918
wk7_s_trap_2	1375	126	ANSSATETINK	11	0	Unmodified	_ANSSATETINK_			0	0	sp|P15924|DESP_HUMAN	2	HCD	FTMS	MULTI-MSMS	1	0	568.28312	1134.5517	0.31767	-0.029925301	6.8841	0.023106	54.416	44.43	NaN	NaN	1	0	0	0	-1	0	0	0	0	y2;y4;y6;y7;y8;y9;b2;b2-NH3	13420.9;9180.9;13530;14568.1;9418.2;22285.1;20143.3;19038.3	-0.0003963119;-0.001313769;0.003905311;0.00836529;0.004749169;0.006820361;-0.0004050767;-0.0006785435	-1.517529;-2.76415;5.536512;10.77437;5.500274;7.175762;-2.176805;-4.013591	261.156127929688;475.288787841797;705.373840332031;776.406494140625;863.442138671875;950.472095889035;186.08772277832;169.061447143555	8	0.6056602	0.3636364	None	Unknown		54.41645;9.986875;3.934317
wk1_s_trap_1	12160	5361	AQQIHSQTSQQYPLYDLDLGK	21	0	Unmodified	_AQQIHSQTSQQYPLYDLDLGK_			0	0	sp|P15924|DESP_HUMAN;sp|P15924-3|DESP_HUMAN;sp|P15924-2|DESP_HUMAN	3	HCD	FTMS	MULTI-MSMS	1	1	811.73968	2432.1972	1.752	413.85121	43.417	9.6457E-06	71.735	68.347	NaN	NaN	1	0	0	0	-1	0	0	0	0	y1;y2;y3;y4;y5;y6;y7;y8;y9;y10;y10(2+);b2;b2-NH3;b3;b5;b8;b9;b9-H2O;b10;b10-H2O;b10-NH3;b11;b8(2+);b10(2+)	7323.6;17600.1;16922.4;14854.4;15326.6;20409.8;43171.1;9403;271565.9;17105;8863.2;28860.5;13996.2;12124.1;12165.8;28246.6;16563.2;11499.3;10649.6;23179.2;8634.5;44244;8278.5;11034.7	0.0004231892;-0.0004519544;-0.0001434672;-0.002344722;-0.003302715;0.004475278;-0.001149558;0.01551526;0.0003126089;0.01088011;-0.00190804;-0.0001358719;-0.0006382205;0.001022816;-0.0001053448;0.005289655;0.01047846;0.005162794;0.01082843;0.004581932;0.001125031;0.001995765;-0.000361841;-0.00358183	2.876639;-2.214001;-0.4522662;-5.424489;-6.05633;6.777112;-1.396076;16.56749;0.3024595;9.092452;-3.186358;-0.6790095;-3.486076;3.116817;-0.1821615;5.913946;10.67635;5.358602;9.759539;4.19776;1.029771;1.612622;-0.8081762;-6.450563	147.112380981445;204.134719848633;317.218475341797;432.247619628906;545.332641601563;660.351806640625;823.420760015383;936.488159179688;1033.55612568081;1196.60888671875;598.8154296875;200.103103637695;183.077056884766;328.160522460938;578.304626464844;894.437515860662;981.46435546875;963.459106445313;1109.52258300781;1091.51826481849;1092.50573730469;1237.58999318311;447.725402832031;555.2739257…	24	0.314183	0.2857143	None	Unknown		71.73496;3.38836;3.19067
wk1_s_trap_1	12269	5419	AQQIHSQTSQQYPLYDLDLGK	21	0	Unmodified	_AQQIHSQTSQQYPLYDLDLGK_			0	0	sp|P15924|DESP_HUMAN;sp|P15924-3|DESP_HUMAN;sp|P15924-2|DESP_HUMAN	3	HCD	FTMS	MULTI-MSMS	1	1	811.73968	2432.1972	1.752	412.7411	43.755	0.02169	28.202	24.814	NaN	NaN	1	0	0	0	-1	0	0	0	0	y1;y2;y3;y6;y7;y9;y10;b2;b8;b10(2+)	6449.1;8660.9;9850.5;12464.1;19238.2;121004.4;22953.3;14546.4;11965.1;12594.7	0.0002553425;0.0003720202;-0.00136417;0.003925962;0.009332137;0.001454228;0.01580346;-0.0004257889;0.01043247;-0.0001028257	1.735695;1.822432;-4.300396;5.945253;11.33352;1.407016;13.20693;-2.127844;11.66379;-0.1851813	147.112548828125;204.133895874023;317.219696044922;660.352355957031;823.410278320313;1033.55498406167;1196.60396336657;200.103393554688;894.432373046875;555.270446777344	10	0.1511799	0.2040816	None	Unknown		28.20231;3.38836;3.287397
wk1_s_trap_2	12319	5502	AQQIHSQTSQQYPLYDLDLGK	21	0	Unmodified	_AQQIHSQTSQQYPLYDLDLGK_			0	0	sp|P15924|DESP_HUMAN;sp|P15924-3|DESP_HUMAN;sp|P15924-2|DESP_HUMAN	3	HCD	FTMS	MULTI-MSMS	2	1	811.73968	2432.1972	1.9563	413.60452	43.521	0.00026363	54.658	49.566	NaN	NaN	1	0	0	0	-1	0	0	0	0	y1;y2;y3;y4;y5;y7;y9;y10;y1-NH3;b2;b2-NH3;b5;b8;b9;b10;b10-H2O;b10(2+);b11(2+);b12(2+)	7084.6;14424.1;13190.9;6755.8;12362.6;34457.1;130490.2;21257.3;6077.7;21687.7;8923;9752.2;8885.2;11684.2;22062.9;8713.6;10507.2;22415.8;9085.6	0.0003468952;-0.0003451429;0.0003142965;-0.0007272906;0.003044942;0.006407407;-0.0003293586;0.01018668;-0.0005674406;6.249236E-05;0.0001094602;0.001176393;0.01159214;-0.001545469;0.01434333;0.01625495;-0.0005300718;0.005111011;-0.002748434	2.358027;-1.690761;0.9907901;-1.682585;5.583706;7.781521;-0.3186652;8.512948;-4.362015;0.3123011;0.5978938;2.034215;12.96034;-1.574637;12.92752;14.89222;-0.9546184;8.252956;-3.921661	147.112457275391;204.134613037109;317.218017578125;432.246002197266;545.326293945313;823.413203050414;1033.55676764828;1196.60958015284;130.086822509766;200.102905273438;183.076309204102;578.303344726563;894.431213378906;981.476379394531;1109.51906810292;1091.50659179688;555.270874023438;619.294521696803;700.834045410156	19	0.2436591	0.3064516	None	Unknown		54.65802;5.092497;3.38836
wk1_s_trap_2	12206	5438	AQQIHSQTSQQYPLYDLDLGK	21	0	Unmodified	_AQQIHSQTSQQYPLYDLDLGK_			0	0	sp|P15924|DESP_HUMAN;sp|P15924-3|DESP_HUMAN;sp|P15924-2|DESP_HUMAN	3	HCD	FTMS	MSMS	1	0	811.73968	2432.1972	NaN	1.0146206	43.184	2.6853E-09	64.295	55.794	NaN	NaN	1	0	0	0	-1	0	0	0	0	y1;y2;y3;y4;y5;y6;y7;y8;y9;y10;b2;b2-NH3;b3;b4;b5;b7;b8;b10;b10-H2O;b11;b12;b8(2+);b12(2+)	8516.1;18264.4;14772.7;12335.4;14662.2;12768.6;35793.2;13850.5;197041.9;28299.7;22242;8650.1;8639;8564.5;8642.4;11452.1;20399.2;16616.9;12436;47864.8;10219.1;12825.4;12408.3	-0.000797514;-0.000482472;3.963827E-05;0.0002797894;-0.002692363;8.074712E-05;0.004389888;0.006848266;-0.001325561;0.01051126;-0.0005173416;-0.0003330447;0.0001683241;-0.0006370803;0.0008712176;0.003586514;0.001765476;0.01241534;-0.001323171;0.005848051;0.009809674;0.000217993;-0.003358785	-5.421076;-2.363498;0.1249558;0.6472936;-4.937108;0.1222781;5.331317;7.312642;-1.282522;8.784204;-2.58537;-1.819153;0.5129308;-1.44382;1.506505;4.520484;1.973832;11.18982;-1.212224;4.725368;7.003681;0.4868905;-4.79255	147.11360168457;204.134750366211;317.218292236328;432.244995117188;545.33203125;660.356201171875;823.415220569439;936.496826171875;1033.55776385056;1196.60925556867;200.103485107422;183.076751708984;328.161376953125;441.246246337891;578.303649902344;793.391540527344;894.441040039063;1109.52099609375;1091.52416992188;1237.58614089756;1400.6455078125;447.724822998047;700.834655761719	23	0.3199351	0.3108108	None	Unknown		64.29474;8.500409;6.878123
wk3_s_trap_1	11182	4143	AQQIHSQTSQQYPLYDLDLGK	21	0	Unmodified	_AQQIHSQTSQQYPLYDLDLGK_			0	0	sp|P15924|DESP_HUMAN;sp|P15924-3|DESP_HUMAN;sp|P15924-2|DESP_HUMAN	3	HCD	FTMS	MULTI-MSMS	2	1	811.73968	2432.1972	0.18373	412.12438	43.442	0.00053377	45.88	42.491	NaN	NaN	1	0	0	0	-1	0	0	0	0	y1;y2;y3;y4;y5;y7;y8;y9;y10;b2;b2-NH3;b3;b5;b8;b10;b11;b10(2+);b11(2+)	13089.4;9925;13797.5;15114.1;7517.1;20627.3;9862.5;144465.3;23504.3;13285.5;8004.6;9200.8;8468;11691.7;9409.6;14017.3;8820.5;13724.9	-0.0001871624;-0.0004366956;0.001412929;0.00165308;-6.816125E-06;0.008477645;0.01160901;0.004185648;0.02186644;1.6716E-05;0.0008723997;4.625376E-05;0.001542604;0.004939305;0.008753234;0.007028011;-0.0006521421;0.003184953	-1.272236;-2.139252;4.454142;3.824418;-0.0124991;10.29576;12.39627;4.049769;18.27384;0.08353698;4.765244;0.1409482;2.667468;5.522244;7.889174;5.678811;-1.174457;5.142858	147.112991333008;204.134704589844;317.216918945313;432.243621826172;545.329345703125;823.4111328125;936.492065429688;1033.55225264173;1196.59790039063;200.102951049805;183.075546264648;328.161499023438;578.302978515625;894.437866210938;1109.52465820313;1237.5849609375;555.27099609375;619.296447753906	18	0.1693607	0.2857143	None	Unknown		45.87961;3.38836;3.052947
wk5_s_trap_1	11062	4018	AQQIHSQTSQQYPLYDLDLGK	21	0	Unmodified	_AQQIHSQTSQQYPLYDLDLGK_			0	0	sp|P15924|DESP_HUMAN;sp|P15924-3|DESP_HUMAN;sp|P15924-2|DESP_HUMAN	3	HCD	FTMS	MULTI-MSMS	2	1	811.73968	2432.1972	0.51476	0.274549	43.232	0.017345	22.996	13.832	NaN	NaN	1	0	0	0	-1	0	0	0	0	y3;y4;y5;y7;y8;y9;y10;y9(2+);y10(2+);b2;b8;b11;b10(2+)	8488;7102.4;8629.6;29202.3;15591.4;148099.4;16908.3;26216.8;7812.1;15185.6;10782;9291.8;12881.5	-0.00136417;-0.001856441;0.005425313;0.00799728;0.01667493;0.001855546;0.008139037;0.002377398;0.005355143;-0.0005173416;0.002742039;0.01593914;0.005085163	-4.300396;-4.29486;9.948789;9.712372;17.80583;1.795305;6.801736;4.595963;8.943004;-2.58537;3.065649;12.87932;9.158078	317.219696044922;432.247131347656;545.323913574219;823.411613177386;936.486999511719;1033.55458274343;1196.61162779178;517.279479980469;598.808166503906;200.103485107422;894.440063476563;1237.57604980469;555.265258789063	13	0.1760953	0.2708333	None	Unknown		22.99579;9.163782;7.533208
wk5_s_trap_1	11155	4057	AQQIHSQTSQQYPLYDLDLGK	21	0	Unmodified	_AQQIHSQTSQQYPLYDLDLGK_			0	0	sp|P15924|DESP_HUMAN;sp|P15924-3|DESP_HUMAN;sp|P15924-2|DESP_HUMAN	3	HCD	FTMS	MULTI-MSMS	1	1	811.73968	2432.1972	0.51476	-1.0822489	43.569	0.0078972	40.158	36.77	NaN	NaN	1	0	0	0	-1	0	0	0	0	y1;y2;y3;y4;y5;y6;y7;y8;y9;y10(2+);b2;b2-NH3;b3;b7;b8;b9;b9-H2O;b11;b12(2+)	9860.5;13029.6;13521;10071.4;12185.2;10589.1;36844.1;18806.9;194228.7;6896.4;24976;10907.1;10130.8;12055.8;7928.2;12447.7;11886.8;33687.3;7753.7	0.0001332722;-0.0004214369;0.0008941304;-0.003229732;0.0005425003;0.002216978;0.0003162568;0.01441662;0.001172828;-0.00935433;-0.0001511307;-0.0001346804;0.0008702284;0.007187588;0.008052098;0.01304193;0.009130079;0.004206098;0.006712016	0.905919;-2.064504;2.818667;-7.471934;0.9948132;3.357256;0.3840775;15.39433;1.134751;-15.6212;-0.755264;-0.7356508;2.651836;9.059361;9.002442;13.28827;9.476393;3.398626;9.577312	147.112670898438;204.134689331055;317.217437744141;432.248504638672;545.328796386719;660.354064941406;823.419294200499;936.4892578125;1033.5552654615;598.822875976563;200.103118896484;183.076553344727;328.160675048828;793.387939453125;894.434753417969;981.461791992188;963.455139160156;1237.58778285057;700.824584960938	19	0.1943447	0.2467532	None	Unknown		40.15849;3.38836;3.052947
wk5_s_trap_2	10890	3968	AQQIHSQTSQQYPLYDLDLGK	21	0	Unmodified	_AQQIHSQTSQQYPLYDLDLGK_			0	0	sp|P15924|DESP_HUMAN;sp|P15924-3|DESP_HUMAN;sp|P15924-2|DESP_HUMAN	3	HCD	FTMS	MULTI-MSMS	1	1	811.73968	2432.1972	0.68018	413.60452	42.506	0.014748	28.765	19.718	NaN	NaN	1	0	0	0	-1	0	0	0	0	y1;y2;y3;y5;y6;y7;y9;y9(2+);b2;b7;b8;b10	12145.5;7347.8;8562.9;8905.6;9933.4;13420.3;55685.4;11587.8;13190.9;7853;8881.6;8174.2	2.646064E-05;-0.0007113538;0.0005584371;0.001091817;0.006733579;0.0115294;-0.0009347572;0.003537066;-9.009553E-05;0.003830655;0.0158646;0.01253741	0.1798664;-3.484723;1.760422;2.002128;10.19699;14.00205;-0.9044076;6.837839;-0.4502456;4.828203;17.73716;11.29984	147.112777709961;204.134979248047;317.2177734375;545.328247070313;660.349548339844;823.408081054688;1033.55737304688;517.2783203125;200.103057861328;793.391296386719;894.426940917969;1109.52087402344	12	0.1264698	0.2352941	None	Unknown		28.76488;9.046584;7.533208
wk5_s_trap_2	10986	4010	AQQIHSQTSQQYPLYDLDLGK	21	0	Unmodified	_AQQIHSQTSQQYPLYDLDLGK_			0	0	sp|P15924|DESP_HUMAN;sp|P15924-3|DESP_HUMAN;sp|P15924-2|DESP_HUMAN	3	HCD	FTMS	MULTI-MSMS	1	1	811.73968	2432.1972	0.68018	0.274549	42.851	1.4253E-07	71.148	63.059	NaN	NaN	1	0	0	0	-1	0	0	0	0	y1;y3;y4;y5;y6;y7;y8;y9;y10;b2;b2-NH3;b3;b5;b7;b8;b9;b9-H2O;b10;b10-H2O;b11;b8(2+);b10(2+);b12(2+)	9381.1;15497.2;14679.7;14616.6;16470.3;54371.7;18075.3;187177.5;25289.9;19010.1;11172.1;10286.7;9822.7;13598.5;9771;11533;14206;16747.8;19392.8;40295.6;11401.7;11996.2;8503	0.0008504352;0.000711025;0.001103764;-0.000739238;0.004719419;0.002298577;0.00642102;0.0007445139;0.01503063;-0.0001206131;-0.00101969;-0.0008692736;-0.00016638;0.003525479;0.005671727;0.01481195;0.008641798;0.01925128;0.005950311;1.384618E-05;0.0009809324;0.007953815;-0.0001239219	5.780871;2.241442;2.553566;-1.355579;7.146828;2.791509;6.856421;0.7203423;12.56107;-0.6027548;-5.569721;-2.648913;-0.287703;4.443554;6.341113;15.09175;8.969586;17.35109;5.451415;0.011188;2.190931;14.32443;-0.1768213	147.111953735352;317.217620849609;432.244171142578;545.330078125;660.3515625;823.417311880079;936.497253417969;1033.55569377581;1196.60473619682;200.103088378906;183.077438354492;328.162414550781;578.3046875;793.3916015625;894.437133789063;981.460021972656;963.455627441406;1109.51416015625;1091.51689643911;1237.59197510192;447.724060058594;555.262390136719;700.831420898438	23	0.3057089	0.3285714	None	Unknown		71.14757;8.088973;4.268429
wk7_s_trap_1	11574	3872	AQQIHSQTSQQYPLYDLDLGK	21	0	Unmodified	_AQQIHSQTSQQYPLYDLDLGK_			0	0	sp|P15924|DESP_HUMAN;sp|P15924-3|DESP_HUMAN;sp|P15924-2|DESP_HUMAN	3	HCD	FTMS	MULTI-MSMS	1	1	811.73968	2432.1972	-0.65854	407.93064	45.886	0.0011515	41.711	37.76	NaN	NaN	1	0	0	0	-1	0	0	0	0	y3;y4;y5;y6;y7;y8;y9;y10;b2;b11;b10(2+);b11(2+)	8821.3;7950.1;9363.3;10082.4;7638.7;10084.2;130893;12177.5;18496.9;9026.1;7035.6;7558.7	-0.0009369242;-0.0003610797;5.421903E-05;-0.001323061;-0.003485246;0.01813977;0.004940582;0.01344359;0.0002608566;0.02472821;0.006427936;0.00172011	-2.953554;-0.8353577;0.09942439;-2.003553;-4.232631;19.37005;4.780199;11.23476;1.303614;19.9813;11.57636;2.777516	317.219268798828;432.245635986328;545.329284667969;660.357604980469;823.423095703125;936.485534667969;1033.55149770838;1196.60632324219;200.10270690918;1237.56726074219;555.263916015625;619.297912597656	12	0.2638802	0.2926829	None	Unknown		41.71122;3.951558;3.44052
wk7_s_trap_2	11273	3621	AQQIHSQTSQQYPLYDLDLGK	21	0	Unmodified	_AQQIHSQTSQQYPLYDLDLGK_			0	0	sp|P15924|DESP_HUMAN;sp|P15924-3|DESP_HUMAN;sp|P15924-2|DESP_HUMAN	3	HCD	FTMS	MULTI-MSMS	1	1	811.73968	2432.1972	-0.13227	-1.0822489	45.248	0.0025511	36.111	26.948	NaN	NaN	1	0	0	0	-1	0	0	0	0	y3;y6;y7;y9;y10;y9(2+);b3;b8;b12(2+)	8768.5;7062.8;9595.8;62639.4;9686.3;10041;7088.9;8855.2;7446.8	3.963827E-05;-0.001323061;0.007379012;0.001777646;0.0207678;0.002682573;0.001297474;0.007319676;0.007078227	0.1249558;-2.003553;8.961504;1.719934;17.35569;5.18593;3.953783;8.183571;10.09986	317.218292236328;660.357604980469;823.412231445313;1033.5546606442;1196.59899902344;517.279174804688;328.160247802734;894.435485839844;700.82421875	9	0.2394361	0.2307692	None	Unknown		36.11129;9.163782;7.533208
wk1_s_trap_1	3320	799	AQYEDIAQK	9	0	Unmodified	_AQYEDIAQK_			0	0	sp|P04264|K2C1_HUMAN	2	HCD	FTMS	MULTI-MSMS	1	0	533.2642	1064.5138	2.2507	5.2682429	14.618	0.0098114	93.143	72.196	NaN	NaN	1	0	0	0	-1	0	0	0	0	y1;y2;y3;y4;y5;y6;y7;y1-NH3;y2-NH3;y6-H2O;y7-NH3;a2;b2;b2-NH3;b3;b5;b6;b6-H2O	117499.9;123011.6;312389;145772.7;195671;223688.5;837847.1;44910.4;141762.7;33187;27749.1;54943.3;640938.4;458446.1;24148;14508.9;25935.2;11163.8	-4.056939E-06;8.651598E-05;0.0004018238;0.0002584707;0.0004018926;-0.003167219;0.001214416;5.816969E-05;0.0003569407;0.003176976;0.005259293;3.617593E-05;4.723357E-05;1.790746E-05;-5.501426E-05;0.005119542;0.005870534;0.001592469	-0.02757706;0.3144077;1.160642;0.5627585;0.6997723;-4.502951;1.401642;0.4471627;1.382717;4.635563;6.19182;0.2101932;0.2360464;0.09781415;-0.151485;8.430966;8.149964;2.26748	147.112808227539;275.171295166016;346.208093646024;459.292300979549;574.31910058959;703.3652627976;866.4242097002;130.086196899414;258.14447563983;685.348353916536;849.393615722656;172.108016967773;200.102920532227;183.076400756836;363.166351318359;607.230712890625;720.314025878906;702.307739257813	18	0.37937	0.1607143	None	Unknown		93.14324;20.94693;11.51102
wk1_s_trap_1	3457	860	AQYEDIAQK	9	0	Unmodified	_AQYEDIAQK_			0	0	sp|P04264|K2C1_HUMAN	2	HCD	FTMS	MULTI-MSMS	1	0	533.2642	1064.5138	0.33207	0.75914231	15.104	0.0089881	88.921	71.525	NaN	NaN	1	0	0	0	-1	0	0	0	0	y1;y2;y3;y4;y5;y6;y7;y1-NH3;y2-NH3;y3-NH3;y5-NH3;y6-H2O;y7-NH3;a2;b2;b2-NH3;b3;b5;b6;b6-H2O	146094.5;172690.1;408139.9;202841.2;265254.3;241521.8;992150.8;46840;168185.2;28364.1;17433.5;48074.4;24028.4;78048.2;836870.8;571162.1;33296.5;13251.3;26133.7;18270.2	0.0001180134;0.0004527269;0.0004586616;0.0004627391;0.0004221706;-0.005938997;0.0005531729;-4.864184E-05;0.0001792602;0.001312823;0.00944508;0.005386597;0.0008647613;0.0004176456;9.300994E-05;1.790746E-05;0.001348794;0.00249503;0.001598073;0.0007379764	0.8021972;1.645257;1.324815;1.007505;0.7350802;-8.443655;0.6384546;-0.3739197;0.6944176;3.988155;16.94843;7.859673;1.018087;2.426654;0.4648106;0.09781415;3.713999;4.108849;2.218565;1.050786	147.112686157227;275.170928955078;346.208036808196;459.292096711097;574.319080311648;703.368034575276;866.424870943781;130.086303710938;258.144653320313;329.180633544922;557.283508300781;685.346144295683;849.398010253906;172.107635498047;200.102874755859;183.076400756836;363.164947509766;607.233337402344;720.318298339844;702.30859375	20	0.3358549	0.1785714	None	Unknown		88.92067;17.39547;16.45743
wk1_s_trap_1	3561	916	AQYEDIAQK	9	0	Unmodified	_AQYEDIAQK_			0	0	sp|P04264|K2C1_HUMAN	2	HCD	FTMS	MULTI-MSMS	1	0	533.2642	1064.5138	0.33207	0.75914231	15.438	0.0011108	118.32	86.182	NaN	NaN	1	0	0	0	-1	0	0	0	0	y1;y2;y3;y4;y5;y6;y7;y1-NH3;y2-NH3;y3-NH3;y6-H2O;y7-NH3;a2;b2;b2-NH3;b3;b5;b6;b6-H2O	5895321;8767629;1.793513E+07;1.119783E+07;1.058583E+07;1.264696E+07;5.204093E+07;2636989;8085509;1296744;2264556;1715797;2869954;3.739071E+07;2.958202E+07;1682806;871232.3;2122475;797050.1	7.223701E-05;2.203227E-05;0.0001602218;0.0007818429;-0.0008821985;-0.003938001;0.0006477084;-3.338305E-05;0.0002961046;-0.0005182313;0.004003056;-0.00104951;-0.0001621883;1.457206E-06;-0.0001499392;0.0005858549;-0.001777431;0.003442321;0.007024597	0.4910317;0.08006747;0.4627903;1.702279;-1.536074;-5.598793;0.7475644;-0.2566223;1.14705;-1.574298;5.840914;-1.23559;-0.9423625;0.007282282;-0.8189973;1.613189;-2.927077;4.7789;10.00224	147.112731933594;275.171359649725;346.208335247965;459.291777607313;574.320384680721;703.36603357909;866.424776408339;130.086288452148;258.144536475876;329.182464599609;685.347527836038;849.399924524877;172.108215332031;200.102966308594;183.076568603516;363.165710449219;607.237609863281;720.31645409217;702.302307128906	19	0.6207808	0.2261905	None	Unknown		118.3244;32.14194;24.94351
wk1_s_trap_1	3672	978	AQYEDIAQK	9	0	Unmodified	_AQYEDIAQK_			0	0	sp|P04264|K2C1_HUMAN	2	HCD	FTMS	MULTI-MSMS	1	0	533.2642	1064.5138	0.33207	0.94702151	15.778	8.7298E-21	155.88	115.78	NaN	NaN	1	0	0	0	-1	0	0	0	0	y1;y2;y3;y4;y5;y6;y7;y1-NH3;y2-NH3;y3-NH3;y4-NH3;y6-H2O;y6-NH3;y7-H2O;y7-NH3;a2;b2;b2-NH3;b3;b3-NH3;b5;b6;b6-H2O	2706066;4550935;9289597;5593839;5793191;6642231;2.367666E+07;1580839;4292792;566618.1;535177.8;876781.3;247330.5;445487.8;834431.6;1795837;1.88464E+07;1.467038E+07;895089.6;365491.2;405966.4;1296354;637190.9	-4.056939E-06;-8.754661E-05;8.886642E-05;0.0001139078;-0.0005012447;-0.004372966;0.0001524223;2.765211E-05;0.0001477993;0.0006719542;0.0009651827;-0.007294791;-0.005151765;0.005557673;0.007273453;5.658349E-06;-5.957795E-05;-0.0001346804;-0.001306235;-0.002495229;0.002800206;-0.0003754127;0.002446961	-0.02757706;-0.3181529;0.2566848;0.2480072;-0.8727621;-6.217194;0.1759209;0.2125675;0.5725444;2.041289;2.182363;-10.64375;-7.506134;6.550697;8.563132;0.03287672;-0.2977364;-0.7356508;-3.596783;-7.208681;4.611419;-0.5211747;3.484176	147.112808227539;275.171469228605;346.208406603379;459.292445542365;574.320003726965;703.366468544602;866.425271694418;130.086227416992;258.144684781211;329.181274414063;442.265045166016;685.358825683594;686.340698242188;848.409301757813;849.3916015625;172.108047485352;200.10302734375;183.076553344727;363.167602539063;346.142242431641;607.233032226563;720.320271825414;702.306884765625	23	0.61428	0.2771084	None	Unknown		155.8764;40.09811;24.20275
wk1_s_trap_1	3774	1030	AQYEDIAQK	9	0	Unmodified	_AQYEDIAQK_			0	0	sp|P04264|K2C1_HUMAN	2	HCD	FTMS	MULTI-MSMS	1	0	533.2642	1064.5138	0.33207	0.75914231	16.119	2.8037E-09	139.97	104.35	NaN	NaN	1	0	0	0	-1	0	0	0	0	y1;y2;y3;y4;y5;y6;y7;y1-NH3;y2-NH3;y3-NH3;y6-H2O;y7-H2O;y7-NH3;a2;b2;b2-NH3;b3;b3-NH3;b5;b6;b6-H2O	603587.8;776110.2;1768156;956755.9;1154480;1304623;4545953;295920.4;675437.5;103127.1;306000.2;71335.6;109856.8;330145.5;3436961;2700204;117405.6;64956.7;112880;178007.4;75144.7	-1.931573E-05;0.0005137621;-4.854529E-05;-0.0001602331;-0.0008713417;-0.001907636;-2.125049E-05;1.239332E-05;-6.488043E-05;0.0001226378;0.001618582;-0.001949652;0.004648941;5.658349E-06;-7.483674E-05;-0.0001346804;-0.0001770846;-0.005424917;0.001762608;0.004886632;0.001470398	-0.1312987;1.867066;-0.1402198;-0.3488693;-1.51717;-2.71216;-0.02452663;0.09527002;-0.2513334;0.3725535;2.361687;-2.297988;5.473243;0.03287672;-0.373991;-0.7356508;-0.4876127;-15.67237;2.902683;6.78402;2.093666	147.112823486328;275.170867919922;346.208544015089;459.292719683352;574.320373823957;703.364003214366;866.425445367195;130.086242675781;258.144897460938;329.181823730469;685.349912309936;848.416809082031;849.394226074219;172.108047485352;200.103042602539;183.076553344727;363.166473388672;346.145172119141;607.234069824219;720.315009781018;702.307861328125	21	0.6080784	0.2413793	None	Unknown		139.9705;35.61829;24.20275
wk1_s_trap_1	3896	1110	AQYEDIAQK	9	0	Unmodified	_AQYEDIAQK_			0	0	sp|P04264|K2C1_HUMAN	2	HCD	FTMS	MULTI-MSMS	1	0	533.2642	1064.5138	0.33207	0.0076255466	16.456	1.0122E-29	169.57	129.47	NaN	NaN	1	0	0	0	-1	0	0	0	0	y1;y2;y3;y4;y5;y6;y7;y1-NH3;y2-NH3;y3-NH3;y4-NH3;y5-NH3;y6-H2O;y7-H2O;y7-NH3;a2;b2;b2-NH3;b3;b3-NH3;b5;b5-NH3;b6;b6-H2O	154139.6;207816.7;463148.2;265032.1;298412.3;345915.2;1211914;82110.5;229469.4;43562.5;18458.9;18245.5;58946.7;17304.6;32386.6;79450.2;1022877;667717.1;37931.3;24688.6;25382.1;13134.6;34322.8;26235.5	-3.457452E-05;0.0001170336;-0.0001239928;-0.001120364;-0.001854889;-0.003581702;0.0003236175;-0.0002164885;-0.000116353;-0.001403241;-0.004619534;0.009078869;0.004151536;0.001956598;0.003184097;3.617593E-05;-4.431916E-05;-0.0001499392;-0.001794516;-0.002251088;-0.004401943;-0.005682489;0.003612233;-0.003412414	-0.2350204;0.4253117;-0.3581448;-2.439319;-3.229705;-5.092234;0.3735089;-1.664189;-0.4507273;-4.262795;-10.44504;16.29128;6.057564;2.306186;3.748662;0.2101932;-0.2214817;-0.8189973;-4.941283;-6.503367;-7.249096;-9.62783;5.014788;-4.858824	147.112838745117;275.171264648438;346.208619462627;459.293679814195;574.321357370863;703.365677280839;866.425100499234;130.086471557617;258.14494893349;329.183349609375;442.270629882813;557.283874511719;685.347379356589;848.412902832031;849.395690917969;172.108016967773;200.103012084961;183.076568603516;363.168090820313;346.141998291016;607.240234375;590.214965820313;720.316284179688;702.31274414…	24	0.6042657	0.2857143	None	Unknown		169.5681;40.09811;27.13724
wk1_s_trap_1	4001	1165	AQYEDIAQK	9	0	Unmodified	_AQYEDIAQK_			0	0	sp|P04264|K2C1_HUMAN	2	HCD	FTMS	MULTI-MSMS	1	0	533.2642	1064.5138	0.33207	0.57126312	16.794	6.8516E-09	136.8	107.7	NaN	NaN	1	0	0	0	-1	0	0	0	0	y1;y2;y3;y4;y5;y6;y7;y1-NH3;y2-NH3;y3-NH3;y6-H2O;y6-NH3;y7-H2O;y7-NH3;a2;b2;b2-NH3;b3;b5;b6;b6-H2O	112556.3;96315.1;220483.1;157547;186916.3;190126.5;657907.8;50230.1;109540.6;15769.9;28001.9;12850;8694.4;28223.2;43353.3;483615.8;355476.9;23603;9196.5;28391.6;10334.8	7.223701E-05;0.0003916918;0.0001519639;0.00150469;0.0005263892;-0.003022628;0.002554513;-0.0002164885;0.0003196538;-0.001189618;-0.007538932;-0.006189363;0.004886286;-0.001393539;8.195229E-05;7.775115E-05;-1.261011E-05;-0.0007874361;0.001762608;0.007671137;0.004705261	0.4910317;1.423449;0.4389378;3.276114;0.916545;-4.297381;2.948344;-1.664189;1.238275;-3.613849;-10.99997;-9.017902;5.759345;-1.640616;0.4761679;0.3885559;-0.06887896;-2.168247;2.902683;10.64974;6.699744	147.112731933594;275.170989990234;346.208343505859;459.291054760357;574.318976093024;703.365118206476;866.422869604181;130.086471557617;258.144512926724;329.183135986328;685.359069824219;686.341735839844;848.409973144531;849.400268554688;172.107971191406;200.102890014648;183.076431274414;363.167083740234;607.234069824219;720.312225275504;702.304626464844	21	0.5479388	0.2210526	None	Unknown		136.7968;29.10156;24.85081
wk1_s_trap_1	4563	1489	AQYEDIAQK	9	0	Unmodified	_AQYEDIAQK_			0	0	sp|P04264|K2C1_HUMAN	2	HCD	FTMS	MULTI-MSMS	1	0	533.2642	1064.5138	-0.18258	2.6379342	18.49	0.0085465	103.83	75.321	NaN	NaN	1	0	0	0	-1	0	0	0	0	y1;y2;y3;y4;y5;y6;y7;y1-NH3;y2-NH3;y6-H2O;y7-NH3;a2;b2;b2-NH3;b3;b6	29580.7;17264.6;45708.3;22489.1;20943.9;28596.5;98959.5;20063.7;17965.8;6282.7;6109.1;5963.5;86659.8;68768.5;6284.2;7247	-8.035088E-05;-0.0004322828;-0.0007330458;0.001016198;0.001570353;-0.008815066;0.0001198172;-0.0001859709;-6.488043E-05;0.004240853;0.008738296;5.658349E-06;-5.957795E-05;-0.0002414919;-0.001275717;0.00440569	-0.5461852;-1.570956;-2.117349;2.212533;2.734293;-12.5326;0.1382892;-1.429595;-0.2513334;6.18789;10.28773;0.03287672;-0.2977364;-1.319076;-3.512751;6.116333	147.112884521484;275.171813964844;346.209228515625;459.291543252294;574.317932128906;703.370910644531;866.42530429946;130.086441040039;258.144897460938;685.347290039063;849.39013671875;172.108047485352;200.10302734375;183.07666015625;363.167572021484;720.315490722656	16	0.3897009	0.2352941	None	Unknown		103.833;28.51221;20.52031
wk1_s_trap_2	3381	894	AQYEDIAQK	9	0	Unmodified	_AQYEDIAQK_			0	0	sp|P04264|K2C1_HUMAN	2	HCD	FTMS	MULTI-MSMS	1	0	533.2642	1064.5138	2.4003	4.5167262	14.526	0.009115	102.95	82.809	NaN	NaN	1	0	0	0	-1	0	0	0	0	y1;y2;y3;y4;y5;y6;y7;y1-NH3;y2-NH3;y3-NH3;y6-H2O;y7-H2O;y7-NH3;a2;b2;b2-NH3;b3;b3-NH3;b5;b6;b6-H2O	96580.7;134201.6;270708.6;164805.3;200580.9;242255.8;781856.2;47797.6;140169;15758.5;47665.4;9642.2;33411.1;53654.8;636247.2;460509.4;24242.2;14597.6;14869;33760.1;10099.2	4.171943E-05;0.0003447118;0.0001970478;0.0006013095;-0.0003872627;-0.003504413;0.001389219;-0.0003233;5.882057E-05;-0.0001825379;-0.001134085;0.00268902;0.007642522;0.0001429875;-1.380158E-05;-0.0001041628;-0.0007874361;-0.00386852;-0.00153329;-0.003773021;0.002141785	0.2835881;1.252718;0.5691597;1.30921;-0.6742979;-4.98235;1.603394;-2.485268;0.2278588;-0.5545196;-1.654747;3.169474;8.997646;0.8308012;-0.0689724;-0.568958;-2.168247;-11.17605;-2.525026;-5.237952;3.049641	147.112762451172;275.171036970234;346.208298421963;459.291958140663;574.319889744917;703.365599991737;866.424034897713;130.086578369141;258.14477375993;329.18212890625;685.352664977251;848.412170410156;849.39123249325;172.10791015625;200.102981567383;183.076522827148;363.167083740234;346.143615722656;607.237365722656;720.323669433594;702.307189941406	21	0.433214	0.1842105	None	Unknown		102.9469;20.13831;16.20273
wk1_s_trap_2	3527	964	AQYEDIAQK	9	0	Unmodified	_AQYEDIAQK_			0	0	sp|P04264|K2C1_HUMAN	2	HCD	FTMS	MULTI-MSMS	1	0	533.2642	1064.5138	0.39825	0.94702151	15.025	0.0089881	88.921	72.463	NaN	NaN	1	0	0	0	-1	0	0	0	0	y1;y2;y3;y4;y5;y6;y7;y1-NH3;y2-NH3;y3-NH3;y5-NH3;y6-H2O;y7-NH3;a2;b2;b2-NH3;b3;b5;b6;b6-H2O	159033.7;175582.3;463558.5;236722.2;279214.1;299962.4;1163733;60592;183980;24767.8;21935.8;63380.2;57984;94051.8;974170.3;687484.9;53946.8;23834.8;44560.2;21138.6	8.74958E-05;0.0009715257;0.0001368189;0.0003499705;0.0006910014;-0.004717309;0.001294648;-2.86547E-06;-0.0006447144;-0.0006403016;0.003097424;-0.0009471353;0.007223962;0.0005244572;0.0001235275;-8.890406E-05;-0.0002076021;0.0007860456;0.00452776;0.003606629	0.5947534;3.530633;0.3951923;0.7619778;1.203167;-6.706756;1.494243;-0.02202746;-2.497485;-1.945126;5.558012;-1.381968;8.504866;3.047265;0.6173201;-0.4856115;-0.5716445;1.294467;6.285802;5.135411	147.112716674805;275.17041015625;346.208358650927;459.29220947973;574.318811480828;703.36681288775;866.424129468408;130.08625793457;258.145477294922;329.182586669922;557.289855957031;685.352478027344;849.391651053225;172.107528686523;200.102844238281;183.076507568359;363.16650390625;607.235046386719;720.315368652344;702.305725097656	20	0.3423057	0.1785714	None	Unknown		88.92067;16.45743;12.06673
wk1_s_trap_2	3637	1026	AQYEDIAQK	9	0	Unmodified	_AQYEDIAQK_			0	0	sp|P04264|K2C1_HUMAN	2	HCD	FTMS	MULTI-MSMS	1	0	533.2642	1064.5138	0.39825	0.19550474	15.366	6.8516E-09	136.8	100.23	NaN	NaN	1	0	0	0	-1	0	0	0	0	y1;y2;y3;y4;y5;y6;y7;y1-NH3;y2-NH3;y3-NH3;y6-H2O;y7-H2O;y7-NH3;a2;b2;b2-NH3;b3;b5;b5-NH3;b6;b6-H2O	6416727;7992904;2.055013E+07;1.132926E+07;1.242284E+07;1.483168E+07;5.301122E+07;3259779;8804198;1039268;2507803;527081.9;1964927;3647654;3.957062E+07;2.99557E+07;1808567;1195520;494684.5;2264908;865358.6	-0.0001261273;2.548083E-05;-5.925747E-06;0.0007543289;-0.001231659;-0.002528031;0.0009626673;-0.0002775237;0.0001107064;-0.0002435731;0.003820248;0.01507916;0.00428273;-0.0001927059;-9.009553E-05;-0.0001041628;-0.001306235;0.002067784;0.006463507;0.003864058;0.005987	-0.8573499;0.09259985;-0.01711612;1.642374;-2.144548;-3.594197;1.11108;-2.133378;0.428854;-0.739934;5.574175;17.77365;5.042097;-1.119678;-0.4502456;-0.568958;-3.596783;3.405252;10.95133;5.364392;8.524806	147.112930297852;275.171356201172;346.208501395547;459.291805121355;574.320734140761;703.364623609559;866.424461449407;130.086532592773;258.144721874102;329.182189941406;685.347710643572;848.399780273438;849.394592285156;172.108245849609;200.103057861328;183.076522827148;363.167602539063;607.233764648438;590.202819824219;720.316032355124;702.303344726563	21	0.6333616	0.2592593	None	Unknown		136.7968;36.56958;24.94351
wk1_s_trap_2	3747	1088	AQYEDIAQK	9	0	Unmodified	_AQYEDIAQK_			0	0	sp|P04264|K2C1_HUMAN	2	HCD	FTMS	MULTI-MSMS	1	0	533.2642	1064.5138	0.39825	0.57126312	15.702	5.8014E-09	137.62	96.432	NaN	NaN	1	0	0	0	-1	0	0	0	0	y1;y2;y3;y4;y5;y6;y7;y1-NH3;y2-NH3;y3-NH3;y4-NH3;y5-NH3;y6-H2O;y7-NH3;a2;b2;b2-NH3;b3;b5;b5-H2O;b6;b6-H2O	2779494;4155829;8214041;4601729;5919372;6540238;2.343384E+07;1120586;4166732;641751.2;297538.2;220102.5;1496671;1002005;1575541;1.825087E+07;1.374881E+07;700498.2;618500.2;207516.7;1069139;402430.7	-6.509209E-05;-0.0001483099;6.443985E-05;0.0004192294;-0.001264894;-0.003116691;0.0007607052;-0.000109677;7.442562E-05;-0.001586347;-0.0004081083;0.002181896;0.002010742;0.01166798;-2.485923E-05;-1.380158E-05;-5.838648E-05;-0.001519858;0.0003587995;0.003954269;0.005225061;0.006719422	-0.4424636;-0.5389726;0.1861302;0.9127728;-2.202418;-4.431114;0.877982;-0.8431091;0.2883097;-4.819034;-0.9227658;3.915184;2.933892;13.73694;-0.1444396;-0.0689724;-0.3189185;-4.185002;0.5908738;6.711009;7.253859;9.567701	147.112869262695;275.171529991913;346.208431029944;459.29214022083;574.320767376606;703.365212269992;866.424663411507;130.086364746094;258.144758154874;329.183532714844;442.266418457031;557.290771484375;685.349520150519;849.38720703125;172.10807800293;200.102981567383;183.076477050781;363.167816162109;607.235473632813;589.221313476563;720.314671351554;702.302612304688	22	0.6267133	0.2682927	None	Unknown		137.6202;41.18783;35.61829
wk1_s_trap_2	3847	1138	AQYEDIAQK	9	0	Unmodified	_AQYEDIAQK_			0	0	sp|P04264|K2C1_HUMAN	2	HCD	FTMS	MULTI-MSMS	1	0	533.2642	1064.5138	0.39825	0.57126312	16.038	1.66E-29	166.68	122.56	NaN	NaN	1	0	0	0	-1	0	0	0	0	y1;y2;y3;y4;y5;y6;y7;y1-NH3;y2-NH3;y3-NH3;y6-H2O;y6-NH3;y7-H2O;y7-NH3;a2;b2;b2-NH3;b3;b3-NH3;b5;b5-NH3;b6;b6-H2O	604711.1;767187;1801808;847560.4;1124894;1338171;4801528;242059.1;705277;166113.3;180201.2;66052.4;73022.5;220636.1;287225.1;3618260;2366979;111491.7;65337.5;57943.9;88896.4;131887.8;69354.3	-3.457452E-05;0.0001639784;2.038139E-05;0.0007361271;9.517745E-05;-0.003675597;0.000468764;4.29109E-05;0.0003928832;-0.0007013368;0.006316049;0.002477629;0.001773493;0.003686584;-4.011802E-05;-1.380158E-05;-0.0001041628;-0.0007874361;-0.002495229;0.004020909;0.00188587;0.005443288;0.000982117	-0.2350204;0.5959141;0.05887027;1.602744;0.1657221;-5.225726;0.5410324;0.3298651;1.521951;-2.13054;9.215864;3.609952;2.090365;4.340246;-0.2330978;-0.0689724;-0.568958;-2.168247;-7.208681;6.621703;3.195266;7.556821;1.398413	147.112838745117;275.17121770359;346.208475088413;459.291823323131;574.319407304752;703.365771175145;866.424955352676;130.086212158203;258.144439697266;329.182647705078;685.34521484375;686.333068847656;848.4130859375;849.395188430959;172.108093261719;200.102981567383;183.076522827148;363.167083740234;346.142242431641;607.231811523438;590.207397460938;720.314453125;702.308349609375	23	0.626865	0.2875	None	Unknown		166.6785;44.1168;25.89401
wk1_s_trap_2	3974	1223	AQYEDIAQK	9	0	Unmodified	_AQYEDIAQK_			0	0	sp|P04264|K2C1_HUMAN	2	HCD	FTMS	MULTI-MSMS	1	0	533.2642	1064.5138	0.39825	-0.18025365	16.374	5.4393E-09	137.9	97.636	NaN	NaN	1	0	0	0	-1	0	0	0	0	y1;y2;y3;y4;y5;y6;y7;y1-NH3;y2-NH3;y3-NH3;y4-NH3;y6-H2O;y6-NH3;y7-NH3;a2;b2;b2-NH3;b3;b3-NH3;b5;b6;b6-H2O	180243.3;227115.4;471179.3;279244.4;284020;323471.1;1364986;74175.9;187470.6;30692;18936;58760.9;20297.9;32244.4;106690.5;950175.2;693312.9;24754.2;17362.9;26470.9;58235.9;29561	-4.056939E-06;0.0006363908;0.0001101819;-0.0003516669;-0.001754054;-0.005036673;0.0004378191;-1.812426E-05;0.0003318481;-2.995006E-05;-4.189739E-05;-0.006257194;-0.01235391;0.003000992;0.0001124699;-5.957795E-05;-0.0001346804;0.0015319;-0.002525747;-0.0004346575;0.00494847;-0.006830383	-0.02757706;2.312712;0.318253;-0.7656702;-3.054134;-7.160802;0.5053169;-0.1393249;1.285513;-0.09098329;-0.09473346;-9.129821;-17.99949;3.533089;0.6534845;-0.2977364;-0.7356508;4.218195;-7.296845;-0.7157964;6.86987;-9.725511	147.112808227539;275.170745291178;346.208385287939;459.292911117087;574.321256536544;703.367132251578;866.424986297572;130.086273193359;258.144500732422;329.181976318359;442.266052246094;685.357788085938;686.347900390625;849.395874023438;172.107940673828;200.10302734375;183.076553344727;363.164764404297;346.142272949219;607.236267089844;720.314947942831;702.316162109375	22	0.6122915	0.2716049	None	Unknown		137.9041;40.26827;27.8342
wk1_s_trap_2	4084	1284	AQYEDIAQK	9	0	Unmodified	_AQYEDIAQK_			0	0	sp|P04264|K2C1_HUMAN	2	HCD	FTMS	MULTI-MSMS	1	0	533.2642	1064.5138	0.39825	0.38338393	16.713	0.0012159	118.07	91.654	NaN	NaN	1	0	0	0	-1	0	0	0	0	y1;y2;y3;y4;y5;y6;y7;y1-NH3;y2-NH3;y3-NH3;y4-NH3;y6-H2O;y6-NH3;y7-H2O;y7-NH3;a2;b2;b2-NH3;b3;b5;b6;b6-H2O	92662.4;107935.9;217163.6;127556.2;176675.2;147610.4;669011.9;45052.7;102868.8;13991.1;7413.5;33035.8;9847;8549.7;18475.8;33335.8;450648;326930.7;26668;6950.8;22712;9697.2	0.0001027546;0.0004222094;0.0004876573;0.00256385;0.0005860449;-0.002162234;0.004055941;0.0001039461;0.0004539184;0.0006719542;0.001941745;0.0003956382;-0.002344148;0.01373638;0.00818898;-2.485923E-05;9.300994E-05;4.842504E-05;-8.553184E-05;0.001640538;0.005260182;0.01019843	0.6984753;1.534353;1.408567;5.582203;1.020417;-3.074131;4.681257;0.7990555;1.75839;2.041289;4.390466;0.5772781;-3.415443;16.19091;9.641005;-0.1444396;0.4648106;0.2645073;-0.2355169;2.701656;7.302617;14.52148	147.112701416016;275.170959472656;346.2080078125;459.289995600113;574.318916437268;703.3642578125;866.421368175064;130.086151123047;258.144378662109;329.181274414063;442.264068603516;685.351135253906;686.337890625;848.401123046875;849.390686035156;172.10807800293;200.102874755859;183.076370239258;363.166381835938;607.234191894531;720.314636230469;702.299133300781	22	0.5439579	0.2365591	None	Unknown		118.0684;26.41473;25.93911
wk3_s_trap_1	3187	596	AQYEDIAQK	9	0	Unmodified	_AQYEDIAQK_			0	0	sp|P04264|K2C1_HUMAN	2	HCD	FTMS	MULTI-MSMS	1	0	533.2642	1064.5138	2.0105	3.0136926	14.697	0.00052307	118.32	86.182	NaN	NaN	1	0	0	0	-1	0	0	0	0	y1;y2;y3;y4;y5;y6;y7;y1-NH3;y2-NH3;y3-NH3;y4-NH3;y6-H2O;y7-NH3;a2;b2;b2-NH3;b3;b5;b5-NH3;b6;b6-H2O	60796.2;98501.8;189859.5;102022.2;110125.2;138681.1;507486.8;24942.6;78197.7;11573.4;7510.2;31638;18435.9;37064.9;370403.6;306347.5;14908;14487.2;9429.4;28921.3;7830.9	-9.560967E-05;-9.791813E-05;0.0002365872;0.0002743976;-0.000169362;-0.003500186;-4.952476E-05;-0.000109677;2.66723E-05;0.0004278136;-0.002178128;0.005161641;0.006541031;-0.0007115047;-7.483674E-05;-8.890406E-05;0.001989664;0.003166417;-0.0007386418;0.003566755;0.008733582	-0.6499068;-0.355844;0.6833668;0.5974357;-0.2948915;-4.97634;-0.05715986;-0.8431091;0.103323;1.299628;-4.924903;7.531435;7.700836;-4.134041;-0.373991;-0.4856115;5.478687;5.214503;-1.25149;4.951651;12.43567	147.112899780273;275.171479600125;346.208258882564;459.292285052582;574.319671844198;703.365595764815;866.425473641461;130.086364746094;258.144805908203;329.181518554688;442.268188476563;685.346369250716;849.392333984375;172.108764648438;200.103042602539;183.076507568359;363.164306640625;607.232666015625;590.210021972656;720.31632965746;702.300598144531	21	0.5078709	0.21875	None	Unknown		118.3244;32.14194;20.94693
wk3_s_trap_1	3406	685	AQYEDIAQK	9	0	Unmodified	_AQYEDIAQK_			0	0	sp|P04264|K2C1_HUMAN	2	HCD	FTMS	MULTI-MSMS	1	0	533.2642	1064.5138	0.20018	0.75914231	15.508	6.2903E-23	153.04	108.92	NaN	NaN	1	0	0	0	-1	0	0	0	0	y1;y2;y3;y4;y5;y6;y7;y1-NH3;y2-NH3;y3-NH3;y4-NH3;y6-H2O;y7-H2O;y7-NH3;a2;b2;b2-NH3;b3;b5;b5-NH3;b6;b6-H2O	3169320;4036746;9167174;5040654;6335415;7211275;2.725369E+07;1582605;3634839;420616.8;358421.5;846681.9;312694.6;727627.6;1500018;1.945153E+07;1.467894E+07;1003655;347337.2;311747.6;1168122;393754.1	4.171943E-05;9.869366E-05;-3.680027E-06;-0.0001445282;-0.001974614;-0.003737389;0.0004669234;-0.0002317473;0.0003623657;-0.0006708192;0.0007820772;0.003691537;0.001773493;-0.004384262;-0.0001011532;-7.483674E-05;-8.890406E-05;0.002050699;-0.0007398333;-0.001593134;0.005632394;0.004644226	0.2835881;0.3586626;-0.01062951;-0.3146757;-3.438168;-5.313578;0.5389081;-1.781486;1.403732;-2.037833;1.768344;5.386369;2.090365;-5.161579;-0.5877303;-0.373991;-0.4856115;5.646753;-1.218361;-2.699262;7.819357;6.612837	147.112762451172;275.171282988345;346.208499149827;459.292703978443;574.321477096152;703.365832967773;866.424957193324;130.086486816406;258.144470214844;329.1826171875;442.265228271484;685.347839355469;848.4130859375;849.403259277344;172.108154296875;200.103042602539;183.076507568359;363.164245605469;607.236572265625;590.210876464844;720.314264018285;702.3046875	22	0.6204219	0.247191	None	Unknown		153.0358;44.1168;24.20275
wk3_s_trap_1	3502	730	AQYEDIAQK	9	0	Unmodified	_AQYEDIAQK_			0	0	sp|P04264|K2C1_HUMAN	2	HCD	FTMS	MULTI-MSMS	1	0	533.2642	1064.5138	0.20018	0.75914231	15.842	0.0014949	113.26	86.126	NaN	NaN	1	0	0	0	-1	0	0	0	0	y1;y2;y3;y4;y5;y6;y7;y1-NH3;y2-NH3;y3-NH3;y6-H2O;y7-NH3;a2;b2;b2-NH3;b3;b5;b6;b6-H2O	1691913;2439309;5021223;2408923;2754177;4042309;1.366515E+07;580802.8;2111145;258486.5;413935.4;691014.9;992050.2;1.071394E+07;6895942;460413.6;386532.7;404810.9;182337.1	-0.0001566448;-0.0003325915;-7.77639E-06;8.018477E-05;-0.0009836078;-0.00357024;0.000319061;-0.0002470061;-1.392231E-05;-0.001372723;-0.0005809243;0.00348681;-0.0003452938;-5.957795E-05;-7.364527E-05;0.001989664;-0.001777431;0.004100514;-0.0001775509	-1.064793;-1.208669;-0.02246158;0.1745832;-1.712646;-5.075937;0.36825;-1.898783;-0.05393218;-4.170088;-0.847629;4.10505;-2.006258;-0.2977364;-0.402265;5.478687;-2.927077;5.692662;-0.2528101	147.11296081543;275.171714273533;346.20850324619;459.292479265429;574.320486090037;703.3656658182;866.425105055677;130.086502075195;258.144846502814;329.183319091797;685.352111816406;849.395388204876;172.1083984375;200.10302734375;183.07649230957;363.164306640625;607.237609863281;720.315795898438;702.309509277344	19	0.6237564	0.2567568	None	Unknown		113.2557;27.13008;18.69086
wk3_s_trap_1	3590	765	AQYEDIAQK	9	0	Unmodified	_AQYEDIAQK_			0	0	sp|P04264|K2C1_HUMAN	2	HCD	FTMS	MULTI-MSMS	1	0	533.2642	1064.5138	0.20018	0.75914231	16.179	6.2903E-23	153.04	108.92	NaN	NaN	1	0	0	0	-1	0	0	0	0	y1;y2;y3;y4;y5;y6;y7;y1-NH3;y2-NH3;y3-NH3;y4-NH3;y6-H2O;y7-H2O;y7-NH3;a2;b2;b2-NH3;b3;b5;b6;b6-H2O	371649.4;446932.5;1035739;617371.3;595120.2;801203.8;2841884;165360.8;396339.4;110615.9;66060.8;119897.9;34369.9;71980.6;174288.4;2122378;1561132;122001.1;57734.9;117971.5;40324.2	5.697822E-05;-0.0001251086;-0.0001254205;0.0006878541;5.805336E-05;-0.002663437;0.0002065754;-4.864184E-05;8.770746E-05;6.160267E-05;0.001300876;0.003975058;0.01166119;0.002024429;-0.000406329;-0.0001053543;-0.000165198;0.0001586088;0.003532628;0.004955006;0.0007379764	0.3873098;-0.4546567;-0.3622687;1.49764;0.101082;-3.786707;0.2384226;-0.3739197;0.3397608;0.1871387;2.941397;5.800062;13.74487;2.383373;-2.360889;-0.5265002;-0.9023437;0.4367389;5.817588;6.878944;1.050786	147.112747192383;275.171506790559;346.208620890334;459.29187159612;574.319444428839;703.364759014869;866.425217541301;130.086303710938;258.144744873047;329.181884765625;442.264709472656;685.347555833436;848.403198242188;849.396850585938;172.108459472656;200.103073120117;183.076583862305;363.166137695313;607.232299804688;720.31494140625;702.30859375	21	0.6250662	0.2692308	None	Unknown		153.0358;44.1168;26.17172
wk3_s_trap_1	3710	840	AQYEDIAQK	9	0	Unmodified	_AQYEDIAQK_			0	0	sp|P04264|K2C1_HUMAN	2	HCD	FTMS	MULTI-MSMS	1	0	533.2642	1064.5138	0.20018	0.57126312	16.519	3.4031E-06	128.69	93.331	NaN	NaN	1	0	0	0	-1	0	0	0	0	y1;y2;y3;y4;y5;y6;y7;y1-NH3;y2-NH3;y3-NH3;y4-NH3;y6-H2O;y7-NH3;a2;b2;b2-NH3;b3;b5;b6;b6-H2O	106206.1;126657.6;263736.3;129929.8;184075.1;210220.8;747392.5;37432.5;124017.3;20175.9;10576.2;27148.3;16245.1;49393.3;576921.3;399599.6;29157.8;27428.1;25840.5;11163.9	-3.457452E-05;0.0002085863;0.0001412568;-0.0007163194;-0.001153869;-0.00302037;0.0005187125;-0.0001859709;0.0005149536;0.0003057433;0.002582614;0.001860482;0.009470718;-0.0001774471;-7.483674E-05;-0.0001194216;0.0005858549;-0.00138644;0.003184987;-0.002802063	-0.2350204;0.7580238;0.4080108;-1.559612;-2.009102;-4.294171;0.5986814;-1.429595;1.994828;0.9287982;5.839539;2.714646;11.15003;-1.031021;-0.373991;-0.6523044;1.613189;-2.283193;4.421648;-3.989768	147.112838745117;275.171173095703;346.20835421304;459.293275769587;574.320656350925;703.365115948835;866.424905404202;130.086441040039;258.144317626953;329.181640625;442.263427734375;685.349670410156;849.389404296875;172.10823059082;200.103042602539;183.076538085938;363.165710449219;607.237218871864;720.316711425781;702.312133789063	20	0.5906412	0.2531646	None	Unknown		128.6864;35.35575;22.49172
wk3_s_trap_1	3797	874	AQYEDIAQK	9	0	Unmodified	_AQYEDIAQK_			0	0	sp|P04264|K2C1_HUMAN	2	HCD	FTMS	MULTI-MSMS	1	0	533.2642	1064.5138	0.20018	0.57126312	16.854	8.8445E-06	123.98	100.94	NaN	NaN	1	0	0	0	-1	0	0	0	0	y1;y2;y3;y4;y5;y6;y7;y1-NH3;y2-NH3;y3-NH3;y6-H2O;y6-NH3;y7-H2O;y7-NH3;a2;b2;b2-NH3;b3;b5;b6	39727.2;62154.7;136339.7;65092.4;102479.3;102017;361693.4;18549.9;55741.3;11287.7;11800.1;10337.7;6717.1;14319.9;19830.8;230909.4;187363.5;12665.7;10180.5;13645.1	0.0001943073;5.599841E-05;0.0002218634;0.0008185174;0.002217701;-0.002217084;0.00356174;4.29109E-05;0.0001792602;0.001312823;0.001372201;-0.004785554;0.007449762;0.008372085;-0.0001011532;-2.906037E-05;-5.838648E-05;9.757363E-05;0.002678135;-0.0008433334	1.320807;0.2035038;0.640838;1.78213;3.861457;-3.152114;4.110861;0.3298651;0.6944176;3.988155;2.002189;-6.972568;8.780879;9.85658;-0.5877303;-0.1452271;-0.3189185;0.2686749;4.410391;-1.170775	147.112609863281;275.171325683594;346.20827360638;459.291740932813;574.317284780761;703.364312662848;866.421862376925;130.086212158203;258.144653320313;329.180633544922;685.350158691406;686.34033203125;848.407409667969;849.390502929688;172.108154296875;200.102996826172;183.076477050781;363.166198730469;607.233154296875;720.320739746094	20	0.5587459	0.2702703	None	Unknown		123.9833;23.04249;20.94693
wk3_s_trap_1	3889	913	AQYEDIAQK	9	0	Unmodified	_AQYEDIAQK_			0	0	sp|P04264|K2C1_HUMAN	2	HCD	FTMS	MULTI-MSMS	1	0	533.2642	1064.5138	0.20018	0.94702151	17.194	0.038957	80.438	54.499	NaN	NaN	1	0	0	0	-1	0	0	0	0	y1;y2;y3;y4;y5;y6;y7;y1-NH3;y2-NH3;y6-H2O;y7-NH3;a2;b2;b2-NH3;b3;b6	49378.9;33419.4;80759.6;52190;64442.5;62828.6;297135.7;24132.5;41601.5;7025.4;6999.4;6878.6;167235.9;138211.9;6137.8;13746.5	0.0001027546;-9.658949E-05;0.0003961046;0.001550045;-0.001298299;-0.0043595;0.005046119;-0.0005826994;0.0001792602;-0.005768912;0.001353043;0.000463422;1.457206E-06;-2.78689E-05;-0.0003296725;0.003612233	0.6984753;-0.3510156;1.144123;3.374865;-2.260582;-6.198049;5.8241;-4.479311;0.6944176;-8.417379;1.592944;2.69263;0.007282282;-0.1522255;-0.9077719;5.014788	147.112701416016;275.171478271484;346.208099365234;459.291009405228;574.32080078125;703.366455078125;866.420377997738;130.086837768555;258.144653320313;685.357299804688;849.397521972656;172.10758972168;200.102966308594;183.076446533203;363.166625976563;720.316284179688	16	0.4170307	0.1797753	None	Unknown		80.43812;25.93911;20.55487
wk3_s_trap_1	4337	1117	AQYEDIAQK	9	0	Unmodified	_AQYEDIAQK_			0	0	sp|P04264|K2C1_HUMAN	2	HCD	FTMS	MSMS	1	0	533.2642	1064.5138	NaN	-0.93177041	18.784	0.084597	51.854	40.133	NaN	NaN	1	0	0	0	-1	0	0	0	0	y1;y2;y3;y4;y6;y7;y1-NH3;y2-NH3;b2;b2-NH3	10347.5;7773;13665;9600;16347.2;45987;6198.8;6576.5;38179.4;20459.1	-0.0002481976;-0.0006153883;-0.0004278701;0.004717653;0.003122683;-0.0002589831;-0.0001554534;0.0007590942;-0.0004410477;-0.0001499392	-1.687121;-2.236377;-1.235872;10.27167;4.439672;-0.2989098;-1.195001;2.940583;-2.204099;-0.8189973	147.113052368164;275.171997070313;346.208923339844;459.287841796875;703.358972894974;866.42568309984;130.086410522461;258.144073486328;200.103408813477;183.076568603516	10	0.3269918	0.2941177	None	Unknown		51.85437;11.72117;11.72117
wk3_s_trap_2	3197	664	AQYEDIAQK	9	0	Unmodified	_AQYEDIAQK_			0	0	sp|P04264|K2C1_HUMAN	2	HCD	FTMS	MULTI-MSMS	1	0	533.2642	1064.5138	2.2306	2.8258134	14.455	0.0068057	104.06	76.175	NaN	NaN	1	0	0	0	-1	0	0	0	0	y1;y2;y3;y4;y5;y6;y7;y1-NH3;y2-NH3;y3-NH3;y4-NH3;y6-H2O;y7-NH3;a2;b2;b2-NH3;b3;b5;b6;b6-H2O	69864;85891.3;189196.7;98621.6;105345.3;122789.7;494496.9;20994.5;63605.8;12138.7;10352.2;17705.7;19170.4;25048.8;336186.4;262254.3;17663.9;6621.7;24640.6;10041.6	-3.457452E-05;2.352048E-06;-0.0002498999;0.0003395981;-0.0004038329;-0.003984978;0.001164181;-9.44182E-05;0.0005610327;0.0007329894;0.001209323;0.003813607;0.01069142;0.0008601506;1.6716E-05;-5.838648E-05;0.0002806791;-0.00128915;0.006558337;0.006841492	-0.2350204;0.008547574;-0.7218186;0.7393944;-0.7031497;-5.665582;1.343662;-0.7258118;2.17333;2.226705;2.734387;5.564485;12.5872;4.997761;0.08353698;-0.3189185;0.7728671;-2.122976;9.104838;9.741517	147.112838745117;275.171379329952;346.208745369684;459.292219852119;574.319906315094;703.366080556384;866.424259935284;130.086349487305;258.144271547811;329.181213378906;442.264801025391;685.347717285156;849.38818359375;172.107192993164;200.102951049805;183.076477050781;363.166015625;607.237121582031;720.313338075883;702.302490234375	20	0.508524	0.2061856	None	Unknown		104.0568;27.88224;19.7034
wk3_s_trap_2	3416	748	AQYEDIAQK	9	0	Unmodified	_AQYEDIAQK_			0	0	sp|P04264|K2C1_HUMAN	2	HCD	FTMS	MULTI-MSMS	1	0	533.2642	1064.5138	0.45264	0.19550474	15.288	2.4463E-23	159.46	114.69	NaN	NaN	1	0	0	0	-1	0	0	0	0	y1;y2;y3;y4;y5;y6;y7;y1-NH3;y2-NH3;y3-NH3;y4-NH3;y6-H2O;y6-NH3;y7-NH3;a2;b2;b2-NH3;b3;b3-NH3;b5;b5-NH3;b6;b6-H2O	2979118;3761628;8783013;4950658;5851435;7482456;2.288078E+07;1371346;3873598;557852.8;403241.1;1044192;350005.9;1036438;1637258;1.753324E+07;1.296107E+07;768432.8;293559.1;496009.1;294688.4;632693.8;604441.2	-0.0001871624;-2.439473E-05;-0.0003956948;0.0001916276;-0.001390938;-0.00388318;0.0004676218;2.765211E-05;0.0002398447;-0.0001215028;-0.0004996611;-0.01004137;-0.006372469;0.009329855;-0.0001774471;-0.0001053543;-0.0001499392;-0.0002381197;-0.00286144;0.0026171;-0.002813837;0.004100514;0.004033875	-1.272236;-0.08865286;-1.142936;0.4172235;-2.421883;-5.520853;0.5397141;0.2125675;0.92911;-0.3691052;-1.129774;-14.65121;-9.284685;10.98419;-1.031021;-0.5265002;-0.8189973;-0.6556764;-8.26665;4.309876;-4.767502;5.692662;5.743762	147.112991333008;275.171406076733;346.208891164567;459.292367822643;574.320893420197;703.365978758498;866.424956494932;130.086227416992;258.144592735776;329.182067871094;442.266510009766;685.361572265625;686.341918945313;849.389545160668;172.10823059082;200.103073120117;183.076568603516;363.166534423828;346.142608642578;607.233215332031;590.212097167969;720.315795898438;702.305297851563	23	0.635806	0.2875	None	Unknown		159.4554;44.76685;24.94351
wk3_s_trap_2	3518	799	AQYEDIAQK	9	0	Unmodified	_AQYEDIAQK_			0	0	sp|P04264|K2C1_HUMAN	2	HCD	FTMS	MULTI-MSMS	1	0	533.2642	1064.5138	0.45264	0.75914231	15.625	5.8354E-16	150.4	110.13	NaN	NaN	1	0	0	0	-1	0	0	0	0	y1;y2;y3;y4;y5;y6;y7;y1-NH3;y2-NH3;y3-NH3;y6-H2O;y6-NH3;y7-NH3;a2;b2;b2-NH3;b3;b3-NH3;b5;b6;b6-H2O	1807760;2564051;5200817;2989114;3154943;4839567;1.513122E+07;713411.9;2280821;470516.5;692233.2;213662;494839.1;965747.6;1.119088E+07;8207802;629198.4;202976.1;340188.3;891705.3;265187.3	2.646064E-05;0.0001337255;0.0005405249;-0.0001032849;-0.0006224096;-0.00199846;0.001179243;0.0001497224;0.0006675415;-9.098522E-05;-0.006074088;-0.01027872;0.007456558;-0.0001011532;1.457206E-06;-4.312769E-05;-0.0002686373;-0.002312124;0.001884678;0.005298307;0.00421698	0.1798664;0.485972;1.561272;-0.2248782;-1.083733;-2.841288;1.361046;1.150949;2.585925;-0.2763979;-8.862656;-14.976;8.778707;-0.5877303;0.007282282;-0.235572;-0.7397083;-6.679696;3.10371;7.355546;6.004485	147.112777709961;275.171247956478;346.207954944923;459.292662735085;574.320124891756;703.364094038055;866.424244873633;130.08610534668;258.144165039063;329.182037353516;685.357604980469;686.345825195313;849.391418457031;172.108154296875;200.102966308594;183.076461791992;363.166564941406;346.142059326172;607.233947753906;720.314598106007;702.305114746094	21	0.6197255	0.2658228	None	Unknown		150.3989;40.26827;25.89401
wk3_s_trap_2	3604	830	AQYEDIAQK	9	0	Unmodified	_AQYEDIAQK_			0	0	sp|P04264|K2C1_HUMAN	2	HCD	FTMS	MULTI-MSMS	1	0	533.2642	1064.5138	0.45264	0.57126312	15.965	0.0014949	113.26	86.841	NaN	NaN	1	0	0	0	-1	0	0	0	0	y1;y2;y3;y4;y5;y6;y7;y1-NH3;y2-NH3;y3-NH3;y6-H2O;y7-NH3;a2;b2;b2-NH3;b3;b5;b6;b6-H2O	425028.4;609699.2;1242241;670372.7;781585.7;945937.2;3443117;141218.3;524771.6;62465.3;185398.1;87098.1;260491.4;2641634;1933218;120901.6;36007.4;159599.9;34741.8	-9.560967E-05;0.0001932904;-0.0001700665;-0.0002588706;-0.001713424;-0.003307196;0.0002244023;-0.000109677;0.0001487426;-0.001525311;0.00190178;0.002573746;-0.0002689999;-7.483674E-05;-8.890406E-05;-0.001062094;0.001518467;0.001405638;-0.001398254	-0.6499068;0.7024369;-0.4912254;-0.5636286;-2.98339;-4.70196;0.2589979;-0.8431091;0.5761986;-4.633621;2.774904;3.030088;-1.562968;-0.373991;-0.4856115;-2.924531;2.500628;1.951412;-1.990934	147.112899780273;275.171188391602;346.208665536269;459.292818320781;574.321215906403;703.36540277433;866.425199714414;130.086364746094;258.144683837891;329.183471679688;685.349629112264;849.396301269531;172.108322143555;200.103042602539;183.076507568359;363.167358398438;607.234313964844;720.318490774743;702.310729980469	19	0.6262632	0.2289157	None	Unknown		113.2557;26.41473;26.22313
wk3_s_trap_2	3718	897	AQYEDIAQK	9	0	Unmodified	_AQYEDIAQK_			0	0	sp|P04264|K2C1_HUMAN	2	HCD	FTMS	MULTI-MSMS	1	0	533.2642	1064.5138	0.45264	0.19550474	16.305	3.5329E-05	120.87	85.25	NaN	NaN	1	0	0	0	-1	0	0	0	0	y1;y2;y3;y4;y5;y6;y7;y1-NH3;y2-NH3;y3-NH3;y6-H2O;y7-NH3;a2;b2;b2-NH3;b3;b3-NH3;b4;b5;b6;b6-H2O	114578.3;135305.3;299450;192042.3;195710;241703.6;808743.7;52721.3;139340.2;14621.9;52125.7;22157.4;49078.5;636676.5;463568;39001.4;12268.2;12895.8;11185.5;29388.8;14271	-8.035088E-05;0.0001780687;3.223237E-05;-1.331137E-05;-0.001207371;-0.001755248;0.0007027012;5.816969E-05;-0.0003290307;-0.0006403016;0.003429598;0.003306167;-0.000116412;-2.906037E-05;-8.890406E-05;-8.553184E-05;-0.002708852;0.0009731405;-0.0004956927;0.003978444;0.005987	-0.5461852;0.6471198;0.09310104;-0.02898233;-2.102259;-2.495505;0.8110355;0.4471627;-1.274596;-1.945126;5.00417;3.892377;-0.6763884;-0.1452271;-0.4856115;-0.2355169;-7.82583;1.977092;-0.8163094;5.523193;8.524806	147.112884521484;275.171203613281;346.208463237431;459.292572761569;574.320709853348;703.363850826605;866.424721415564;130.086196899414;258.145161611196;329.182586669922;685.348101293757;849.395568847656;172.108169555664;200.102996826172;183.076507568359;363.166381835938;346.142456054688;492.207916259766;607.236328125;720.31591796875;702.303344726563	21	0.6237175	0.2692308	None	Unknown		120.8684;35.61829;27.13724
wk3_s_trap_2	3812	939	AQYEDIAQK	9	0	Unmodified	_AQYEDIAQK_			0	0	sp|P04264|K2C1_HUMAN	2	HCD	FTMS	MULTI-MSMS	1	0	533.2642	1064.5138	0.45264	0.57126312	16.643	0.0017857	111.74	80.51	NaN	NaN	1	0	0	0	-1	0	0	0	0	y1;y2;y3;y4;y5;y6;y7;y1-NH3;y2-NH3;y3-NH3;y6-H2O;y7-NH3;a2;b2;b2-NH3;b3;b5;b6	64317.5;52645;141475.3;73128.6;97240.3;121300.1;399401.5;24145.3;64730.7;12572.1;20507.7;11262.2;25741.7;278116;213381.5;12375.6;7578.9;18239.2	4.171943E-05;-0.0003102125;0.0004617611;0.001207663;1.621157E-05;-0.002322646;0.002184794;-0.0004606291;0.0001487426;0.0002141906;0.003121821;0.01526906;5.658349E-06;-9.009553E-05;-0.000165198;0.0004027494;0.003532628;0.005759005	0.2835881;-1.127342;1.333768;2.629405;0.02822744;-3.302195;2.521625;-3.540939;0.5761986;0.6506758;4.555086;17.97663;0.03287672;-0.4502456;-0.9023437;1.108996;5.817588;7.995129	147.112762451172;275.171691894531;346.208033708741;459.291351787467;574.319486270634;703.364418224645;866.423239322442;130.086715698242;258.144683837891;329.181732177734;685.348409071414;849.383605957031;172.108047485352;200.103057861328;183.076583862305;363.165893554688;607.232299804688;720.314137408355	18	0.5676839	0.2278481	None	Unknown		111.7389;31.22911;23.04249
wk3_s_trap_2	3903	977	AQYEDIAQK	9	0	Unmodified	_AQYEDIAQK_			0	0	sp|P04264|K2C1_HUMAN	2	HCD	FTMS	MULTI-MSMS	1	0	533.2642	1064.5138	0.45264	1.5106591	16.979	0.0059908	105.14	79.197	NaN	NaN	1	0	0	0	-1	0	0	0	0	y1;y2;y3;y4;y5;y6;y7;y1-NH3;y2-NH3;y6-H2O;y7-H2O;y7-NH3;a2;b2;b2-NH3;b3;b3-NH3;b5	54035.7;40548.1;83401.2;45454.4;60093;68448;292215.2;26852.8;41184.4;10817.6;7746.2;11431.2;16459.5;161273.8;138240.3;11753;6289;7065.8	0.0001027546;0.0003916918;0.0004571397;0.0002926045;-0.0001996662;-0.002284304;0.00432138;-0.000109677;0.0002402953;-0.002045768;0.0153233;0.009775894;-0.0001621883;0.0001235275;6.368383E-05;-0.0003296725;-0.000908315;0.006584385	0.6984753;1.423449;1.320419;0.6370769;-0.3476569;-3.247683;4.98762;-0.8431091;0.9308556;-2.984982;18.06142;11.50932;-0.9423625;0.6173201;0.3478539;-0.9077719;-2.624121;10.84333	147.112701416016;275.170989990234;346.208038330078;459.292266845703;574.319702148438;703.364379882813;866.421102737031;130.086364746094;258.144592285156;685.353576660156;848.399536132813;849.389099121094;172.108215332031;200.102844238281;183.076354980469;363.166625976563;346.140655517578;607.229248046875	18	0.4612674	0.2142857	None	Unknown		105.1356;25.93911;20.55487
wk5_s_trap_1	3255	703	AQYEDIAQK	9	0	Unmodified	_AQYEDIAQK_			0	0	sp|P04264|K2C1_HUMAN	2	HCD	FTMS	MULTI-MSMS	1	0	533.2642	1064.5138	1.3302	1.3227799	14.616	1.9563E-10	139.97	103.4	NaN	NaN	1	0	0	0	-1	0	0	0	0	y1;y2;y3;y4;y5;y6;y7;y1-NH3;y2-NH3;y3-NH3;y6-H2O;y7-NH3;a2;b2;b2-NH3;b3;b3-NH3;b5;b5-NH3;b6;b6-H2O	75454;101611.8;265537.8;140909.1;157721.2;199388.7;759614.4;43146.4;105479.7;18845.3;26782.4;29659.5;47743.9;541091.9;408240.9;31991.7;15666.7;14340;11063.7;18340.5;15153.2	0.0002095661;5.599841E-05;0.0001753174;0.0001118711;-0.0004428672;-0.003490161;0.000198339;-0.0002927825;0.0005086306;0.0008550597;0.002403479;0.006907242;5.658349E-06;-1.380158E-05;-0.0001041628;-5.501426E-05;-0.004082143;0.00463126;-0.004950067;0.008128835;0.001775574	1.424529;0.2035038;0.5063927;0.2435727;-0.7711159;-4.962087;0.2289165;-2.250674;1.970334;2.597536;3.506941;8.131984;0.03287672;-0.0689724;-0.568958;-0.151485;-11.7932;7.626849;-8.3869;11.28516;2.5282	147.112594604492;275.171325683594;346.208320152426;459.292447579078;574.319945349426;703.365585739388;866.425225777676;130.086547851563;258.144323949826;329.181091308594;685.349127412957;849.391967773438;172.108047485352;200.102981567383;183.076522827148;363.166351318359;346.143829345703;607.231201171875;590.214233398438;720.311767578125;702.307556152344	21	0.5961106	0.2470588	None	Unknown		139.9705;36.56958;24.20275
wk5_s_trap_1	3387	747	AQYEDIAQK	9	0	Unmodified	_AQYEDIAQK_			0	0	sp|P04264|K2C1_HUMAN	2	HCD	FTMS	MULTI-MSMS	1	0	533.2642	1064.5138	0.057333	0.38338393	15.149	0.029981	82.279	69.451	NaN	NaN	1	0	0	0	-1	0	0	0	0	y1;y2;y3;y4;y5;y6;y7;y1-NH3;y2-NH3;y3-NH3;y4-NH3;y6-H2O;y7-NH3;a2;b2;b2-NH3;b3;b6	51920.1;73025.4;167538.8;78693.9;108312.9;89401.4;411005.6;29313.4;64550.2;11701.5;7816;13813.7;13698.4;32566.4;347788.1;205130.1;21230.2;18025.9	-3.457452E-05;0.0006358324;1.579338E-05;0.0005700593;0.0006643404;-0.003993289;0.001553869;-0.0002012297;8.770746E-05;-0.0002435731;0.002399509;0.003081185;-0.002980454;0.0003108341;4.723357E-05;-1.261011E-05;0.0004637846;0.0007435807	-0.2350204;2.310683;0.04561812;1.24117;1.156745;-5.677397;1.793428;-1.546892;0.3397608;-0.739934;5.425517;4.495793;-3.508885;1.806044;0.2360464;-0.06887896;1.27706;1.032293	147.112838745117;275.170745849609;346.208479676418;459.291989390856;574.318838141807;703.366088867188;866.423870247944;130.086456298828;258.144744873047;329.182189941406;442.263610839844;685.348449707031;849.40185546875;172.10774230957;200.102920532227;183.076431274414;363.165832519531;720.319152832031	18	0.356948	0.1914894	None	Unknown		82.27873;12.82726;10.87322
wk5_s_trap_1	3481	789	AQYEDIAQK	9	0	Unmodified	_AQYEDIAQK_			0	0	sp|P04264|K2C1_HUMAN	2	HCD	FTMS	MULTI-MSMS	1	0	533.2642	1064.5138	0.057333	0.75914231	15.488	3.1072E-09	137.62	96.432	NaN	NaN	1	0	0	0	-1	0	0	0	0	y1;y2;y3;y4;y5;y6;y7;y1-NH3;y2-NH3;y3-NH3;y4-NH3;y6-H2O;y7-NH3;a2;b2;b2-NH3;b3;b3-NH3;b5;b5-H2O;b6;b6-H2O	2695151;3397768;6962859;3895610;3644838;4669976;1.825992E+07;804785.9;2954720;396361.4;320153;1170123;637953.4;1198301;1.335715E+07;1.041322E+07;700180.1;282860.8;396139.8;237024.3;1026653;309190.7	0.0001180134;0.0001912393;0.0003823968;9.960063E-05;8.670973E-05;-0.003317771;0.0006455925;-0.0001249358;0.0003928832;0.001740069;0.002460544;0.005421152;0.004587906;0.0001277287;1.457206E-06;-4.312769E-05;0.0003417142;-0.002495229;0.005302647;0.004137375;0.008313045;0.008306336	0.8021972;0.6949832;1.104529;0.2168567;0.1509782;-4.716994;0.7451224;-0.9604064;1.521951;5.286069;5.563524;7.910094;5.401385;0.7421429;0.007282282;-0.235572;0.9409314;-7.208681;8.732511;7.02177;11.5409;11.82732	147.112686157227;275.171190442648;346.208113072984;459.292459849568;574.319415772468;703.365413349185;866.4247785242;130.086380004883;258.144439697266;329.180206298828;442.263549804688;685.346109740166;849.394287109375;172.107925415039;200.102966308594;183.076461791992;363.165954589844;346.142242431641;607.230529785156;589.221130371094;720.311583367903;702.301025390625	22	0.6420588	0.2972973	None	Unknown		137.6202;41.18783;22.49172
wk5_s_trap_1	3573	827	AQYEDIAQK	9	0	Unmodified	_AQYEDIAQK_			0	0	sp|P04264|K2C1_HUMAN	2	HCD	FTMS	MULTI-MSMS	1	0	533.2642	1064.5138	0.057333	0.75914231	15.822	3.5953E-05	124.98	101.21	NaN	NaN	1	0	0	0	-1	0	0	0	0	y1;y2;y3;y4;y5;y6;y7;y1-NH3;y2-NH3;y4-NH3;y6-H2O;y7-H2O;y7-NH3;a2;b2;b2-NH3;b3;b3-NH3;b5;b6	1294506;1847996;3976678;2207874;2741500;2938894;1.103417E+07;612524.2;1693668;176158.1;589724.1;166234.7;295710.2;599585.1;8299727;5578128;371548.5;188047.6;291305.1;281161.4	-4.983331E-05;0.0003306566;0.0002311946;0.0005687084;-0.0007878558;-0.003719804;0.0006095631;7.342848E-05;0.0008201294;0.00300986;0.001270303;0.01074566;0.001536148;-0.0003758114;1.6716E-05;2.648675E-06;-0.001519858;-0.002647817;-0.001228115;0.004222584	-0.338742;1.20164;0.6677905;1.238228;-1.371806;-5.288576;0.7035384;0.5644602;3.177022;6.805589;1.853509;12.66573;1.808515;-2.183573;0.08353698;0.01446759;-4.185002;-7.649502;-2.022463;5.862131	147.112854003906;275.171051025391;346.208264275216;459.291990741822;574.320290338045;703.365815381967;866.424814553558;130.086181640625;258.144012451172;442.263000488281;685.350260589236;848.404113769531;849.397338867188;172.108428955078;200.102951049805;183.076416015625;363.167816162109;346.142395019531;607.237060546875;720.315673828125	20	0.6356358	0.2816902	None	Unknown		124.9833;23.76831;21.77085
wk5_s_trap_1	3655	853	AQYEDIAQK	9	0	Unmodified	_AQYEDIAQK_			0	0	sp|P04264|K2C1_HUMAN	2	HCD	FTMS	MULTI-MSMS	1	0	533.2642	1064.5138	0.057333	0.57126312	16.157	3.3313E-05	125.31	89.959	NaN	NaN	1	0	0	0	-1	0	0	0	0	y1;y2;y3;y4;y5;y6;y7;y1-NH3;y2-NH3;y3-NH3;y6-H2O;y7-NH3;a2;b2;b2-NH3;b3;b3-NH3;b5;b6;b6-H2O	304626.2;476366.3;881512.1;554068.3;573170.2;612064.1;2389924;105704.8;368494.9;65015.9;103418.8;77964.4;143691.7;1854308;1340065;86704.1;38417;63244.3;42328.6;35123.4	-0.000141386;0.0002701351;-7.486509E-05;0.0006194857;-0.0002449058;-0.003501672;0.001097301;-0.0001859709;0.0004662219;-0.0005487489;0.004091449;0.002085464;0.0003413517;3.197479E-05;1.790746E-05;-0.001092612;-0.002312124;-0.0001905169;0.003795339;0.00195868	-0.9610714;0.9816987;-0.2162427;1.348784;-0.4264277;-4.978453;1.266471;-1.429595;1.806051;-1.667005;5.96989;2.45523;1.983361;0.1597917;0.09781415;-3.008563;-6.679696;-0.3137444;5.268991;2.788921	147.112945556641;275.17111154687;346.208570334886;459.291939964456;574.319747388011;703.365597250673;866.4243268153;130.086441040039;258.144366358555;329.182495117188;685.347439443448;849.396789550781;172.107711791992;200.102935791016;183.076400756836;363.167388916016;346.142059326172;607.236022949219;720.316101074219;702.307373046875	20	0.6260293	0.2702703	None	Unknown		125.3144;35.35575;22.49172
wk5_s_trap_1	3755	905	AQYEDIAQK	9	0	Unmodified	_AQYEDIAQK_			0	0	sp|P04264|K2C1_HUMAN	2	HCD	FTMS	MULTI-MSMS	1	0	533.2642	1064.5138	0.057333	0.38338393	16.494	0.0038832	114.89	87.764	NaN	NaN	1	0	0	0	-1	0	0	0	0	y1;y2;y3;y4;y5;y6;y7;y1-NH3;y2-NH3;y3-NH3;y4-NH3;y6-H2O;y7-NH3;a2;b2;b2-NH3;b3;b3-NH3;b5;b6	92323.9;83966.9;221026.5;125321.9;139161.7;145314.6;590340.2;30002.7;108409.4;21540.4;8282.9;21182.9;25194;35205.8;451641.2;328041;27372.4;10233.6;13574.8;18129.6	-9.560967E-05;0.000300139;-0.0001144685;0.0004326555;1.749442E-05;-0.003366362;0.0006314747;-0.0002317473;-0.0003720905;-0.0003046083;0.002582614;0.006193978;0.005259293;8.195229E-05;-0.0001358719;-8.890406E-05;0.001074136;-0.001701772;-0.0008008685;0.010143	-0.6499068;1.090736;-0.3306344;0.942005;0.03046113;-4.786078;0.7288281;-1.781486;-1.4414;-0.9253483;5.839539;9.037747;6.19182;0.4761679;-0.6790095;-0.4856115;2.957706;-4.916406;-1.318874;14.08144	147.112899780273;275.171081542969;346.208609938292;459.292126794727;574.31948498778;703.365461940635;866.424792641995;130.086486816406;258.145204670998;329.182250976563;442.263427734375;685.345336914063;849.393615722656;172.107971191406;200.103103637695;183.076507568359;363.165222167969;346.141448974609;607.236633300781;720.309753417969	20	0.6103718	0.2857143	None	Unknown		114.8944;27.13008;19.51436
wk5_s_trap_1	3846	943	AQYEDIAQK	9	0	Unmodified	_AQYEDIAQK_			0	0	sp|P04264|K2C1_HUMAN	2	HCD	FTMS	MULTI-MSMS	1	0	533.2642	1064.5138	0.057333	0.38338393	16.831	0.028055	96.253	71.402	NaN	NaN	1	0	0	0	-1	0	0	0	0	y1;y2;y3;y4;y5;y6;y7;y1-NH3;y2-NH3;y4-NH3;y6-H2O;y7-NH3;a2;b2;b2-NH3;b3	39739.6;45597.8;100903.5;64074;83034.1;85669.3;297845.9;21782.4;52835.5;6196.3;21210.1;13964.2;14251;206141.6;164207.4;8221.9	-4.056939E-06;0.0004832445;1.839938E-05;0.002066365;0.001645602;0.0005618169;0.002271732;-0.0004606291;0.0006675415;0.003040378;0.003934796;-0.006825668;-0.0008793514;3.197479E-05;-8.890406E-05;0.001806558	-0.02757706;1.756161;0.05314539;4.499038;2.865316;0.7987597;2.621965;-3.540939;2.585925;6.874593;5.741313;-8.035816;-5.109272;0.1597917;-0.4856115;4.97449	147.112808227539;275.1708984375;346.208477070417;459.290493084947;574.317856880027;703.361533761554;866.423152384986;130.086715698242;258.144165039063;442.262969970703;685.347596096584;849.405700683594;172.108932495117;200.102935791016;183.076507568359;363.164489746094	16	0.5682787	0.2285714	None	Unknown		96.2529;24.85081;15.49846
[truncated: 6,942 more rows]
[truncated: 8 more columns]
