# Supplementary material for: An Integrated Approach to Protein Discovery and Detection From Complex Biofluids
Source: Mol Cell Proteomics. 2023 Jun 9;22(7):100590. doi: 10.1016/j.mcpro.2023.100590 (PMC10388710; doi:10.1016/j.mcpro.2023.100590)
Supplement: Supplemental Data S8 [file mmc8.txt]

Raw file	Scan number	Retention time	Ion injection time	Total ion current	Collision energy	Summations	Base peak intensity	Elapsed time	Identified	MS/MS IDs	Sequence	Length	Filtered peaks	m/z	Mass	Charge	Type	Fragmentation	Mass analyzer	Parent intensity fraction	Fraction of total spectrum	Base peak fraction	Precursor full scan number	Precursor intensity	Precursor apex fraction	Precursor apex offset	Precursor apex offset time	Scan event number	Modifications	Modified sequence	Proteins	Score	Experiment	Intens Comp Factor	CTCD Comp	RawOvFtT	AGC Fill	Scan index	MS scan index	MS scan number
wk1_s_trap_1	356	1.924	50	114740	0	0	18839	NaN	-	-1		0	18	407.6850229367	1626.7109858804	4	MULTI	HCD	FTMS	0	0	0	-1	0	0	0	0	1				NaN	1_s_trap_1	0.5508	10.352	5299.9	0.07	0	354	355
wk1_s_trap_1	416	2.242	50	582660	0	0	105970	NaN	-	-1		0	27	980.341878897972	979.334602431372	1	MULTI	HCD	FTMS	0	0	0	-1	0	0	0	0	1				NaN	1_s_trap_1	0.5578	9.879	16734.9	0.03	1	413	415
wk1_s_trap_1	423	2.2762	50	408680	0	0	73112	NaN	-	-1		0	22	988.353066401862	987.345789935262	1	MULTI	HCD	FTMS	0	0	0	-1	0	0	0	0	1				NaN	1_s_trap_1	0.5548	9.74	11847	0.04	2	419	422
wk1_s_trap_1	432	2.321	50	348470	0	0	66002	NaN	-	-1		0	15	1060.8669253305	NaN	0	PEAK	HCD	FTMS	0	0	0	-1	0	0	0	0	1				NaN	1_s_trap_1	0.5538	9.74	10209.9	0.03	3	427	431
wk1_s_trap_1	440	2.3606	50	403180	0	0	76947	NaN	-	-1		0	19	1069.38025470223	1068.37297823563	1	MULTI	HCD	FTMS	0	0	0	-1	0	0	0	0	1				NaN	1_s_trap_1	0.5548	9.606	11951.8	0.04	4	434	439
wk1_s_trap_1	461	2.4699	50	523580	0	0	153020	NaN	-	-1		0	17	900.811157494447	NaN	0	PEAK	HCD	FTMS	0	0	0	-1	0	0	0	0	1				NaN	1_s_trap_1	0.5571	9.465	15562.9	0.04	5	454	460
wk1_s_trap_1	464	2.4826	50	477730	0	0	156820	NaN	-	-1		0	11	892.297900982723	891.290624516123	1	MULTI	HCD	FTMS	0	0	0	-1	0	0	0	0	1				NaN	1_s_trap_1	0.5567	9.465	15005.6	0.05	6	456	463
wk1_s_trap_1	474	2.533	50	442330	0	0	135000	NaN	-	-1		0	17	909.324206321311	1816.63385970942	2	MULTI	HCD	FTMS	0	0	0	-1	0	0	0	0	1				NaN	1_s_trap_1	0.556	9.337	13862	0.05	7	465	473
wk1_s_trap_1	477	2.5457	50	132450	0	0	11259	NaN	-	-1		0	20	458.694681570693	915.374810208187	2	MULTI	HCD	FTMS	0	0	0	-1	0	0	0	0	1				NaN	1_s_trap_1	0.5514	9.337	6360	0.06	8	467	476
wk1_s_trap_1	525	2.7998	50	123480	0	0	17306	NaN	-	-1		0	20	403.686797114079	1610.71808258991	4	MULTI	HCD	FTMS	0	0	0	-1	0	0	0	0	1				NaN	1_s_trap_1	0.5509	9.05	5547.4	0.05	9	514	524
wk1_s_trap_1	546	2.9099	50	885370	0	0	77816	NaN	+	2006	HGNSHQGEPRDYSK	14	49	537.9134289651	1610.7184574955	3	MULTI	HCD	FTMS	0	0	0	-1	0	0	0	0	1	Unmodified	_HGNSHQGEPRDYSK_	CON__P13645;sp|P13645|K1C10_HUMAN;tr|A0A1B0GVI3|A0A1B0GVI3_HUMAN	41.2268714904785	1_s_trap_1	0.5655	8.986	29385.7	0.08	10	534	545
wk1_s_trap_1	584	3.1105	50	91423	0	0	12584	NaN	-	-1		0	18	406.686772533579	1622.71798426791	4	MULTI	HCD	FTMS	0	0	0	-1	0	0	0	0	1				NaN	1_s_trap_1	0.5505	8.751	4846	0.11	11	571	583
wk1_s_trap_1	590	3.1379	50	1331600	0	0	155880	NaN	+	2007	HGNSHQGEPRDYSK	14	70	403.686797114079	1610.71808258991	4	MULTI	HCD	FTMS	0	0	0	-1	0	0	0	0	1	Unmodified	_HGNSHQGEPRDYSK_	CON__P13645;sp|P13645|K1C10_HUMAN;tr|A0A1B0GVI3|A0A1B0GVI3_HUMAN	76.009651184082	1_s_trap_1	0.5779	8.751	49804.1	0.42	12	576	589
wk1_s_trap_1	611	3.2461	50	1188900	0	0	77456	NaN	+	2008	HGNSHQGEPRDYSK	14	63	537.913366212098	1610.71826923649	3	MULTI	HCD	FTMS	0	0	0	-1	0	0	0	0	1	Unmodified	_HGNSHQGEPRDYSK_	CON__P13645;sp|P13645|K1C10_HUMAN;tr|A0A1B0GVI3|A0A1B0GVI3_HUMAN	56.4135589599609	1_s_trap_1	0.5707	8.615	37955.9	0.08	13	596	610
wk1_s_trap_1	649	3.4463	50	54479	0	0	11663	NaN	-	-1		0	9	406.686772533579	1622.71798426791	4	MULTI	HCD	FTMS	0	0	0	-1	0	0	0	0	1				NaN	1_s_trap_1	0.55	8.464	3352.1	0.07	14	633	648
wk1_s_trap_1	655	3.4737	50	855170	0	0	106330	NaN	-	-1		0	61	403.933031956733	1611.70302196053	4	MULTI	HCD	FTMS	0	0	0	-1	0	0	0	0	1				NaN	1_s_trap_1	0.5671	8.464	32060.6	0.34	15	638	654
wk1_s_trap_1	660	3.4973	50	340750	0	0	99749	NaN	-	-1		0	27	498.709172081382	995.403791229564	2	MULTI	HCD	FTMS	0	0	0	-1	0	0	0	0	1				NaN	1_s_trap_1	0.5554	8.464	12920.6	0.07	16	642	659
wk1_s_trap_1	677	3.5835	50	1342800	0	0	119410	NaN	-	-1		0	68	538.241670978468	1611.7031835356	3	MULTI	HCD	FTMS	0	0	0	-1	0	0	0	0	1				NaN	1_s_trap_1	0.5742	8.464	43652.2	0.07	17	658	676
wk1_s_trap_1	687	3.634	50	381980	0	0	24102	NaN	-	-1		0	38	559.759228488411	2235.00780808724	4	MULTI	HCD	FTMS	0	0	0	-1	0	0	0	0	1				NaN	1_s_trap_1	0.5552	8.387	12585.1	0.03	18	667	686
wk1_s_trap_1	697	3.6844	50	783620	0	0	274440	NaN	-	-1		0	33	507.222646829552	1012.4307407259	2	MULTI	HCD	FTMS	0	0	0	-1	0	0	0	0	1				NaN	1_s_trap_1	0.565	8.274	28629.5	0.07	19	676	696
wk1_s_trap_1	716	3.7808	50	192000	0	0	20328	NaN	-	-1		0	27	407.183386763839	NaN	0	PEAK	HCD	FTMS	0	0	0	-1	0	0	0	0	1				NaN	1_s_trap_1	0.5533	8.128	9397.8	0.07	20	694	715
wk1_s_trap_1	719	3.7936	50	404530	0	0	85242	NaN	-	-1		0	31	585.741195167099	1169.467837401	2	MULTI	HCD	FTMS	0	0	0	-1	0	0	0	0	1				NaN	1_s_trap_1	0.5556	8.128	13190	0.07	21	696	718
wk1_s_trap_1	723	3.8101	50	1795000	0	0	211900	NaN	-	-1		0	87	403.933031956733	1611.70302196053	4	MULTI	HCD	FTMS	0	0	0	-1	0	0	0	0	1				NaN	1_s_trap_1	0.5877	8.128	65813.3	0.7	22	699	722
wk1_s_trap_1	728	3.8319	50	1994500	0	0	538720	NaN	-	-1		0	65	498.709172081382	995.403791229564	2	MULTI	HCD	FTMS	0	0	0	-1	0	0	0	0	1				NaN	1_s_trap_1	0.5875	8.128	65566.5	0.37	23	703	727
wk1_s_trap_1	745	3.9183	50	1291100	0	0	147690	NaN	-	-1		0	57	538.241670978468	1611.7031835356	3	MULTI	HCD	FTMS	0	0	0	-1	0	0	0	0	1				NaN	1_s_trap_1	0.5731	8.028	41962	0.17	24	719	744
wk1_s_trap_1	753	3.9579	50	386780	0	0	49349	NaN	-	-1		0	29	542.242315863824	1623.70511819167	3	MULTI	HCD	FTMS	0	0	0	-1	0	0	0	0	1				NaN	1_s_trap_1	0.5562	8.088	14179.3	0.07	25	726	752
wk1_s_trap_1	756	3.9706	50	343290	0	0	27792	NaN	-	-1		0	34	559.759228488411	2235.00780808724	4	MULTI	HCD	FTMS	0	0	0	-1	0	0	0	0	1				NaN	1_s_trap_1	0.555	8.088	12219.8	0.04	26	728	755
wk1_s_trap_1	784	4.1163	50	360780	0	0	29067	NaN	-	-1		0	37	406.933261081161	NaN	0	PEAK	HCD	FTMS	0	0	0	-1	0	0	0	0	1				NaN	1_s_trap_1	0.557	8.03	15461.6	0.17	27	755	783
wk1_s_trap_1	786	4.1236	50	450180	0	0	22576	NaN	-	-1		0	46	407.216877328349	1624.838403447	4	MULTI	HCD	FTMS	0	0	0	-1	0	0	0	0	1				NaN	1_s_trap_1	0.5593	8.03	19262.3	0.16	28	756	785
wk1_s_trap_1	788	4.1293	50	1417000	0	0	217720	NaN	-	-1		0	65	585.741195167099	1169.467837401	2	MULTI	HCD	FTMS	0	0	0	-1	0	0	0	0	1				NaN	1_s_trap_1	0.5745	8.03	44172.6	0.17	29	757	787
wk1_s_trap_1	791	4.1421	50	147860	0	0	18293	NaN	-	-1		0	16	907.894753214178	NaN	0	PEAK	HCD	FTMS	0	0	0	-1	0	0	0	0	1				NaN	1_s_trap_1	0.5507	8.03	5137.1	0.04	30	759	790
wk1_s_trap_1	793	4.1478	50	859040	0	0	122630	NaN	-	-1		0	59	403.933031956733	1611.70302196053	4	MULTI	HCD	FTMS	0	0	0	-1	0	0	0	0	1				NaN	1_s_trap_1	0.5677	8.03	33002.6	0.33	31	760	792
wk1_s_trap_1	798	4.1698	50	472800	0	0	153410	NaN	-	-1		0	28	498.709172081382	995.403791229564	2	MULTI	HCD	FTMS	0	0	0	-1	0	0	0	0	1				NaN	1_s_trap_1	0.5585	8.03	17862.6	0.1	32	764	797
wk1_s_trap_1	815	4.2557	50	1182700	0	0	214940	NaN	-	-1		0	48	538.241699861141	NaN	0	PEAK	HCD	FTMS	0	0	0	-1	0	0	0	0	1				NaN	1_s_trap_1	0.5705	7.986	37649.3	0.07	33	780	814
wk1_s_trap_1	855	4.466	50	530350	0	0	115220	NaN	-	-1		0	31	585.741195167099	1169.467837401	2	MULTI	HCD	FTMS	0	0	0	-1	0	0	0	0	1				NaN	1_s_trap_1	0.5584	7.899	17712.6	0.1	34	819	854
wk1_s_trap_1	856	4.4675	50	202130	0	0	18224	NaN	-	-1		0	23	407.216877328349	1624.838403447	4	MULTI	HCD	FTMS	0	0	0	-1	0	0	0	0	2				NaN	1_s_trap_1	0.5537	7.899	10059.6	0.08	35	819	854
wk1_s_trap_1	857	4.4689	50	433550	0	0	59658	NaN	-	-1		0	41	499.237323469155	1494.69014100766	3	MULTI	HCD	FTMS	0	0	0	-1	0	0	0	0	3				NaN	1_s_trap_1	0.5566	7.899	14853.4	0.08	36	819	854
wk1_s_trap_1	860	4.4801	50	866030	0	0	70295	NaN	-	-1		0	48	908.388687838016	1814.76282274283	2	MULTI	HCD	FTMS	0	0	0	-1	0	0	0	0	1				NaN	1_s_trap_1	0.5601	7.899	20577.8	0.12	37	821	859
wk1_s_trap_1	862	4.4858	50	362690	0	0	69147	NaN	-	-1		0	34	403.933031956733	1611.70302196053	4	MULTI	HCD	FTMS	0	0	0	-1	0	0	0	0	1				NaN	1_s_trap_1	0.5565	7.899	14642	0.15	38	822	861
wk1_s_trap_1	867	4.5093	50	238030	0	0	19274	NaN	-	-1		0	26	406.933261081161	NaN	0	PEAK	HCD	FTMS	0	0	0	-1	0	0	0	0	1				NaN	1_s_trap_1	0.554	7.899	10497.1	0.11	39	826	866
wk1_s_trap_1	873	4.5382	50	490510	0	0	40452	NaN	-	-1		0	34	693.97663514689	2078.90807604087	3	MULTI	HCD	FTMS	0	0	0	-1	0	0	0	0	1				NaN	1_s_trap_1	0.5571	7.899	15721.4	0.04	40	831	872
wk1_s_trap_1	895	4.6533	50	639160	0	0	90681	NaN	+	2031	HSSGGGSRGGSSSGGGYGSGGGGSSSVK	28	34	579.256346539618	2312.99628029207	4	MULTI	HCD	FTMS	0	0	0	-1	0	0	0	0	1	Unmodified	_HSSGGGSRGGSSSGGGYGSGGGGSSSVK_	CON__P35908;sp|P35908|K22E_HUMAN	32.9847106933594	1_s_trap_1	0.56	7.838	20326.8	0.05	41	852	894
wk1_s_trap_1	916	4.7629	50	378910	0	0	91845	NaN	-	-1		0	32	546.57302227897	1636.69723743711	3	MULTI	HCD	FTMS	0	0	0	-1	0	0	0	0	1				NaN	1_s_trap_1	0.5556	7.72	13239.7	0.04	42	872	915
wk1_s_trap_1	924	4.8026	50	258110	0	0	27223	NaN	-	-1		0	28	465.532405122004	1393.57538596621	3	MULTI	HCD	FTMS	0	0	0	-1	0	0	0	0	1				NaN	1_s_trap_1	0.5537	7.72	10005.4	0.04	43	879	923
wk1_s_trap_1	927	4.8137	50	723300	0	0	55837	NaN	-	-1		0	45	908.388687838016	1814.76282274283	2	MULTI	HCD	FTMS	0	0	0	-1	0	0	0	0	1				NaN	1_s_trap_1	0.5577	7.72	16609.2	0.11	44	881	926
wk1_s_trap_1	930	4.8265	50	390120	0	0	60960	NaN	-	-1		0	40	403.933031956733	1611.70302196053	4	MULTI	HCD	FTMS	0	0	0	-1	0	0	0	0	1				NaN	1_s_trap_1	0.5568	7.72	15124.1	0.14	45	883	929
wk1_s_trap_1	943	4.893	50	73528	0	0	11526	NaN	-	-1		0	11	605.927310785425	NaN	0	PEAK	HCD	FTMS	0	0	0	-1	0	0	0	0	1				NaN	1_s_trap_1	0.55	7.677	2952.3	0.05	46	895	942
wk1_s_trap_1	944	4.8944	50	206600	0	0	29139	NaN	-	-1		0	26	410.180582897768	1636.69322572467	4	MULTI	HCD	FTMS	0	0	0	-1	0	0	0	0	2				NaN	1_s_trap_1	0.5534	7.677	9579.2	0.08	47	895	942
wk1_s_trap_1	947	4.9072	50	380540	0	0	47830	NaN	-	-1		0	24	772.006290192974	2312.99704117912	3	MULTI	HCD	FTMS	0	0	0	-1	0	0	0	0	1				NaN	1_s_trap_1	0.5541	7.677	10767.2	0.01	48	897	946
wk1_s_trap_1	963	4.9884	50	2730100	0	0	284780	NaN	+	2032	HSSGGGSRGGSSSGGGYGSGGGGSSSVK	28	87	579.256346539618	2312.99628029207	4	MULTI	HCD	FTMS	0	0	0	-1	0	0	0	0	1	Unmodified	_HSSGGGSRGGSSSGGGYGSGGGGSSSVK_	CON__P35908;sp|P35908|K22E_HUMAN	81.838623046875	1_s_trap_1	0.5967	7.677	80611.7	0.21	49	912	962
wk1_s_trap_1	981	5.0821	50	120210	0	0	13789	NaN	-	-1		0	18	399.18425403687	1592.70791028108	4	MULTI	HCD	FTMS	0	0	0	-1	0	0	0	0	1				NaN	1_s_trap_1	0.5515	7.672	6388.6	0.05	50	929	980
wk1_s_trap_1	984	5.0948	50	229700	0	0	28193	NaN	-	-1		0	22	531.910159273838	1592.70864842171	3	MULTI	HCD	FTMS	0	0	0	-1	0	0	0	0	1				NaN	1_s_trap_1	0.5527	7.672	8365.1	0.04	51	931	983
wk1_s_trap_1	986	5.1006	50	419600	0	0	89089	NaN	-	-1		0	34	546.57302227897	1636.69723743711	3	MULTI	HCD	FTMS	0	0	0	-1	0	0	0	0	1				NaN	1_s_trap_1	0.5565	7.672	14639.4	0.06	52	932	985
wk1_s_trap_1	996	5.1495	50	236290	0	0	27223	NaN	-	-1		0	24	908.388687838016	1814.76282274283	2	MULTI	HCD	FTMS	0	0	0	-1	0	0	0	0	1				NaN	1_s_trap_1	0.5517	7.672	6799.3	0.04	53	941	995
wk1_s_trap_1	999	5.1607	50	235570	0	0	48914	NaN	-	-1		0	26	403.933487348048	1611.70484352579	4	MULTI	HCD	FTMS	0	0	0	-1	0	0	0	0	1				NaN	1_s_trap_1	0.5536	7.672	9924.5	0.07	54	943	998
wk1_s_trap_1	1030	5.3224	50	752830	0	0	88194	NaN	+	2033	HSSGGGSRGGSSSGGGYGSGGGGSSSVK	28	49	579.256346539618	2312.99628029207	4	MULTI	HCD	FTMS	0	0	0	-1	0	0	0	0	1	Unmodified	_HSSGGGSRGGSSSGGGYGSGGGGSSSVK_	CON__P35908;sp|P35908|K22E_HUMAN	36.3190116882324	1_s_trap_1	0.5621	7.642	23773.5	0.04	55	973	1029
wk1_s_trap_1	1048	5.4144	50	150160	0	0	20959	NaN	-	-1		0	22	399.184367764305	NaN	0	PEAK	HCD	FTMS	0	0	0	-1	0	0	0	0	1				NaN	1_s_trap_1	0.5514	7.64	6233.2	0.07	56	990	1047
wk1_s_trap_1	1051	5.4271	50	346250	0	0	33637	NaN	-	-1		0	23	450.563483572822	1348.66862131867	3	MULTI	HCD	FTMS	0	0	0	-1	0	0	0	0	1				NaN	1_s_trap_1	0.5551	7.64	12348.4	0.1	57	992	1050
wk1_s_trap_1	1053	5.4328	50	398220	0	0	36100	NaN	-	-1		0	34	531.910159273838	1592.70864842171	3	MULTI	HCD	FTMS	0	0	0	-1	0	0	0	0	1				NaN	1_s_trap_1	0.5565	7.64	14596.8	0.05	58	993	1052
wk1_s_trap_1	1057	5.451	50	207670	0	0	22626	NaN	-	-1		0	27	435.556469830557	1303.64758009187	3	MULTI	HCD	FTMS	0	0	0	-1	0	0	0	0	1				NaN	1_s_trap_1	0.5534	7.64	9614	0.09	59	996	1056
wk1_s_trap_1	1064	5.4853	50	243070	0	0	40192	NaN	-	-1		0	23	764.318940019843	1526.62332710649	2	MULTI	HCD	FTMS	0	0	0	-1	0	0	0	0	1				NaN	1_s_trap_1	0.5519	7.64	7124.6	0.05	60	1002	1063
wk1_s_trap_1	1067	5.4965	50	212400	0	0	46149	NaN	-	-1		0	25	403.933487348048	1611.70484352579	4	MULTI	HCD	FTMS	0	0	0	-1	0	0	0	0	1				NaN	1_s_trap_1	0.5531	7.64	9134.5	0.07	61	1004	1066
wk1_s_trap_1	1073	5.5254	50	445440	0	0	34031	NaN	-	-1		0	36	583.270420381564	1164.52628782993	2	MULTI	HCD	FTMS	0	0	0	-1	0	0	0	0	1				NaN	1_s_trap_1	0.557	7.628	15513.6	0.04	62	1009	1072
wk1_s_trap_1	1074	5.5268	50	184020	0	0	20446	NaN	-	-1		0	22	670.302470237787	1338.59038754237	2	MULTI	HCD	FTMS	0	0	0	-1	0	0	0	0	2				NaN	1_s_trap_1	0.5522	7.628	7608	0.05	63	1009	1072
wk1_s_trap_1	1087	5.5932	50	98012	0	0	10362	NaN	-	-1		0	15	396.882584562176	1187.62592428673	3	MULTI	HCD	FTMS	0	0	0	-1	0	0	0	0	1				NaN	1_s_trap_1	0.552	7.628	7238.8	0.09	64	1021	1086
wk1_s_trap_1	1091	5.6113	50	3059300	0	0	444080	NaN	-	-1		0	61	429.90528276857	1286.69401890591	3	MULTI	HCD	FTMS	0	0	0	-1	0	0	0	0	1				NaN	1_s_trap_1	0.6134	7.628	107896.5	0.72	65	1024	1090
wk1_s_trap_1	1099	5.6508	50	783670	0	0	35660	NaN	-	-1		0	56	579.87382002445	2894.33271778925	5	MULTI	HCD	FTMS	0	0	0	-1	0	0	0	0	1				NaN	1_s_trap_1	0.5622	7.628	24076.7	0.02	66	1031	1098
wk1_s_trap_1	1102	5.6635	50	1161800	0	0	347940	NaN	-	-1		0	18	724.590503120252	2894.33290661461	4	MULTI	HCD	FTMS	0	0	0	-1	0	0	0	0	1				NaN	1_s_trap_1	0.5685	7.628	34329.1	0.02	67	1033	1101
wk1_s_trap_1	1121	5.7603	50	540960	0	0	56181	NaN	-	-1		0	28	450.563483572822	1348.66862131867	3	MULTI	HCD	FTMS	0	0	0	-1	0	0	0	0	1				NaN	1_s_trap_1	0.5603	7.395	20859.7	0.15	68	1051	1120
wk1_s_trap_1	1127	5.7875	50	285120	0	0	35085	NaN	-	-1		0	29	435.556469830557	1303.64758009187	3	MULTI	HCD	FTMS	0	0	0	-1	0	0	0	0	1				NaN	1_s_trap_1	0.555	7.395	12146.5	0.11	69	1056	1126
wk1_s_trap_1	1136	5.8307	50	219670	0	0	38025	NaN	-	-1		0	27	403.933487348048	1611.70484352579	4	MULTI	HCD	FTMS	0	0	0	-1	0	0	0	0	1				NaN	1_s_trap_1	0.5532	7.395	9292.4	0.06	70	1064	1135
wk1_s_trap_1	1139	5.8434	50	366430	0	0	70926	NaN	-	-1		0	24	448.244226102489	NaN	0	PEAK	HCD	FTMS	0	0	0	-1	0	0	0	0	1				NaN	1_s_trap_1	0.5566	7.286	14831.9	0.08	71	1066	1138
wk1_s_trap_1	1140	5.8448	50	342800	0	0	39868	NaN	-	-1		0	28	528.006346065742	2107.99627839657	4	MULTI	HCD	FTMS	0	0	0	-1	0	0	0	0	2				NaN	1_s_trap_1	0.5553	7.286	12668	0.04	72	1066	1138
wk1_s_trap_1	1144	5.8627	50	209870	0	0	29302	NaN	-	-1		0	17	419.901659753585	1256.68314986095	3	MULTI	HCD	FTMS	0	0	0	-1	0	0	0	0	1				NaN	1_s_trap_1	0.5539	7.286	10345.8	0.08	73	1069	1143
wk1_s_trap_1	1146	5.8684	50	3358100	0	0	254670	NaN	-	-1		0	104	670.302470237787	1338.59038754237	2	MULTI	HCD	FTMS	0	0	0	-1	0	0	0	0	1				NaN	1_s_trap_1	0.603	7.286	90992.7	0.34	74	1070	1145
wk1_s_trap_1	1153	5.9025	50	347320	0	0	28771	NaN	-	-1		0	34	561.908675540286	1682.70419722106	3	MULTI	HCD	FTMS	0	0	0	-1	0	0	0	0	1				NaN	1_s_trap_1	0.555	7.286	12166.2	0.05	75	1076	1152
wk1_s_trap_1	1159	5.9297	50	60193	0	0	14463	NaN	-	-1		0	12	396.882584562176	1187.62592428673	3	MULTI	HCD	FTMS	0	0	0	-1	0	0	0	0	1				NaN	1_s_trap_1	0.5503	7.173	4563.7	0.13	76	1081	1158
wk1_s_trap_1	1163	5.9462	50	3267400	0	0	483120	NaN	-	-1		0	66	429.90528276857	1286.69401890591	3	MULTI	HCD	FTMS	0	0	0	-1	0	0	0	0	1				NaN	1_s_trap_1	0.6169	7.173	113793.6	0.82	77	1084	1162
wk1_s_trap_1	1171	5.9841	50	886300	0	0	47358	NaN	-	-1		0	46	579.873796867676	NaN	0	PEAK	HCD	FTMS	0	0	0	-1	0	0	0	0	1				NaN	1_s_trap_1	0.5643	7.173	27533.9	0.03	78	1091	1170
wk1_s_trap_1	1175	6.0021	50	1434900	0	0	439130	NaN	-	-1		0	17	724.590503120252	2894.33290661461	4	MULTI	HCD	FTMS	0	0	0	-1	0	0	0	0	1				NaN	1_s_trap_1	0.5726	7.173	41004.3	0.02	79	1094	1174
wk1_s_trap_1	1183	6.0416	50	341690	0	0	83867	NaN	-	-1		0	28	481.748842713874	NaN	0	PEAK	HCD	FTMS	0	0	0	-1	0	0	0	0	1				NaN	1_s_trap_1	0.5556	7.076	13168	0.05	80	1101	1182
wk1_s_trap_1	1192	6.0864	50	160140	0	0	21651	NaN	-	-1		0	21	505.937694135297	1514.79125300609	3	MULTI	HCD	FTMS	0	0	0	-1	0	0	0	0	1				NaN	1_s_trap_1	0.5515	7.076	6492.5	0.05	81	1109	1191
wk1_s_trap_1	1205	6.1525	50	361520	0	0	52181	NaN	-	-1		0	25	694.308214204322	1386.60187547544	2	MULTI	HCD	FTMS	0	0	0	-1	0	0	0	0	1				NaN	1_s_trap_1	0.5548	7.041	11877.1	0.04	82	1121	1204
wk1_s_trap_1	1209	6.169	50	169130	0	0	30103	NaN	-	-1		0	23	403.934240737524	NaN	0	PEAK	HCD	FTMS	0	0	0	-1	0	0	0	0	1				NaN	1_s_trap_1	0.5524	7.041	7904.1	0.07	83	1124	1208
wk1_s_trap_1	1213	6.187	50	286620	0	0	31583	NaN	-	-1		0	22	545.232583106271	NaN	0	PEAK	HCD	FTMS	0	0	0	-1	0	0	0	0	1				NaN	1_s_trap_1	0.5544	7.041	11153	0.04	84	1127	1212
wk1_s_trap_1	1216	6.1981	50	2214200	0	0	321310	NaN	-	-1		0	41	419.901659753585	1256.68314986095	3	MULTI	HCD	FTMS	0	0	0	-1	0	0	0	0	1				NaN	1_s_trap_1	0.5973	7.041	81635.4	0.51	85	1129	1215
wk1_s_trap_1	1218	6.2039	44	12647000	0	0	861400	NaN	-	-1		0	133	670.302470237787	1338.59038754237	2	MULTI	HCD	FTMS	0	0	0	-1	0	0	0	0	1				NaN	1_s_trap_1	0.7014	7.041	253530.5	1	86	1130	1217
wk1_s_trap_1	1236	6.2965	50	945250	0	0	239010	NaN	-	-1		0	47	536.225241155624	1605.65389406707	3	MULTI	HCD	FTMS	0	0	0	-1	0	0	0	0	1				NaN	1_s_trap_1	0.567	6.968	31874	0.11	87	1147	1235
wk1_s_trap_1	1244	6.3359	50	307750	0	0	30014	NaN	-	-1		0	34	473.184352985496	944.354153037792	2	MULTI	HCD	FTMS	0	0	0	-1	0	0	0	0	1				NaN	1_s_trap_1	0.5555	6.968	12987.3	0.06	88	1154	1243
wk1_s_trap_1	1247	6.3486	50	242770	0	0	22723	NaN	-	-1		0	22	772.334435528508	2313.98147718572	3	MULTI	HCD	FTMS	0	0	0	-1	0	0	0	0	1				NaN	1_s_trap_1	0.5527	6.875	8438	0.02	89	1156	1246
wk1_s_trap_1	1257	6.3987	50	287620	0	0	49501	NaN	-	-1		0	25	398.879006677295	1193.61519063209	3	MULTI	HCD	FTMS	0	0	0	-1	0	0	0	0	1				NaN	1_s_trap_1	0.555	6.875	12138.8	0.09	90	1165	1256
wk1_s_trap_1	1272	6.4755	50	296380	0	0	39071	NaN	-	-1		0	25	498.740589316858	995.466625700515	2	MULTI	HCD	FTMS	0	0	0	-1	0	0	0	0	1				NaN	1_s_trap_1	0.5559	6.737	13693.4	0.05	91	1179	1271
wk1_s_trap_1	1276	6.4935	50	448270	0	0	74529	NaN	-	-1		0	28	694.308214204322	1386.60187547544	2	MULTI	HCD	FTMS	0	0	0	-1	0	0	0	0	1				NaN	1_s_trap_1	0.5563	6.737	14289	0.05	92	1182	1275
wk1_s_trap_1	1278	6.5009	50	121900	0	0	18871	NaN	-	-1		0	17	381.849835450389	1142.52767695137	3	MULTI	HCD	FTMS	0	0	0	-1	0	0	0	0	1				NaN	1_s_trap_1	0.5513	6.737	6095.6	0.05	93	1183	1277
wk1_s_trap_1	1284	6.5296	50	175340	0	0	33570	NaN	-	-1		0	24	403.684739187284	1610.70985088274	4	MULTI	HCD	FTMS	0	0	0	-1	0	0	0	0	1				NaN	1_s_trap_1	0.5531	6.649	9034.6	0.1	94	1188	1283
wk1_s_trap_1	1287	6.5407	50	5572900	0	0	402010	NaN	-	-1		0	124	670.302470237787	1338.59038754237	2	MULTI	HCD	FTMS	0	0	0	-1	0	0	0	0	1				NaN	1_s_trap_1	0.6332	6.649	140481.5	0.5	95	1190	1286
wk1_s_trap_1	1291	6.5588	50	483360	0	0	40659	NaN	-	-1		0	34	584.613723380822	1750.81934074267	3	MULTI	HCD	FTMS	0	0	0	-1	0	0	0	0	1				NaN	1_s_trap_1	0.558	6.649	17090.1	0.02	96	1193	1290
wk1_s_trap_1	1294	6.5715	50	833160	0	0	44446	NaN	-	-1		0	43	685.565309196393	2738.23213091917	4	MULTI	HCD	FTMS	0	0	0	-1	0	0	0	0	1				NaN	1_s_trap_1	0.563	6.649	25347.7	0.02	97	1195	1293
wk1_s_trap_1	1297	6.5842	50	387760	0	0	43479	NaN	-	-1		0	33	515.894430048657	1544.66146074617	3	MULTI	HCD	FTMS	0	0	0	-1	0	0	0	0	1				NaN	1_s_trap_1	0.5564	6.649	14563.8	0.07	98	1197	1296
wk1_s_trap_1	1298	6.5856	50	272770	0	0	31711	NaN	-	-1		0	31	572.27119061999	1142.52782830678	2	MULTI	HCD	FTMS	0	0	0	-1	0	0	0	0	2				NaN	1_s_trap_1	0.5541	6.649	10720.9	0.06	99	1197	1296
wk1_s_trap_1	1301	6.5983	50	197640	0	0	28778	NaN	-	-1		0	23	653.297996345069	1304.58143975694	2	MULTI	HCD	FTMS	0	0	0	-1	0	0	0	0	1				NaN	1_s_trap_1	0.5522	6.538	7613.1	0.05	100	1199	1300
wk1_s_trap_1	1308	6.6308	50	3143200	0	0	188130	NaN	-	-1		0	116	536.225241155624	1605.65389406707	3	MULTI	HCD	FTMS	0	0	0	-1	0	0	0	0	1				NaN	1_s_trap_1	0.6065	6.538	96638.6	0.28	101	1205	1307
wk1_s_trap_1	1309	6.6324	50	280290	0	0	60316	NaN	-	-1		0	28	385.187610062282	1152.54100078705	3	MULTI	HCD	FTMS	0	0	0	-1	0	0	0	0	2				NaN	1_s_trap_1	0.5545	6.538	11427.1	0.08	102	1205	1307
wk1_s_trap_1	1313	6.6505	50	290620	0	0	25936	NaN	-	-1		0	29	588.262424455661	1174.51029597812	2	MULTI	HCD	FTMS	0	0	0	-1	0	0	0	0	1				NaN	1_s_trap_1	0.554	6.538	10611.2	0.05	103	1208	1312
wk1_s_trap_1	1315	6.6578	50	593410	0	0	41917	NaN	-	-1		0	38	565.606552861389	1693.79782918437	3	MULTI	HCD	FTMS	0	0	0	-1	0	0	0	0	1				NaN	1_s_trap_1	0.5594	6.538	19380.6	0.02	104	1209	1314
wk1_s_trap_1	1317	6.6652	50	430690	0	0	75640	NaN	-	-1		0	30	402.179156027155	1203.51563868167	3	MULTI	HCD	FTMS	0	0	0	-1	0	0	0	0	1				NaN	1_s_trap_1	0.5577	6.538	16681.5	0.12	105	1210	1316
wk1_s_trap_1	1319	6.6709	50	1021100	0	0	96288	NaN	-	-1		0	54	473.184352985496	944.354153037792	2	MULTI	HCD	FTMS	0	0	0	-1	0	0	0	0	1				NaN	1_s_trap_1	0.57	6.538	36743.3	0.15	106	1211	1318
wk1_s_trap_1	1320	6.6726	50	485590	0	0	52057	NaN	-	-1		0	39	541.25068187816	1080.48681082312	2	MULTI	HCD	FTMS	0	0	0	-1	0	0	0	0	2				NaN	1_s_trap_1	0.5581	6.538	17256.7	0.06	107	1211	1318
wk1_s_trap_1	1323	6.6837	50	3145600	0	0	252310	NaN	-	-1		0	129	772.334435528508	2313.98147718572	3	MULTI	HCD	FTMS	0	0	0	-1	0	0	0	0	1				NaN	1_s_trap_1	0.5936	6.447	75489.3	0.19	108	1213	1322
wk1_s_trap_1	1331	6.7231	50	480150	0	0	58148	NaN	+	1888	FEETTADGRK	10	30	577.278188425534	1152.54182391787	2	MULTI	HCD	FTMS	0	0	0	-1	0	0	0	0	1	Unmodified	_FEETTADGRK_	sp|Q01469|FABP5_HUMAN;tr|I6L8B7|I6L8B7_HUMAN	88.6805572509766	1_s_trap_1	0.5573	6.447	15899.1	0.03	109	1220	1330
wk1_s_trap_1	1346	6.7997	50	277830	0	0	27856	NaN	-	-1		0	24	532.897557773973	1595.67084392212	3	MULTI	HCD	FTMS	0	0	0	-1	0	0	0	0	1				NaN	1_s_trap_1	0.5545	6.317	11372.5	0.06	110	1234	1345
wk1_s_trap_1	1352	6.8283	50	199410	0	0	21939	NaN	-	-1		0	22	439.222328440566	876.430103947933	2	MULTI	HCD	FTMS	0	0	0	-1	0	0	0	0	1				NaN	1_s_trap_1	0.5535	6.317	9758.8	0.1	111	1239	1351
wk1_s_trap_1	1360	6.866	50	189130	0	0	24613	NaN	-	-1		0	26	403.685079308516	1610.71121136766	4	MULTI	HCD	FTMS	0	0	0	-1	0	0	0	0	1				NaN	1_s_trap_1	0.5528	6.171	8572	0.08	112	1246	1359
wk1_s_trap_1	1363	6.8771	50	1005900	0	0	92451	NaN	-	-1		0	59	670.302470237787	1338.59038754237	2	MULTI	HCD	FTMS	0	0	0	-1	0	0	0	0	1				NaN	1_s_trap_1	0.5655	6.171	29425.8	0.16	113	1248	1362
wk1_s_trap_1	1364	6.8786	50	187500	0	0	33153	NaN	-	-1		0	24	405.974871982496	1619.87038206358	4	MULTI	HCD	FTMS	0	0	0	-1	0	0	0	0	2				NaN	1_s_trap_1	0.5525	6.171	8056.1	0.06	114	1248	1362
wk1_s_trap_1	1368	6.895	50	2895200	0	0	224980	NaN	-	-1		0	78	584.613723380822	1750.81934074267	3	MULTI	HCD	FTMS	0	0	0	-1	0	0	0	0	1				NaN	1_s_trap_1	0.6	6.171	85970.4	0.32	115	1251	1367
wk1_s_trap_1	1371	6.9061	50	1979800	0	0	105620	NaN	-	-1		0	61	685.565309196393	2738.23213091917	4	MULTI	HCD	FTMS	0	0	0	-1	0	0	0	0	1				NaN	1_s_trap_1	0.5808	6.171	54543.3	0.03	116	1253	1370
wk1_s_trap_1	1372	6.9077	50	388240	0	0	106070	NaN	-	-1		0	22	703.325496370129	702.318219903529	1	MULTI	HCD	FTMS	0	0	0	-1	0	0	0	0	2				NaN	1_s_trap_1	0.5555	6.171	12988.5	0.05	117	1253	1370
wk1_s_trap_1	1375	6.9204	50	257150	0	0	26952	NaN	-	-1		0	21	568.283205637388	1134.55185834158	2	MULTI	HCD	FTMS	0	0	0	-1	0	0	0	0	1				NaN	1_s_trap_1	0.5533	6.171	9425.1	0.03	118	1255	1374
wk1_s_trap_1	1379	6.9384	50	307960	0	0	46559	NaN	-	-1		0	28	515.894198340804	NaN	0	PEAK	HCD	FTMS	0	0	0	-1	0	0	0	0	1				NaN	1_s_trap_1	0.5544	6.025	11218.2	0.02	119	1258	1378
wk1_s_trap_1	1385	6.9655	50	7703800	0	0	339300	NaN	-	-1		0	153	536.225241155624	1605.65389406707	3	MULTI	HCD	FTMS	0	0	0	-1	0	0	0	0	1				NaN	1_s_trap_1	0.677	6.025	212360.4	0.76	120	1263	1384
wk1_s_trap_1	1387	6.9712	50	2540600	0	0	557520	NaN	+	1890	FEETTADGRK	10	72	385.187610062282	1152.54100078705	3	MULTI	HCD	FTMS	0	0	0	-1	0	0	0	0	1	Unmodified	_FEETTADGRK_	sp|Q01469|FABP5_HUMAN;tr|I6L8B7|I6L8B7_HUMAN	97.4562683105469	1_s_trap_1	0.6031	6.025	91018.2	0.89	121	1264	1386
wk1_s_trap_1	1388	6.9728	50	290830	0	0	35755	NaN	-	-1		0	29	711.839291580402	1421.6640302276	2	MULTI	HCD	FTMS	0	0	0	-1	0	0	0	0	2				NaN	1_s_trap_1	0.5536	6.025	9850.2	0.05	122	1264	1386
wk1_s_trap_1	1390	6.9802	50	287450	0	0	84441	NaN	-	-1		0	23	416.195713338733	830.376873744267	2	MULTI	HCD	FTMS	0	0	0	-1	0	0	0	0	1				NaN	1_s_trap_1	0.556	6.025	13896.7	0.11	123	1265	1389
wk1_s_trap_1	1392	6.9859	50	5314800	0	0	317560	NaN	-	-1		0	118	588.262424455661	1174.51029597812	2	MULTI	HCD	FTMS	0	0	0	-1	0	0	0	0	1				NaN	1_s_trap_1	0.6382	6.025	148661.3	0.85	124	1266	1391
wk1_s_trap_1	1395	6.9986	50	547680	0	0	392300	NaN	-	-1		0	23	421.057508085456	420.050231618856	1	MULTI	HCD	FTMS	0	0	0	-1	0	0	0	0	1				NaN	1_s_trap_1	0.5599	6.025	20290.6	0.1	125	1268	1394
wk1_s_trap_1	1398	7.0097	41	9181100	0	0	733180	NaN	-	-1		0	122	541.25068187816	1080.48681082312	2	MULTI	HCD	FTMS	0	0	0	-1	0	0	0	0	1				NaN	1_s_trap_1	0.6726	5.891	205138.8	1	126	1270	1397
wk1_s_trap_1	1401	7.0208	50	623790	0	0	79388	NaN	-	-1		0	43	772.334435528508	2313.98147718572	3	MULTI	HCD	FTMS	0	0	0	-1	0	0	0	0	1				NaN	1_s_trap_1	0.5574	5.891	16177.3	0.08	127	1272	1400
wk1_s_trap_1	1402	7.0224	50	242840	0	0	22290	NaN	-	-1		0	33	473.184352985496	944.354153037792	2	MULTI	HCD	FTMS	0	0	0	-1	0	0	0	0	2				NaN	1_s_trap_1	0.5536	5.891	9909.1	0.07	128	1272	1400
wk1_s_trap_1	1403	7.0238	50	153000	0	0	31250	NaN	-	-1		0	13	803.835258390252	1605.6559638473	2	MULTI	HCD	FTMS	0	0	0	-1	0	0	0	0	3				NaN	1_s_trap_1	0.551	5.891	5608.3	0.02	129	1272	1400
wk1_s_trap_1	1405	7.0312	50	646350	0	0	168680	NaN	-	-1		0	23	559.283579086621	1116.55260524004	2	MULTI	HCD	FTMS	0	0	0	-1	0	0	0	0	1				NaN	1_s_trap_1	0.562	5.891	23656	0.03	130	1273	1404
wk1_s_trap_1	1411	7.0582	50	1123500	0	0	126820	NaN	+	1889	FEETTADGRK	10	46	577.278188425534	1152.54182391787	2	MULTI	HCD	FTMS	0	0	0	-1	0	0	0	0	1	Unmodified	_FEETTADGRK_	sp|Q01469|FABP5_HUMAN;tr|I6L8B7|I6L8B7_HUMAN	98.9426193237305	1_s_trap_1	0.5692	5.891	35423.6	0.17	131	1278	1410
wk1_s_trap_1	1422	7.1135	50	160490	0	0	16117	NaN	-	-1		0	24	449.847874142025	1346.52179302627	3	MULTI	HCD	FTMS	0	0	0	-1	0	0	0	0	1				NaN	1_s_trap_1	0.5521	5.761	7511.4	0.09	132	1288	1421
wk1_s_trap_1	1425	7.1262	50	395370	0	0	27222	NaN	-	-1		0	38	508.23847543595	1014.4623979387	2	MULTI	HCD	FTMS	0	0	0	-1	0	0	0	0	1				NaN	1_s_trap_1	0.5558	5.761	13525	0.06	133	1290	1424
wk1_s_trap_1	1436	7.1816	50	330440	0	0	42298	NaN	-	-1		0	27	438.714072603437	NaN	0	PEAK	HCD	FTMS	0	0	0	-1	0	0	0	0	1				NaN	1_s_trap_1	0.5568	5.638	15156	0.08	134	1300	1435
wk1_s_trap_1	1441	7.2049	50	124820	0	0	30242	NaN	-	-1		0	17	403.684802926664	1610.71010584026	4	MULTI	HCD	FTMS	0	0	0	-1	0	0	0	0	1				NaN	1_s_trap_1	0.5518	5.638	6900.4	0.08	135	1304	1440
wk1_s_trap_1	1444	7.2176	50	250760	0	0	34470	NaN	-	-1		0	27	670.302470237787	1338.59038754237	2	MULTI	HCD	FTMS	0	0	0	-1	0	0	0	0	1				NaN	1_s_trap_1	0.5522	5.638	7567.3	0.06	136	1306	1443
wk1_s_trap_1	1447	7.2287	50	755060	0	0	75000	NaN	-	-1		0	46	584.613723380822	1750.81934074267	3	MULTI	HCD	FTMS	0	0	0	-1	0	0	0	0	1				NaN	1_s_trap_1	0.5621	5.638	23869.3	0.07	137	1308	1446
wk1_s_trap_1	1450	7.2414	50	950670	0	0	48647	NaN	-	-1		0	40	685.565309196393	2738.23213091917	4	MULTI	HCD	FTMS	0	0	0	-1	0	0	0	0	1				NaN	1_s_trap_1	0.5641	5.638	27128.6	0.02	138	1310	1449
wk1_s_trap_1	1451	7.2428	50	143810	0	0	34035	NaN	-	-1		0	13	457.240361654581	912.466170375963	2	MULTI	HCD	FTMS	0	0	0	-1	0	0	0	0	2				NaN	1_s_trap_1	0.5524	5.638	7950.2	0.05	139	1310	1449
wk1_s_trap_1	1454	7.2539	50	923280	0	0	94646	NaN	+	238	ANSSATETINK	11	46	568.283205637388	1134.55185834158	2	MULTI	HCD	FTMS	0	0	0	-1	0	0	0	0	1	Unmodified	_ANSSATETINK_	sp|P15924|DESP_HUMAN	102.545700073242	1_s_trap_1	0.5663	5.638	30684.6	0.18	140	1312	1453
wk1_s_trap_1	1458	7.2704	50	4665100	0	0	328690	NaN	-	-1		0	129	516.221104281427	1545.64148344448	3	MULTI	HCD	FTMS	0	0	0	-1	0	0	0	0	1				NaN	1_s_trap_1	0.6326	5.542	139406.5	0.4	141	1315	1457
wk1_s_trap_1	1465	7.3029	50	5085200	0	0	245570	NaN	-	-1		0	130	536.225241155624	1605.65389406707	3	MULTI	HCD	FTMS	0	0	0	-1	0	0	0	0	1				NaN	1_s_trap_1	0.6384	5.542	149018.8	0.43	142	1321	1464
wk1_s_trap_1	1466	7.3045	50	570730	0	0	89982	NaN	-	-1		0	29	773.829635973862	1545.64471901452	2	MULTI	HCD	FTMS	0	0	0	-1	0	0	0	0	2				NaN	1_s_trap_1	0.5584	5.542	17709	0.05	143	1321	1464
wk1_s_trap_1	1467	7.3059	50	423900	0	0	113710	NaN	-	-1		0	30	603.273331657528	1204.53211038186	2	MULTI	HCD	FTMS	0	0	0	-1	0	0	0	0	3				NaN	1_s_trap_1	0.5568	5.542	15138.8	0.06	144	1321	1464
wk1_s_trap_1	1469	7.3116	50	1515900	0	0	175640	NaN	-	-1		0	61	711.839291580402	1421.6640302276	2	MULTI	HCD	FTMS	0	0	0	-1	0	0	0	0	1				NaN	1_s_trap_1	0.5724	5.542	40726.7	0.14	145	1322	1468
wk1_s_trap_1	1470	7.313	50	730520	0	0	157550	NaN	-	-1		0	48	385.187610062282	1152.54100078705	3	MULTI	HCD	FTMS	0	0	0	-1	0	0	0	0	2				NaN	1_s_trap_1	0.5655	5.542	29350.7	0.29	146	1322	1468
wk1_s_trap_1	1471	7.3144	50	293140	0	0	40866	NaN	-	-1		0	27	471.766264651747	941.517976370294	2	MULTI	HCD	FTMS	0	0	0	-1	0	0	0	0	3				NaN	1_s_trap_1	0.5556	5.542	13158.9	0.02	147	1322	1468
wk1_s_trap_1	1473	7.3201	43	4531100	0	0	1247800	NaN	-	-1		0	55	416.195713338733	830.376873744267	2	MULTI	HCD	FTMS	0	0	0	-1	0	0	0	0	1				NaN	1_s_trap_1	0.6267	5.542	129761.1	1	148	1323	1472
wk1_s_trap_1	1475	7.3258	50	1649200	0	0	117200	NaN	-	-1		0	76	588.262424455661	1174.51029597812	2	MULTI	HCD	FTMS	0	0	0	-1	0	0	0	0	1				NaN	1_s_trap_1	0.5789	5.542	51359.1	0.29	149	1324	1474
wk1_s_trap_1	1478	7.3385	50	338300	0	0	48886	NaN	-	-1		0	26	401.219050820035	1200.63532306031	3	MULTI	HCD	FTMS	0	0	0	-1	0	0	0	0	1				NaN	1_s_trap_1	0.5565	5.542	14678.2	0.06	150	1326	1477
wk1_s_trap_1	1481	7.3496	50	2856800	0	0	262600	NaN	-	-1		0	86	541.25068187816	1080.48681082312	2	MULTI	HCD	FTMS	0	0	0	-1	0	0	0	0	1				NaN	1_s_trap_1	0.6005	5.448	86865.1	0.51	151	1328	1480
wk1_s_trap_1	1497	7.4316	50	491570	0	0	178820	NaN	-	-1		0	28	453.748006191309	905.481459449419	2	MULTI	HCD	FTMS	0	0	0	-1	0	0	0	0	1				NaN	1_s_trap_1	0.5589	5.349	18668.3	0.08	152	1343	1496
wk1_s_trap_1	1501	7.4481	50	129770	0	0	9216.7	NaN	-	-1		0	22	449.847874142025	1346.52179302627	3	MULTI	HCD	FTMS	0	0	0	-1	0	0	0	0	1				NaN	1_s_trap_1	0.551	5.349	5661.8	0.1	153	1346	1500
wk1_s_trap_1	1504	7.4592	50	2338300	0	0	120430	NaN	-	-1		0	82	508.23847543595	1014.4623979387	2	MULTI	HCD	FTMS	0	0	0	-1	0	0	0	0	1				NaN	1_s_trap_1	0.5937	5.349	75684.7	0.36	154	1348	1503
wk1_s_trap_1	1507	7.4719	50	146280	0	0	14729	NaN	-	-1		0	19	411.545779266608	1231.61550840002	3	MULTI	HCD	FTMS	0	0	0	-1	0	0	0	0	1				NaN	1_s_trap_1	0.5516	5.349	6672.5	0.07	155	1350	1506
wk1_s_trap_1	1512	7.4952	50	294290	0	0	231080	NaN	-	-1		0	14	421.057508085456	420.050231618856	1	MULTI	HCD	FTMS	0	0	0	-1	0	0	0	0	1				NaN	1_s_trap_1	0.5547	5.349	11749.4	0.04	156	1354	1511
wk1_s_trap_1	1517	7.5186	50	368140	0	0	40893	NaN	-	-1		0	31	735.330535140826	1468.64651734845	2	MULTI	HCD	FTMS	0	0	0	-1	0	0	0	0	1				NaN	1_s_trap_1	0.5542	5.253	10822.1	0.05	157	1358	1516
wk1_s_trap_1	1521	7.5366	50	231660	0	0	38979	NaN	-	-1		0	25	458.253818496335	914.49308405947	2	MULTI	HCD	FTMS	0	0	0	-1	0	0	0	0	1				NaN	1_s_trap_1	0.5544	5.253	11221.1	0.06	158	1361	1520
wk1_s_trap_1	1523	7.544	50	395130	0	0	49211	NaN	-	-1		0	25	473.184336707035	944.35412048087	2	MULTI	HCD	FTMS	0	0	0	-1	0	0	0	0	1				NaN	1_s_trap_1	0.5573	5.253	16007.3	0.07	159	1362	1522
wk1_s_trap_1	1527	7.562	50	720960	0	0	176170	NaN	-	-1		0	44	464.179124604321	926.343696275443	2	MULTI	HCD	FTMS	0	0	0	-1	0	0	0	0	1				NaN	1_s_trap_1	0.5638	5.253	26666.1	0.1	160	1365	1526
wk1_s_trap_1	1535	7.6009	27	17762000	0	0	3742600	NaN	-	-1		0	115	515.767288665809	1029.52002439842	2	MULTI	HCD	FTMS	0	0	0	-1	0	0	0	0	1				NaN	1_s_trap_1	0.7035	5.139	258668	1	161	1372	1534
wk1_s_trap_1	1543	7.6386	50	3494900	0	0	207810	NaN	-	-1		0	113	536.225241155624	1605.65389406707	3	MULTI	HCD	FTMS	0	0	0	-1	0	0	0	0	1				NaN	1_s_trap_1	0.6122	5.139	106016.8	0.29	162	1379	1542
wk1_s_trap_1	1544	7.6402	50	137970	0	0	26388	NaN	-	-1		0	19	403.685315266479	1610.71215519951	4	MULTI	HCD	FTMS	0	0	0	-1	0	0	0	0	2				NaN	1_s_trap_1	0.5513	5.139	6168.4	0.07	163	1379	1542
wk1_s_trap_1	1546	7.6459	50	2789900	0	0	704690	NaN	-	-1		0	59	603.273331657528	1204.53211038186	2	MULTI	HCD	FTMS	0	0	0	-1	0	0	0	0	1				NaN	1_s_trap_1	0.5979	5.139	82563.9	0.3	164	1380	1545
wk1_s_trap_1	1547	7.6474	50	881850	0	0	153730	NaN	-	-1		0	37	773.829635973862	1545.64471901452	2	MULTI	HCD	FTMS	0	0	0	-1	0	0	0	0	2				NaN	1_s_trap_1	0.5629	5.139	25141.2	0.11	165	1380	1545
wk1_s_trap_1	1549	7.6547	50	316650	0	0	54188	NaN	-	-1		0	32	385.187610062282	1152.54100078705	3	MULTI	HCD	FTMS	0	0	0	-1	0	0	0	0	1				NaN	1_s_trap_1	0.5565	5.139	14597.2	0.06	166	1381	1548
wk1_s_trap_1	1551	7.6604	50	1678900	0	0	479330	NaN	-	-1		0	47	416.195713338733	830.376873744267	2	MULTI	HCD	FTMS	0	0	0	-1	0	0	0	0	1				NaN	1_s_trap_1	0.5846	5.139	60709.2	0.44	167	1382	1550
wk1_s_trap_1	1553	7.6661	50	366230	0	0	33849	NaN	-	-1		0	30	588.262424455661	1174.51029597812	2	MULTI	HCD	FTMS	0	0	0	-1	0	0	0	0	1				NaN	1_s_trap_1	0.5558	5.139	13533.7	0.06	168	1383	1552
wk1_s_trap_1	1555	7.6735	50	1950300	0	0	413300	NaN	-	-1		0	84	508.223155902497	1014.43175887179	2	MULTI	HCD	FTMS	0	0	0	-1	0	0	0	0	1				NaN	1_s_trap_1	0.586	5.139	62994.2	0.3	169	1384	1554
wk1_s_trap_1	1558	7.6846	50	813820	0	0	61577	NaN	-	-1		0	51	541.25068187816	1080.48681082312	2	MULTI	HCD	FTMS	0	0	0	-1	0	0	0	0	1				NaN	1_s_trap_1	0.564	5.039	26997.9	0.1	170	1386	1557
wk1_s_trap_1	1561	7.6969	25	22891000	0	0	4435300	NaN	-	-1		0	132	516.221104281427	1545.64148344448	3	MULTI	HCD	FTMS	0	0	0	-1	0	0	0	0	1				NaN	1_s_trap_1	0.7219	5.039	304640.2	1	171	1388	1560
wk1_s_trap_1	1565	7.7149	50	154810	0	0	24740	NaN	-	-1		0	13	653.323473559836	1304.63239418647	2	MULTI	HCD	FTMS	0	0	0	-1	0	0	0	0	1				NaN	1_s_trap_1	0.5512	5.039	5926.8	0.02	172	1391	1564
wk1_s_trap_1	1571	7.7436	50	711340	0	0	160160	NaN	-	-1		0	19	641.36170283637	640.35442636977	1	MULTI	HCD	FTMS	0	0	0	-1	0	0	0	0	1				NaN	1_s_trap_1	0.5619	5.039	23556.8	0.02	173	1396	1570
wk1_s_trap_1	1573	7.751	50	406430	0	0	69880	NaN	-	-1		0	25	702.290150395262	2103.84862178599	3	MULTI	HCD	FTMS	0	0	0	-1	0	0	0	0	1				NaN	1_s_trap_1	0.5553	5.039	12661.7	0.02	174	1397	1572
wk1_s_trap_1	1577	7.7674	50	3057700	0	0	1071000	NaN	-	-1		0	65	453.748006191309	905.481459449419	2	MULTI	HCD	FTMS	0	0	0	-1	0	0	0	0	1				NaN	1_s_trap_1	0.6098	4.954	102090.4	0.54	175	1400	1576
wk1_s_trap_1	1583	7.7962	50	474070	0	0	73772	NaN	-	-1		0	30	488.756596121138	975.498639309076	2	MULTI	HCD	FTMS	0	0	0	-1	0	0	0	0	1				NaN	1_s_trap_1	0.5577	4.954	16611.3	0.08	176	1405	1582
wk1_s_trap_1	1586	7.8073	50	561470	0	0	120600	NaN	-	-1		0	37	411.217851209848	1230.63172422974	3	MULTI	HCD	FTMS	0	0	0	-1	0	0	0	0	1				NaN	1_s_trap_1	0.5607	4.954	21580.9	0.2	177	1407	1585
wk1_s_trap_1	1589	7.82	50	274920	0	0	50036	NaN	-	-1		0	21	527.756053850778	1053.49755476836	2	MULTI	HCD	FTMS	0	0	0	-1	0	0	0	0	1				NaN	1_s_trap_1	0.5552	4.954	12559.3	0.05	178	1409	1588
wk1_s_trap_1	1596	7.8525	50	695620	0	0	73468	NaN	-	-1		0	42	735.330535140826	1468.64651734845	2	MULTI	HCD	FTMS	0	0	0	-1	0	0	0	0	1				NaN	1_s_trap_1	0.5593	4.881	19221.6	0.07	179	1415	1595
wk1_s_trap_1	1600	7.869	50	625190	0	0	60387	NaN	-	-1		0	41	458.253818496335	914.49308405947	2	MULTI	HCD	FTMS	0	0	0	-1	0	0	0	0	1				NaN	1_s_trap_1	0.5627	4.881	24835.3	0.16	180	1418	1599
wk1_s_trap_1	1603	7.8801	50	1142900	0	0	170540	NaN	-	-1		0	42	473.184336707035	944.35412048087	2	MULTI	HCD	FTMS	0	0	0	-1	0	0	0	0	1				NaN	1_s_trap_1	0.5733	4.881	42254.7	0.11	181	1420	1602
wk1_s_trap_1	1607	7.8966	50	701920	0	0	121260	NaN	-	-1		0	45	464.179124604321	926.343696275443	2	MULTI	HCD	FTMS	0	0	0	-1	0	0	0	0	1				NaN	1_s_trap_1	0.5638	4.881	26581.7	0.16	182	1423	1606
wk1_s_trap_1	1613	7.9253	50	862350	0	0	133400	NaN	-	-1		0	30	616.323206033469	1230.63185913374	2	MULTI	HCD	FTMS	0	0	0	-1	0	0	0	0	1				NaN	1_s_trap_1	0.5641	4.824	27141.8	0.06	183	1428	1612
wk1_s_trap_1	1616	7.9365	50	9469100	0	0	2079900	NaN	-	-1		0	117	515.767288665809	1029.52002439842	2	MULTI	HCD	FTMS	0	0	0	-1	0	0	0	0	1				NaN	1_s_trap_1	0.7036	4.824	259066	0.9	184	1430	1615
wk1_s_trap_1	1620	7.9545	50	215230	0	0	20740	NaN	-	-1		0	30	466.737488655447	931.460424377693	2	MULTI	HCD	FTMS	0	0	0	-1	0	0	0	0	1				NaN	1_s_trap_1	0.5531	4.824	9011	0.12	185	1433	1619
wk1_s_trap_1	1621	7.9559	50	525380	0	0	41536	NaN	-	-1		0	33	522.254147794768	1042.49374265634	2	MULTI	HCD	FTMS	0	0	0	-1	0	0	0	0	2				NaN	1_s_trap_1	0.5592	4.824	19060.2	0.06	186	1433	1619
wk1_s_trap_1	1623	7.9633	50	348440	0	0	41786	NaN	-	-1		0	31	506.890562786798	1517.64985896059	3	MULTI	HCD	FTMS	0	0	0	-1	0	0	0	0	1				NaN	1_s_trap_1	0.5559	4.824	13621.5	0.06	187	1434	1622
wk1_s_trap_1	1626	7.9744	50	2555700	0	0	182810	NaN	-	-1		0	101	536.225241155624	1605.65389406707	3	MULTI	HCD	FTMS	0	0	0	-1	0	0	0	0	1				NaN	1_s_trap_1	0.595	4.824	77857.6	0.19	188	1436	1625
wk1_s_trap_1	1628	7.9801	50	806680	0	0	214190	NaN	-	-1		0	36	603.273331657528	1204.53211038186	2	MULTI	HCD	FTMS	0	0	0	-1	0	0	0	0	1				NaN	1_s_trap_1	0.5637	4.824	26432	0.13	189	1437	1627
wk1_s_trap_1	1631	7.9929	50	545790	0	0	69769	NaN	-	-1		0	34	774.324532652791	1546.63451237238	2	MULTI	HCD	FTMS	0	0	0	-1	0	0	0	0	1				NaN	1_s_trap_1	0.557	4.824	15413.5	0.06	190	1439	1630
wk1_s_trap_1	1633	7.9986	50	405390	0	0	117350	NaN	-	-1		0	26	416.195713338733	830.376873744267	2	MULTI	HCD	FTMS	0	0	0	-1	0	0	0	0	1				NaN	1_s_trap_1	0.5583	4.824	17597.9	0.1	191	1440	1632
wk1_s_trap_1	1634	8.0002	50	689850	0	0	81252	NaN	-	-1		0	42	539.232834003434	1614.6766726105	3	MULTI	HCD	FTMS	0	0	0	-1	0	0	0	0	2				NaN	1_s_trap_1	0.5615	4.824	22812.1	0.06	192	1440	1632
wk1_s_trap_1	1637	8.0113	50	1245400	0	0	376750	NaN	+	894	DVDGAYMTK	9	59	508.223155902497	1014.43175887179	2	MULTI	HCD	FTMS	0	0	0	-1	0	0	0	0	1	Oxidation (M)	_DVDGAYM(ox)TK_	CON__P04264;sp|P04264|K2C1_HUMAN	68.2235336303711	1_s_trap_1	0.5731	4.756	41921.5	0.2	193	1442	1636
wk1_s_trap_1	1641	8.0294	50	902070	0	0	236060	NaN	+	6808	YEDEINK	7	40	455.711164974907	909.407777016613	2	MULTI	HCD	FTMS	0	0	0	-1	0	0	0	0	1	Unmodified	_YEDEINK_	CON__ENSEMBL:ENSBTAP00000038253;CON__H-INV:HIT000016045;CON__H-INV:HIT000292931;CON__P02538;CON__P04259;CON__P04264;CON__P05787;CON__P12035;CON__P13647;CON__P35908;CON__P48668;CON__P50446;CON__Q01546;CON__Q3TTY5;CON__Q5XKE5;CON__Q5XQN5;CON__Q6IFZ6;CON__Q7Z794;CON__Q8VED5;CON__Q922U2;CON__Q9H552;sp|P02538|K2C6A_HUMAN;sp|P04104|K2C1_MOUSE;sp|P04259|K2C6B_HUMAN;sp|P04264|K2C1_HUMAN;sp|P05787|K2C8_HU…	83.6143035888672	1_s_trap_1	0.5677	4.756	33036.6	0.25	194	1445	1640
wk1_s_trap_1	1646	8.0512	50	267890	0	0	39088	NaN	-	-1		0	23	653.323473559836	1304.63239418647	2	MULTI	HCD	FTMS	0	0	0	-1	0	0	0	0	1				NaN	1_s_trap_1	0.5538	4.756	10231.8	0.07	195	1449	1645
wk1_s_trap_1	1648	8.0586	50	7324000	0	0	629080	NaN	-	-1		0	145	516.221104281427	1545.64148344448	3	MULTI	HCD	FTMS	0	0	0	-1	0	0	0	0	1				NaN	1_s_trap_1	0.6734	4.756	206379	0.41	196	1450	1647
wk1_s_trap_1	1651	8.0713	50	135280	0	0	23727	NaN	-	-1		0	20	403.685477485642	1610.71280407617	4	MULTI	HCD	FTMS	0	0	0	-1	0	0	0	0	1				NaN	1_s_trap_1	0.5516	4.756	6611.9	0.06	197	1452	1650
wk1_s_trap_1	1655	8.0878	50	634770	0	0	79412	NaN	-	-1		0	44	702.290150395262	2103.84862178599	3	MULTI	HCD	FTMS	0	0	0	-1	0	0	0	0	1				NaN	1_s_trap_1	0.5592	4.756	19145.9	0.03	198	1455	1654
wk1_s_trap_1	1658	8.1005	50	346470	0	0	45188	NaN	-	-1		0	38	475.724633171595	949.43471340999	2	MULTI	HCD	FTMS	0	0	0	-1	0	0	0	0	1				NaN	1_s_trap_1	0.5555	4.709	13023.3	0.1	199	1457	1657
wk1_s_trap_1	1665	8.1331	50	647360	0	0	113390	NaN	-	-1		0	41	488.756596121138	975.498639309076	2	MULTI	HCD	FTMS	0	0	0	-1	0	0	0	0	1				NaN	1_s_trap_1	0.5621	4.709	23894.1	0.13	200	1463	1664
wk1_s_trap_1	1668	8.1442	50	1294300	0	0	303000	NaN	-	-1		0	59	411.217851209848	1230.63172422974	3	MULTI	HCD	FTMS	0	0	0	-1	0	0	0	0	1				NaN	1_s_trap_1	0.5769	4.709	48150.1	0.48	201	1465	1667
wk1_s_trap_1	1672	8.1623	50	306490	0	0	36996	NaN	-	-1		0	28	471.706219122492	941.397885311785	2	MULTI	HCD	FTMS	0	0	0	-1	0	0	0	0	1				NaN	1_s_trap_1	0.5557	4.709	13297.3	0.08	202	1468	1671
wk1_s_trap_1	1679	8.1962	37	9832800	0	0	1549700	NaN	+	4815	SVRYSSSK	8	89	478.245682990537	954.476813047875	2	MULTI	HCD	FTMS	0	0	0	-1	0	0	0	0	1	Acetyl (Protein N-term)	_(ac)SVRYSSSK_	CON__P13645;sp|P13645|K1C10_HUMAN;tr|A0A1B0GVI3|A0A1B0GVI3_HUMAN	155.584594726563	1_s_trap_1	0.6795	4.655	216312.3	1	203	1474	1678
wk1_s_trap_1	1683	8.2143	50	306740	0	0	26801	NaN	-	-1		0	23	744.579139711898	2974.28745298119	4	MULTI	HCD	FTMS	0	0	0	-1	0	0	0	0	1				NaN	1_s_trap_1	0.5534	4.655	9523.5	0.02	204	1477	1682
wk1_s_trap_1	1688	8.2376	50	501460	0	0	43530	NaN	-	-1		0	34	553.766538148809	1105.51852336442	2	MULTI	HCD	FTMS	0	0	0	-1	0	0	0	0	1				NaN	1_s_trap_1	0.558	4.655	17049.8	0.06	205	1481	1687
wk1_s_trap_1	1700	8.2984	50	166110	0	0	18018	NaN	-	-1		0	20	466.737488655447	931.460424377693	2	MULTI	HCD	FTMS	0	0	0	-1	0	0	0	0	1				NaN	1_s_trap_1	0.5523	4.594	7810.4	0.13	206	1492	1699
wk1_s_trap_1	1703	8.3111	50	1281600	0	0	218140	NaN	-	-1		0	62	536.225241155624	1605.65389406707	3	MULTI	HCD	FTMS	0	0	0	-1	0	0	0	0	1				NaN	1_s_trap_1	0.5742	4.594	43723.4	0.13	207	1494	1702
wk1_s_trap_1	1704	8.3125	50	273420	0	0	36316	NaN	-	-1		0	32	404.676270744604	807.337988556007	2	MULTI	HCD	FTMS	0	0	0	-1	0	0	0	0	2				NaN	1_s_trap_1	0.5543	4.594	11117.8	0.13	208	1494	1702
wk1_s_trap_1	1707	8.3252	50	450510	0	0	85240	NaN	-	-1		0	34	542.257202659147	1082.49985238509	2	MULTI	HCD	FTMS	0	0	0	-1	0	0	0	0	1				NaN	1_s_trap_1	0.5578	4.594	16739.2	0.03	209	1496	1706
wk1_s_trap_1	1710	8.3379	50	277960	0	0	23272	NaN	-	-1		0	24	774.321985607878	1546.62941828256	2	MULTI	HCD	FTMS	0	0	0	-1	0	0	0	0	1				NaN	1_s_trap_1	0.5527	4.594	8406.2	0.05	210	1498	1709
wk1_s_trap_1	1712	8.3436	50	1608400	0	0	72372	NaN	-	-1		0	82	539.232834003434	1614.6766726105	3	MULTI	HCD	FTMS	0	0	0	-1	0	0	0	0	1				NaN	1_s_trap_1	0.5784	4.514	50600.1	0.2	211	1499	1711
wk1_s_trap_1	1713	8.3453	50	895140	0	0	127750	NaN	-	-1		0	48	455.224786467906	908.435020002612	2	MULTI	HCD	FTMS	0	0	0	-1	0	0	0	0	2				NaN	1_s_trap_1	0.5675	4.514	32731.3	0.22	212	1499	1711
wk1_s_trap_1	1716	8.358	50	330900	0	0	102020	NaN	-	-1		0	27	508.223155902497	1014.43175887179	2	MULTI	HCD	FTMS	0	0	0	-1	0	0	0	0	1				NaN	1_s_trap_1	0.5548	4.514	11901.1	0.09	213	1501	1715
wk1_s_trap_1	1718	8.3637	50	994030	0	0	180680	NaN	+	6809	YEDEINK	7	46	455.711164974907	909.407777016613	2	MULTI	HCD	FTMS	0	0	0	-1	0	0	0	0	1	Unmodified	_YEDEINK_	CON__ENSEMBL:ENSBTAP00000038253;CON__H-INV:HIT000016045;CON__H-INV:HIT000292931;CON__P02538;CON__P04259;CON__P04264;CON__P05787;CON__P12035;CON__P13647;CON__P35908;CON__P48668;CON__P50446;CON__Q01546;CON__Q3TTY5;CON__Q5XKE5;CON__Q5XQN5;CON__Q6IFZ6;CON__Q7Z794;CON__Q8VED5;CON__Q922U2;CON__Q9H552;sp|P02538|K2C6A_HUMAN;sp|P04104|K2C1_MOUSE;sp|P04259|K2C6B_HUMAN;sp|P04264|K2C1_HUMAN;sp|P05787|K2C8_HU…	94.2618103027344	1_s_trap_1	0.5699	4.514	36694	0.25	214	1502	1717
wk1_s_trap_1	1723	8.387	50	293110	0	0	44712	NaN	+	1891	FEETTADGRK	10	27	385.187523519439	NaN	0	PEAK	HCD	FTMS	0	0	0	-1	0	0	0	0	1	Unmodified	_FEETTADGRK_	sp|Q01469|FABP5_HUMAN;tr|I6L8B7|I6L8B7_HUMAN	28.2044906616211	1_s_trap_1	0.5551	4.514	12386.2	0.07	215	1506	1722
wk1_s_trap_1	1725	8.3927	50	3419300	0	0	229630	NaN	-	-1		0	119	516.221104281427	1545.64148344448	3	MULTI	HCD	FTMS	0	0	0	-1	0	0	0	0	1				NaN	1_s_trap_1	0.6119	4.514	105455.5	0.33	216	1507	1724
wk1_s_trap_1	1726	8.3943	50	183890	0	0	14402	NaN	-	-1		0	32	414.877635592542	1241.61107737782	3	MULTI	HCD	FTMS	0	0	0	-1	0	0	0	0	2				NaN	1_s_trap_1	0.5521	4.514	7511.1	0.11	217	1507	1724
wk1_s_trap_1	1732	8.4228	50	611230	0	0	136580	NaN	-	-1		0	23	504.224274438687	1509.65099391626	3	MULTI	HCD	FTMS	0	0	0	-1	0	0	0	0	1				NaN	1_s_trap_1	0.561	4.514	22006	0.03	218	1512	1731
wk1_s_trap_1	1735	8.4354	50	283770	0	0	40968	NaN	-	-1		0	25	509.890462167166	1526.6495571017	3	MULTI	HCD	FTMS	0	0	0	-1	0	0	0	0	1				NaN	1_s_trap_1	0.5542	4.027	10969.7	0.05	219	1514	1734
wk1_s_trap_1	1743	8.4747	50	880800	0	0	422940	NaN	-	-1		0	13	502.910378924224	NaN	0	PEAK	HCD	FTMS	0	0	0	-1	0	0	0	0	1				NaN	1_s_trap_1	0.5671	4.027	32036.5	0.07	220	1521	1742
wk1_s_trap_1	1745	8.4804	50	276060	0	0	75450	NaN	-	-1		0	29	411.217851209848	1230.63172422974	3	MULTI	HCD	FTMS	0	0	0	-1	0	0	0	0	1				NaN	1_s_trap_1	0.5544	4.027	11187.3	0.11	221	1522	1744
wk1_s_trap_1	1749	8.4969	50	390230	0	0	33548	NaN	-	-1		0	34	471.706219122492	941.397885311785	2	MULTI	HCD	FTMS	0	0	0	-1	0	0	0	0	1				NaN	1_s_trap_1	0.5567	4.027	15024.6	0.07	222	1525	1748
wk1_s_trap_1	1755	8.5255	50	86343	0	0	14269	NaN	-	-1		0	14	436.247813148839	870.481073364478	2	MULTI	HCD	FTMS	0	0	0	-1	0	0	0	0	1				NaN	1_s_trap_1	0.5504	3.688	4608.7	0.06	223	1530	1754
wk1_s_trap_1	1757	8.5312	5.5	49419000	0	0	9293700	NaN	+	4816	SVRYSSSK	8	89	478.245682990537	954.476813047875	2	MULTI	HCD	FTMS	0	0	0	-1	0	0	0	0	1	Acetyl (Protein N-term)	_(ac)SVRYSSSK_	CON__P13645;sp|P13645|K1C10_HUMAN;tr|A0A1B0GVI3|A0A1B0GVI3_HUMAN	133.977096557617	1_s_trap_1	0.6515	3.688	170506.7	1	224	1531	1756
wk1_s_trap_1	1766	8.5743	50	4084000	0	0	285730	NaN	-	-1		0	95	553.766538148809	1105.51852336442	2	MULTI	HCD	FTMS	0	0	0	-1	0	0	0	0	1				NaN	1_s_trap_1	0.6197	3.688	118245.7	0.68	225	1539	1765
wk1_s_trap_1	1767	8.5759	50	306400	0	0	29436	NaN	-	-1		0	32	489.57920852355	1465.71579617085	3	MULTI	HCD	FTMS	0	0	0	-1	0	0	0	0	2				NaN	1_s_trap_1	0.5546	3.688	11609.5	0.05	226	1539	1765
wk1_s_trap_1	1774	8.6099	50	537880	0	0	39649	NaN	-	-1		0	43	514.22019090783	1026.42582888246	2	MULTI	HCD	FTMS	0	0	0	-1	0	0	0	0	1				NaN	1_s_trap_1	0.5593	3.574	19319.7	0.08	227	1545	1773
wk1_s_trap_1	1775	8.6113	50	108270	0	0	20574	NaN	-	-1		0	16	403.685944995852	1610.71467411701	4	MULTI	HCD	FTMS	0	0	0	-1	0	0	0	0	2				NaN	1_s_trap_1	0.5516	3.574	6621.3	0.12	228	1545	1773
wk1_s_trap_1	1778	8.624	50	1356000	0	0	384990	NaN	-	-1		0	51	485.7818759174	969.5491989016	2	MULTI	HCD	FTMS	0	0	0	-1	0	0	0	0	1				NaN	1_s_trap_1	0.5768	3.574	47955.1	0.18	229	1547	1777
wk1_s_trap_1	1788	8.674	50	1802100	0	0	201130	NaN	-	-1		0	74	463.709314409594	925.404075885987	2	MULTI	HCD	FTMS	0	0	0	-1	0	0	0	0	1				NaN	1_s_trap_1	0.5852	3.574	61716.2	0.27	230	1556	1787
wk1_s_trap_1	1790	8.6797	50	1255700	0	0	72223	NaN	-	-1		0	63	539.232834003434	1614.6766726105	3	MULTI	HCD	FTMS	0	0	0	-1	0	0	0	0	1				NaN	1_s_trap_1	0.5724	3.502	40788.8	0.1	231	1557	1789
wk1_s_trap_1	1792	8.6855	50	587360	0	0	59141	NaN	-	-1		0	42	455.224786467906	908.435020002612	2	MULTI	HCD	FTMS	0	0	0	-1	0	0	0	0	1				NaN	1_s_trap_1	0.5615	3.502	22920.1	0.18	232	1558	1791
wk1_s_trap_1	1798	8.7142	50	450860	0	0	71107	NaN	-	-1		0	28	508.235820559488	1014.45708818578	2	MULTI	HCD	FTMS	0	0	0	-1	0	0	0	0	1				NaN	1_s_trap_1	0.5579	3.502	16944.6	0.07	233	1563	1797
wk1_s_trap_1	1802	8.7307	50	1529000	0	0	106930	NaN	-	-1		0	74	516.221104281427	1545.64148344448	3	MULTI	HCD	FTMS	0	0	0	-1	0	0	0	0	1				NaN	1_s_trap_1	0.5784	3.502	50561.6	0.15	234	1566	1801
wk1_s_trap_1	1804	8.7364	50	400190	0	0	37920	NaN	-	-1		0	42	414.877635592542	1241.61107737782	3	MULTI	HCD	FTMS	0	0	0	-1	0	0	0	0	1				NaN	1_s_trap_1	0.5573	3.502	15904.2	0.22	235	1567	1803
wk1_s_trap_1	1820	8.8186	50	289620	0	0	63914	NaN	-	-1		0	31	411.545803602371	1231.61558140731	3	MULTI	HCD	FTMS	0	0	0	-1	0	0	0	0	1				NaN	1_s_trap_1	0.5552	3.448	12503.3	0.16	236	1582	1819
wk1_s_trap_1	1829	8.862	50	44438	0	0	8804.7	NaN	-	-1		0	8	436.247733925684	NaN	0	PEAK	HCD	FTMS	0	0	0	-1	0	0	0	0	1				NaN	1_s_trap_1	0.55	3.458	3977.5	0.16	237	1590	1828
wk1_s_trap_1	1831	8.8677	22	13818000	0	0	2340700	NaN	+	4817	SVRYSSSK	8	93	478.245682990537	954.476813047875	2	MULTI	HCD	FTMS	0	0	0	-1	0	0	0	0	1	Acetyl (Protein N-term)	_(ac)SVRYSSSK_	CON__P13645;sp|P13645|K1C10_HUMAN;tr|A0A1B0GVI3|A0A1B0GVI3_HUMAN	116.371597290039	1_s_trap_1	0.6582	3.458	181442.3	1	238	1591	1830
wk1_s_trap_1	1833	8.875	50	644460	0	0	74203	NaN	-	-1		0	43	459.237631681198	916.460710429197	2	MULTI	HCD	FTMS	0	0	0	-1	0	0	0	0	1				NaN	1_s_trap_1	0.5624	3.458	24344.3	0.12	239	1592	1832
wk1_s_trap_1	1839	8.9038	50	390120	0	0	113430	NaN	-	-1		0	30	673.27914672972	1344.54374052624	2	MULTI	HCD	FTMS	0	0	0	-1	0	0	0	0	1				NaN	1_s_trap_1	0.5552	3.458	12572.3	0.07	240	1597	1838
wk1_s_trap_1	1848	8.9471	50	393300	0	0	47300	NaN	-	-1		0	27	514.22019090783	1026.42582888246	2	MULTI	HCD	FTMS	0	0	0	-1	0	0	0	0	1				NaN	1_s_trap_1	0.5572	3.458	15771.6	0.08	241	1605	1847
wk1_s_trap_1	1849	8.9487	50	250520	0	0	23588	NaN	-	-1		0	32	438.227143123822	874.439733314444	2	MULTI	HCD	FTMS	0	0	0	-1	0	0	0	0	2				NaN	1_s_trap_1	0.5542	3.458	10841.4	0.09	242	1605	1847
wk1_s_trap_1	1851	8.956	50	322320	0	0	34767	NaN	-	-1		0	29	404.669883472729	807.325214012258	2	MULTI	HCD	FTMS	0	0	0	-1	0	0	0	0	1				NaN	1_s_trap_1	0.557	3.458	15561.3	0.18	243	1606	1850
wk1_s_trap_1	1859	8.9955	50	708180	0	0	92106	NaN	-	-1		0	41	459.919476764263	1376.73660089299	3	MULTI	HCD	FTMS	0	0	0	-1	0	0	0	0	1				NaN	1_s_trap_1	0.5634	3.458	26007.8	0.17	244	1613	1858
wk1_s_trap_1	1864	9.019	50	562400	0	0	67349	NaN	-	-1		0	35	599.278486675338	1196.54242041748	2	MULTI	HCD	FTMS	0	0	0	-1	0	0	0	0	1				NaN	1_s_trap_1	0.5596	3.437	19737.4	0.03	245	1617	1863
wk1_s_trap_1	1866	9.0264	50	622680	0	0	140740	NaN	-	-1		0	40	455.230387579141	908.446222225081	2	MULTI	HCD	FTMS	0	0	0	-1	0	0	0	0	1				NaN	1_s_trap_1	0.5618	3.437	23376.9	0.16	246	1618	1865
wk1_s_trap_1	1871	9.0482	50	695290	0	0	91657	NaN	-	-1		0	35	508.235820559488	1014.45708818578	2	MULTI	HCD	FTMS	0	0	0	-1	0	0	0	0	1				NaN	1_s_trap_1	0.5628	3.437	24914.7	0.1	247	1622	1870
wk1_s_trap_1	1872	9.0499	50	297840	0	0	33808	NaN	-	-1		0	25	506.26435683366	1515.77124110118	3	MULTI	HCD	FTMS	0	0	0	-1	0	0	0	0	2				NaN	1_s_trap_1	0.5542	3.437	10880.4	0.06	248	1622	1870
wk1_s_trap_1	1877	9.0733	50	486760	0	0	85097	NaN	-	-1		0	28	401.208911740495	800.40327054779	2	MULTI	HCD	FTMS	0	0	0	-1	0	0	0	0	1				NaN	1_s_trap_1	0.5602	3.437	20736.2	0.12	249	1626	1876
wk1_s_trap_1	1878	9.0747	50	733990	0	0	72356	NaN	-	-1		0	41	516.221104281427	1545.64148344448	3	MULTI	HCD	FTMS	0	0	0	-1	0	0	0	0	2				NaN	1_s_trap_1	0.5638	3.437	26670	0.07	250	1626	1876
wk1_s_trap_1	1880	9.0821	50	303870	0	0	57080	NaN	-	-1		0	29	382.192164455547	762.369775977894	2	MULTI	HCD	FTMS	0	0	0	-1	0	0	0	0	1				NaN	1_s_trap_1	0.5553	3.437	12704.5	0.08	251	1627	1879
wk1_s_trap_1	1883	9.0948	50	1730400	0	0	139760	NaN	-	-1		0	77	463.907564388684	1388.70086376625	3	MULTI	HCD	FTMS	0	0	0	-1	0	0	0	0	1				NaN	1_s_trap_1	0.5833	3.437	58616.8	0.18	252	1629	1882
wk1_s_trap_1	1886	9.1076	50	218980	0	0	34623	NaN	-	-1		0	20	899.897454342215	1797.78035575123	2	MULTI	HCD	FTMS	0	0	0	-1	0	0	0	0	1				NaN	1_s_trap_1	0.552	3.437	7267.3	0.02	253	1631	1885
wk1_s_trap_1	1887	9.109	50	600410	0	0	36541	NaN	-	-1		0	37	728.130857396852	NaN	0	PEAK	HCD	FTMS	0	0	0	-1	0	0	0	0	2				NaN	1_s_trap_1	0.558	3.437	17194.5	0.02	254	1631	1885
wk1_s_trap_1	1890	9.1219	50	1110600	0	0	224150	NaN	+	895	DVDGAYMTK	9	48	508.223739743277	1014.43292655335	2	MULTI	HCD	FTMS	0	0	0	-1	0	0	0	0	1	Oxidation (M)	_DVDGAYM(ox)TK_	CON__P04264;sp|P04264|K2C1_HUMAN	43.4420394897461	1_s_trap_1	0.5701	3.437	37025.5	0.18	255	1633	1889
wk1_s_trap_1	1893	9.1346	50	208690	0	0	21431	NaN	-	-1		0	25	629.762827236569	1257.51110153994	2	MULTI	HCD	FTMS	0	0	0	-1	0	0	0	0	1				NaN	1_s_trap_1	0.5521	3.437	7464.3	0.03	256	1635	1892
wk1_s_trap_1	1897	9.1511	50	283320	0	0	71645	NaN	-	-1		0	33	411.545803602371	1231.61558140731	3	MULTI	HCD	FTMS	0	0	0	-1	0	0	0	0	1				NaN	1_s_trap_1	0.5546	3.437	11543.1	0.17	257	1638	1896
wk1_s_trap_1	1899	9.1585	50	374950	0	0	36092	NaN	-	-1		0	31	431.880862335233	1292.6207576059	3	MULTI	HCD	FTMS	0	0	0	-1	0	0	0	0	1				NaN	1_s_trap_1	0.5572	3.437	15835.5	0.07	258	1639	1898
wk1_s_trap_1	1904	9.1819	50	1440900	0	0	234280	NaN	-	-1		0	49	519.758902968641	1037.50325300408	2	MULTI	HCD	FTMS	0	0	0	-1	0	0	0	0	1				NaN	1_s_trap_1	0.5772	3.398	48558.6	0.12	259	1643	1903
wk1_s_trap_1	1905	9.1833	50	472280	0	0	61717	NaN	-	-1		0	33	497.264183073148	992.513813213096	2	MULTI	HCD	FTMS	0	0	0	-1	0	0	0	0	2				NaN	1_s_trap_1	0.5596	3.398	19716.3	0.08	260	1643	1903
wk1_s_trap_1	1910	9.2052	46	6433100	0	0	370350	NaN	-	-1		0	102	479.769327929565	957.524102925929	2	MULTI	HCD	FTMS	0	0	0	-1	0	0	0	0	1				NaN	1_s_trap_1	0.6575	3.398	180257.8	1	261	1647	1909
wk1_s_trap_1	1913	9.2179	50	515990	0	0	57270	NaN	-	-1		0	31	525.916886158658	1574.72882907617	3	MULTI	HCD	FTMS	0	0	0	-1	0	0	0	0	1				NaN	1_s_trap_1	0.5585	3.398	17972.9	0.06	262	1649	1912
wk1_s_trap_1	1917	9.236	50	247750	0	0	41547	NaN	-	-1		0	22	533.761862344505	1065.50917175581	2	MULTI	HCD	FTMS	0	0	0	-1	0	0	0	0	1				NaN	1_s_trap_1	0.5533	3.398	9465.7	0.03	263	1652	1916
wk1_s_trap_1	1919	9.2417	50	347280	0	0	46856	NaN	-	-1		0	32	673.27914672972	1344.54374052624	2	MULTI	HCD	FTMS	0	0	0	-1	0	0	0	0	1				NaN	1_s_trap_1	0.555	3.398	12246.8	0.03	264	1653	1918
wk1_s_trap_1	1922	9.2544	50	5821900	0	0	798470	NaN	+	4818	SVRYSSSK	8	78	478.245682990537	954.476813047875	2	MULTI	HCD	FTMS	0	0	0	-1	0	0	0	0	1	Acetyl (Protein N-term)	_(ac)SVRYSSSK_	CON__P13645;sp|P13645|K1C10_HUMAN;tr|A0A1B0GVI3|A0A1B0GVI3_HUMAN	122.329002380371	1_s_trap_1	0.6566	3.398	178861.2	0.74	265	1655	1921
wk1_s_trap_1	1929	9.2869	50	1120500	0	0	101030	NaN	+	3384	QSLEEAAK	8	57	438.227143123822	874.439733314444	2	MULTI	HCD	FTMS	0	0	0	-1	0	0	0	0	1	Unmodified	_QSLEEAAK_	sp|E9Q557|DESP_MOUSE;sp|F1LMV6|DESP_RAT;sp|P15924|DESP_HUMAN;sp|P15924-3|DESP_HUMAN	75.2126770019531	1_s_trap_1	0.5742	3.325	43675.3	0.29	266	1661	1928
wk1_s_trap_1	1934	9.3103	50	285500	0	0	47916	NaN	-	-1		0	16	574.319633578459	573.312357111859	1	MULTI	HCD	FTMS	0	0	0	-1	0	0	0	0	1				NaN	1_s_trap_1	0.5539	3.325	10466.7	0.03	267	1665	1933
wk1_s_trap_1	1943	9.3533	14	22680000	0	0	3479500	NaN	+	1922	GGSISGGGYGSGGGK	15	97	599.278486675338	1196.54242041748	2	MULTI	HCD	FTMS	0	0	0	-1	0	0	0	0	1	Unmodified	_GGSISGGGYGSGGGK_	CON__P35908;sp|P35908|K22E_HUMAN	103.432899475098	1_s_trap_1	0.6543	3.227	174986.4	1	268	1673	1942
wk1_s_trap_1	1945	9.359	38	7463800	0	0	2757800	NaN	-	-1		0	86	455.230387579141	908.446222225081	2	MULTI	HCD	FTMS	0	0	0	-1	0	0	0	0	1				NaN	1_s_trap_1	0.6545	3.227	175325.2	1	269	1674	1944
wk1_s_trap_1	1948	9.3716	50	1321900	0	0	92640	NaN	-	-1		0	68	402.959961947359	1607.81074192303	4	MULTI	HCD	FTMS	0	0	0	-1	0	0	0	0	1				NaN	1_s_trap_1	0.5788	3.227	51166.1	0.42	270	1676	1947
wk1_s_trap_1	1949	9.3731	50	492170	0	0	357180	NaN	-	-1		0	15	808.332295288891	807.325018822291	1	MULTI	HCD	FTMS	0	0	0	-1	0	0	0	0	2				NaN	1_s_trap_1	0.5568	3.227	15142.6	0.08	271	1676	1947
wk1_s_trap_1	1958	9.4176	50	505790	0	0	53703	NaN	-	-1		0	41	488.758799590315	975.503046247429	2	MULTI	HCD	FTMS	0	0	0	-1	0	0	0	0	1				NaN	1_s_trap_1	0.5596	3.227	19792.7	0.04	272	1684	1957
wk1_s_trap_1	1961	9.4302	50	1225100	0	0	128460	NaN	-	-1		0	63	463.907564388684	1388.70086376625	3	MULTI	HCD	FTMS	0	0	0	-1	0	0	0	0	1				NaN	1_s_trap_1	0.5729	3.085	41609.3	0.11	273	1686	1960
wk1_s_trap_1	1963	9.4375	50	295490	0	0	45160	NaN	-	-1		0	25	410.881004837086	NaN	0	PEAK	HCD	FTMS	0	0	0	-1	0	0	0	0	1				NaN	1_s_trap_1	0.5556	3.085	13144.6	0.03	274	1687	1962
wk1_s_trap_1	1965	9.4433	50	574170	0	0	46449	NaN	-	-1		0	43	899.897454342215	1797.78035575123	2	MULTI	HCD	FTMS	0	0	0	-1	0	0	0	0	1				NaN	1_s_trap_1	0.5567	3.085	15009.5	0.04	275	1688	1964
wk1_s_trap_1	1967	9.4506	50	992110	0	0	92384	NaN	-	-1		0	37	728.130786424002	NaN	0	PEAK	HCD	FTMS	0	0	0	-1	0	0	0	0	1				NaN	1_s_trap_1	0.5649	3.085	28444.7	0.03	276	1689	1966
wk1_s_trap_1	1969	9.4563	5.3	67023000	0	0	21046000	NaN	+	896	DVDGAYMTK	9	84	508.223739743277	1014.43292655335	2	MULTI	HCD	FTMS	0	0	0	-1	0	0	0	0	1	Oxidation (M)	_DVDGAYM(ox)TK_	CON__P04264;sp|P04264|K2C1_HUMAN	79.8925399780273	1_s_trap_1	0.6712	3.085	202839.5	1	277	1690	1968
wk1_s_trap_1	1979	9.506	50	609790	0	0	62363	NaN	-	-1		0	29	574.64285977215	NaN	0	PEAK	HCD	FTMS	0	0	0	-1	0	0	0	0	1				NaN	1_s_trap_1	0.5599	3.085	20164.9	0.03	278	1699	1978
wk1_s_trap_1	1982	9.5171	5.5	43484000	0	0	6944500	NaN	+	2181	KYEDEINK	8	89	519.758902968641	1037.50325300408	2	MULTI	HCD	FTMS	0	0	0	-1	0	0	0	0	1	Unmodified	_KYEDEINK_	CON__P12035;CON__P35908;CON__Q01546;CON__Q3TTY5;sp|P12035|K2C3_HUMAN;sp|P35908|K22E_HUMAN;sp|Q01546|K22O_HUMAN;sp|Q3TTY5|K22E_MOUSE;sp|Q6IG02|K22E_RAT;tr|A0A0G2JWX4|A0A0G2JWX4_RAT	204.624694824219	1_s_trap_1	0.6416	2.945	154293.4	1	279	1701	1981
wk1_s_trap_1	1983	9.5187	50	218550	0	0	17496	NaN	-	-1		0	30	576.746297749123	1151.47804256505	2	MULTI	HCD	FTMS	0	0	0	-1	0	0	0	0	2				NaN	1_s_trap_1	0.5528	2.945	8580.6	0.04	280	1701	1981
wk1_s_trap_1	1985	9.5245	50	1095400	0	0	189970	NaN	-	-1		0	42	497.264183073148	992.513813213096	2	MULTI	HCD	FTMS	0	0	0	-1	0	0	0	0	1				NaN	1_s_trap_1	0.573	2.945	41644.4	0.2	281	1702	1984
wk1_s_trap_1	1986	9.5261	50	1378700	0	0	172620	NaN	-	-1		0	65	540.780283777061	1079.54601462092	2	MULTI	HCD	FTMS	0	0	0	-1	0	0	0	0	2				NaN	1_s_trap_1	0.5762	2.945	46924.1	0.23	282	1702	1984
wk1_s_trap_1	1987	9.5275	50	412790	0	0	64729	NaN	-	-1		0	36	431.880862335233	1292.6207576059	3	MULTI	HCD	FTMS	0	0	0	-1	0	0	0	0	3				NaN	1_s_trap_1	0.5578	2.945	16830.7	0.09	283	1702	1984
wk1_s_trap_1	1993	9.5544	50	1256800	0	0	128780	NaN	-	-1		0	44	525.916886158658	1574.72882907617	3	MULTI	HCD	FTMS	0	0	0	-1	0	0	0	0	1				NaN	1_s_trap_1	0.5731	2.945	41920.8	0.12	284	1707	1992
wk1_s_trap_1	1997	9.5724	50	382630	0	0	40914	NaN	-	-1		0	27	775.347495013444	774.340218546844	1	MULTI	HCD	FTMS	0	0	0	-1	0	0	0	0	1				NaN	1_s_trap_1	0.5553	2.945	12725.3	0.03	285	1710	1996
wk1_s_trap_1	2001	9.5903	50	426760	0	0	31436	NaN	-	-1		0	41	438.865431665242	NaN	0	PEAK	HCD	FTMS	0	0	0	-1	0	0	0	0	1				NaN	1_s_trap_1	0.5575	2.945	16310.2	0.17	286	1713	2000
wk1_s_trap_1	2004	9.6024	19	16724000	0	0	4171700	NaN	+	897	DVDGAYMTK	9	98	508.223739743277	1014.43292655335	2	MULTI	HCD	FTMS	0	0	0	-1	0	0	0	0	1	Oxidation (M)	_DVDGAYM(ox)TK_	CON__P04264;sp|P04264|K2C1_HUMAN	57.9306602478027	1_s_trap_1	0.6586	2.809	182125.4	1	287	1715	2003
wk1_s_trap_1	2007	9.6151	50	85378	0	0	12606	NaN	-	-1		0	10	973.878490915622	1945.74242889804	2	MULTI	HCD	FTMS	0	0	0	-1	0	0	0	0	1				NaN	1_s_trap_1	0.55	2.809	2638.8	0.03	288	1717	2006
wk1_s_trap_1	2010	9.6278	50	234840	0	0	31599	NaN	-	-1		0	25	686.318030421056	685.310753954456	1	MULTI	HCD	FTMS	0	0	0	-1	0	0	0	0	1				NaN	1_s_trap_1	0.5527	2.809	8496	0.03	289	1719	2009
wk1_s_trap_1	2012	9.6351	50	1398600	0	0	152630	NaN	-	-1		0	51	479.769327929565	957.524102925929	2	MULTI	HCD	FTMS	0	0	0	-1	0	0	0	0	1				NaN	1_s_trap_1	0.5778	2.809	49577.6	0.14	290	1720	2011
wk1_s_trap_1	2017	9.6584	50	414820	0	0	41327	NaN	-	-1		0	26	419.545660935839	1255.61515340772	3	MULTI	HCD	FTMS	0	0	0	-1	0	0	0	0	1				NaN	1_s_trap_1	0.5581	2.809	17269.4	0.03	291	1724	2016
wk1_s_trap_1	2020	9.671	50	715800	0	0	175720	NaN	-	-1		0	32	699.97822403884	2096.91284271672	3	MULTI	HCD	FTMS	0	0	0	-1	0	0	0	0	1				NaN	1_s_trap_1	0.561	2.809	22044.6	0.04	292	1726	2019
wk1_s_trap_1	2024	9.6874	21	12472000	0	0	1897400	NaN	+	1923	GGSISGGGYGSGGGK	15	93	599.278486675338	1196.54242041748	2	MULTI	HCD	FTMS	0	0	0	-1	0	0	0	0	1	Unmodified	_GGSISGGGYGSGGGK_	CON__P35908;sp|P35908|K22E_HUMAN	109.721298217773	1_s_trap_1	0.6384	2.682	148985.5	1	293	1729	2023
wk1_s_trap_1	2026	9.6948	50	776230	0	0	96082	NaN	-	-1		0	44	493.70709501953	985.399637105859	2	MULTI	HCD	FTMS	0	0	0	-1	0	0	0	0	1				NaN	1_s_trap_1	0.5647	2.682	28101.9	0.04	294	1730	2025
wk1_s_trap_1	2027	9.6962	50	316880	0	0	41360	NaN	-	-1		0	33	670.967251933605	2009.87992640101	3	MULTI	HCD	FTMS	0	0	0	-1	0	0	0	0	2				NaN	1_s_trap_1	0.5538	2.682	10297.3	0.03	295	1730	2025
wk1_s_trap_1	2029	9.7019	50	3229400	0	0	1181000	NaN	-	-1		0	72	455.230387579141	908.446222225081	2	MULTI	HCD	FTMS	0	0	0	-1	0	0	0	0	1				NaN	1_s_trap_1	0.6127	2.682	106866.5	0.68	296	1731	2028
wk1_s_trap_1	2031	9.7092	50	231920	0	0	55854	NaN	-	-1		0	27	408.901700478323	NaN	0	PEAK	HCD	FTMS	0	0	0	-1	0	0	0	0	1				NaN	1_s_trap_1	0.5537	2.682	10121.2	0.23	297	1732	2030
wk1_s_trap_1	2034	9.7219	50	2447900	0	0	234560	NaN	-	-1		0	68	402.217017353718	802.419481774235	2	MULTI	HCD	FTMS	0	0	0	-1	0	0	0	0	1				NaN	1_s_trap_1	0.6014	2.682	88256.6	0.45	298	1734	2033
wk1_s_trap_1	2035	9.7233	50	93472	0	0	7119.7	NaN	-	-1		0	17	466.888577242104	NaN	0	PEAK	HCD	FTMS	0	0	0	-1	0	0	0	0	2				NaN	1_s_trap_1	0.551	2.682	5634.2	0.03	299	1734	2033
wk1_s_trap_1	2038	9.7359	50	672470	0	0	278420	NaN	-	-1		0	21	527.256479294914	1052.49840565663	2	MULTI	HCD	FTMS	0	0	0	-1	0	0	0	0	1				NaN	1_s_trap_1	0.5619	2.682	23487.1	0.03	300	1736	2037
wk1_s_trap_1	2041	9.7486	50	1186300	0	0	176220	NaN	-	-1		0	39	401.208911740495	800.40327054779	2	MULTI	HCD	FTMS	0	0	0	-1	0	0	0	0	1				NaN	1_s_trap_1	0.5771	2.682	48386.5	0.5	301	1738	2040
wk1_s_trap_1	2043	9.756	50	302560	0	0	48917	NaN	-	-1		0	28	420.750475832811	839.486398732423	2	MULTI	HCD	FTMS	0	0	0	-1	0	0	0	0	1				NaN	1_s_trap_1	0.5559	2.682	13673.2	0.11	302	1739	2042
wk1_s_trap_1	2048	9.7776	50	854010	0	0	60057	NaN	-	-1		0	54	900.390391486927	1798.76623004065	2	MULTI	HCD	FTMS	0	0	0	-1	0	0	0	0	1				NaN	1_s_trap_1	0.5604	2.586	21001.9	0.13	303	1743	2047
wk1_s_trap_1	2049	9.7792	50	228140	0	0	39056	NaN	-	-1		0	26	436.25342038761	870.492287842021	2	MULTI	HCD	FTMS	0	0	0	-1	0	0	0	0	2				NaN	1_s_trap_1	0.5535	2.586	9816.1	0.07	304	1743	2047
wk1_s_trap_1	2056	9.8131	50	633130	0	0	160500	NaN	-	-1		0	30	720.341485811211	719.334209344611	1	MULTI	HCD	FTMS	0	0	0	-1	0	0	0	0	1				NaN	1_s_trap_1	0.5596	2.586	19687.6	0.03	305	1749	2055
wk1_s_trap_1	2064	9.8507	11	21870000	0	0	3382200	NaN	+	2182	KYEDEINK	8	95	519.758902968641	1037.50325300408	2	MULTI	HCD	FTMS	0	0	0	-1	0	0	0	0	1	Unmodified	_KYEDEINK_	CON__P12035;CON__P35908;CON__Q01546;CON__Q3TTY5;sp|P12035|K2C3_HUMAN;sp|P35908|K22E_HUMAN;sp|Q01546|K22O_HUMAN;sp|Q3TTY5|K22E_MOUSE;sp|Q6IG02|K22E_RAT;tr|A0A0G2JWX4|A0A0G2JWX4_RAT	212.196701049805	1_s_trap_1	0.6445	2.508	158937.6	1	306	1756	2063
wk1_s_trap_1	2065	9.8519	10	22769000	0	0	3603900	NaN	+	2183	KYEDEINK	8	96	519.758902968641	1037.50325300408	2	MULTI	HCD	FTMS	0	0	0	-1	0	0	0	0	2	Unmodified	_KYEDEINK_	CON__P12035;CON__P35908;CON__Q01546;CON__Q3TTY5;sp|P12035|K2C3_HUMAN;sp|P35908|K22E_HUMAN;sp|Q01546|K22O_HUMAN;sp|Q3TTY5|K22E_MOUSE;sp|Q6IG02|K22E_RAT;tr|A0A0G2JWX4|A0A0G2JWX4_RAT	187.296401977539	1_s_trap_1	0.64	2.508	151554.1	1	307	1756	2063
wk1_s_trap_1	2066	9.8533	50	211460	0	0	32095	NaN	-	-1		0	23	471.256194612642	940.497836292084	2	MULTI	HCD	FTMS	0	0	0	-1	0	0	0	0	3				NaN	1_s_trap_1	0.5531	2.508	9034.7	0.03	308	1756	2063
wk1_s_trap_1	2067	9.8547	50	218320	0	0	19913	NaN	-	-1		0	35	403.935434347259	NaN	0	PEAK	HCD	FTMS	0	0	0	-1	0	0	0	0	4				NaN	1_s_trap_1	0.553	2.508	8918.3	0.13	309	1756	2063
wk1_s_trap_1	2070	9.8658	50	5244200	0	0	716070	NaN	-	-1		0	102	540.780283777061	1079.54601462092	2	MULTI	HCD	FTMS	0	0	0	-1	0	0	0	0	1				NaN	1_s_trap_1	0.6422	2.508	155209	0.85	310	1758	2069
wk1_s_trap_1	2071	9.8674	50	357660	0	0	89394	NaN	-	-1		0	29	514.223221844342	1026.43189075548	2	MULTI	HCD	FTMS	0	0	0	-1	0	0	0	0	2				NaN	1_s_trap_1	0.5555	2.508	12985.3	0.08	311	1758	2069
wk1_s_trap_1	2075	9.8854	50	313720	0	0	80667	NaN	-	-1		0	25	475.216434240017	NaN	0	PEAK	HCD	FTMS	0	0	0	-1	0	0	0	0	1				NaN	1_s_trap_1	0.5551	2.508	12394.9	0.08	312	1761	2074
wk1_s_trap_1	2076	9.8868	50	347670	0	0	47700	NaN	-	-1		0	29	603.256813222109	1204.49907351102	2	MULTI	HCD	FTMS	0	0	0	-1	0	0	0	0	2				NaN	1_s_trap_1	0.555	2.508	12123.6	0.04	313	1761	2074
wk1_s_trap_1	2081	9.9101	50	836430	0	0	139280	NaN	-	-1		0	33	775.347495013444	774.340218546844	1	MULTI	HCD	FTMS	0	0	0	-1	0	0	0	0	1				NaN	1_s_trap_1	0.5627	2.508	24765.2	0.1	314	1765	2080
wk1_s_trap_1	2085	9.9266	50	213220	0	0	36981	NaN	-	-1		0	23	438.531006512355	1312.57119013727	3	MULTI	HCD	FTMS	0	0	0	-1	0	0	0	0	1				NaN	1_s_trap_1	0.5536	2.453	9906.7	0.12	315	1768	2084
wk1_s_trap_1	2088	9.9377	6	55461000	0	0	17046000	NaN	+	898	DVDGAYMTK	9	91	508.223739743277	1014.43292655335	2	MULTI	HCD	FTMS	0	0	0	-1	0	0	0	0	1	Oxidation (M)	_DVDGAYM(ox)TK_	CON__P04264;sp|P04264|K2C1_HUMAN	75.824951171875	1_s_trap_1	0.6635	2.453	190075.4	1	316	1770	2087
wk1_s_trap_1	2090	9.9446	22	15762000	0	0	2410300	NaN	-	-1		0	110	519.724641269685	1037.43472960617	2	MULTI	HCD	FTMS	0	0	0	-1	0	0	0	0	1				NaN	1_s_trap_1	0.6772	2.453	212632.9	1	317	1771	2089
wk1_s_trap_1	2093	9.9573	50	212880	0	0	75376	NaN	-	-1		0	21	433.71630592316	865.41805891312	2	MULTI	HCD	FTMS	0	0	0	-1	0	0	0	0	1				NaN	1_s_trap_1	0.5531	2.453	9147	0.06	318	1773	2092
wk1_s_trap_1	2095	9.9646	50	925670	0	0	142400	NaN	-	-1		0	49	453.203325602836	904.392098272472	2	MULTI	HCD	FTMS	0	0	0	-1	0	0	0	0	1				NaN	1_s_trap_1	0.5688	2.453	34805.3	0.26	319	1774	2094
wk1_s_trap_1	2096	9.966	50	1623100	0	0	333730	NaN	+	6810	YEDEINK	7	59	455.711041627575	909.407530321951	2	MULTI	HCD	FTMS	0	0	0	-1	0	0	0	0	2	Unmodified	_YEDEINK_	CON__ENSEMBL:ENSBTAP00000038253;CON__H-INV:HIT000016045;CON__H-INV:HIT000292931;CON__P02538;CON__P04259;CON__P04264;CON__P05787;CON__P12035;CON__P13647;CON__P35908;CON__P48668;CON__P50446;CON__Q01546;CON__Q3TTY5;CON__Q5XKE5;CON__Q5XQN5;CON__Q6IFZ6;CON__Q7Z794;CON__Q8VED5;CON__Q922U2;CON__Q9H552;sp|P02538|K2C6A_HUMAN;sp|P04104|K2C1_MOUSE;sp|P04259|K2C6B_HUMAN;sp|P04264|K2C1_HUMAN;sp|P05787|K2C8_HU…	60.7988014221191	1_s_trap_1	0.582	2.453	56494	0.33	320	1774	2094
wk1_s_trap_1	2100	9.9841	50	160170	0	0	36654	NaN	-	-1		0	15	973.878490915622	1945.74242889804	2	MULTI	HCD	FTMS	0	0	0	-1	0	0	0	0	1				NaN	1_s_trap_1	0.5506	2.453	5028.5	0.02	321	1777	2099
wk1_s_trap_1	2102	9.9914	50	622850	0	0	61429	NaN	+	630	DDQDGAFTK	9	39	498.717294086383	NaN	0	PEAK	HCD	FTMS	0	0	0	-1	0	0	0	0	1	Unmodified	_DDQDGAFTK_	sp|Q13867|BLMH_HUMAN;tr|K7ESE8|K7ESE8_HUMAN	71.5011520385742	1_s_trap_1	0.5625	2.453	24526	0.16	322	1778	2101
wk1_s_trap_1	2108	10.02	50	1592300	0	0	227110	NaN	+	833	DVDAAYMNK	9	56	521.729255622981	1041.44395831276	2	MULTI	HCD	FTMS	0	0	0	-1	0	0	0	0	1	Oxidation (M)	_DVDAAYM(ox)NK_	CON__O95678;CON__P02538;CON__P04259;CON__P13647;CON__P48668;CON__P50446;CON__Q14CN4-1;CON__Q5XQN5;CON__Q6IME9;CON__Q922U2;sp|O95678|K2C75_HUMAN;sp|P02538|K2C6A_HUMAN;sp|P04259|K2C6B_HUMAN;sp|P13647|K2C5_HUMAN;sp|P48668|K2C6C_HUMAN;sp|P50446|K2C6A_MOUSE;sp|Q14CN4|K2C72_HUMAN;sp|Q14CN4-2|K2C72_HUMAN;sp|Q14CN4-3|K2C72_HUMAN;sp|Q4FZU2|K2C6A_RAT;sp|Q6IG04|K2C72_RAT;sp|Q6IME9|K2C72_MOUSE;sp|Q6P6Q2|K2C5…	69.1977920532227	1_s_trap_1	0.5805	2.407	53946.4	0.07	323	1783	2107
wk1_s_trap_1	2110	10.026	50	3646900	0	0	535390	NaN	+	1924	GGSISGGGYGSGGGK	15	73	599.278486675338	1196.54242041748	2	MULTI	HCD	FTMS	0	0	0	-1	0	0	0	0	1	Unmodified	_GGSISGGGYGSGGGK_	CON__P35908;sp|P35908|K22E_HUMAN	90.6135711669922	1_s_trap_1	0.614	2.407	108947.2	0.61	324	1784	2109
wk1_s_trap_1	2113	10.039	50	293040	0	0	32603	NaN	-	-1		0	27	670.967251933605	2009.87992640101	3	MULTI	HCD	FTMS	0	0	0	-1	0	0	0	0	1				NaN	1_s_trap_1	0.5537	2.407	9988.1	0.03	325	1786	2112
wk1_s_trap_1	2122	10.082	50	644330	0	0	94035	NaN	-	-1		0	29	401.208911740495	800.40327054779	2	MULTI	HCD	FTMS	0	0	0	-1	0	0	0	0	1				NaN	1_s_trap_1	0.5641	2.407	27068.8	0.23	326	1794	2121
wk1_s_trap_1	2125	10.093	50	554710	0	0	64627	NaN	-	-1		0	40	420.750475832811	839.486398732423	2	MULTI	HCD	FTMS	0	0	0	-1	0	0	0	0	1				NaN	1_s_trap_1	0.561	2.369	22006.9	0.11	327	1796	2124
wk1_s_trap_1	2127	10.1	50	529270	0	0	53861	NaN	-	-1		0	36	420.732190613656	839.449828294112	2	MULTI	HCD	FTMS	0	0	0	-1	0	0	0	0	1				NaN	1_s_trap_1	0.5607	2.369	21495.4	0.17	328	1797	2126
wk1_s_trap_1	2130	10.111	50	620700	0	0	52080	NaN	-	-1		0	39	900.390391486927	1798.76623004065	2	MULTI	HCD	FTMS	0	0	0	-1	0	0	0	0	1				NaN	1_s_trap_1	0.5569	2.369	15288.6	0.1	329	1799	2129
wk1_s_trap_1	2134	10.129	50	525220	0	0	156410	NaN	+	6816	YEDEINK	7	29	910.415333738946	909.408057272346	1	MULTI	HCD	FTMS	0	0	0	-1	0	0	0	0	1	Unmodified	_YEDEINK_	CON__ENSEMBL:ENSBTAP00000038253;CON__H-INV:HIT000016045;CON__H-INV:HIT000292931;CON__P02538;CON__P04259;CON__P04264;CON__P05787;CON__P12035;CON__P13647;CON__P35908;CON__P48668;CON__P50446;CON__Q01546;CON__Q3TTY5;CON__Q5XKE5;CON__Q5XQN5;CON__Q6IFZ6;CON__Q7Z794;CON__Q8VED5;CON__Q922U2;CON__Q9H552;sp|P02538|K2C6A_HUMAN;sp|P04104|K2C1_MOUSE;sp|P04259|K2C6B_HUMAN;sp|P04264|K2C1_HUMAN;sp|P05787|K2C8_HU…	62.7172393798828	1_s_trap_1	0.556	2.369	13889.3	0.03	330	1802	2133
wk1_s_trap_1	2138	10.147	50	724100	0	0	184860	NaN	-	-1		0	23	720.341485811211	719.334209344611	1	MULTI	HCD	FTMS	0	0	0	-1	0	0	0	0	1				NaN	1_s_trap_1	0.561	2.369	22065.4	0.03	331	1805	2137
wk1_s_trap_1	2140	10.155	50	319000	0	0	54380	NaN	-	-1		0	26	449.735072320922	897.455591708643	2	MULTI	HCD	FTMS	0	0	0	-1	0	0	0	0	1				NaN	1_s_trap_1	0.5552	2.369	12565.7	0.03	332	1806	2139
wk1_s_trap_1	2142	10.162	50	627820	0	0	273320	NaN	-	-1		0	18	700.81815044438	NaN	0	PEAK	HCD	FTMS	0	0	0	-1	0	0	0	0	1				NaN	1_s_trap_1	0.5594	2.369	19488.6	0.03	333	1807	2141
wk1_s_trap_1	2146	10.18	50	157720	0	0	25661	NaN	-	-1		0	19	397.232016124887	792.449479316575	2	MULTI	HCD	FTMS	0	0	0	-1	0	0	0	0	1				NaN	1_s_trap_1	0.5518	2.313	6999.5	0.07	334	1810	2145
wk1_s_trap_1	2148	10.188	50	459060	0	0	52501	NaN	-	-1		0	30	548.808940383241	1095.60332783328	2	MULTI	HCD	FTMS	0	0	0	-1	0	0	0	0	1				NaN	1_s_trap_1	0.5575	2.313	16351.9	0.03	335	1811	2147
wk1_s_trap_1	2150	10.193	43	6011600	0	0	766910	NaN	+	2184	KYEDEINK	8	101	519.758902968641	1037.50325300408	2	MULTI	HCD	FTMS	0	0	0	-1	0	0	0	0	1	Unmodified	_KYEDEINK_	CON__P12035;CON__P35908;CON__Q01546;CON__Q3TTY5;sp|P12035|K2C3_HUMAN;sp|P35908|K22E_HUMAN;sp|Q01546|K22O_HUMAN;sp|Q3TTY5|K22E_MOUSE;sp|Q6IG02|K22E_RAT;tr|A0A0G2JWX4|A0A0G2JWX4_RAT	167.038192749023	1_s_trap_1	0.6473	2.313	163538.9	1	336	1812	2149
wk1_s_trap_1	2151	10.195	50	773050	0	0	173250	NaN	-	-1		0	32	715.668314820423	NaN	0	PEAK	HCD	FTMS	0	0	0	-1	0	0	0	0	2				NaN	1_s_trap_1	0.5611	2.313	22272.7	0.04	337	1812	2149
wk1_s_trap_1	2154	10.208	50	493890	0	0	145890	NaN	-	-1		0	31	514.223221844342	1026.43189075548	2	MULTI	HCD	FTMS	0	0	0	-1	0	0	0	0	1				NaN	1_s_trap_1	0.5583	2.313	17540.7	0.09	338	1814	2153
wk1_s_trap_1	2157	10.221	50	94086	0	0	9574.3	NaN	-	-1		0	17	436.627928883968	NaN	0	PEAK	HCD	FTMS	0	0	0	-1	0	0	0	0	1				NaN	1_s_trap_1	0.5517	2.313	6833.1	0.03	339	1816	2156
wk1_s_trap_1	2158	10.222	50	304170	0	0	45293	NaN	-	-1		0	32	525.557581912772	1573.65091633852	3	MULTI	HCD	FTMS	0	0	0	-1	0	0	0	0	2				NaN	1_s_trap_1	0.5549	2.313	12081.7	0.03	340	1816	2156
wk1_s_trap_1	2163	10.245	50	687070	0	0	100470	NaN	-	-1		0	33	775.347495013444	774.340218546844	1	MULTI	HCD	FTMS	0	0	0	-1	0	0	0	0	1				NaN	1_s_trap_1	0.5599	2.313	20314.7	0.04	341	1820	2162
wk1_s_trap_1	2165	10.253	50	251120	0	0	25385	NaN	-	-1		0	26	385.671096977998	NaN	0	PEAK	HCD	FTMS	0	0	0	-1	0	0	0	0	1				NaN	1_s_trap_1	0.5548	2.313	11867	0.14	342	1821	2164
wk1_s_trap_1	2166	10.254	50	300080	0	0	24370	NaN	-	-1		0	31	411.212878767664	NaN	0	PEAK	HCD	FTMS	0	0	0	-1	0	0	0	0	2				NaN	1_s_trap_1	0.5559	2.313	13633.4	0.12	343	1821	2164
wk1_s_trap_1	2167	10.255	50	351770	0	0	100960	NaN	-	-1		0	20	610.184391351373	NaN	0	PEAK	HCD	FTMS	0	0	0	-1	0	0	0	0	3				NaN	1_s_trap_1	0.5551	2.313	12431.3	0.04	344	1821	2164
wk1_s_trap_1	2170	10.268	50	644730	0	0	73476	NaN	-	-1		0	37	571.27238217816	1140.53021142312	2	MULTI	HCD	FTMS	0	0	0	-1	0	0	0	0	1				NaN	1_s_trap_1	0.5608	2.232	21644.6	0.04	345	1823	2169
wk1_s_trap_1	2172	10.274	16	17050000	0	0	5407400	NaN	+	899	DVDGAYMTK	9	81	508.223739743277	1014.43292655335	2	MULTI	HCD	FTMS	0	0	0	-1	0	0	0	0	1	Oxidation (M)	_DVDGAYM(ox)TK_	CON__P04264;sp|P04264|K2C1_HUMAN	90.7088012695313	1_s_trap_1	0.6444	2.232	158888.7	1	346	1824	2171
wk1_s_trap_1	2173	10.275	50	1578400	0	0	204580	NaN	-	-1		0	58	405.211338550442	808.408124167684	2	MULTI	HCD	FTMS	0	0	0	-1	0	0	0	0	2				NaN	1_s_trap_1	0.584	2.232	59724.1	0.41	347	1824	2171
wk1_s_trap_1	2174	10.277	50	356540	0	0	90390	NaN	-	-1		0	31	439.213156929502	876.411760925804	2	MULTI	HCD	FTMS	0	0	0	-1	0	0	0	0	3				NaN	1_s_trap_1	0.5572	2.232	15807.7	0.11	348	1824	2171
wk1_s_trap_1	2176	10.284	50	885670	0	0	158250	NaN	-	-1		0	34	724.763516340633	NaN	0	PEAK	HCD	FTMS	0	0	0	-1	0	0	0	0	1				NaN	1_s_trap_1	0.5635	2.232	26138.4	0.04	349	1825	2175
wk1_s_trap_1	2179	10.295	36	5913900	0	0	1627100	NaN	-	-1		0	62	433.71630592316	865.41805891312	2	MULTI	HCD	FTMS	0	0	0	-1	0	0	0	0	1				NaN	1_s_trap_1	0.6336	2.232	141069.6	1	350	1827	2178
wk1_s_trap_1	2181	10.303	50	1101700	0	0	160820	NaN	-	-1		0	40	754.657410327653	NaN	0	PEAK	HCD	FTMS	0	0	0	-1	0	0	0	0	1				NaN	1_s_trap_1	0.5665	2.232	31000.7	0.04	351	1828	2180
wk1_s_trap_1	2182	10.304	50	942410	0	0	214160	NaN	-	-1		0	34	686.186180764733	NaN	0	PEAK	HCD	FTMS	0	0	0	-1	0	0	0	0	2				NaN	1_s_trap_1	0.5642	2.232	27240	0.04	352	1828	2180
wk1_s_trap_1	2184	10.31	1.1	260190000	0	0	71850000	NaN	+	6811	YEDEINK	7	71	455.711041627575	909.407530321951	2	MULTI	HCD	FTMS	0	0	0	-1	0	0	0	0	1	Unmodified	_YEDEINK_	CON__ENSEMBL:ENSBTAP00000038253;CON__H-INV:HIT000016045;CON__H-INV:HIT000292931;CON__P02538;CON__P04259;CON__P04264;CON__P05787;CON__P12035;CON__P13647;CON__P35908;CON__P48668;CON__P50446;CON__Q01546;CON__Q3TTY5;CON__Q5XKE5;CON__Q5XQN5;CON__Q6IFZ6;CON__Q7Z794;CON__Q8VED5;CON__Q922U2;CON__Q9H552;sp|P02538|K2C6A_HUMAN;sp|P04104|K2C1_MOUSE;sp|P04259|K2C6B_HUMAN;sp|P04264|K2C1_HUMAN;sp|P05787|K2C8_HU…	139.266693115234	1_s_trap_1	0.6556	2.232	177164.5	1	353	1829	2183
wk1_s_trap_1	2185	10.311	50	1156500	0	0	209160	NaN	-	-1		0	46	724.676072303273	NaN	0	PEAK	HCD	FTMS	0	0	0	-1	0	0	0	0	2				NaN	1_s_trap_1	0.5678	2.232	33196.8	0.11	354	1829	2183
wk1_s_trap_1	2186	10.313	50	1567500	0	0	279730	NaN	+	1992	GYSPTHREEEYGK	13	56	388.931015268699	1551.6949552084	4	MULTI	HCD	FTMS	0	0	0	-1	0	0	0	0	3	Unmodified	_GYSPTHREEEYGK_	CON__P20930;sp|P20930|FILA_HUMAN	25.321569442749	1_s_trap_1	0.5834	2.232	58851.7	0.17	355	1829	2183
wk1_s_trap_1	2188	10.32	50	522130	0	0	103330	NaN	-	-1		0	34	723.683955217628	NaN	0	PEAK	HCD	FTMS	0	0	0	-1	0	0	0	0	1				NaN	1_s_trap_1	0.557	2.232	15558.4	0.04	356	1830	2187
wk1_s_trap_1	2190	10.328	50	206090	0	0	36644	NaN	-	-1		0	21	415.235443973564	828.456335013928	2	MULTI	HCD	FTMS	0	0	0	-1	0	0	0	0	1				NaN	1_s_trap_1	0.5541	2.232	10726.6	0.07	357	1831	2189
wk1_s_trap_1	2195	10.351	50	461210	0	0	82252	NaN	-	-1		0	30	793.651029015373	NaN	0	PEAK	HCD	FTMS	0	0	0	-1	0	0	0	0	1				NaN	1_s_trap_1	0.5558	2.134	13519.8	0.04	358	1835	2194
wk1_s_trap_1	2197	10.357	34	9353100	0	0	2242400	NaN	+	834	DVDAAYMNK	9	94	521.729255622981	1041.44395831276	2	MULTI	HCD	FTMS	0	0	0	-1	0	0	0	0	1	Oxidation (M)	_DVDAAYM(ox)NK_	CON__O95678;CON__P02538;CON__P04259;CON__P13647;CON__P48668;CON__P50446;CON__Q14CN4-1;CON__Q5XQN5;CON__Q6IME9;CON__Q922U2;sp|O95678|K2C75_HUMAN;sp|P02538|K2C6A_HUMAN;sp|P04259|K2C6B_HUMAN;sp|P13647|K2C5_HUMAN;sp|P48668|K2C6C_HUMAN;sp|P50446|K2C6A_MOUSE;sp|Q14CN4|K2C72_HUMAN;sp|Q14CN4-2|K2C72_HUMAN;sp|Q14CN4-3|K2C72_HUMAN;sp|Q4FZU2|K2C6A_RAT;sp|Q6IG04|K2C72_RAT;sp|Q6IME9|K2C72_MOUSE;sp|Q6P6Q2|K2C5…	99.7989501953125	1_s_trap_1	0.6574	2.134	180081.5	1	359	1836	2196
wk1_s_trap_1	2199	10.362	50	1540900	0	0	177010	NaN	+	1925	GGSISGGGYGSGGGK	15	57	599.278486675338	1196.54242041748	2	MULTI	HCD	FTMS	0	0	0	-1	0	0	0	0	1	Unmodified	_GGSISGGGYGSGGGK_	CON__P35908;sp|P35908|K22E_HUMAN	66.4919128417969	1_s_trap_1	0.5769	2.134	48174.3	0.07	360	1837	2198
wk1_s_trap_1	2200	10.364	50	1029100	0	0	247740	NaN	-	-1		0	34	577.723595187826	1153.43263744245	2	MULTI	HCD	FTMS	0	0	0	-1	0	0	0	0	2				NaN	1_s_trap_1	0.5682	2.134	33873.2	0.05	361	1837	2198
wk1_s_trap_1	2203	10.377	50	546490	0	0	69475	NaN	-	-1		0	37	794.647156788672	NaN	0	PEAK	HCD	FTMS	0	0	0	-1	0	0	0	0	1				NaN	1_s_trap_1	0.5575	2.134	16366.7	0.04	362	1839	2202
wk1_s_trap_1	2204	10.378	50	240380	0	0	22749	NaN	-	-1		0	24	757.799472992627	1513.58439305205	2	MULTI	HCD	FTMS	0	0	0	-1	0	0	0	0	2				NaN	1_s_trap_1	0.5521	2.134	7467.4	0.04	363	1839	2202
wk1_s_trap_1	2207	10.391	50	463770	0	0	108140	NaN	-	-1		0	30	646.6957	NaN	0	PEAK	HCD	FTMS	0	0	0	-1	0	0	0	0	1				NaN	1_s_trap_1	0.5564	2.134	14444.8	0.05	364	1841	2206
wk1_s_trap_1	2209	10.398	50	3599900	0	0	435270	NaN	+	1994	GYSPTHREEEYGK	13	88	518.239234066144	1551.69587279863	3	MULTI	HCD	FTMS	0	0	0	-1	0	0	0	0	1	Unmodified	_GYSPTHREEEYGK_	CON__P20930;sp|P20930|FILA_HUMAN	86.802978515625	1_s_trap_1	0.6155	2.134	111363.9	0.47	365	1842	2208
wk1_s_trap_1	2210	10.399	50	351720	0	0	99852	NaN	-	-1		0	16	785.142415462211	NaN	0	PEAK	HCD	FTMS	0	0	0	-1	0	0	0	0	2				NaN	1_s_trap_1	0.5544	2.134	11206	0.04	366	1842	2208
wk1_s_trap_1	2211	10.401	50	533740	0	0	69375	NaN	-	-1		0	37	762.672424393971	NaN	0	PEAK	HCD	FTMS	0	0	0	-1	0	0	0	0	3				NaN	1_s_trap_1	0.5565	2.134	14648.9	0.04	367	1842	2208
wk1_s_trap_1	2213	10.408	50	3854600	0	0	518750	NaN	-	-1		0	64	596.795324549716	1191.57609616623	2	MULTI	HCD	FTMS	0	0	0	-1	0	0	0	0	1				NaN	1_s_trap_1	0.6158	2.134	111970.6	0.32	368	1843	2212
wk1_s_trap_1	2218	10.431	50	368880	0	0	39387	NaN	-	-1		0	34	551.778114590839	1101.54167624848	2	MULTI	HCD	FTMS	0	0	0	-1	0	0	0	0	1				NaN	1_s_trap_1	0.5554	2.04	12860.9	0.04	369	1847	2217
wk1_s_trap_1	2220	10.437	50	3616300	0	0	591730	NaN	-	-1		0	65	420.732190613656	839.449828294112	2	MULTI	HCD	FTMS	0	0	0	-1	0	0	0	0	1				NaN	1_s_trap_1	0.6247	2.04	126538.2	0.96	370	1848	2219
wk1_s_trap_1	2223	10.448	50	300000	0	0	35079	NaN	-	-1		0	23	900.390391486927	1798.76623004065	2	MULTI	HCD	FTMS	0	0	0	-1	0	0	0	0	1				NaN	1_s_trap_1	0.5531	2.04	9110.2	0.04	371	1850	2222
wk1_s_trap_1	2224	10.45	50	604060	0	0	108180	NaN	-	-1		0	29	684.695499664434	NaN	0	PEAK	HCD	FTMS	0	0	0	-1	0	0	0	0	2				NaN	1_s_trap_1	0.5591	2.04	18879.8	0.05	372	1850	2222
wk1_s_trap_1	2225	10.451	50	1444300	0	0	258340	NaN	-	-1		0	43	693.700620198038	NaN	0	PEAK	HCD	FTMS	0	0	0	-1	0	0	0	0	3				NaN	1_s_trap_1	0.5725	2.04	40956.1	0.05	373	1850	2222
wk1_s_trap_1	2227	10.459	50	693260	0	0	57971	NaN	-	-1		0	44	492.758637450593	983.502721967986	2	MULTI	HCD	FTMS	0	0	0	-1	0	0	0	0	1				NaN	1_s_trap_1	0.5629	2.04	25154.6	0.06	374	1851	2226
wk1_s_trap_1	2228	10.46	50	561270	0	0	114160	NaN	-	-1		0	29	496.6742	NaN	0	PEAK	HCD	FTMS	0	0	0	-1	0	0	0	0	2				NaN	1_s_trap_1	0.5607	2.04	21497.6	0.04	375	1851	2226
wk1_s_trap_1	2230	10.467	50	772390	0	0	130720	NaN	-	-1		0	38	571.989516880094	NaN	0	PEAK	HCD	FTMS	0	0	0	-1	0	0	0	0	1				NaN	1_s_trap_1	0.5635	2.04	26093.7	0.04	376	1852	2229
wk1_s_trap_1	2235	10.489	50	790610	0	0	153630	NaN	-	-1		0	36	449.735072320922	897.455591708643	2	MULTI	HCD	FTMS	0	0	0	-1	0	0	0	0	1				NaN	1_s_trap_1	0.5653	2.04	29100.3	0.14	377	1856	2234
wk1_s_trap_1	2237	10.496	50	439030	0	0	62020	NaN	-	-1		0	29	396.181885007231	NaN	0	PEAK	HCD	FTMS	0	0	0	-1	0	0	0	0	1				NaN	1_s_trap_1	0.5593	2.04	19236.2	0.03	378	1857	2236
wk1_s_trap_1	2238	10.498	50	797690	0	0	102790	NaN	-	-1		0	35	776.855151956151	1551.6957509791	2	MULTI	HCD	FTMS	0	0	0	-1	0	0	0	0	2				NaN	1_s_trap_1	0.5615	2.04	22926.6	0.04	379	1857	2236
wk1_s_trap_1	2240	10.505	50	659670	0	0	96794	NaN	-	-1		0	36	625.319134874685	NaN	0	PEAK	HCD	FTMS	0	0	0	-1	0	0	0	0	1				NaN	1_s_trap_1	0.5603	2.04	20879.4	0.04	380	1858	2239
wk1_s_trap_1	2244	10.521	50	812430	0	0	68985	NaN	-	-1		0	40	548.808940383241	1095.60332783328	2	MULTI	HCD	FTMS	0	0	0	-1	0	0	0	0	1				NaN	1_s_trap_1	0.5646	1.957	27986.9	0.12	381	1861	2243
wk1_s_trap_1	2245	10.523	50	422380	0	0	89345	NaN	-	-1		0	26	823.140658328153	NaN	0	PEAK	HCD	FTMS	0	0	0	-1	0	0	0	0	2				NaN	1_s_trap_1	0.5555	1.957	12971	0.04	382	1861	2243
wk1_s_trap_1	2246	10.524	50	762820	0	0	125950	NaN	-	-1		0	36	417.713472395554	NaN	0	PEAK	HCD	FTMS	0	0	0	-1	0	0	0	0	3				NaN	1_s_trap_1	0.5659	1.957	30064.1	0.04	383	1861	2243
wk1_s_trap_1	2247	10.526	50	362190	0	0	44831	NaN	-	-1		0	39	402.220077425205	NaN	0	PEAK	HCD	FTMS	0	0	0	-1	0	0	0	0	4				NaN	1_s_trap_1	0.5572	1.957	15746.5	0.1	384	1861	2243
wk1_s_trap_1	2250	10.537	50	2051600	0	0	448030	NaN	-	-1		0	44	715.668314820423	NaN	0	PEAK	HCD	FTMS	0	0	0	-1	0	0	0	0	1				NaN	1_s_trap_1	0.583	1.957	58167.2	0.08	385	1863	2249
wk1_s_trap_1	2252	10.543	50	445360	0	0	104810	NaN	-	-1		0	37	514.223682039726	1026.43281114625	2	MULTI	HCD	FTMS	0	0	0	-1	0	0	0	0	1				NaN	1_s_trap_1	0.5575	1.957	16327.2	0.04	386	1864	2251
wk1_s_trap_1	2253	10.544	50	1537900	0	0	295300	NaN	-	-1		0	28	580.324684109138	NaN	0	PEAK	HCD	FTMS	0	0	0	-1	0	0	0	0	2				NaN	1_s_trap_1	0.5778	1.957	49540.4	0.04	387	1864	2251
wk1_s_trap_1	2255	10.552	50	2076500	0	0	184090	NaN	+	3598	RLSERLEEK	9	67	387.21900278971	1158.63517896933	3	MULTI	HCD	FTMS	0	0	0	-1	0	0	0	0	1	Unmodified	_RLSERLEEK_	CON__P20930;sp|P20930|FILA_HUMAN	76.0640563964844	1_s_trap_1	0.5967	1.957	80656.5	0.81	388	1865	2254
wk1_s_trap_1	2256	10.553	50	2680000	0	0	242320	NaN	+	2185	KYEDEINK	8	89	519.758902968641	1037.50325300408	2	MULTI	HCD	FTMS	0	0	0	-1	0	0	0	0	2	Unmodified	_KYEDEINK_	CON__P12035;CON__P35908;CON__Q01546;CON__Q3TTY5;sp|P12035|K2C3_HUMAN;sp|P35908|K22E_HUMAN;sp|Q01546|K22O_HUMAN;sp|Q3TTY5|K22E_MOUSE;sp|Q6IG02|K22E_RAT;tr|A0A0G2JWX4|A0A0G2JWX4_RAT	78.2637786865234	1_s_trap_1	0.6022	1.957	89684.5	0.51	389	1865	2254
wk1_s_trap_1	2257	10.554	50	560000	0	0	140930	NaN	-	-1		0	28	667.8173	NaN	0	PEAK	HCD	FTMS	0	0	0	-1	0	0	0	0	3				NaN	1_s_trap_1	0.5579	1.957	17020.1	0.04	390	1865	2254
wk1_s_trap_1	2262	10.578	50	293320	0	0	40327	NaN	-	-1		0	20	412.734908179317	823.455263425433	2	MULTI	HCD	FTMS	0	0	0	-1	0	0	0	0	1				NaN	1_s_trap_1	0.556	1.957	13888.5	0.03	391	1869	2261
wk1_s_trap_1	2264	10.585	50	91262	0	0	8415.8	NaN	-	-1		0	18	466.888577242104	NaN	0	PEAK	HCD	FTMS	0	0	0	-1	0	0	0	0	1				NaN	1_s_trap_1	0.5509	1.957	5552.1	0.03	392	1870	2263
wk1_s_trap_1	2267	10.598	50	92600	0	0	10630	NaN	-	-1		0	16	438.19242510488	NaN	0	PEAK	HCD	FTMS	0	0	0	-1	0	0	0	0	1				NaN	1_s_trap_1	0.5516	1.888	6615.5	0.03	393	1872	2266
wk1_s_trap_1	2270	10.609	34	10167000	0	0	3072900	NaN	+	900	DVDGAYMTK	9	92	508.223739743277	1014.43292655335	2	MULTI	HCD	FTMS	0	0	0	-1	0	0	0	0	1	Oxidation (M)	_DVDGAYM(ox)TK_	CON__P04264;sp|P04264|K2C1_HUMAN	88.8188323974609	1_s_trap_1	0.6659	1.888	194133.2	1	394	1874	2269
wk1_s_trap_1	2273	10.621	50	410680	0	0	47233	NaN	-	-1		0	24	775.346785976338	NaN	0	PEAK	HCD	FTMS	0	0	0	-1	0	0	0	0	1				NaN	1_s_trap_1	0.5554	1.888	12929.9	0.04	395	1876	2272
wk1_s_trap_1	2276	10.632	50	2223200	0	0	572960	NaN	+	758	DLAEYQK	7	60	433.71630592316	865.41805891312	2	MULTI	HCD	FTMS	0	0	0	-1	0	0	0	0	1	Unmodified	_DLAEYQK_	sp|Q80UF4|SDCG8_MOUSE;tr|E9Q2E2|E9Q2E2_MOUSE;tr|Q05DD9|Q05DD9_MOUSE	62.3385009765625	1_s_trap_1	0.5955	1.888	78608.4	0.49	396	1878	2275
wk1_s_trap_1	2278	10.638	50	1559400	0	0	222800	NaN	-	-1		0	50	754.657410327653	NaN	0	PEAK	HCD	FTMS	0	0	0	-1	0	0	0	0	1				NaN	1_s_trap_1	0.573	1.888	41754.1	0.04	397	1879	2277
wk1_s_trap_1	2281	10.649	1.1	270620000	0	0	76435000	NaN	+	6812	YEDEINK	7	75	455.711041627575	909.407530321951	2	MULTI	HCD	FTMS	0	0	0	-1	0	0	0	0	1	Unmodified	_YEDEINK_	CON__ENSEMBL:ENSBTAP00000038253;CON__H-INV:HIT000016045;CON__H-INV:HIT000292931;CON__P02538;CON__P04259;CON__P04264;CON__P05787;CON__P12035;CON__P13647;CON__P35908;CON__P48668;CON__P50446;CON__Q01546;CON__Q3TTY5;CON__Q5XKE5;CON__Q5XQN5;CON__Q6IFZ6;CON__Q7Z794;CON__Q8VED5;CON__Q922U2;CON__Q9H552;sp|P02538|K2C6A_HUMAN;sp|P04104|K2C1_MOUSE;sp|P04259|K2C6B_HUMAN;sp|P04264|K2C1_HUMAN;sp|P05787|K2C8_HU…	125.084800720215	1_s_trap_1	0.659	1.888	182694.5	1	398	1881	2280
wk1_s_trap_1	2282	10.651	50	2704700	0	0	354060	NaN	+	1993	GYSPTHREEEYGK	13	73	388.931015268699	1551.6949552084	4	MULTI	HCD	FTMS	0	0	0	-1	0	0	0	0	2	Unmodified	_GYSPTHREEEYGK_	CON__P20930;sp|P20930|FILA_HUMAN	59.8981399536133	1_s_trap_1	0.6061	1.888	96044	0.31	399	1881	2280
wk1_s_trap_1	2284	10.656	50	813070	0	0	143740	NaN	-	-1		0	38	724.677051729412	NaN	0	PEAK	HCD	FTMS	0	0	0	-1	0	0	0	0	1				NaN	1_s_trap_1	0.5615	1.888	22784.5	0.04	400	1882	2283
wk1_s_trap_1	2288	10.674	50	253420	0	0	68022	NaN	-	-1		0	16	415.235443973564	828.456335013928	2	MULTI	HCD	FTMS	0	0	0	-1	0	0	0	0	1				NaN	1_s_trap_1	0.5555	1.888	13078.5	0.19	401	1885	2287
wk1_s_trap_1	2292	10.691	28	11948000	0	0	2961900	NaN	+	835	DVDAAYMNK	9	88	521.729255622981	1041.44395831276	2	MULTI	HCD	FTMS	0	0	0	-1	0	0	0	0	1	Oxidation (M)	_DVDAAYM(ox)NK_	CON__O95678;CON__P02538;CON__P04259;CON__P13647;CON__P48668;CON__P50446;CON__Q14CN4-1;CON__Q5XQN5;CON__Q6IME9;CON__Q922U2;sp|O95678|K2C75_HUMAN;sp|P02538|K2C6A_HUMAN;sp|P04259|K2C6B_HUMAN;sp|P13647|K2C5_HUMAN;sp|P48668|K2C6C_HUMAN;sp|P50446|K2C6A_MOUSE;sp|Q14CN4|K2C72_HUMAN;sp|Q14CN4-2|K2C72_HUMAN;sp|Q14CN4-3|K2C72_HUMAN;sp|Q4FZU2|K2C6A_RAT;sp|Q6IG04|K2C72_RAT;sp|Q6IME9|K2C72_MOUSE;sp|Q6P6Q2|K2C5…	92.4703521728516	1_s_trap_1	0.6619	1.836	187494.2	1	402	1888	2291
wk1_s_trap_1	2293	10.692	30	11520000	0	0	2878900	NaN	+	836	DVDAAYMNK	9	100	521.729255622981	1041.44395831276	2	MULTI	HCD	FTMS	0	0	0	-1	0	0	0	0	2	Oxidation (M)	_DVDAAYM(ox)NK_	CON__O95678;CON__P02538;CON__P04259;CON__P13647;CON__P48668;CON__P50446;CON__Q14CN4-1;CON__Q5XQN5;CON__Q6IME9;CON__Q922U2;sp|O95678|K2C75_HUMAN;sp|P02538|K2C6A_HUMAN;sp|P04259|K2C6B_HUMAN;sp|P13647|K2C5_HUMAN;sp|P48668|K2C6C_HUMAN;sp|P50446|K2C6A_MOUSE;sp|Q14CN4|K2C72_HUMAN;sp|Q14CN4-2|K2C72_HUMAN;sp|Q14CN4-3|K2C72_HUMAN;sp|Q4FZU2|K2C6A_RAT;sp|Q6IG04|K2C72_RAT;sp|Q6IME9|K2C72_MOUSE;sp|Q6P6Q2|K2C5…	82.2405090332031	1_s_trap_1	0.6663	1.836	194724.3	1	403	1888	2291
wk1_s_trap_1	2294	10.693	50	518760	0	0	45353	NaN	-	-1		0	34	549.259847304466	NaN	0	PEAK	HCD	FTMS	0	0	0	-1	0	0	0	0	3				NaN	1_s_trap_1	0.5584	1.836	17716.6	0.04	404	1888	2291
wk1_s_trap_1	2296	10.699	50	1077300	0	0	93034	NaN	-	-1		0	46	599.278486675338	1196.54242041748	2	MULTI	HCD	FTMS	0	0	0	-1	0	0	0	0	1				NaN	1_s_trap_1	0.5692	1.836	35474.1	0.05	405	1889	2295
wk1_s_trap_1	2298	10.705	50	2529200	0	0	572990	NaN	-	-1		0	47	577.723595187826	1153.43263744245	2	MULTI	HCD	FTMS	0	0	0	-1	0	0	0	0	1				NaN	1_s_trap_1	0.5949	1.836	77625	0.05	406	1890	2297
wk1_s_trap_1	2299	10.706	50	1550200	0	0	403900	NaN	-	-1		0	37	446.705533912129	NaN	0	PEAK	HCD	FTMS	0	0	0	-1	0	0	0	0	2				NaN	1_s_trap_1	0.581	1.836	54888.7	0.21	407	1890	2297
wk1_s_trap_1	2302	10.717	50	473560	0	0	46950	NaN	-	-1		0	36	757.799472992627	1513.58439305205	2	MULTI	HCD	FTMS	0	0	0	-1	0	0	0	0	1				NaN	1_s_trap_1	0.5564	1.836	14490.2	0.14	408	1892	2301
wk1_s_trap_1	2304	10.725	50	1024400	0	0	264300	NaN	-	-1		0	26	753.866300115244	NaN	0	PEAK	HCD	FTMS	0	0	0	-1	0	0	0	0	1				NaN	1_s_trap_1	0.5654	1.836	29255	0.04	409	1893	2303
wk1_s_trap_1	2305	10.726	50	1873000	0	0	518020	NaN	-	-1		0	44	540.570006611052	1618.68819043336	3	MULTI	HCD	FTMS	0	0	0	-1	0	0	0	0	2				NaN	1_s_trap_1	0.5847	1.836	60904.2	0.14	410	1893	2303
wk1_s_trap_1	2307	10.732	50	3012500	0	0	383060	NaN	+	1995	GYSPTHREEEYGK	13	67	518.239234066144	1551.69587279863	3	MULTI	HCD	FTMS	0	0	0	-1	0	0	0	0	1	Unmodified	_GYSPTHREEEYGK_	CON__P20930;sp|P20930|FILA_HUMAN	80.4685897827148	1_s_trap_1	0.6051	1.836	94402.3	0.35	411	1894	2306
wk1_s_trap_1	2308	10.734	50	947230	0	0	101480	NaN	-	-1		0	43	417.549274603157	NaN	0	PEAK	HCD	FTMS	0	0	0	-1	0	0	0	0	2				NaN	1_s_trap_1	0.5699	1.836	36652.6	0.1	412	1894	2306
wk1_s_trap_1	2310	10.741	50	368210	0	0	48533	NaN	-	-1		0	25	401.234722375989	1200.68233772817	3	MULTI	HCD	FTMS	0	0	0	-1	0	0	0	0	1				NaN	1_s_trap_1	0.5585	1.836	17891.9	0.11	413	1895	2309
wk1_s_trap_1	2311	10.742	50	439980	0	0	66047	NaN	-	-1		0	27	711.334820337587	1420.65508774197	2	MULTI	HCD	FTMS	0	0	0	-1	0	0	0	0	2				NaN	1_s_trap_1	0.5565	1.836	14697.2	0.04	414	1895	2309
wk1_s_trap_1	2313	10.748	50	4700500	0	0	596010	NaN	-	-1		0	68	596.795324549716	1191.57609616623	2	MULTI	HCD	FTMS	0	0	0	-1	0	0	0	0	1				NaN	1_s_trap_1	0.6292	1.836	133933.1	0.49	415	1896	2312
wk1_s_trap_1	2314	10.75	50	472780	0	0	68234	NaN	-	-1		0	38	487.543505475869	1459.60868702781	3	MULTI	HCD	FTMS	0	0	0	-1	0	0	0	0	2				NaN	1_s_trap_1	0.5582	1.836	17445.8	0.12	416	1896	2312
wk1_s_trap_1	2315	10.751	50	567900	0	0	184200	NaN	-	-1		0	21	400.003371789625	NaN	0	PEAK	HCD	FTMS	0	0	0	-1	0	0	0	0	3				NaN	1_s_trap_1	0.5622	1.836	24086.3	0.03	417	1896	2312
wk1_s_trap_1	2316	10.753	50	276600	0	0	50617	NaN	-	-1		0	22	967.43698734936	NaN	0	PEAK	HCD	FTMS	0	0	0	-1	0	0	0	0	4				NaN	1_s_trap_1	0.552	1.836	7337.7	0.03	418	1896	2312
wk1_s_trap_1	2319	10.764	50	1052200	0	0	88820	NaN	-	-1		0	57	551.778114590839	1101.54167624848	2	MULTI	HCD	FTMS	0	0	0	-1	0	0	0	0	1				NaN	1_s_trap_1	0.5685	1.801	34315.8	0.15	419	1898	2318
wk1_s_trap_1	2322	10.775	50	2364500	0	0	369370	NaN	-	-1		0	56	420.732190613656	839.449828294112	2	MULTI	HCD	FTMS	0	0	0	-1	0	0	0	0	1				NaN	1_s_trap_1	0.6008	1.801	87261.2	0.66	420	1900	2321
wk1_s_trap_1	2326	10.791	50	754600	0	0	68008	NaN	-	-1		0	49	492.758637450593	983.502721967986	2	MULTI	HCD	FTMS	0	0	0	-1	0	0	0	0	1				NaN	1_s_trap_1	0.5639	1.801	26756.3	0.1	421	1903	2325
wk1_s_trap_1	2327	10.793	50	423410	0	0	61714	NaN	-	-1		0	23	798.3269245568	797.3196480902	1	MULTI	HCD	FTMS	0	0	0	-1	0	0	0	0	2				NaN	1_s_trap_1	0.5553	1.801	12751.8	0.04	422	1903	2325
wk1_s_trap_1	2329	10.8	50	268980	0	0	38591	NaN	-	-1		0	32	403.688583751439	NaN	0	PEAK	HCD	FTMS	0	0	0	-1	0	0	0	0	1				NaN	1_s_trap_1	0.5545	1.801	11397	0.12	423	1904	2328
wk1_s_trap_1	2335	10.827	50	371400	0	0	73918	NaN	-	-1		0	28	449.735072320922	897.455591708643	2	MULTI	HCD	FTMS	0	0	0	-1	0	0	0	0	1				NaN	1_s_trap_1	0.5562	1.801	14129.5	0.03	424	1909	2334
wk1_s_trap_1	2337	10.835	50	241010	0	0	38305	NaN	-	-1		0	19	795.829596872615	1589.64464081203	2	MULTI	HCD	FTMS	0	0	0	-1	0	0	0	0	1				NaN	1_s_trap_1	0.5521	1.801	7471.9	0.03	425	1910	2336
wk1_s_trap_1	2340	10.847	50	204920	0	0	25824	NaN	-	-1		0	19	966.76926987961	NaN	0	PEAK	HCD	FTMS	0	0	0	-1	0	0	0	0	1				NaN	1_s_trap_1	0.5518	1.775	6918.5	0.03	426	1912	2339
wk1_s_trap_1	2344	10.865	50	2363600	0	0	204520	NaN	-	-1		0	71	477.232248851214	952.449944769228	2	MULTI	HCD	FTMS	0	0	0	-1	0	0	0	0	1				NaN	1_s_trap_1	0.5948	1.775	77395.9	0.25	427	1915	2343
wk1_s_trap_1	2345	10.867	50	1567500	0	0	234440	NaN	-	-1		0	49	677.299167002704	676.291890536104	1	MULTI	HCD	FTMS	0	0	0	-1	0	0	0	0	2				NaN	1_s_trap_1	0.5757	1.775	46070	0.12	428	1915	2343
wk1_s_trap_1	2347	10.872	50	1559900	0	0	252180	NaN	-	-1		0	48	716.168131070592	715.160854603992	1	MULTI	HCD	FTMS	0	0	0	-1	0	0	0	0	1				NaN	1_s_trap_1	0.5743	1.775	43796.5	0.04	429	1916	2346
wk1_s_trap_1	2349	10.88	50	571740	0	0	88816	NaN	-	-1		0	41	514.223682039726	1026.43281114625	2	MULTI	HCD	FTMS	0	0	0	-1	0	0	0	0	1				NaN	1_s_trap_1	0.5601	1.775	20501.2	0.11	430	1917	2348
wk1_s_trap_1	2352	10.891	50	1191000	0	0	117160	NaN	+	3599	RLSERLEEK	9	47	387.21900278971	1158.63517896933	3	MULTI	HCD	FTMS	0	0	0	-1	0	0	0	0	1	Unmodified	_RLSERLEEK_	CON__P20930;sp|P20930|FILA_HUMAN	61.9623107910156	1_s_trap_1	0.5768	1.775	47872	0.35	431	1919	2351
wk1_s_trap_1	2353	10.892	50	912470	0	0	274760	NaN	-	-1		0	41	516.221281397263	1030.42800986133	2	MULTI	HCD	FTMS	0	0	0	-1	0	0	0	0	2				NaN	1_s_trap_1	0.5667	1.775	31333	0.12	432	1919	2351
wk1_s_trap_1	2358	10.914	24	7231400	0	0	1386400	NaN	-	-1		0	46	412.734908179317	823.455263425433	2	MULTI	HCD	FTMS	0	0	0	-1	0	0	0	0	1				NaN	1_s_trap_1	0.623	1.775	123687.4	1	433	1923	2357
wk1_s_trap_1	2365	10.947	50	5169300	0	0	1592600	NaN	+	901	DVDGAYMTK	9	81	508.223739743277	1014.43292655335	2	MULTI	HCD	FTMS	0	0	0	-1	0	0	0	0	1	Oxidation (M)	_DVDGAYM(ox)TK_	CON__P04264;sp|P04264|K2C1_HUMAN	70.7470932006836	1_s_trap_1	0.641	1.757	153160.9	0.76	434	1929	2364
wk1_s_trap_1	2367	10.954	50	1463900	0	0	139170	NaN	-	-1		0	55	389.708066134757	777.401579336313	2	MULTI	HCD	FTMS	0	0	0	-1	0	0	0	0	1				NaN	1_s_trap_1	0.5817	1.757	55947.4	0.11	435	1930	2366
wk1_s_trap_1	2371	10.97	50	540630	0	0	151470	NaN	-	-1		0	38	433.71630592316	865.41805891312	2	MULTI	HCD	FTMS	0	0	0	-1	0	0	0	0	1				NaN	1_s_trap_1	0.5605	1.757	21297.1	0.17	436	1933	2370
wk1_s_trap_1	2374	10.983	50	1030300	0	0	140690	NaN	-	-1		0	38	599.763694962884	1197.51283699257	2	MULTI	HCD	FTMS	0	0	0	-1	0	0	0	0	1				NaN	1_s_trap_1	0.5675	1.757	32689	0.08	437	1935	2373
wk1_s_trap_1	2376	10.989	3.7	65275000	0	0	18366000	NaN	+	6813	YEDEINK	7	65	455.711041627575	909.407530321951	2	MULTI	HCD	FTMS	0	0	0	-1	0	0	0	0	1	Unmodified	_YEDEINK_	CON__ENSEMBL:ENSBTAP00000038253;CON__H-INV:HIT000016045;CON__H-INV:HIT000292931;CON__P02538;CON__P04259;CON__P04264;CON__P05787;CON__P12035;CON__P13647;CON__P35908;CON__P48668;CON__P50446;CON__Q01546;CON__Q3TTY5;CON__Q5XKE5;CON__Q5XQN5;CON__Q6IFZ6;CON__Q7Z794;CON__Q8VED5;CON__Q922U2;CON__Q9H552;sp|P02538|K2C6A_HUMAN;sp|P04104|K2C1_MOUSE;sp|P04259|K2C6B_HUMAN;sp|P04264|K2C1_HUMAN;sp|P05787|K2C8_HU…	111.726997375488	1_s_trap_1	0.6414	1.757	153844.5	1	438	1936	2375
wk1_s_trap_1	2377	10.991	50	1036000	0	0	185100	NaN	+	3586	RLDSELK	7	42	430.745978057394	859.477403181588	2	MULTI	HCD	FTMS	0	0	0	-1	0	0	0	0	2	Unmodified	_RLDSELK_	sp|Q08378|GOGA3_HUMAN;sp|Q08378-2|GOGA3_HUMAN;sp|Q08378-4|GOGA3_HUMAN;tr|A0A8I5KQ98|A0A8I5KQ98_HUMAN;tr|A0A8I5KQH9|A0A8I5KQH9_HUMAN;tr|A0A8I5KSF0|A0A8I5KSF0_HUMAN;tr|A0A8I5KSV3|A0A8I5KSV3_HUMAN;tr|A0A8I5KTE5|A0A8I5KTE5_HUMAN;tr|A0A8I5KU25|A0A8I5KU25_HUMAN;tr|A0A8I5KVX9|A0A8I5KVX9_HUMAN;tr|A0A8I5KWY9|A0A8I5KWY9_HUMAN;tr|A0A8I5KXF8|A0A8I5KXF8_HUMAN;tr|A0A8I5KYV8|A0A8I5KYV8_HUMAN;tr|A0A8I5QJ69|A0A8I…	79.1160278320313	1_s_trap_1	0.5726	1.757	41068.9	0.25	439	1936	2375
wk1_s_trap_1	2385	11.03	50	278700	0	0	85469	NaN	-	-1		0	23	449.247989539824	NaN	0	PEAK	HCD	FTMS	0	0	0	-1	0	0	0	0	1				NaN	1_s_trap_1	0.5542	1.757	10904.9	0.07	440	1943	2384
wk1_s_trap_1	2387	11.036	50	4772000	0	0	976590	NaN	+	837	DVDAAYMNK	9	90	521.729255622981	1041.44395831276	2	MULTI	HCD	FTMS	0	0	0	-1	0	0	0	0	1	Oxidation (M)	_DVDAAYM(ox)NK_	CON__O95678;CON__P02538;CON__P04259;CON__P13647;CON__P48668;CON__P50446;CON__Q14CN4-1;CON__Q5XQN5;CON__Q6IME9;CON__Q922U2;sp|O95678|K2C75_HUMAN;sp|P02538|K2C6A_HUMAN;sp|P04259|K2C6B_HUMAN;sp|P13647|K2C5_HUMAN;sp|P48668|K2C6C_HUMAN;sp|P50446|K2C6A_MOUSE;sp|Q14CN4|K2C72_HUMAN;sp|Q14CN4-2|K2C72_HUMAN;sp|Q14CN4-3|K2C72_HUMAN;sp|Q4FZU2|K2C6A_RAT;sp|Q6IG04|K2C72_RAT;sp|Q6IME9|K2C72_MOUSE;sp|Q6P6Q2|K2C5…	85.0639266967773	1_s_trap_1	0.6333	1.757	140606.8	0.62	441	1944	2386
wk1_s_trap_1	2388	11.037	50	303790	0	0	35299	NaN	-	-1		0	32	549.259847304466	NaN	0	PEAK	HCD	FTMS	0	0	0	-1	0	0	0	0	2				NaN	1_s_trap_1	0.5546	1.757	11618.7	0.07	442	1944	2386
wk1_s_trap_1	2389	11.039	50	2508900	0	0	594800	NaN	-	-1		0	67	477.980789078878	NaN	0	PEAK	HCD	FTMS	0	0	0	-1	0	0	0	0	3				NaN	1_s_trap_1	0.5978	1.757	82358.3	0.27	443	1944	2386
wk1_s_trap_1	2393	11.055	50	418420	0	0	129770	NaN	-	-1		0	17	758.805321847802	NaN	0	PEAK	HCD	FTMS	0	0	0	-1	0	0	0	0	1				NaN	1_s_trap_1	0.5555	1.757	12959.2	0.03	444	1947	2392
wk1_s_trap_1	2396	11.066	50	5569900	0	0	829390	NaN	-	-1		0	110	540.570006611052	1618.68819043336	3	MULTI	HCD	FTMS	0	0	0	-1	0	0	0	0	1				NaN	1_s_trap_1	0.644	1.757	158106.2	0.38	445	1949	2395
wk1_s_trap_1	2398	11.074	50	952430	0	0	227750	NaN	-	-1		0	36	577.723715410407	1153.43287788761	2	MULTI	HCD	FTMS	0	0	0	-1	0	0	0	0	1				NaN	1_s_trap_1	0.5667	1.757	31457.8	0.03	446	1950	2397
wk1_s_trap_1	2399	11.075	50	371100	0	0	49600	NaN	-	-1		0	32	402.726941586488	803.439330239775	2	MULTI	HCD	FTMS	0	0	0	-1	0	0	0	0	2				NaN	1_s_trap_1	0.5573	1.757	15968.1	0.14	447	1950	2397
wk1_s_trap_1	2402	11.088	50	711700	0	0	81391	NaN	-	-1		0	31	596.795324549716	1191.57609616623	2	MULTI	HCD	FTMS	0	0	0	-1	0	0	0	0	1				NaN	1_s_trap_1	0.5618	1.757	23421	0.03	448	1952	2401
wk1_s_trap_1	2404	11.095	50	1652500	0	0	250350	NaN	-	-1		0	46	518.239234066144	1551.69587279863	3	MULTI	HCD	FTMS	0	0	0	-1	0	0	0	0	1				NaN	1_s_trap_1	0.5812	1.783	55212.7	0.09	449	1953	2403
wk1_s_trap_1	2405	11.097	50	543890	0	0	182660	NaN	+	6817	YEDEINK	7	25	910.415333738946	909.408057272346	1	MULTI	HCD	FTMS	0	0	0	-1	0	0	0	0	2	Unmodified	_YEDEINK_	CON__ENSEMBL:ENSBTAP00000038253;CON__H-INV:HIT000016045;CON__H-INV:HIT000292931;CON__P02538;CON__P04259;CON__P04264;CON__P05787;CON__P12035;CON__P13647;CON__P35908;CON__P48668;CON__P50446;CON__Q01546;CON__Q3TTY5;CON__Q5XKE5;CON__Q5XQN5;CON__Q6IFZ6;CON__Q7Z794;CON__Q8VED5;CON__Q922U2;CON__Q9H552;sp|P02538|K2C6A_HUMAN;sp|P04104|K2C1_MOUSE;sp|P04259|K2C6B_HUMAN;sp|P04264|K2C1_HUMAN;sp|P05787|K2C8_HU…	58.9811401367188	1_s_trap_1	0.5566	1.783	14764.8	0.03	450	1953	2403
wk1_s_trap_1	2408	11.109	50	517200	0	0	160540	NaN	-	-1		0	20	400.003371789625	NaN	0	PEAK	HCD	FTMS	0	0	0	-1	0	0	0	0	1				NaN	1_s_trap_1	0.56	1.783	20477.7	0.06	451	1955	2407
wk1_s_trap_1	2410	11.115	50	944060	0	0	140300	NaN	-	-1		0	41	420.732227586701	839.449902240202	2	MULTI	HCD	FTMS	0	0	0	-1	0	0	0	0	1				NaN	1_s_trap_1	0.5709	1.783	38289.8	0.27	452	1956	2409
wk1_s_trap_1	2415	11.139	50	586480	0	0	50106	NaN	-	-1		0	42	549.822662914026	1097.63077289485	2	MULTI	HCD	FTMS	0	0	0	-1	0	0	0	0	1				NaN	1_s_trap_1	0.5597	1.783	19842.4	0.07	453	1960	2414
wk1_s_trap_1	2419	11.157	50	480910	0	0	84940	NaN	-	-1		0	40	487.543505475869	1459.60868702781	3	MULTI	HCD	FTMS	0	0	0	-1	0	0	0	0	1				NaN	1_s_trap_1	0.5587	1.783	18246.5	0.21	454	1963	2418
wk1_s_trap_1	2420	11.158	50	665140	0	0	141860	NaN	-	-1		0	29	548.25780203544	1094.50105113768	2	MULTI	HCD	FTMS	0	0	0	-1	0	0	0	0	2				NaN	1_s_trap_1	0.5618	1.783	23310.7	0.09	455	1963	2418
wk1_s_trap_1	2423	11.169	50	388810	0	0	44842	NaN	-	-1		0	25	795.829596872615	1589.64464081203	2	MULTI	HCD	FTMS	0	0	0	-1	0	0	0	0	1				NaN	1_s_trap_1	0.5548	1.783	11828.8	0.03	456	1965	2422
wk1_s_trap_1	2424	11.171	50	313120	0	0	20462	NaN	-	-1		0	35	608.320344615872	1214.62613629854	2	MULTI	HCD	FTMS	0	0	0	-1	0	0	0	0	2				NaN	1_s_trap_1	0.554	1.783	10556.8	0.03	457	1965	2422
wk1_s_trap_1	2432	11.21	50	550550	0	0	98044	NaN	-	-1		0	33	819.336817620299	818.329541153699	1	MULTI	HCD	FTMS	0	0	0	-1	0	0	0	0	1				NaN	1_s_trap_1	0.5572	1.783	15811.3	0.04	458	1972	2431
wk1_s_trap_1	2437	11.232	50	462010	0	0	139010	NaN	-	-1		0	29	516.221281397263	1030.42800986133	2	MULTI	HCD	FTMS	0	0	0	-1	0	0	0	0	1				NaN	1_s_trap_1	0.5583	1.783	17642.5	0.03	459	1976	2436
wk1_s_trap_1	2438	11.234	50	220710	0	0	35091	NaN	-	-1		0	27	525.556954567595	NaN	0	PEAK	HCD	FTMS	0	0	0	-1	0	0	0	0	2				NaN	1_s_trap_1	0.5526	1.783	8205.1	0.02	460	1976	2436
wk1_s_trap_1	2440	11.241	50	889090	0	0	158920	NaN	-	-1		0	68	509.556443199285	1525.64750019806	3	MULTI	HCD	FTMS	0	0	0	-1	0	0	0	0	1				NaN	1_s_trap_1	0.5662	1.783	30566.8	0.07	461	1977	2439
wk1_s_trap_1	2443	11.252	33	5617300	0	0	1027400	NaN	-	-1		0	48	412.734908179317	823.455263425433	2	MULTI	HCD	FTMS	0	0	0	-1	0	0	0	0	1				NaN	1_s_trap_1	0.6281	1.783	132100.7	1	462	1979	2442
wk1_s_trap_1	2446	11.265	50	1334500	0	0	364280	NaN	-	-1		0	38	530.282355143574	529.275078676974	1	MULTI	HCD	FTMS	0	0	0	-1	0	0	0	0	1				NaN	1_s_trap_1	0.5757	1.816	46199.9	0.14	463	1981	2445
wk1_s_trap_1	2450	11.282	50	2962400	0	0	834860	NaN	+	902	DVDGAYMTK	9	59	508.223739743277	1014.43292655335	2	MULTI	HCD	FTMS	0	0	0	-1	0	0	0	0	1	Oxidation (M)	_DVDGAYM(ox)TK_	CON__P04264;sp|P04264|K2C1_HUMAN	60.8284187316895	1_s_trap_1	0.6041	1.816	92798.6	0.44	464	1984	2449
wk1_s_trap_1	2452	11.289	50	1277400	0	0	567200	NaN	-	-1		0	19	528.799036411118	NaN	0	PEAK	HCD	FTMS	0	0	0	-1	0	0	0	0	1				NaN	1_s_trap_1	0.5741	1.816	43583.2	0.17	465	1985	2451
wk1_s_trap_1	2456	11.307	50	167170	0	0	37326	NaN	-	-1		0	19	409.901355612087	NaN	0	PEAK	HCD	FTMS	0	0	0	-1	0	0	0	0	1				NaN	1_s_trap_1	0.552	1.816	7307.8	0.13	466	1988	2455
wk1_s_trap_1	2460	11.324	13	16302000	0	0	4567600	NaN	+	6814	YEDEINK	7	67	455.711041627575	909.407530321951	2	MULTI	HCD	FTMS	0	0	0	-1	0	0	0	0	1	Unmodified	_YEDEINK_	CON__ENSEMBL:ENSBTAP00000038253;CON__H-INV:HIT000016045;CON__H-INV:HIT000292931;CON__P02538;CON__P04259;CON__P04264;CON__P05787;CON__P12035;CON__P13647;CON__P35908;CON__P48668;CON__P50446;CON__Q01546;CON__Q3TTY5;CON__Q5XKE5;CON__Q5XQN5;CON__Q6IFZ6;CON__Q7Z794;CON__Q8VED5;CON__Q922U2;CON__Q9H552;sp|P02538|K2C6A_HUMAN;sp|P04104|K2C1_MOUSE;sp|P04259|K2C6B_HUMAN;sp|P04264|K2C1_HUMAN;sp|P05787|K2C8_HU…	131.301193237305	1_s_trap_1	0.6311	1.816	136956.6	1	467	1991	2459
wk1_s_trap_1	2461	11.325	50	1213600	0	0	205500	NaN	-	-1		0	53	599.763694962884	1197.51283699257	2	MULTI	HCD	FTMS	0	0	0	-1	0	0	0	0	2				NaN	1_s_trap_1	0.5707	1.816	37884.6	0.13	468	1991	2459
wk1_s_trap_1	2463	11.331	38	5537800	0	0	790390	NaN	+	3587	RLDSELK	7	65	430.745978057394	859.477403181588	2	MULTI	HCD	FTMS	0	0	0	-1	0	0	0	0	1	Unmodified	_RLDSELK_	sp|Q08378|GOGA3_HUMAN;sp|Q08378-2|GOGA3_HUMAN;sp|Q08378-4|GOGA3_HUMAN;tr|A0A8I5KQ98|A0A8I5KQ98_HUMAN;tr|A0A8I5KQH9|A0A8I5KQH9_HUMAN;tr|A0A8I5KSF0|A0A8I5KSF0_HUMAN;tr|A0A8I5KSV3|A0A8I5KSV3_HUMAN;tr|A0A8I5KTE5|A0A8I5KTE5_HUMAN;tr|A0A8I5KU25|A0A8I5KU25_HUMAN;tr|A0A8I5KVX9|A0A8I5KVX9_HUMAN;tr|A0A8I5KWY9|A0A8I5KWY9_HUMAN;tr|A0A8I5KXF8|A0A8I5KXF8_HUMAN;tr|A0A8I5KYV8|A0A8I5KYV8_HUMAN;tr|A0A8I5QJ69|A0A8I…	139.313400268555	1_s_trap_1	0.6355	1.816	144274.1	1	469	1992	2462
wk1_s_trap_1	2472	11.374	50	2870600	0	0	358340	NaN	+	838	DVDAAYMNK	9	103	521.729255622981	1041.44395831276	2	MULTI	HCD	FTMS	0	0	0	-1	0	0	0	0	1	Oxidation (M)	_DVDAAYM(ox)NK_	CON__O95678;CON__P02538;CON__P04259;CON__P13647;CON__P48668;CON__P50446;CON__Q14CN4-1;CON__Q5XQN5;CON__Q6IME9;CON__Q922U2;sp|O95678|K2C75_HUMAN;sp|P02538|K2C6A_HUMAN;sp|P04259|K2C6B_HUMAN;sp|P13647|K2C5_HUMAN;sp|P48668|K2C6C_HUMAN;sp|P50446|K2C6A_MOUSE;sp|Q14CN4|K2C72_HUMAN;sp|Q14CN4-2|K2C72_HUMAN;sp|Q14CN4-3|K2C72_HUMAN;sp|Q4FZU2|K2C6A_RAT;sp|Q6IG04|K2C72_RAT;sp|Q6IME9|K2C72_MOUSE;sp|Q6P6Q2|K2C5…	53.9678382873535	1_s_trap_1	0.6017	1.832	88765.1	0.33	470	2000	2471
wk1_s_trap_1	2474	11.382	50	287560	0	0	61440	NaN	-	-1		0	21	604.832307908071	NaN	0	PEAK	HCD	FTMS	0	0	0	-1	0	0	0	0	1				NaN	1_s_trap_1	0.5541	1.832	10702	0.03	471	2001	2473
wk1_s_trap_1	2480	11.409	50	2446700	0	0	470040	NaN	-	-1		0	53	577.723715410407	1153.43287788761	2	MULTI	HCD	FTMS	0	0	0	-1	0	0	0	0	1				NaN	1_s_trap_1	0.5931	1.832	74628	0.03	472	2006	2479
wk1_s_trap_1	2482	11.414	50	738880	0	0	104960	NaN	-	-1		0	38	402.726941586488	803.439330239775	2	MULTI	HCD	FTMS	0	0	0	-1	0	0	0	0	1				NaN	1_s_trap_1	0.5659	1.832	30104.7	0.27	473	2007	2481
wk1_s_trap_1	2487	11.438	50	497750	0	0	191760	NaN	-	-1		0	17	701.3191220612	1400.6236911892	2	MULTI	HCD	FTMS	0	0	0	-1	0	0	0	0	1				NaN	1_s_trap_1	0.5571	1.832	15609.9	0.03	474	2011	2486
wk1_s_trap_1	2493	11.467	50	310870	0	0	108580	NaN	-	-1		0	11	758.805321847802	NaN	0	PEAK	HCD	FTMS	0	0	0	-1	0	0	0	0	1				NaN	1_s_trap_1	0.5533	1.832	9339.5	0.04	475	2016	2492
wk1_s_trap_1	2494	11.468	50	293840	0	0	66604	NaN	-	-1		0	25	665.255715806144	1328.49687867909	2	MULTI	HCD	FTMS	0	0	0	-1	0	0	0	0	2				NaN	1_s_trap_1	0.5534	1.832	9581.2	0.04	476	2016	2492
wk1_s_trap_1	2496	11.475	50	331360	0	0	32697	NaN	-	-1		0	28	645.30007504346	1288.58559715372	2	MULTI	HCD	FTMS	0	0	0	-1	0	0	0	0	1				NaN	1_s_trap_1	0.5546	1.832	11556.7	0.04	477	2017	2495
wk1_s_trap_1	2503	11.508	50	1692900	0	0	123390	NaN	-	-1		0	80	608.320344615872	1214.62613629854	2	MULTI	HCD	FTMS	0	0	0	-1	0	0	0	0	1				NaN	1_s_trap_1	0.5787	1.845	51055.5	0.29	478	2023	2502
wk1_s_trap_1	2504	11.509	50	1310900	0	0	223760	NaN	-	-1		0	55	395.002448241136	393.995171774536	1	MULTI	HCD	FTMS	0	0	0	-1	0	0	0	0	2				NaN	1_s_trap_1	0.577	1.845	48326.1	0.11	479	2023	2502
wk1_s_trap_1	2506	11.517	50	273650	0	0	41182	NaN	-	-1		0	17	795.827731795153	NaN	0	PEAK	HCD	FTMS	0	0	0	-1	0	0	0	0	1				NaN	1_s_trap_1	0.553	1.845	8875.6	0.03	480	2024	2505
wk1_s_trap_1	2512	11.546	50	926540	0	0	357280	NaN	-	-1		0	25	700.81843101732	NaN	0	PEAK	HCD	FTMS	0	0	0	-1	0	0	0	0	1				NaN	1_s_trap_1	0.5637	1.845	26531.2	0.04	481	2029	2511
wk1_s_trap_1	2515	11.558	50	1584800	0	0	338100	NaN	-	-1		0	51	517.018075452852	NaN	0	PEAK	HCD	FTMS	0	0	0	-1	0	0	0	0	1				NaN	1_s_trap_1	0.5785	1.845	50771.5	0.04	482	2031	2514
wk1_s_trap_1	2520	11.582	50	943790	0	0	222380	NaN	-	-1		0	35	564.767852085136	1127.52115123707	2	MULTI	HCD	FTMS	0	0	0	-1	0	0	0	0	1				NaN	1_s_trap_1	0.5666	1.845	31295.9	0.11	483	2035	2519
wk1_s_trap_1	2523	11.593	50	1154600	0	0	227910	NaN	-	-1		0	31	412.734908179317	823.455263425433	2	MULTI	HCD	FTMS	0	0	0	-1	0	0	0	0	1				NaN	1_s_trap_1	0.5753	1.845	45482.4	0.38	484	2037	2522
wk1_s_trap_1	2524	11.594	50	4021000	0	0	292210	NaN	-	-1		0	100	550.603289849702	1648.78804014931	3	MULTI	HCD	FTMS	0	0	0	-1	0	0	0	0	2				NaN	1_s_trap_1	0.6206	1.845	119787.1	0.53	485	2037	2522
wk1_s_trap_1	2528	11.612	50	2573200	0	0	240330	NaN	-	-1		0	72	492.581763684001	1474.7234616522	3	MULTI	HCD	FTMS	0	0	0	-1	0	0	0	0	1				NaN	1_s_trap_1	0.5986	1.845	83748.5	0.19	486	2040	2527
wk1_s_trap_1	2532	11.63	50	1747900	0	0	409830	NaN	-	-1		0	36	530.282355143574	529.275078676974	1	MULTI	HCD	FTMS	0	0	0	-1	0	0	0	0	1				NaN	1_s_trap_1	0.5836	1.845	59027.4	0.18	487	2043	2531
wk1_s_trap_1	2538	11.657	32	7698300	0	0	1890000	NaN	+	6815	YEDEINK	7	73	455.711041627575	909.407530321951	2	MULTI	HCD	FTMS	0	0	0	-1	0	0	0	0	1	Unmodified	_YEDEINK_	CON__ENSEMBL:ENSBTAP00000038253;CON__H-INV:HIT000016045;CON__H-INV:HIT000292931;CON__P02538;CON__P04259;CON__P04264;CON__P05787;CON__P12035;CON__P13647;CON__P35908;CON__P48668;CON__P50446;CON__Q01546;CON__Q3TTY5;CON__Q5XKE5;CON__Q5XQN5;CON__Q6IFZ6;CON__Q7Z794;CON__Q8VED5;CON__Q922U2;CON__Q9H552;sp|P02538|K2C6A_HUMAN;sp|P04104|K2C1_MOUSE;sp|P04259|K2C6B_HUMAN;sp|P04264|K2C1_HUMAN;sp|P05787|K2C8_HU…	125.084800720215	1_s_trap_1	0.6431	1.845	156605	1	488	2048	2537
wk1_s_trap_1	2539	11.659	50	520780	0	0	37729	NaN	+	2046	IDALNENK	8	45	458.740366099609	915.466179266017	2	MULTI	HCD	FTMS	0	0	0	-1	0	0	0	0	2	Unmodified	_IDALNENK_	CON__P02754	83.2060775756836	1_s_trap_1	0.5601	1.845	20592.9	0.12	489	2048	2537
wk1_s_trap_1	2542	11.67	50	2494800	0	0	296940	NaN	+	3588	RLDSELK	7	59	430.745978057394	859.477403181588	2	MULTI	HCD	FTMS	0	0	0	-1	0	0	0	0	1	Unmodified	_RLDSELK_	sp|Q08378|GOGA3_HUMAN;sp|Q08378-2|GOGA3_HUMAN;sp|Q08378-4|GOGA3_HUMAN;tr|A0A8I5KQ98|A0A8I5KQ98_HUMAN;tr|A0A8I5KQH9|A0A8I5KQH9_HUMAN;tr|A0A8I5KSF0|A0A8I5KSF0_HUMAN;tr|A0A8I5KSV3|A0A8I5KSV3_HUMAN;tr|A0A8I5KTE5|A0A8I5KTE5_HUMAN;tr|A0A8I5KU25|A0A8I5KU25_HUMAN;tr|A0A8I5KVX9|A0A8I5KVX9_HUMAN;tr|A0A8I5KWY9|A0A8I5KWY9_HUMAN;tr|A0A8I5KXF8|A0A8I5KXF8_HUMAN;tr|A0A8I5KYV8|A0A8I5KYV8_HUMAN;tr|A0A8I5QJ69|A0A8I…	85.2649230957031	1_s_trap_1	0.6029	1.845	90810.1	0.64	490	2050	2541
wk1_s_trap_1	2550	11.71	50	1764300	0	0	252280	NaN	+	839	DVDAAYMNK	9	79	521.729255622981	1041.44395831276	2	MULTI	HCD	FTMS	0	0	0	-1	0	0	0	0	1	Oxidation (M)	_DVDAAYM(ox)NK_	CON__O95678;CON__P02538;CON__P04259;CON__P13647;CON__P48668;CON__P50446;CON__Q14CN4-1;CON__Q5XQN5;CON__Q6IME9;CON__Q922U2;sp|O95678|K2C75_HUMAN;sp|P02538|K2C6A_HUMAN;sp|P04259|K2C6B_HUMAN;sp|P13647|K2C5_HUMAN;sp|P48668|K2C6C_HUMAN;sp|P50446|K2C6A_MOUSE;sp|Q14CN4|K2C72_HUMAN;sp|Q14CN4-2|K2C72_HUMAN;sp|Q14CN4-3|K2C72_HUMAN;sp|Q4FZU2|K2C6A_RAT;sp|Q6IG04|K2C72_RAT;sp|Q6IME9|K2C72_MOUSE;sp|Q6P6Q2|K2C5…	61.9623107910156	1_s_trap_1	0.5826	1.86	57517.6	0.22	491	2057	2549
wk1_s_trap_1	2551	11.711	50	2030900	0	0	874050	NaN	-	-1		0	28	528.799036411118	NaN	0	PEAK	HCD	FTMS	0	0	0	-1	0	0	0	0	2				NaN	1_s_trap_1	0.5876	1.86	65638.9	0.33	492	2057	2549
wk1_s_trap_1	2555	11.729	50	3573400	0	0	722650	NaN	+	903	DVDGAYMTK	9	61	508.223739743277	1014.43292655335	2	MULTI	HCD	FTMS	0	0	0	-1	0	0	0	0	1	Oxidation (M)	_DVDGAYM(ox)TK_	CON__P04264;sp|P04264|K2C1_HUMAN	49.8503112792969	1_s_trap_1	0.6148	1.86	110275.7	0.27	493	2060	2554
wk1_s_trap_1	2556	11.73	50	2206900	0	0	195350	NaN	-	-1		0	68	463.57108656458	1387.69143029394	3	MULTI	HCD	FTMS	0	0	0	-1	0	0	0	0	2				NaN	1_s_trap_1	0.5933	1.86	74962.5	0.19	494	2060	2554
wk1_s_trap_1	2557	11.732	50	1372300	0	0	216260	NaN	-	-1		0	65	394.711469654097	787.408386374993	2	MULTI	HCD	FTMS	0	0	0	-1	0	0	0	0	3				NaN	1_s_trap_1	0.5779	1.86	49759.9	0.11	495	2060	2554
wk1_s_trap_1	2563	11.76	50	276090	0	0	54260	NaN	-	-1		0	21	767.319436058948	NaN	0	PEAK	HCD	FTMS	0	0	0	-1	0	0	0	0	1				NaN	1_s_trap_1	0.5533	1.86	9425.5	0.03	496	2065	2562
wk1_s_trap_1	2569	11.789	50	554620	0	0	40054	NaN	-	-1		0	51	525.759024777708	1049.50349662221	2	MULTI	HCD	FTMS	0	0	0	-1	0	0	0	0	1				NaN	1_s_trap_1	0.5598	1.86	20090.3	0.07	497	2070	2568
wk1_s_trap_1	2574	11.811	50	671680	0	0	80648	NaN	-	-1		0	39	645.30007504346	1288.58559715372	2	MULTI	HCD	FTMS	0	0	0	-1	0	0	0	0	1				NaN	1_s_trap_1	0.5605	1.86	21201.3	0.04	498	2074	2573
wk1_s_trap_1	2577	11.824	50	387150	0	0	100140	NaN	-	-1		0	25	758.805678554535	NaN	0	PEAK	HCD	FTMS	0	0	0	-1	0	0	0	0	1				NaN	1_s_trap_1	0.555	1.86	12221.7	0.04	499	2076	2576
wk1_s_trap_1	2580	11.837	50	462430	0	0	122750	NaN	-	-1		0	25	811.856038131049	NaN	0	PEAK	HCD	FTMS	0	0	0	-1	0	0	0	0	1				NaN	1_s_trap_1	0.5565	1.86	14721.2	0.04	500	2078	2579
wk1_s_trap_1	2583	11.848	50	557040	0	0	39484	NaN	-	-1		0	50	608.320344615872	1214.62613629854	2	MULTI	HCD	FTMS	0	0	0	-1	0	0	0	0	1				NaN	1_s_trap_1	0.5585	1.874	17963.4	0.05	501	2080	2582
wk1_s_trap_1	2586	11.86	50	797700	0	0	217370	NaN	-	-1		0	44	548.25780203544	1094.50105113768	2	MULTI	HCD	FTMS	0	0	0	-1	0	0	0	0	1				NaN	1_s_trap_1	0.5645	1.874	27851.1	0.08	502	2082	2585
wk1_s_trap_1	2588	11.868	50	233700	0	0	40402	NaN	-	-1		0	12	795.827731795153	NaN	0	PEAK	HCD	FTMS	0	0	0	-1	0	0	0	0	1				NaN	1_s_trap_1	0.5523	1.874	7836	0.04	503	2083	2587
wk1_s_trap_1	2591	11.881	50	241270	0	0	28331	NaN	-	-1		0	30	586.319892549318	NaN	0	PEAK	HCD	FTMS	0	0	0	-1	0	0	0	0	1				NaN	1_s_trap_1	0.5529	1.874	8795.3	0.04	504	2085	2590
wk1_s_trap_1	2593	11.888	50	1596200	0	0	410130	NaN	-	-1		0	54	530.888561752582	NaN	0	PEAK	HCD	FTMS	0	0	0	-1	0	0	0	0	1				NaN	1_s_trap_1	0.5797	1.874	52705.6	0.23	505	2086	2592
wk1_s_trap_1	2599	11.915	50	4872200	0	0	951550	NaN	-	-1		0	94	564.767852085136	1127.52115123707	2	MULTI	HCD	FTMS	0	0	0	-1	0	0	0	0	1				NaN	1_s_trap_1	0.6342	1.874	142077.1	0.58	506	2091	2598
wk1_s_trap_1	2603	11.931	50	304020	0	0	53481	NaN	-	-1		0	20	412.734908179317	823.455263425433	2	MULTI	HCD	FTMS	0	0	0	-1	0	0	0	0	1				NaN	1_s_trap_1	0.5558	1.874	13567.3	0.09	507	2094	2602
wk1_s_trap_1	2605	11.939	50	1814000	0	0	134780	NaN	-	-1		0	89	550.603289849702	1648.78804014931	3	MULTI	HCD	FTMS	0	0	0	-1	0	0	0	0	1				NaN	1_s_trap_1	0.5832	1.874	58418.6	0.13	508	2095	2604
wk1_s_trap_1	2608	11.95	50	9322100	0	0	1233600	NaN	-	-1		0	118	492.581763684001	1474.7234616522	3	MULTI	HCD	FTMS	0	0	0	-1	0	0	0	0	1				NaN	1_s_trap_1	0.7051	1.874	262847.9	0.92	509	2097	2607
wk1_s_trap_1	2609	11.951	50	1060600	0	0	489750	NaN	-	-1		0	21	435.024051030046	434.016774563446	1	MULTI	HCD	FTMS	0	0	0	-1	0	0	0	0	2				NaN	1_s_trap_1	0.5724	1.874	40787.3	0.08	510	2097	2607
wk1_s_trap_1	2612	11.963	50	1747100	0	0	481790	NaN	-	-1		0	41	530.282355143574	529.275078676974	1	MULTI	HCD	FTMS	0	0	0	-1	0	0	0	0	1				NaN	1_s_trap_1	0.5829	1.874	57878.1	0.18	511	2099	2611
wk1_s_trap_1	2619	11.995	42	6107100	0	0	1541500	NaN	+	6818	YEDEINK	7	87	455.711219805352	909.407886677504	2	MULTI	HCD	FTMS	0	0	0	-1	0	0	0	0	1	Unmodified	_YEDEINK_	CON__ENSEMBL:ENSBTAP00000038253;CON__H-INV:HIT000016045;CON__H-INV:HIT000292931;CON__P02538;CON__P04259;CON__P04264;CON__P05787;CON__P12035;CON__P13647;CON__P35908;CON__P48668;CON__P50446;CON__Q01546;CON__Q3TTY5;CON__Q5XKE5;CON__Q5XQN5;CON__Q6IFZ6;CON__Q7Z794;CON__Q8VED5;CON__Q922U2;CON__Q9H552;sp|P02538|K2C6A_HUMAN;sp|P04104|K2C1_MOUSE;sp|P04259|K2C6B_HUMAN;sp|P04264|K2C1_HUMAN;sp|P05787|K2C8_HU…	139.266693115234	1_s_trap_1	0.6447	1.874	159280.1	1	512	2105	2618
wk1_s_trap_1	2621	12.001	34	4131000	0	0	432990	NaN	+	2047	IDALNENK	8	74	458.740366099609	915.466179266017	2	MULTI	HCD	FTMS	0	0	0	-1	0	0	0	0	1	Unmodified	_IDALNENK_	CON__P02754	157.20849609375	1_s_trap_1	0.6112	1.874	104412.8	1	513	2106	2620
wk1_s_trap_1	2622	12.002	50	5020900	0	0	1490200	NaN	-	-1		0	107	506.575496053672	1516.70465876122	3	MULTI	HCD	FTMS	0	0	0	-1	0	0	0	0	2				NaN	1_s_trap_1	0.6373	1.874	147141	0.71	514	2106	2620
wk1_s_trap_1	2625	12.015	50	712930	0	0	93646	NaN	-	-1		0	42	509.222790994131	1524.64654358259	3	MULTI	HCD	FTMS	0	0	0	-1	0	0	0	0	1				NaN	1_s_trap_1	0.5632	1.888	25661.1	0.03	515	2108	2624
wk1_s_trap_1	2629	12.033	50	275580	0	0	53140	NaN	-	-1		0	23	449.22867797227	896.44280301134	2	MULTI	HCD	FTMS	0	0	0	-1	0	0	0	0	1				NaN	1_s_trap_1	0.5541	1.888	10764.1	0.06	516	2111	2628
wk1_s_trap_1	2633	12.05	50	1493400	0	0	666490	NaN	-	-1		0	19	528.799036411118	NaN	0	PEAK	HCD	FTMS	0	0	0	-1	0	0	0	0	1				NaN	1_s_trap_1	0.5789	1.888	51340.7	0.22	517	2114	2632
wk1_s_trap_1	2634	12.051	50	1269000	0	0	145910	NaN	+	840	DVDAAYMNK	9	63	521.729255622981	1041.44395831276	2	MULTI	HCD	FTMS	0	0	0	-1	0	0	0	0	2	Oxidation (M)	_DVDAAYM(ox)NK_	CON__O95678;CON__P02538;CON__P04259;CON__P13647;CON__P48668;CON__P50446;CON__Q14CN4-1;CON__Q5XQN5;CON__Q6IME9;CON__Q922U2;sp|O95678|K2C75_HUMAN;sp|P02538|K2C6A_HUMAN;sp|P04259|K2C6B_HUMAN;sp|P13647|K2C5_HUMAN;sp|P48668|K2C6C_HUMAN;sp|P50446|K2C6A_MOUSE;sp|Q14CN4|K2C72_HUMAN;sp|Q14CN4-2|K2C72_HUMAN;sp|Q14CN4-3|K2C72_HUMAN;sp|Q4FZU2|K2C6A_RAT;sp|Q6IG04|K2C72_RAT;sp|Q6IME9|K2C72_MOUSE;sp|Q6P6Q2|K2C5…	40.7781600952148	1_s_trap_1	0.5728	1.888	41351	0.04	518	2114	2632
wk1_s_trap_1	2637	12.064	50	737560	0	0	100550	NaN	-	-1		0	37	759.360148383904	1516.70574383461	2	MULTI	HCD	FTMS	0	0	0	-1	0	0	0	0	1				NaN	1_s_trap_1	0.5603	1.888	20890.5	0.04	519	2116	2636
wk1_s_trap_1	2639	12.071	50	184650	0	0	60480	NaN	-	-1		0	15	604.832538372641	NaN	0	PEAK	HCD	FTMS	0	0	0	-1	0	0	0	0	1				NaN	1_s_trap_1	0.5524	1.888	7973.3	0.04	520	2117	2638
wk1_s_trap_1	2643	12.089	50	145310	0	0	20493	NaN	-	-1		0	19	414.223983244111	NaN	0	PEAK	HCD	FTMS	0	0	0	-1	0	0	0	0	1				NaN	1_s_trap_1	0.5517	1.888	6815.1	0.09	521	2120	2642
wk1_s_trap_1	2649	12.118	50	450450	0	0	143200	NaN	-	-1		0	21	760.786642987581	NaN	0	PEAK	HCD	FTMS	0	0	0	-1	0	0	0	0	1				NaN	1_s_trap_1	0.5558	1.888	13537	0.04	522	2125	2648
wk1_s_trap_1	2656	12.152	50	773240	0	0	47387	NaN	+	1722	EMSVQEAYK	9	54	550.749269440279	1099.48398594736	2	MULTI	HCD	FTMS	0	0	0	-1	0	0	0	0	1	Oxidation (M)	_EM(ox)SVQEAYK_	sp|E9Q557|DESP_MOUSE;sp|F1LMV6|DESP_RAT;sp|P15924|DESP_HUMAN;sp|P15924-2|DESP_HUMAN;sp|P15924-3|DESP_HUMAN;tr|E9PZW0|E9PZW0_MOUSE	84.567756652832	1_s_trap_1	0.5636	1.888	26346.4	0.08	523	2131	2655
wk1_s_trap_1	2657	12.154	50	1297000	0	0	266280	NaN	-	-1		0	44	577.723937197695	1153.43332146219	2	MULTI	HCD	FTMS	0	0	0	-1	0	0	0	0	2				NaN	1_s_trap_1	0.5728	1.888	41465	0.03	524	2131	2655
wk1_s_trap_1	2660	12.166	50	1502400	0	0	300510	NaN	+	904	DVDGAYMTK	9	59	508.223739743277	1014.43292655335	2	MULTI	HCD	FTMS	0	0	0	-1	0	0	0	0	1	Oxidation (M)	_DVDGAYM(ox)TK_	CON__P04264;sp|P04264|K2C1_HUMAN	49.8503112792969	1_s_trap_1	0.5784	1.888	50611.1	0.15	525	2133	2659
wk1_s_trap_1	2666	12.195	50	4440700	0	0	1204600	NaN	-	-1		0	56	474.707158350412	947.399763767625	2	MULTI	HCD	FTMS	0	0	0	-1	0	0	0	0	1				NaN	1_s_trap_1	0.6329	1.877	139889.7	0.44	526	2138	2665
wk1_s_trap_1	2671	12.217	50	159520	0	0	31916	NaN	-	-1		0	18	586.319892549318	NaN	0	PEAK	HCD	FTMS	0	0	0	-1	0	0	0	0	1				NaN	1_s_trap_1	0.5514	1.877	6238.9	0.05	527	2142	2670
wk1_s_trap_1	2672	12.218	50	2847400	0	0	445260	NaN	-	-1		0	60	582.668218308706	NaN	0	PEAK	HCD	FTMS	0	0	0	-1	0	0	0	0	2				NaN	1_s_trap_1	0.5989	1.877	84125.6	0.04	528	2142	2670
wk1_s_trap_1	2677	12.242	50	229060	0	0	31711	NaN	-	-1		0	19	603.335108772543	602.327832305943	1	MULTI	HCD	FTMS	0	0	0	-1	0	0	0	0	1				NaN	1_s_trap_1	0.5519	1.877	7106.4	0.04	529	2146	2676
wk1_s_trap_1	2680	12.253	17	20880000	0	0	4792500	NaN	-	-1		0	95	564.767852085136	1127.52115123707	2	MULTI	HCD	FTMS	0	0	0	-1	0	0	0	0	1				NaN	1_s_trap_1	0.6645	1.877	191748.6	1	530	2148	2679
wk1_s_trap_1	2684	12.271	50	655050	0	0	68246	NaN	-	-1		0	47	487.75441521223	973.494277491261	2	MULTI	HCD	FTMS	0	0	0	-1	0	0	0	0	1				NaN	1_s_trap_1	0.5631	1.877	25516.9	0.14	531	2151	2683
wk1_s_trap_1	2686	12.278	50	4198300	0	0	964260	NaN	+	4949	TIEDLRNK	8	57	494.774698017801	987.534843102402	2	MULTI	HCD	FTMS	0	0	0	-1	0	0	0	0	1	Unmodified	_TIEDLRNK_	CON__P02533;CON__P08779;CON__Q6IFX2;sp|P02533|K1C14_HUMAN;sp|P08779|K1C16_HUMAN;sp|Q6IFU7|K1C42_RAT;sp|Q6IFX2|K1C42_MOUSE	71.5011520385742	1_s_trap_1	0.6285	1.877	132782.6	0.6	532	2152	2685
wk1_s_trap_1	2687	12.28	50	1399700	0	0	376450	NaN	-	-1		0	26	599.913676848053	NaN	0	PEAK	HCD	FTMS	0	0	0	-1	0	0	0	0	2				NaN	1_s_trap_1	0.5744	1.877	44068.9	0.15	533	2152	2685
wk1_s_trap_1	2689	12.287	50	1663800	0	0	289100	NaN	-	-1		0	57	521.592730594101	NaN	0	PEAK	HCD	FTMS	0	0	0	-1	0	0	0	0	1				NaN	1_s_trap_1	0.5815	1.877	55596.9	0.08	534	2153	2688
wk1_s_trap_1	2690	12.288	50	1033600	0	0	500880	NaN	-	-1		0	36	387.708850014994	773.403147096788	2	MULTI	HCD	FTMS	0	0	0	-1	0	0	0	0	2				NaN	1_s_trap_1	0.5726	1.877	41087.6	0.21	535	2153	2688
wk1_s_trap_1	2692	12.296	50	749380	0	0	435780	NaN	-	-1		0	29	380.158575197294	NaN	0	PEAK	HCD	FTMS	0	0	0	-1	0	0	0	0	1				NaN	1_s_trap_1	0.566	1.877	30177.7	0.07	536	2154	2691
wk1_s_trap_1	2697	12.319	50	339040	0	0	43454	NaN	-	-1		0	30	402.234648213163	NaN	0	PEAK	HCD	FTMS	0	0	0	-1	0	0	0	0	1				NaN	1_s_trap_1	0.5562	1.877	14183.3	0.07	537	2158	2696
wk1_s_trap_1	2700	12.33	13	17240000	0	0	4680400	NaN	+	6819	YEDEINK	7	74	455.711219805352	909.407886677504	2	MULTI	HCD	FTMS	0	0	0	-1	0	0	0	0	1	Unmodified	_YEDEINK_	CON__ENSEMBL:ENSBTAP00000038253;CON__H-INV:HIT000016045;CON__H-INV:HIT000292931;CON__P02538;CON__P04259;CON__P04264;CON__P05787;CON__P12035;CON__P13647;CON__P35908;CON__P48668;CON__P50446;CON__Q01546;CON__Q3TTY5;CON__Q5XKE5;CON__Q5XQN5;CON__Q6IFZ6;CON__Q7Z794;CON__Q8VED5;CON__Q922U2;CON__Q9H552;sp|P02538|K2C6A_HUMAN;sp|P04104|K2C1_MOUSE;sp|P04259|K2C6B_HUMAN;sp|P04264|K2C1_HUMAN;sp|P05787|K2C8_HU…	117.598701477051	1_s_trap_1	0.6328	1.877	139740.3	1	538	2160	2699
wk1_s_trap_1	2702	12.336	50	2673300	0	0	237620	NaN	+	2048	IDALNENK	8	74	458.740366099609	915.466179266017	2	MULTI	HCD	FTMS	0	0	0	-1	0	0	0	0	1	Unmodified	_IDALNENK_	CON__P02754	139.67919921875	1_s_trap_1	0.6067	1.877	97004.9	0.95	539	2161	2701
wk1_s_trap_1	2704	12.343	50	2969700	0	0	939050	NaN	-	-1		0	69	506.575496053672	1516.70465876122	3	MULTI	HCD	FTMS	0	0	0	-1	0	0	0	0	1				NaN	1_s_trap_1	0.6046	1.861	93480.9	0.23	540	2162	2703
wk1_s_trap_1	2706	12.351	50	3034100	0	0	291360	NaN	+	2640	NMQDMVEDYRNK	12	107	525.557360869877	1573.65025320983	3	MULTI	HCD	FTMS	0	0	0	-1	0	0	0	0	1	2 Oxidation (M)	_NM(ox)QDM(ox)VEDYRNK_	CON__P04264;sp|P04264|K2C1_HUMAN	70.5632781982422	1_s_trap_1	0.6057	1.861	95298.4	0.44	541	2163	2705
wk1_s_trap_1	2709	12.363	50	711530	0	0	164600	NaN	-	-1		0	30	758.805922701561	NaN	0	PEAK	HCD	FTMS	0	0	0	-1	0	0	0	0	1				NaN	1_s_trap_1	0.5597	1.861	19864.9	0.04	542	2165	2708
wk1_s_trap_1	2718	12.408	50	103540	0	0	18106	NaN	-	-1		0	16	378.703749810639	755.392946688078	2	MULTI	HCD	FTMS	0	0	0	-1	0	0	0	0	1				NaN	1_s_trap_1	0.5518	1.861	6870.9	0.05	543	2173	2717
wk1_s_trap_1	2719	12.409	50	278760	0	0	30137	NaN	-	-1		0	28	509.891554267201	NaN	0	PEAK	HCD	FTMS	0	0	0	-1	0	0	0	0	2				NaN	1_s_trap_1	0.5546	1.861	11508.7	0.03	544	2173	2717
wk1_s_trap_1	2721	12.417	50	513290	0	0	118560	NaN	-	-1		0	33	628.797228473651	NaN	0	PEAK	HCD	FTMS	0	0	0	-1	0	0	0	0	1				NaN	1_s_trap_1	0.558	1.861	17053	0.04	545	2174	2720
wk1_s_trap_1	2723	12.424	50	561520	0	0	53256	NaN	-	-1		0	45	576.288346272794	1150.56213961239	2	MULTI	HCD	FTMS	0	0	0	-1	0	0	0	0	1				NaN	1_s_trap_1	0.5587	1.861	18212	0.04	546	2175	2722
wk1_s_trap_1	2725	12.431	50	1202800	0	0	555430	NaN	-	-1		0	21	700.81843101732	NaN	0	PEAK	HCD	FTMS	0	0	0	-1	0	0	0	0	1				NaN	1_s_trap_1	0.5692	1.861	35510.5	0.12	547	2176	2724
wk1_s_trap_1	2726	12.433	50	310250	0	0	87175	NaN	-	-1		0	20	430.745978057394	859.477403181588	2	MULTI	HCD	FTMS	0	0	0	-1	0	0	0	0	2				NaN	1_s_trap_1	0.5556	1.861	13245.8	0.09	548	2176	2724
wk1_s_trap_1	2728	12.44	50	383850	0	0	31019	NaN	-	-1		0	30	393.668928380798	NaN	0	PEAK	HCD	FTMS	0	0	0	-1	0	0	0	0	1				NaN	1_s_trap_1	0.5583	1.861	17599.1	0.16	549	2177	2727
wk1_s_trap_1	2729	12.442	50	736330	0	0	106430	NaN	-	-1		0	38	411.527457368056	NaN	0	PEAK	HCD	FTMS	0	0	0	-1	0	0	0	0	2				NaN	1_s_trap_1	0.5655	1.861	29479.9	0.39	550	2177	2727
wk1_s_trap_1	2730	12.443	50	1962600	0	0	568800	NaN	-	-1		0	54	540.254688621566	1078.49482430993	2	MULTI	HCD	FTMS	0	0	0	-1	0	0	0	0	3				NaN	1_s_trap_1	0.5858	1.861	62640.9	0.14	551	2177	2727
wk1_s_trap_1	2733	12.456	50	455660	0	0	129420	NaN	-	-1		0	29	610.183755238434	609.176478771834	1	MULTI	HCD	FTMS	0	0	0	-1	0	0	0	0	1				NaN	1_s_trap_1	0.5571	1.861	15609.8	0.04	552	2179	2732
wk1_s_trap_1	2734	12.457	50	247830	0	0	35883	NaN	-	-1		0	22	733.000855280105	2195.98073644052	3	MULTI	HCD	FTMS	0	0	0	-1	0	0	0	0	2				NaN	1_s_trap_1	0.5526	1.861	8307.2	0.04	553	2179	2732
wk1_s_trap_1	2737	12.47	50	2290000	0	0	439830	NaN	-	-1		0	37	643.136093382904	NaN	0	PEAK	HCD	FTMS	0	0	0	-1	0	0	0	0	1				NaN	1_s_trap_1	0.5887	1.861	67386.5	0.05	554	2181	2736
wk1_s_trap_1	2738	12.471	50	684810	0	0	103160	NaN	-	-1		0	36	411.898137050887	NaN	0	PEAK	HCD	FTMS	0	0	0	-1	0	0	0	0	2				NaN	1_s_trap_1	0.5641	1.861	27045.6	0.13	555	2181	2736
wk1_s_trap_1	2742	12.489	50	728930	0	0	129550	NaN	-	-1		0	37	411.881043536551	NaN	0	PEAK	HCD	FTMS	0	0	0	-1	0	0	0	0	1				NaN	1_s_trap_1	0.5661	1.861	30387.3	0.14	556	2184	2741
wk1_s_trap_1	2743	12.491	50	998560	0	0	120170	NaN	-	-1		0	36	721.613493116382	NaN	0	PEAK	HCD	FTMS	0	0	0	-1	0	0	0	0	2				NaN	1_s_trap_1	0.5649	1.861	28387.7	0.04	557	2184	2741
wk1_s_trap_1	2745	12.498	50	500260	0	0	50061	NaN	-	-1		0	36	497.745625908159	993.476698883119	2	MULTI	HCD	FTMS	0	0	0	-1	0	0	0	0	1				NaN	1_s_trap_1	0.5585	1.861	18006.2	0.03	558	2185	2744
wk1_s_trap_1	2747	12.504	50	923040	0	0	214130	NaN	+	905	DVDGAYMTK	9	50	508.223739743277	1014.43292655335	2	MULTI	HCD	FTMS	0	0	0	-1	0	0	0	0	1	Oxidation (M)	_DVDGAYM(ox)TK_	CON__P04264;sp|P04264|K2C1_HUMAN	49.7150802612305	1_s_trap_1	0.5672	1.861	32146.8	0.14	559	2186	2746
wk1_s_trap_1	2748	12.505	50	362380	0	0	35950	NaN	-	-1		0	30	787.832417805409	1573.65028267762	2	MULTI	HCD	FTMS	0	0	0	-1	0	0	0	0	2				NaN	1_s_trap_1	0.5546	1.861	11569.2	0.04	560	2186	2746
wk1_s_trap_1	2750	12.513	50	1466500	0	0	191770	NaN	-	-1		0	64	540.898570748247	1619.67388284494	3	MULTI	HCD	FTMS	0	0	0	-1	0	0	0	0	1				NaN	1_s_trap_1	0.5769	1.84	48089.1	0.12	561	2187	2749
wk1_s_trap_1	2751	12.514	50	300590	0	0	43623	NaN	-	-1		0	19	1034.95872356512	2067.90289419704	2	MULTI	HCD	FTMS	0	0	0	-1	0	0	0	0	2				NaN	1_s_trap_1	0.5521	1.84	7513.1	0.02	562	2187	2749
wk1_s_trap_1	2755	12.531	50	8161400	0	0	2301400	NaN	-	-1		0	56	474.707158350412	947.399763767625	2	MULTI	HCD	FTMS	0	0	0	-1	0	0	0	0	1				NaN	1_s_trap_1	0.6918	1.84	236525.5	1	563	2190	2754
wk1_s_trap_1	2761	12.558	50	10075000	0	0	2273700	NaN	-	-1		0	72	582.668218308706	NaN	0	PEAK	HCD	FTMS	0	0	0	-1	0	0	0	0	1				NaN	1_s_trap_1	0.7027	1.84	256661	0.63	564	2195	2760
wk1_s_trap_1	2765	12.574	50	395690	0	0	52808	NaN	-	-1		0	20	603.335108772543	602.327832305943	1	MULTI	HCD	FTMS	0	0	0	-1	0	0	0	0	1				NaN	1_s_trap_1	0.556	1.84	13826.3	0.14	565	2198	2764
wk1_s_trap_1	2766	12.576	50	1677100	0	0	604910	NaN	-	-1		0	31	675.890601589642	NaN	0	PEAK	HCD	FTMS	0	0	0	-1	0	0	0	0	2				NaN	1_s_trap_1	0.5771	1.84	48430	0.17	566	2198	2764
wk1_s_trap_1	2769	12.587	50	8175400	0	0	1576200	NaN	-	-1		0	91	564.767852085136	1127.52115123707	2	MULTI	HCD	FTMS	0	0	0	-1	0	0	0	0	1				NaN	1_s_trap_1	0.6815	1.84	219733.7	0.62	567	2200	2768
wk1_s_trap_1	2775	12.614	12	24503000	0	0	6576200	NaN	+	4950	TIEDLRNK	8	78	494.774698017801	987.534843102402	2	MULTI	HCD	FTMS	0	0	0	-1	0	0	0	0	1	Unmodified	_TIEDLRNK_	CON__P02533;CON__P08779;CON__Q6IFX2;sp|P02533|K1C14_HUMAN;sp|P08779|K1C16_HUMAN;sp|Q6IFU7|K1C42_RAT;sp|Q6IFX2|K1C42_MOUSE	107.186996459961	1_s_trap_1	0.6525	1.84	172170.2	1	568	2205	2774
wk1_s_trap_1	2777	12.619	50	1751100	0	0	457130	NaN	-	-1		0	30	599.913676848053	NaN	0	PEAK	HCD	FTMS	0	0	0	-1	0	0	0	0	1				NaN	1_s_trap_1	0.5808	1.84	54453.3	0.17	569	2206	2776
wk1_s_trap_1	2778	12.621	50	935270	0	0	105720	NaN	-	-1		0	49	679.207763742336	NaN	0	PEAK	HCD	FTMS	0	0	0	-1	0	0	0	0	2				NaN	1_s_trap_1	0.5643	1.84	27405.5	0.05	570	2206	2776
wk1_s_trap_1	2780	12.627	41	1068900	0	0	561030	NaN	-	-1		0	35	387.708850014994	773.403147096788	2	MULTI	HCD	FTMS	0	0	0	-1	0	0	0	0	1				NaN	1_s_trap_1	0.5688	1.84	34864.6	1	571	2207	2779
wk1_s_trap_1	2785	12.65	50	210340	0	0	30012	NaN	-	-1		0	14	1034.95872356512	2067.90289419704	2	MULTI	HCD	FTMS	0	0	0	-1	0	0	0	0	1				NaN	1_s_trap_1	0.5515	1.84	6448.3	0.03	572	2211	2784
wk1_s_trap_1	2786	12.652	50	265990	0	0	46192	NaN	-	-1		0	20	589.355884711449	NaN	0	PEAK	HCD	FTMS	0	0	0	-1	0	0	0	0	2				NaN	1_s_trap_1	0.5537	1.84	10077	0.04	573	2211	2784
wk1_s_trap_1	2790	12.668	33	5162100	0	0	1426400	NaN	+	6820	YEDEINK	7	61	455.711219805352	909.407886677504	2	MULTI	HCD	FTMS	0	0	0	-1	0	0	0	0	1	Unmodified	_YEDEINK_	CON__ENSEMBL:ENSBTAP00000038253;CON__H-INV:HIT000016045;CON__H-INV:HIT000292931;CON__P02538;CON__P04259;CON__P04264;CON__P05787;CON__P12035;CON__P13647;CON__P35908;CON__P48668;CON__P50446;CON__Q01546;CON__Q3TTY5;CON__Q5XKE5;CON__Q5XQN5;CON__Q6IFZ6;CON__Q7Z794;CON__Q8VED5;CON__Q922U2;CON__Q9H552;sp|P02538|K2C6A_HUMAN;sp|P04104|K2C1_MOUSE;sp|P04259|K2C6B_HUMAN;sp|P04264|K2C1_HUMAN;sp|P05787|K2C8_HU…	138.848205566406	1_s_trap_1	0.617	1.84	113828	1	574	2214	2789
wk1_s_trap_1	2791	12.67	50	661580	0	0	59878	NaN	-	-1		0	46	516.275612861431	2061.07334557932	4	MULTI	HCD	FTMS	0	0	0	-1	0	0	0	0	2				NaN	1_s_trap_1	0.5608	1.84	21634.9	0.03	575	2214	2789
wk1_s_trap_1	2793	12.677	50	565500	0	0	83049	NaN	-	-1		0	44	439.732690992461	877.450829051722	2	MULTI	HCD	FTMS	0	0	0	-1	0	0	0	0	1				NaN	1_s_trap_1	0.561	1.819	21995.4	0.09	576	2215	2792
wk1_s_trap_1	2796	12.688	12	34119000	0	0	1475700	NaN	+	2641	NMQDMVEDYRNK	12	145	525.557360869877	1573.65025320983	3	MULTI	HCD	FTMS	0	0	0	-1	0	0	0	0	1	2 Oxidation (M)	_NM(ox)QDM(ox)VEDYRNK_	CON__P04264;sp|P04264|K2C1_HUMAN	104.244201660156	1_s_trap_1	0.6877	1.819	229790.9	1	577	2217	2795
wk1_s_trap_1	2797	12.69	50	874340	0	0	97017	NaN	+	2049	IDALNENK	8	49	458.740366099609	915.466179266017	2	MULTI	HCD	FTMS	0	0	0	-1	0	0	0	0	2	Unmodified	_IDALNENK_	CON__P02754	84.567756652832	1_s_trap_1	0.5693	1.819	35589.1	0.31	578	2217	2795
wk1_s_trap_1	2800	12.702	50	839990	0	0	171660	NaN	-	-1		0	30	657.3117778211	1312.609002709	2	MULTI	HCD	FTMS	0	0	0	-1	0	0	0	0	1				NaN	1_s_trap_1	0.5633	1.819	25847.3	0.04	579	2219	2799
wk1_s_trap_1	2808	12.74	50	41989	0	0	9040.6	NaN	-	-1		0	9	378.70377002537	755.392987117539	2	MULTI	HCD	FTMS	0	0	0	-1	0	0	0	0	1				NaN	1_s_trap_1	0.55	1.819	3437	0.12	580	2226	2807
wk1_s_trap_1	2810	12.747	50	375510	0	0	34674	NaN	-	-1		0	35	466.888577242104	NaN	0	PEAK	HCD	FTMS	0	0	0	-1	0	0	0	0	1				NaN	1_s_trap_1	0.556	1.819	13898.4	0.04	581	2227	2809
wk1_s_trap_1	2812	12.755	50	198840	0	0	29184	NaN	-	-1		0	23	420.56998489494	1258.68812528502	3	MULTI	HCD	FTMS	0	0	0	-1	0	0	0	0	1				NaN	1_s_trap_1	0.5529	1.819	8802.1	0.03	582	2228	2811
wk1_s_trap_1	2814	12.76	50	3387600	0	0	577980	NaN	+	3409	REYENELAK	9	64	576.288346272794	1150.56213961239	2	MULTI	HCD	FTMS	0	0	0	-1	0	0	0	0	1	Unmodified	_REYENELAK_	sp|E9Q557|DESP_MOUSE;sp|F1LMV6|DESP_RAT;sp|P15924|DESP_HUMAN;sp|P15924-2|DESP_HUMAN;sp|P15924-3|DESP_HUMAN;tr|E9PZW0|E9PZW0_MOUSE	100.245498657227	1_s_trap_1	0.6109	1.819	103803.9	0.46	583	2229	2813
wk1_s_trap_1	2816	12.766	50	2314900	0	0	295710	NaN	+	5351	TYVVTGNMGSNDK	13	56	701.3191220612	1400.6236911892	2	MULTI	HCD	FTMS	0	0	0	-1	0	0	0	0	1	Oxidation (M)	_TYVVTGNM(ox)GSNDK_	sp|Q02413|DSG1_HUMAN	51.435920715332	1_s_trap_1	0.586	1.819	63111.5	0.21	584	2230	2815
wk1_s_trap_1	2818	12.773	50	276440	0	0	54309	NaN	-	-1		0	29	628.797228473651	NaN	0	PEAK	HCD	FTMS	0	0	0	-1	0	0	0	0	1				NaN	1_s_trap_1	0.554	1.819	10570	0.04	585	2231	2817
wk1_s_trap_1	2823	12.797	50	2071900	0	0	249720	NaN	+	2186	KYEDEINK	8	62	519.759216099177	1037.50387926515	2	MULTI	HCD	FTMS	0	0	0	-1	0	0	0	0	1	Unmodified	_KYEDEINK_	CON__P12035;CON__P35908;CON__Q01546;CON__Q3TTY5;sp|P12035|K2C3_HUMAN;sp|P35908|K22E_HUMAN;sp|Q01546|K22O_HUMAN;sp|Q3TTY5|K22E_MOUSE;sp|Q6IG02|K22E_RAT;tr|A0A0G2JWX4|A0A0G2JWX4_RAT	74.3762130737305	1_s_trap_1	0.5901	1.819	69697.2	0.14	586	2235	2822
wk1_s_trap_1	2824	12.798	50	261790	0	0	34941	NaN	-	-1		0	28	430.727737869484	NaN	0	PEAK	HCD	FTMS	0	0	0	-1	0	0	0	0	2				NaN	1_s_trap_1	0.5552	1.819	12561.9	0.03	587	2235	2822
wk1_s_trap_1	2826	12.804	50	276480	0	0	37577	NaN	-	-1		0	26	413.221586296162	2061.07154914781	5	MULTI	HCD	FTMS	0	0	0	-1	0	0	0	0	1				NaN	1_s_trap_1	0.5551	1.819	12331.5	0.07	588	2236	2825
wk1_s_trap_1	2827	12.805	50	601900	0	0	107960	NaN	-	-1		0	32	733.000855280105	2195.98073644052	3	MULTI	HCD	FTMS	0	0	0	-1	0	0	0	0	2				NaN	1_s_trap_1	0.5582	1.819	17478.3	0.04	589	2236	2825
wk1_s_trap_1	2829	12.812	50	876380	0	0	108290	NaN	-	-1		0	42	466.268436541166	1395.7834802237	3	MULTI	HCD	FTMS	0	0	0	-1	0	0	0	0	1				NaN	1_s_trap_1	0.5675	1.819	32648.6	0.18	590	2237	2828
wk1_s_trap_1	2833	12.83	50	431480	0	0	36294	NaN	-	-1		0	32	393.669091082886	785.323629232571	2	MULTI	HCD	FTMS	0	0	0	-1	0	0	0	0	1				NaN	1_s_trap_1	0.5591	1.819	18845	0.11	591	2240	2832
wk1_s_trap_1	2834	12.832	50	2100600	0	0	620950	NaN	-	-1		0	36	579.289110854317	578.281834387717	1	MULTI	HCD	FTMS	0	0	0	-1	0	0	0	0	2				NaN	1_s_trap_1	0.5873	1.819	65145.1	0.16	592	2240	2832
wk1_s_trap_1	2835	12.833	50	981620	0	0	210620	NaN	-	-1		0	36	513.865767617797	NaN	0	PEAK	HCD	FTMS	0	0	0	-1	0	0	0	0	3				NaN	1_s_trap_1	0.5682	1.819	33776.7	0.04	593	2240	2832
wk1_s_trap_1	2837	12.839	50	1033400	0	0	93620	NaN	-	-1		0	45	497.745625908159	993.476698883119	2	MULTI	HCD	FTMS	0	0	0	-1	0	0	0	0	1				NaN	1_s_trap_1	0.5695	1.819	36044.3	0.14	594	2241	2836
wk1_s_trap_1	2838	12.84	50	770250	0	0	203390	NaN	+	906	DVDGAYMTK	9	38	508.223739743277	1014.43292655335	2	MULTI	HCD	FTMS	0	0	0	-1	0	0	0	0	2	Oxidation (M)	_DVDGAYM(ox)TK_	CON__P04264;sp|P04264|K2C1_HUMAN	59.2450790405273	1_s_trap_1	0.5639	1.819	26871	0.11	595	2241	2836
wk1_s_trap_1	2840	12.846	50	2495200	0	0	164910	NaN	+	2648	NMQDMVEDYRNK	12	86	787.832417805409	1573.65028267762	2	MULTI	HCD	FTMS	0	0	0	-1	0	0	0	0	1	2 Oxidation (M)	_NM(ox)QDM(ox)VEDYRNK_	CON__P04264;sp|P04264|K2C1_HUMAN	121.829902648926	1_s_trap_1	0.5858	1.804	62757.4	0.37	596	2242	2839
wk1_s_trap_1	2841	12.848	50	97835	0	0	12151	NaN	-	-1		0	17	433.245648170349	1296.71511511125	3	MULTI	HCD	FTMS	0	0	0	-1	0	0	0	0	2				NaN	1_s_trap_1	0.5515	1.804	6378.5	0.07	597	2242	2839
wk1_s_trap_1	2844	12.861	50	317790	0	0	55354	NaN	-	-1		0	24	725.189360636811	NaN	0	PEAK	HCD	FTMS	0	0	0	-1	0	0	0	0	1				NaN	1_s_trap_1	0.5535	1.804	9661.2	0.04	598	2244	2843
wk1_s_trap_1	2845	12.862	50	296060	0	0	38451	NaN	-	-1		0	24	411.527723959671	NaN	0	PEAK	HCD	FTMS	0	0	0	-1	0	0	0	0	2				NaN	1_s_trap_1	0.5551	1.804	12385.4	0.36	599	2244	2843
wk1_s_trap_1	2847	12.869	50	794580	0	0	321180	NaN	-	-1		0	18	716.851499720317	NaN	0	PEAK	HCD	FTMS	0	0	0	-1	0	0	0	0	1				NaN	1_s_trap_1	0.5626	1.804	24638.5	0.04	600	2245	2846
wk1_s_trap_1	2849	12.877	50	1352200	0	0	463170	NaN	-	-1		0	36	530.282355143574	529.275078676974	1	MULTI	HCD	FTMS	0	0	0	-1	0	0	0	0	1				NaN	1_s_trap_1	0.5764	1.804	47302.5	0.18	601	2246	2848
wk1_s_trap_1	2853	12.893	50	3570800	0	0	591280	NaN	-	-1		0	47	582.668218308706	NaN	0	PEAK	HCD	FTMS	0	0	0	-1	0	0	0	0	1				NaN	1_s_trap_1	0.6124	1.804	106319.2	0.08	602	2249	2852
wk1_s_trap_1	2855	12.9	50	832190	0	0	62177	NaN	-	-1		0	59	469.572095044257	1405.69445573297	3	MULTI	HCD	FTMS	0	0	0	-1	0	0	0	0	1				NaN	1_s_trap_1	0.5667	1.804	31335.6	0.3	603	2250	2854
wk1_s_trap_1	2856	12.902	50	661620	0	0	295080	NaN	-	-1		0	28	653.32591336653	652.31863689993	1	MULTI	HCD	FTMS	0	0	0	-1	0	0	0	0	2				NaN	1_s_trap_1	0.5607	1.804	21615.9	0.04	604	2250	2854
wk1_s_trap_1	2857	12.903	50	210540	0	0	21116	NaN	-	-1		0	31	510.561610724708	1528.66300277432	3	MULTI	HCD	FTMS	0	0	0	-1	0	0	0	0	3				NaN	1_s_trap_1	0.5528	1.804	8601.3	0.03	605	2250	2854
wk1_s_trap_1	2859	12.911	50	239140	0	0	40525	NaN	-	-1		0	26	570.266157699683	1138.51776246617	2	MULTI	HCD	FTMS	0	0	0	-1	0	0	0	0	1				NaN	1_s_trap_1	0.5532	1.804	9206	0.04	606	2251	2858
wk1_s_trap_1	2861	12.916	50	1891300	0	0	684700	NaN	-	-1		0	30	675.890601589642	NaN	0	PEAK	HCD	FTMS	0	0	0	-1	0	0	0	0	1				NaN	1_s_trap_1	0.581	1.804	54768.5	0.19	607	2252	2860
wk1_s_trap_1	2863	12.924	50	343290	0	0	58141	NaN	-	-1		0	21	603.335108772543	602.327832305943	1	MULTI	HCD	FTMS	0	0	0	-1	0	0	0	0	1				NaN	1_s_trap_1	0.5549	1.804	12058.2	0.04	608	2253	2862
wk1_s_trap_1	2865	12.931	50	3180200	0	0	560840	NaN	-	-1		0	71	564.767852085136	1127.52115123707	2	MULTI	HCD	FTMS	0	0	0	-1	0	0	0	0	1				NaN	1_s_trap_1	0.6052	1.804	94486.6	0.24	609	2254	2864
wk1_s_trap_1	2867	12.938	50	419670	0	0	49496	NaN	-	-1		0	39	415.72202226047	829.429491587739	2	MULTI	HCD	FTMS	0	0	0	-1	0	0	0	0	1				NaN	1_s_trap_1	0.5591	1.804	18944	0.22	610	2255	2866
wk1_s_trap_1	2870	12.95	36	9119500	0	0	2180000	NaN	+	4951	TIEDLRNK	8	71	494.774698017801	987.534843102402	2	MULTI	HCD	FTMS	0	0	0	-1	0	0	0	0	1	Unmodified	_TIEDLRNK_	CON__P02533;CON__P08779;CON__Q6IFX2;sp|P02533|K1C14_HUMAN;sp|P08779|K1C16_HUMAN;sp|Q6IFU7|K1C42_RAT;sp|Q6IFX2|K1C42_MOUSE	129.650405883789	1_s_trap_1	0.6647	1.804	192166.6	1	611	2257	2869
wk1_s_trap_1	2873	12.961	50	757540	0	0	403340	NaN	-	-1		0	30	387.708850014994	773.403147096788	2	MULTI	HCD	FTMS	0	0	0	-1	0	0	0	0	1				NaN	1_s_trap_1	0.5657	1.804	29773.2	0.43	612	2259	2872
wk1_s_trap_1	2880	12.995	50	1121900	0	0	96955	NaN	-	-1		0	54	679.207763742336	NaN	0	PEAK	HCD	FTMS	0	0	0	-1	0	0	0	0	1				NaN	1_s_trap_1	0.5675	1.804	32681.7	0.05	613	2265	2879
wk1_s_trap_1	2883	13.006	50	2037100	0	0	527430	NaN	+	6821	YEDEINK	7	65	455.711219805352	909.407886677504	2	MULTI	HCD	FTMS	0	0	0	-1	0	0	0	0	1	Unmodified	_YEDEINK_	CON__ENSEMBL:ENSBTAP00000038253;CON__H-INV:HIT000016045;CON__H-INV:HIT000292931;CON__P02538;CON__P04259;CON__P04264;CON__P05787;CON__P12035;CON__P13647;CON__P35908;CON__P48668;CON__P50446;CON__Q01546;CON__Q3TTY5;CON__Q5XKE5;CON__Q5XQN5;CON__Q6IFZ6;CON__Q7Z794;CON__Q8VED5;CON__Q922U2;CON__Q9H552;sp|P02538|K2C6A_HUMAN;sp|P04104|K2C1_MOUSE;sp|P04259|K2C6B_HUMAN;sp|P04264|K2C1_HUMAN;sp|P05787|K2C8_HU…	119.556800842285	1_s_trap_1	0.5907	1.804	70828	0.4	614	2267	2882
wk1_s_trap_1	2885	13.011	50	3553100	0	0	468980	NaN	-	-1		0	87	439.732690992461	877.450829051722	2	MULTI	HCD	FTMS	0	0	0	-1	0	0	0	0	1				NaN	1_s_trap_1	0.6203	1.799	119292.9	0.71	615	2268	2884
wk1_s_trap_1	2886	13.013	50	1931500	0	0	219220	NaN	-	-1		0	79	516.275612861431	2061.07334557932	4	MULTI	HCD	FTMS	0	0	0	-1	0	0	0	0	2				NaN	1_s_trap_1	0.5855	1.799	62274.8	0.17	616	2268	2884
wk1_s_trap_1	2887	13.014	50	286600	0	0	72618	NaN	-	-1		0	18	390.889961077883	NaN	0	PEAK	HCD	FTMS	0	0	0	-1	0	0	0	0	3				NaN	1_s_trap_1	0.5548	1.799	11875.4	0.07	617	2268	2884
wk1_s_trap_1	2890	13.025	9.2	44734000	0	0	1557600	NaN	+	2642	NMQDMVEDYRNK	12	145	525.557360869877	1573.65025320983	3	MULTI	HCD	FTMS	0	0	0	-1	0	0	0	0	1	2 Oxidation (M)	_NM(ox)QDM(ox)VEDYRNK_	CON__P04264;sp|P04264|K2C1_HUMAN	98.1049118041992	1_s_trap_1	0.6856	1.799	226355.2	1	618	2270	2889
wk1_s_trap_1	2892	13.033	50	1131900	0	0	104450	NaN	-	-1		0	65	459.2382488799	916.4619448266	2	MULTI	HCD	FTMS	0	0	0	-1	0	0	0	0	1				NaN	1_s_trap_1	0.5735	1.799	42616.3	0.17	619	2271	2891
wk1_s_trap_1	2894	13.038	50	924460	0	0	215600	NaN	-	-1		0	24	657.311508199388	1312.60846346558	2	MULTI	HCD	FTMS	0	0	0	-1	0	0	0	0	1				NaN	1_s_trap_1	0.5647	1.799	28173.4	0.04	620	2272	2893
wk1_s_trap_1	2904	13.088	50	136280	0	0	21078	NaN	-	-1		0	19	403.686532100333	1610.71702253493	4	MULTI	HCD	FTMS	0	0	0	-1	0	0	0	0	1				NaN	1_s_trap_1	0.551	1.799	5614.9	0.09	621	2281	2903
wk1_s_trap_1	2906	13.096	50	285940	0	0	35713	NaN	-	-1		0	31	420.56998489494	1258.68812528502	3	MULTI	HCD	FTMS	0	0	0	-1	0	0	0	0	1				NaN	1_s_trap_1	0.5554	1.799	12876.6	0.07	622	2282	2905
wk1_s_trap_1	2908	13.102	50	1353700	0	0	210410	NaN	-	-1		0	46	576.288346272794	1150.56213961239	2	MULTI	HCD	FTMS	0	0	0	-1	0	0	0	0	1				NaN	1_s_trap_1	0.5752	1.799	45341.8	0.17	623	2283	2907
wk1_s_trap_1	2910	13.107	50	1256700	0	0	323110	NaN	+	5352	TYVVTGNMGSNDK	13	36	701.3191220612	1400.6236911892	2	MULTI	HCD	FTMS	0	0	0	-1	0	0	0	0	1	Oxidation (M)	_TYVVTGNM(ox)GSNDK_	sp|Q02413|DSG1_HUMAN	41.2833099365234	1_s_trap_1	0.5699	1.799	36597.5	0.12	624	2284	2909
wk1_s_trap_1	2914	13.125	50	1399800	0	0	91461	NaN	-	-1		0	72	458.764120064642	915.513687196083	2	MULTI	HCD	FTMS	0	0	0	-1	0	0	0	0	1				NaN	1_s_trap_1	0.5785	1.799	50677.1	0.3	625	2287	2913
wk1_s_trap_1	2917	13.138	50	483770	0	0	32766	NaN	-	-1		0	41	393.727196792483	NaN	0	PEAK	HCD	FTMS	0	0	0	-1	0	0	0	0	1				NaN	1_s_trap_1	0.5602	1.799	20672.5	0.12	626	2289	2916
wk1_s_trap_1	2920	13.149	50	1681000	0	0	179450	NaN	+	6750	VVSTHEQVLRTK	12	63	466.268436541166	1395.7834802237	3	MULTI	HCD	FTMS	0	0	0	-1	0	0	0	0	1	Unmodified	_VVSTHEQVLRTK_	CON__P02533;sp|P02533|K1C14_HUMAN;sp|Q61781|K1C14_MOUSE;sp|Q6IFV1|K1C14_RAT;tr|A0A0G2JT54|A0A0G2JT54_RAT;tr|A0A0G2JW58|A0A0G2JW58_RAT	85.5541000366211	1_s_trap_1	0.5827	1.799	57606.6	0.37	627	2291	2919
wk1_s_trap_1	2926	13.178	50	244210	0	0	27461	NaN	-	-1		0	23	586.268858718927	1170.52316450465	2	MULTI	HCD	FTMS	0	0	0	-1	0	0	0	0	1				NaN	1_s_trap_1	0.5536	1.801	9926.8	0.03	628	2296	2925
wk1_s_trap_1	2928	13.183	50	1775400	0	0	120140	NaN	+	2649	NMQDMVEDYRNK	12	77	787.832417805409	1573.65028267762	2	MULTI	HCD	FTMS	0	0	0	-1	0	0	0	0	1	2 Oxidation (M)	_NM(ox)QDM(ox)VEDYRNK_	CON__P04264;sp|P04264|K2C1_HUMAN	115.573799133301	1_s_trap_1	0.5751	1.801	45128.7	0.27	629	2297	2927
wk1_s_trap_1	2929	13.185	50	654730	0	0	195500	NaN	+	907	DVDGAYMTK	9	33	508.223739743277	1014.43292655335	2	MULTI	HCD	FTMS	0	0	0	-1	0	0	0	0	2	Oxidation (M)	_DVDGAYM(ox)TK_	CON__P04264;sp|P04264|K2C1_HUMAN	43.0829315185547	1_s_trap_1	0.5615	1.801	22931.7	0.09	630	2297	2927
wk1_s_trap_1	2931	13.191	50	79491	0	0	16377	NaN	-	-1		0	14	433.245648170349	1296.71511511125	3	MULTI	HCD	FTMS	0	0	0	-1	0	0	0	0	1				NaN	1_s_trap_1	0.5509	1.801	5548	0.08	631	2298	2930
wk1_s_trap_1	2933	13.198	50	377330	0	0	64148	NaN	-	-1		0	28	384.855916969082	1151.54592150745	3	MULTI	HCD	FTMS	0	0	0	-1	0	0	0	0	1				NaN	1_s_trap_1	0.5576	1.801	16450.3	0.14	632	2299	2932
wk1_s_trap_1	2935	13.205	50	424980	0	0	32021	NaN	-	-1		0	33	393.669091082886	785.323629232571	2	MULTI	HCD	FTMS	0	0	0	-1	0	0	0	0	1				NaN	1_s_trap_1	0.5593	1.801	19223.8	0.13	633	2300	2934
wk1_s_trap_1	2938	13.218	50	495070	0	0	88326	NaN	-	-1		0	31	684.368006732309	683.360730265709	1	MULTI	HCD	FTMS	0	0	0	-1	0	0	0	0	1				NaN	1_s_trap_1	0.5565	1.801	14653.1	0.04	634	2302	2937
wk1_s_trap_1	2941	13.231	50	2122100	0	0	608400	NaN	-	-1		0	47	540.570201577501	1618.6887753327	3	MULTI	HCD	FTMS	0	0	0	-1	0	0	0	0	1				NaN	1_s_trap_1	0.5894	1.801	68563.8	0.17	635	2304	2940
wk1_s_trap_1	2943	13.237	50	1267700	0	0	92247	NaN	-	-1		0	68	469.572095044257	1405.69445573297	3	MULTI	HCD	FTMS	0	0	0	-1	0	0	0	0	1				NaN	1_s_trap_1	0.5742	1.801	43722.1	0.41	636	2305	2942
wk1_s_trap_1	2945	13.244	50	144470	0	0	12084	NaN	-	-1		0	24	510.228212602586	1527.66280840796	3	MULTI	HCD	FTMS	0	0	0	-1	0	0	0	0	1				NaN	1_s_trap_1	0.5512	1.801	6036.2	0.03	637	2306	2944
wk1_s_trap_1	2948	13.257	50	1066400	0	0	207310	NaN	-	-1		0	29	660.318841061346	1318.62312918949	2	MULTI	HCD	FTMS	0	0	0	-1	0	0	0	0	1				NaN	1_s_trap_1	0.5674	1.801	32601.2	0.04	638	2308	2947
wk1_s_trap_1	2950	13.264	50	323160	0	0	57395	NaN	-	-1		0	25	570.265897780477	1138.51724262775	2	MULTI	HCD	FTMS	0	0	0	-1	0	0	0	0	1				NaN	1_s_trap_1	0.5543	1.801	11052.5	0.03	639	2309	2949
wk1_s_trap_1	2951	13.265	50	261220	0	0	58536	NaN	-	-1		0	20	604.832538372641	NaN	0	PEAK	HCD	FTMS	0	0	0	-1	0	0	0	0	2				NaN	1_s_trap_1	0.5534	1.801	9627.2	0.03	640	2309	2949
wk1_s_trap_1	2954	13.277	50	1673500	0	0	170910	NaN	-	-1		0	67	415.72202226047	829.429491587739	2	MULTI	HCD	FTMS	0	0	0	-1	0	0	0	0	1				NaN	1_s_trap_1	0.5859	1.801	62889.4	0.44	641	2311	2953
wk1_s_trap_1	2956	13.284	50	466700	0	0	113180	NaN	-	-1		0	32	684.812088007818	NaN	0	PEAK	HCD	FTMS	0	0	0	-1	0	0	0	0	1				NaN	1_s_trap_1	0.5559	1.801	13655.3	0.04	642	2312	2955
wk1_s_trap_1	2960	13.302	50	2165300	0	0	647460	NaN	-	-1		0	54	704.383027149299	703.375750682699	1	MULTI	HCD	FTMS	0	0	0	-1	0	0	0	0	1				NaN	1_s_trap_1	0.5841	1.801	59892.1	0.23	643	2315	2959
wk1_s_trap_1	2967	13.336	50	379390	0	0	35131	NaN	-	-1		0	31	497.787704827511	993.560856721822	2	MULTI	HCD	FTMS	0	0	0	-1	0	0	0	0	1				NaN	1_s_trap_1	0.5571	1.801	15563.7	0.03	644	2321	2966
wk1_s_trap_1	2969	13.342	50	1205700	0	0	337970	NaN	+	6822	YEDEINK	7	47	455.711219805352	909.407886677504	2	MULTI	HCD	FTMS	0	0	0	-1	0	0	0	0	1	Unmodified	_YEDEINK_	CON__ENSEMBL:ENSBTAP00000038253;CON__H-INV:HIT000016045;CON__H-INV:HIT000292931;CON__P02538;CON__P04259;CON__P04264;CON__P05787;CON__P12035;CON__P13647;CON__P35908;CON__P48668;CON__P50446;CON__Q01546;CON__Q3TTY5;CON__Q5XKE5;CON__Q5XQN5;CON__Q6IFZ6;CON__Q7Z794;CON__Q8VED5;CON__Q922U2;CON__Q9H552;sp|P02538|K2C6A_HUMAN;sp|P04104|K2C1_MOUSE;sp|P04259|K2C6B_HUMAN;sp|P04264|K2C1_HUMAN;sp|P05787|K2C8_HU…	68.7002868652344	1_s_trap_1	0.5744	1.812	43971.5	0.34	645	2322	2968
wk1_s_trap_1	2971	13.347	50	1369200	0	0	190260	NaN	-	-1		0	64	439.732690992461	877.450829051722	2	MULTI	HCD	FTMS	0	0	0	-1	0	0	0	0	1				NaN	1_s_trap_1	0.5772	1.812	48689.1	0.23	646	2323	2970
wk1_s_trap_1	2974	13.36	50	425000	0	0	36765	NaN	-	-1		0	46	516.259328074723	NaN	0	PEAK	HCD	FTMS	0	0	0	-1	0	0	0	0	1				NaN	1_s_trap_1	0.5574	1.812	16106.9	0.1	647	2325	2973
wk1_s_trap_1	2975	13.362	50	657650	0	0	57023	NaN	-	-1		0	54	533.745711171651	NaN	0	PEAK	HCD	FTMS	0	0	0	-1	0	0	0	0	2				NaN	1_s_trap_1	0.5613	1.812	22566	0.03	648	2325	2973
wk1_s_trap_1	2977	13.367	8.8	44930000	0	0	1626200	NaN	+	2643	NMQDMVEDYRNK	12	150	525.557360869877	1573.65025320983	3	MULTI	HCD	FTMS	0	0	0	-1	0	0	0	0	1	2 Oxidation (M)	_NM(ox)QDM(ox)VEDYRNK_	CON__P04264;sp|P04264|K2C1_HUMAN	136.698196411133	1_s_trap_1	0.6806	1.812	218261.4	1	649	2326	2976
wk1_s_trap_1	2980	13.38	50	222540	0	0	17434	NaN	-	-1		0	24	725.523009285599	NaN	0	PEAK	HCD	FTMS	0	0	0	-1	0	0	0	0	1				NaN	1_s_trap_1	0.5523	1.812	7780.2	0.03	650	2328	2979
wk1_s_trap_1	2981	13.381	50	108170	0	0	15611	NaN	-	-1		0	19	432.898421460785	NaN	0	PEAK	HCD	FTMS	0	0	0	-1	0	0	0	0	2				NaN	1_s_trap_1	0.5514	1.812	6370.7	0.11	651	2328	2979
wk1_s_trap_1	2986	13.405	50	3378500	0	0	688220	NaN	-	-1		0	32	581.310019738416	1160.60548654363	2	MULTI	HCD	FTMS	0	0	0	-1	0	0	0	0	1				NaN	1_s_trap_1	0.6093	1.812	101217.6	0.09	652	2332	2985
wk1_s_trap_1	2993	13.437	50	732100	0	0	117750	NaN	-	-1		0	38	576.780559374158	1151.54656581511	2	MULTI	HCD	FTMS	0	0	0	-1	0	0	0	0	1				NaN	1_s_trap_1	0.563	1.812	25316.1	0.04	653	2338	2992
wk1_s_trap_1	2998	13.459	50	1221800	0	0	106420	NaN	-	-1		0	56	458.764120064642	915.513687196083	2	MULTI	HCD	FTMS	0	0	0	-1	0	0	0	0	1				NaN	1_s_trap_1	0.5749	1.812	44829.5	0.32	654	2342	2997
wk1_s_trap_1	3001	13.472	50	2769500	0	0	871170	NaN	+	5783	VQDQDLPNTPHSK	13	67	493.579494105942	1477.71665291803	3	MULTI	HCD	FTMS	0	0	0	-1	0	0	0	0	1	Unmodified	_VQDQDLPNTPHSK_	sp|Q08554|DSC1_HUMAN;sp|Q08554-2|DSC1_HUMAN	51.6433601379395	1_s_trap_1	0.6024	1.812	89993.8	0.21	655	2344	3000
wk1_s_trap_1	3002	13.473	50	72458	0	0	10857	NaN	-	-1		0	13	432.731920943207	863.449288953213	2	MULTI	HCD	FTMS	0	0	0	-1	0	0	0	0	2				NaN	1_s_trap_1	0.551	1.812	5715.5	0.09	656	2344	3000
wk1_s_trap_1	3004	13.48	50	646690	0	0	51019	NaN	-	-1		0	50	533.26461214253	1064.51467135186	2	MULTI	HCD	FTMS	0	0	0	-1	0	0	0	0	1				NaN	1_s_trap_1	0.5613	1.812	22582.8	0.03	657	2345	3003
wk1_s_trap_1	3008	13.498	50	1395500	0	0	648760	NaN	-	-1		0	21	700.81843101732	NaN	0	PEAK	HCD	FTMS	0	0	0	-1	0	0	0	0	1				NaN	1_s_trap_1	0.5714	1.812	39147.8	0.12	658	2348	3007
wk1_s_trap_1	3010	13.506	50	1366100	0	0	256110	NaN	-	-1		0	56	703.836145618723	1405.65773830424	2	MULTI	HCD	FTMS	0	0	0	-1	0	0	0	0	1				NaN	1_s_trap_1	0.5709	1.812	38301.2	0.12	659	2349	3009
wk1_s_trap_1	3013	13.517	50	2335900	0	0	178340	NaN	-	-1		0	85	586.268858718927	1170.52316450465	2	MULTI	HCD	FTMS	0	0	0	-1	0	0	0	0	1				NaN	1_s_trap_1	0.5906	1.833	70650.6	0.36	660	2351	3012
wk1_s_trap_1	3014	13.519	50	755780	0	0	320990	NaN	-	-1		0	32	427.912259411902	NaN	0	PEAK	HCD	FTMS	0	0	0	-1	0	0	0	0	2				NaN	1_s_trap_1	0.5655	1.833	29359.9	0.29	661	2351	3012
wk1_s_trap_1	3016	13.524	50	1576900	0	0	120400	NaN	+	2650	NMQDMVEDYRNK	12	68	787.832417805409	1573.65028267762	2	MULTI	HCD	FTMS	0	0	0	-1	0	0	0	0	1	2 Oxidation (M)	_NM(ox)QDM(ox)VEDYRNK_	CON__P04264;sp|P04264|K2C1_HUMAN	130.982498168945	1_s_trap_1	0.573	1.833	41694.2	0.23	662	2352	3015
wk1_s_trap_1	3017	13.526	50	610710	0	0	190630	NaN	+	912	DVDGAYMTK	9	31	508.223688379416	NaN	0	PEAK	HCD	FTMS	0	0	0	-1	0	0	0	0	2	Oxidation (M)	_DVDGAYM(ox)TK_	CON__P04264;sp|P04264|K2C1_HUMAN	57.5895805358887	1_s_trap_1	0.5612	1.833	22334.3	0.09	663	2352	3015
wk1_s_trap_1	3022	13.549	50	62118	0	0	5623.8	NaN	-	-1		0	14	377.216641491561	752.418730049921	2	MULTI	HCD	FTMS	0	0	0	-1	0	0	0	0	1				NaN	1_s_trap_1	0.5501	1.833	4130.7	0.04	664	2356	3021
wk1_s_trap_1	3025	13.562	50	1219100	0	0	88432	NaN	-	-1		0	65	527.756618226538	1053.49868351988	2	MULTI	HCD	FTMS	0	0	0	-1	0	0	0	0	1				NaN	1_s_trap_1	0.5737	1.833	42848.3	0.16	665	2358	3024
wk1_s_trap_1	3029	13.58	50	7192900	0	0	1163700	NaN	-	-1		0	75	537.301411924252	1072.5882709153	2	MULTI	HCD	FTMS	0	0	0	-1	0	0	0	0	1				NaN	1_s_trap_1	0.6713	1.833	202908.9	0.58	666	2361	3028
wk1_s_trap_1	3032	13.593	50	1006800	0	0	383010	NaN	-	-1		0	23	716.85032795469	NaN	0	PEAK	HCD	FTMS	0	0	0	-1	0	0	0	0	1				NaN	1_s_trap_1	0.5669	1.833	31706.9	0.04	667	2363	3031
wk1_s_trap_1	3033	13.594	50	400400	0	0	53698	NaN	-	-1		0	31	573.286812245855	1144.55907155851	2	MULTI	HCD	FTMS	0	0	0	-1	0	0	0	0	2				NaN	1_s_trap_1	0.5561	1.833	14003.8	0.03	668	2363	3031
wk1_s_trap_1	3037	13.61	50	797120	0	0	89082	NaN	-	-1		0	49	415.72202226047	829.429491587739	2	MULTI	HCD	FTMS	0	0	0	-1	0	0	0	0	1				NaN	1_s_trap_1	0.5678	1.833	33185.6	0.26	669	2366	3036
wk1_s_trap_1	3040	13.623	50	1310200	0	0	501180	NaN	-	-1		0	31	539.944974507677	NaN	0	PEAK	HCD	FTMS	0	0	0	-1	0	0	0	0	1				NaN	1_s_trap_1	0.5748	1.833	44647.5	0.13	670	2368	3039
wk1_s_trap_1	3042	13.631	50	202650	0	0	64836	NaN	-	-1		0	17	604.832722924109	NaN	0	PEAK	HCD	FTMS	0	0	0	-1	0	0	0	0	1				NaN	1_s_trap_1	0.5525	1.833	8107.4	0.04	671	2369	3041
wk1_s_trap_1	3044	13.638	50	486060	0	0	143430	NaN	-	-1		0	30	532.244503271072	1062.47445360894	2	MULTI	HCD	FTMS	0	0	0	-1	0	0	0	0	1				NaN	1_s_trap_1	0.5581	1.833	17341.3	0.07	672	2370	3043
wk1_s_trap_1	3048	13.656	50	397600	0	0	39596	NaN	-	-1		0	31	603.335108772543	602.327832305943	1	MULTI	HCD	FTMS	0	0	0	-1	0	0	0	0	1				NaN	1_s_trap_1	0.5561	1.833	14039.5	0.04	673	2373	3047
wk1_s_trap_1	3052	13.673	50	1552100	0	0	194210	NaN	-	-1		0	58	497.787704827511	993.560856721822	2	MULTI	HCD	FTMS	0	0	0	-1	0	0	0	0	1				NaN	1_s_trap_1	0.5826	1.833	57463.1	0.37	674	2376	3051
wk1_s_trap_1	3054	13.678	50	880170	0	0	259310	NaN	+	6823	YEDEINK	7	39	455.711219805352	909.407886677504	2	MULTI	HCD	FTMS	0	0	0	-1	0	0	0	0	1	Unmodified	_YEDEINK_	CON__ENSEMBL:ENSBTAP00000038253;CON__H-INV:HIT000016045;CON__H-INV:HIT000292931;CON__P02538;CON__P04259;CON__P04264;CON__P05787;CON__P12035;CON__P13647;CON__P35908;CON__P48668;CON__P50446;CON__Q01546;CON__Q3TTY5;CON__Q5XKE5;CON__Q5XQN5;CON__Q6IFZ6;CON__Q7Z794;CON__Q8VED5;CON__Q922U2;CON__Q9H552;sp|P02538|K2C6A_HUMAN;sp|P04104|K2C1_MOUSE;sp|P04259|K2C6B_HUMAN;sp|P04264|K2C1_HUMAN;sp|P05787|K2C8_HU…	90.7062072753906	1_s_trap_1	0.5679	1.844	33397	0.24	675	2377	3053
wk1_s_trap_1	3060	13.705	19	22091000	0	0	803410	NaN	+	2644	NMQDMVEDYRNK	12	148	525.557360869877	1573.65025320983	3	MULTI	HCD	FTMS	0	0	0	-1	0	0	0	0	1	2 Oxidation (M)	_NM(ox)QDM(ox)VEDYRNK_	CON__P04264;sp|P04264|K2C1_HUMAN	110.379302978516	1_s_trap_1	0.6898	1.844	233293	1	676	2382	3059
wk1_s_trap_1	3062	13.713	50	333460	0	0	39234	NaN	-	-1		0	37	516.259328074723	NaN	0	PEAK	HCD	FTMS	0	0	0	-1	0	0	0	0	1				NaN	1_s_trap_1	0.5552	1.844	12534	0.09	677	2383	3061
wk1_s_trap_1	3064	13.72	50	350760	0	0	48562	NaN	-	-1		0	33	602.85340549228	NaN	0	PEAK	HCD	FTMS	0	0	0	-1	0	0	0	0	1				NaN	1_s_trap_1	0.5546	1.844	11618.7	0.04	678	2384	3063
wk1_s_trap_1	3066	13.727	50	96953	0	0	11046	NaN	-	-1		0	12	471.754051974376	941.493551015553	2	MULTI	HCD	FTMS	0	0	0	-1	0	0	0	0	1				NaN	1_s_trap_1	0.5504	1.844	4664.4	0.06	679	2385	3065
wk1_s_trap_1	3068	13.735	50	375210	0	0	54955	NaN	-	-1		0	29	764.824591728142	1527.63463052308	2	MULTI	HCD	FTMS	0	0	0	-1	0	0	0	0	1				NaN	1_s_trap_1	0.5543	1.844	11132.5	0.04	680	2386	3067
wk1_s_trap_1	3071	13.748	50	791000	0	0	174240	NaN	-	-1		0	31	514.304120663655	1026.59368839411	2	MULTI	HCD	FTMS	0	0	0	-1	0	0	0	0	1				NaN	1_s_trap_1	0.5651	1.844	28788.6	0.03	681	2388	3070
wk1_s_trap_1	3075	13.766	50	499620	0	0	93744	NaN	-	-1		0	14	796.822085056959	NaN	0	PEAK	HCD	FTMS	0	0	0	-1	0	0	0	0	1				NaN	1_s_trap_1	0.5563	1.844	14323.7	0.04	682	2391	3074
wk1_s_trap_1	3076	13.767	50	583390	0	0	161520	NaN	-	-1		0	22	774.840427035995	NaN	0	PEAK	HCD	FTMS	0	0	0	-1	0	0	0	0	2				NaN	1_s_trap_1	0.5583	1.844	17674.7	0.04	683	2391	3074
wk1_s_trap_1	3078	13.774	50	231470	0	0	16888	NaN	-	-1		0	29	436.877708715779	1307.61129674754	3	MULTI	HCD	FTMS	0	0	0	-1	0	0	0	0	1				NaN	1_s_trap_1	0.5531	1.844	9084.6	0.03	684	2392	3077
wk1_s_trap_1	3080	13.782	50	463560	0	0	135310	NaN	-	-1		0	17	714.378412898598	713.371136431997	1	MULTI	HCD	FTMS	0	0	0	-1	0	0	0	0	1				NaN	1_s_trap_1	0.5567	1.844	15017.8	0.04	685	2393	3079
wk1_s_trap_1	3082	13.789	50	534090	0	0	205100	NaN	-	-1		0	21	682.808176639721	NaN	0	PEAK	HCD	FTMS	0	0	0	-1	0	0	0	0	1				NaN	1_s_trap_1	0.558	1.844	17076.4	0.05	686	2394	3081
wk1_s_trap_1	3083	13.791	50	280260	0	0	46135	NaN	-	-1		0	22	402.708711011499	NaN	0	PEAK	HCD	FTMS	0	0	0	-1	0	0	0	0	2				NaN	1_s_trap_1	0.5551	1.844	12445.4	0.14	687	2394	3081
wk1_s_trap_1	3085	13.798	50	1642000	0	0	184900	NaN	-	-1		0	61	511.851812106597	1532.53360691999	3	MULTI	HCD	FTMS	0	0	0	-1	0	0	0	0	1				NaN	1_s_trap_1	0.5821	1.844	56611.3	0.09	688	2395	3084
wk1_s_trap_1	3088	13.809	50	4221000	0	0	633100	NaN	+	5784	VQDQDLPNTPHSK	13	98	493.579494105942	1477.71665291803	3	MULTI	HCD	FTMS	0	0	0	-1	0	0	0	0	1	Unmodified	_VQDQDLPNTPHSK_	sp|Q08554|DSC1_HUMAN;sp|Q08554-2|DSC1_HUMAN	82.480583190918	1_s_trap_1	0.6276	1.844	131235.6	0.53	689	2397	3087
wk1_s_trap_1	3091	13.822	50	90085	0	0	9717.7	NaN	-	-1		0	17	432.731920943207	863.449288953213	2	MULTI	HCD	FTMS	0	0	0	-1	0	0	0	0	1				NaN	1_s_trap_1	0.5515	1.844	6459	0.04	690	2399	3090
wk1_s_trap_1	3093	13.829	50	1132200	0	0	160740	NaN	-	-1		0	63	439.878327175646	1316.61315212714	3	MULTI	HCD	FTMS	0	0	0	-1	0	0	0	0	1				NaN	1_s_trap_1	0.5743	1.844	43871.9	0.2	691	2400	3092
wk1_s_trap_1	3094	13.83	50	712570	0	0	174970	NaN	-	-1		0	39	644.805785109936	NaN	0	PEAK	HCD	FTMS	0	0	0	-1	0	0	0	0	2				NaN	1_s_trap_1	0.5616	1.844	23015	0.04	692	2400	3092
wk1_s_trap_1	3096	13.838	50	6098000	0	0	573490	NaN	-	-1		0	92	616.803105632851	1231.5916583325	2	MULTI	HCD	FTMS	0	0	0	-1	0	0	0	0	1				NaN	1_s_trap_1	0.6465	1.844	162283	0.47	693	2401	3095
wk1_s_trap_1	3097	13.839	50	867550	0	0	98473	NaN	-	-1		0	50	529.80169168046	1057.58883042772	2	MULTI	HCD	FTMS	0	0	0	-1	0	0	0	0	2				NaN	1_s_trap_1	0.5658	1.844	29978.9	0.04	694	2401	3095
wk1_s_trap_1	3098	13.841	50	2034900	0	0	681990	NaN	-	-1		0	40	700.81843101732	NaN	0	PEAK	HCD	FTMS	0	0	0	-1	0	0	0	0	3				NaN	1_s_trap_1	0.5815	1.844	55698.4	0.15	695	2401	3095
wk1_s_trap_1	3100	13.846	50	624170	0	0	180730	NaN	-	-1		0	24	418.013249480567	417.005973013967	1	MULTI	HCD	FTMS	0	0	0	-1	0	0	0	0	1				NaN	1_s_trap_1	0.562	1.834	23656.9	0.07	696	2402	3099
wk1_s_trap_1	3101	13.848	50	252150	0	0	32181	NaN	-	-1		0	28	411.880865243195	NaN	0	PEAK	HCD	FTMS	0	0	0	-1	0	0	0	0	2				NaN	1_s_trap_1	0.5542	1.834	10912	0.07	697	2402	3099
wk1_s_trap_1	3104	13.859	50	368590	0	0	26729	NaN	-	-1		0	27	787.832417805409	1573.65028267762	2	MULTI	HCD	FTMS	0	0	0	-1	0	0	0	0	1				NaN	1_s_trap_1	0.5546	1.834	11473.3	0.04	698	2404	3103
wk1_s_trap_1	3106	13.865	50	559870	0	0	171220	NaN	+	913	DVDGAYMTK	9	32	508.223688379416	NaN	0	PEAK	HCD	FTMS	0	0	0	-1	0	0	0	0	1	Oxidation (M)	_DVDGAYM(ox)TK_	CON__P04264;sp|P04264|K2C1_HUMAN	50.6067581176758	1_s_trap_1	0.5598	1.834	20078.8	0.04	699	2405	3105
wk1_s_trap_1	3108	13.872	50	154530	0	0	27187	NaN	-	-1		0	22	453.125587654414	NaN	0	PEAK	HCD	FTMS	0	0	0	-1	0	0	0	0	1				NaN	1_s_trap_1	0.5527	1.834	8459.4	0.03	700	2406	3107
wk1_s_trap_1	3110	13.879	50	2237200	0	0	466910	NaN	-	-1		0	40	480.759174843362	959.503796753525	2	MULTI	HCD	FTMS	0	0	0	-1	0	0	0	0	1				NaN	1_s_trap_1	0.5939	1.834	76053.5	0.57	701	2407	3109
wk1_s_trap_1	3112	13.887	50	2325400	0	0	527680	NaN	-	-1		0	36	700.351561535295	699.344285068695	1	MULTI	HCD	FTMS	0	0	0	-1	0	0	0	0	1				NaN	1_s_trap_1	0.587	1.834	64650.7	0.18	702	2408	3111
wk1_s_trap_1	3114	13.894	50	961340	0	0	418040	NaN	-	-1		0	23	702.822749130922	NaN	0	PEAK	HCD	FTMS	0	0	0	-1	0	0	0	0	1				NaN	1_s_trap_1	0.5649	1.834	28430.5	0.04	703	2409	3113
wk1_s_trap_1	3116	13.902	50	1064700	0	0	342610	NaN	-	-1		0	30	767.274473899018	1532.53439486484	2	MULTI	HCD	FTMS	0	0	0	-1	0	0	0	0	1				NaN	1_s_trap_1	0.5659	1.834	30139.4	0.04	704	2410	3115
wk1_s_trap_1	3118	13.909	50	1254900	0	0	166900	NaN	-	-1		0	52	578.15774383081	NaN	0	PEAK	HCD	FTMS	0	0	0	-1	0	0	0	0	1				NaN	1_s_trap_1	0.573	1.834	41797.2	0.05	705	2411	3117
wk1_s_trap_1	3120	13.915	3	111420000	0	0	23541000	NaN	-	-1		0	78	537.301411924252	1072.5882709153	2	MULTI	HCD	FTMS	0	0	0	-1	0	0	0	0	1				NaN	1_s_trap_1	0.6637	1.834	190398	1	706	2412	3119
wk1_s_trap_1	3122	13.922	50	1671900	0	0	341850	NaN	-	-1		0	43	532.176126227188	NaN	0	PEAK	HCD	FTMS	0	0	0	-1	0	0	0	0	1				NaN	1_s_trap_1	0.5819	1.834	56357.9	0.09	707	2413	3121
wk1_s_trap_1	3125	13.933	50	3406900	0	0	522020	NaN	-	-1		0	77	573.286812245855	1144.55907155851	2	MULTI	HCD	FTMS	0	0	0	-1	0	0	0	0	1				NaN	1_s_trap_1	0.6093	1.834	101312.4	0.51	708	2415	3124
wk1_s_trap_1	3126	13.935	50	616750	0	0	135280	NaN	-	-1		0	28	521.91723495617	NaN	0	PEAK	HCD	FTMS	0	0	0	-1	0	0	0	0	2				NaN	1_s_trap_1	0.5613	1.834	22607.6	0.04	709	2415	3124
wk1_s_trap_1	3128	13.942	50	246470	0	0	24172	NaN	-	-1		0	22	490.25082391463	489.24354744803	1	MULTI	HCD	FTMS	0	0	0	-1	0	0	0	0	1				NaN	1_s_trap_1	0.5543	1.834	11032	0.1	710	2416	3127
wk1_s_trap_1	3129	13.943	50	2028100	0	0	289210	NaN	-	-1		0	46	558.168171419698	NaN	0	PEAK	HCD	FTMS	0	0	0	-1	0	0	0	0	2				NaN	1_s_trap_1	0.5871	1.834	64893.6	0.04	711	2416	3127
wk1_s_trap_1	3131	13.949	50	478910	0	0	48431	NaN	-	-1		0	46	415.230042051226	NaN	0	PEAK	HCD	FTMS	0	0	0	-1	0	0	0	0	1				NaN	1_s_trap_1	0.5594	1.834	19407.6	0.1	712	2417	3130
wk1_s_trap_1	3132	13.951	50	1689600	0	0	215570	NaN	-	-1		0	54	462.949096247548	NaN	0	PEAK	HCD	FTMS	0	0	0	-1	0	0	0	0	2				NaN	1_s_trap_1	0.5828	1.834	57778.4	0.03	713	2417	3130
wk1_s_trap_1	3133	13.952	50	518830	0	0	120540	NaN	-	-1		0	27	382.686341496213	763.358130059227	2	MULTI	HCD	FTMS	0	0	0	-1	0	0	0	0	3				NaN	1_s_trap_1	0.5603	1.834	20921.7	0.1	714	2417	3130
wk1_s_trap_1	3137	13.97	50	600440	0	0	134080	NaN	-	-1		0	34	684.78628452359	NaN	0	PEAK	HCD	FTMS	0	0	0	-1	0	0	0	0	1				NaN	1_s_trap_1	0.5591	1.834	18968.4	0.05	715	2420	3136
wk1_s_trap_1	3140	13.983	50	608370	0	0	79055	NaN	-	-1		0	35	567.311962666709	1132.60937240022	2	MULTI	HCD	FTMS	0	0	0	-1	0	0	0	0	1				NaN	1_s_trap_1	0.5598	1.834	20018	0.04	716	2422	3139
wk1_s_trap_1	3142	13.99	50	221960	0	0	20216	NaN	+	5359	VAGMLAVGK	9	28	431.247099327508	860.479645721815	2	MULTI	HCD	FTMS	0	0	0	-1	0	0	0	0	1	Oxidation (M)	_VAGM(ox)LAVGK_	sp|Q08188|TGM3_HUMAN;tr|A0A494C0J7|A0A494C0J7_HUMAN	44.6920890808105	1_s_trap_1	0.5543	1.834	10974.8	0.03	717	2423	3141
wk1_s_trap_1	3145	14.003	50	487850	0	0	97328	NaN	-	-1		0	36	570.768715407654	1139.52287788211	2	MULTI	HCD	FTMS	0	0	0	-1	0	0	0	0	1				NaN	1_s_trap_1	0.5581	1.834	17254.9	0.05	718	2425	3144
wk1_s_trap_1	3147	14.01	50	375350	0	0	35818	NaN	-	-1		0	33	497.787704827511	993.560856721822	2	MULTI	HCD	FTMS	0	0	0	-1	0	0	0	0	1				NaN	1_s_trap_1	0.557	1.817	15455.2	0.05	719	2426	3146
wk1_s_trap_1	3149	14.016	50	695720	0	0	171140	NaN	+	6824	YEDEINK	7	39	455.711219805352	909.407886677504	2	MULTI	HCD	FTMS	0	0	0	-1	0	0	0	0	1	Unmodified	_YEDEINK_	CON__ENSEMBL:ENSBTAP00000038253;CON__H-INV:HIT000016045;CON__H-INV:HIT000292931;CON__P02538;CON__P04259;CON__P04264;CON__P05787;CON__P12035;CON__P13647;CON__P35908;CON__P48668;CON__P50446;CON__Q01546;CON__Q3TTY5;CON__Q5XKE5;CON__Q5XQN5;CON__Q6IFZ6;CON__Q7Z794;CON__Q8VED5;CON__Q922U2;CON__Q9H552;sp|P02538|K2C6A_HUMAN;sp|P04104|K2C1_MOUSE;sp|P04259|K2C6B_HUMAN;sp|P04264|K2C1_HUMAN;sp|P05787|K2C8_HU…	79.1455307006836	1_s_trap_1	0.5626	1.817	24680.7	0.11	720	2427	3148
wk1_s_trap_1	3150	14.018	50	157630	0	0	13776	NaN	+	4679	STLEAETRVK	10	21	378.543735827677	NaN	0	PEAK	HCD	FTMS	0	0	0	-1	0	0	0	0	2	Unmodified	_STLEAETRVK_	sp|P15924|DESP_HUMAN;sp|P15924-2|DESP_HUMAN;sp|P15924-3|DESP_HUMAN	30.2543392181396	1_s_trap_1	0.5529	1.817	8822.4	0.03	721	2427	3148
wk1_s_trap_1	3151	14.019	50	457860	0	0	66199	NaN	-	-1		0	30	609.324677903959	608.317401437359	1	MULTI	HCD	FTMS	0	0	0	-1	0	0	0	0	3				NaN	1_s_trap_1	0.5572	1.817	15838.3	0.04	722	2427	3148
wk1_s_trap_1	3154	14.032	50	626710	0	0	40144	NaN	-	-1		0	48	392.856008205031	1175.54619521529	3	MULTI	HCD	FTMS	0	0	0	-1	0	0	0	0	1				NaN	1_s_trap_1	0.5636	1.817	26280.9	0.25	723	2429	3153
wk1_s_trap_1	3155	14.033	50	4337600	0	0	705280	NaN	-	-1		0	84	539.264477448626	1076.51440196405	2	MULTI	HCD	FTMS	0	0	0	-1	0	0	0	0	2				NaN	1_s_trap_1	0.6283	1.817	132406.7	0.66	724	2429	3153
wk1_s_trap_1	3156	14.034	50	621850	0	0	121000	NaN	-	-1		0	32	685.036026683927	NaN	0	PEAK	HCD	FTMS	0	0	0	-1	0	0	0	0	3				NaN	1_s_trap_1	0.5589	1.817	18612.4	0.04	725	2429	3153
wk1_s_trap_1	3158	14.04	50	4828700	0	0	163260	NaN	+	2645	NMQDMVEDYRNK	12	121	525.557360869877	1573.65025320983	3	MULTI	HCD	FTMS	0	0	0	-1	0	0	0	0	1	2 Oxidation (M)	_NM(ox)QDM(ox)VEDYRNK_	CON__P04264;sp|P04264|K2C1_HUMAN	138.449005126953	1_s_trap_1	0.6342	1.817	142043.7	0.64	726	2430	3157
wk1_s_trap_1	3160	14.048	50	753270	0	0	241690	NaN	-	-1		0	29	696.863168996028	NaN	0	PEAK	HCD	FTMS	0	0	0	-1	0	0	0	0	1				NaN	1_s_trap_1	0.5609	1.817	21813.2	0.06	727	2431	3159
wk1_s_trap_1	3164	14.064	50	66951	0	0	10507	NaN	-	-1		0	11	471.754051974376	941.493551015553	2	MULTI	HCD	FTMS	0	0	0	-1	0	0	0	0	1				NaN	1_s_trap_1	0.55	1.817	4046.1	0.15	728	2434	3163
wk1_s_trap_1	3165	14.066	50	520870	0	0	50384	NaN	-	-1		0	39	490.72527857405	NaN	0	PEAK	HCD	FTMS	0	0	0	-1	0	0	0	0	2				NaN	1_s_trap_1	0.5594	1.817	19345.1	0.04	729	2434	3163
wk1_s_trap_1	3167	14.071	50	672810	0	0	115220	NaN	-	-1		0	30	764.824591728142	1527.63463052308	2	MULTI	HCD	FTMS	0	0	0	-1	0	0	0	0	1				NaN	1_s_trap_1	0.5594	1.817	19400.8	0.05	730	2435	3166
wk1_s_trap_1	3170	14.082	50	2060100	0	0	631120	NaN	-	-1		0	47	514.304120663655	1026.59368839411	2	MULTI	HCD	FTMS	0	0	0	-1	0	0	0	0	1				NaN	1_s_trap_1	0.5893	1.817	68464	0.16	731	2437	3169
wk1_s_trap_1	3173	14.095	50	369530	0	0	43977	NaN	-	-1		0	23	727.851774959681	1453.68899698616	2	MULTI	HCD	FTMS	0	0	0	-1	0	0	0	0	1				NaN	1_s_trap_1	0.5557	1.817	13312.6	0.04	732	2439	3172
wk1_s_trap_1	3176	14.108	50	600320	0	0	107610	NaN	-	-1		0	42	576.596145541418	3453.53321444891	6	MULTI	HCD	FTMS	0	0	0	-1	0	0	0	0	1				NaN	1_s_trap_1	0.56	1.817	20412.9	0.04	733	2441	3175
wk1_s_trap_1	3178	14.115	50	2389500	0	0	124340	NaN	+	1168	EEAEALYHSK	10	73	588.780509738666	1175.54646654413	2	MULTI	HCD	FTMS	0	0	0	-1	0	0	0	0	1	Unmodified	_EEAEALYHSK_	CON__P35908;sp|P35908|K22E_HUMAN	91.5492782592773	1_s_trap_1	0.5937	1.817	75659.3	0.57	734	2442	3177
wk1_s_trap_1	3181	14.128	50	473920	0	0	144630	NaN	-	-1		0	17	714.378412898598	713.371136431997	1	MULTI	HCD	FTMS	0	0	0	-1	0	0	0	0	1				NaN	1_s_trap_1	0.5571	1.817	15570	0.05	735	2444	3180
wk1_s_trap_1	3182	14.129	50	454430	0	0	116750	NaN	-	-1		0	15	774.840427035995	NaN	0	PEAK	HCD	FTMS	0	0	0	-1	0	0	0	0	2				NaN	1_s_trap_1	0.5561	1.817	13936.2	0.04	736	2444	3180
wk1_s_trap_1	3184	14.137	50	4621700	0	0	483780	NaN	-	-1		0	83	511.851812106597	1532.53360691999	3	MULTI	HCD	FTMS	0	0	0	-1	0	0	0	0	1				NaN	1_s_trap_1	0.6352	1.817	143650.9	0.29	737	2445	3183
wk1_s_trap_1	3186	14.144	50	386770	0	0	36066	NaN	-	-1		0	32	470.224705335296	938.434857737393	2	MULTI	HCD	FTMS	0	0	0	-1	0	0	0	0	1				NaN	1_s_trap_1	0.5569	1.817	15337.2	0.11	738	2446	3185
wk1_s_trap_1	3189	14.157	50	818640	0	0	302230	NaN	-	-1		0	20	631.955645771916	NaN	0	PEAK	HCD	FTMS	0	0	0	-1	0	0	0	0	1				NaN	1_s_trap_1	0.5637	1.817	26440.9	0.05	739	2448	3188
wk1_s_trap_1	3191	14.164	50	430690	0	0	71956	NaN	-	-1		0	20	795.826237347702	NaN	0	PEAK	HCD	FTMS	0	0	0	-1	0	0	0	0	1				NaN	1_s_trap_1	0.5551	1.817	12409.6	0.04	740	2449	3190
wk1_s_trap_1	3193	14.17	50	711180	0	0	242460	NaN	-	-1		0	28	645.319779925032	NaN	0	PEAK	HCD	FTMS	0	0	0	-1	0	0	0	0	1				NaN	1_s_trap_1	0.561	1.817	22032.7	0.04	741	2450	3192
wk1_s_trap_1	3195	14.176	50	9588400	0	0	994440	NaN	-	-1		0	113	616.803105632851	1231.5916583325	2	MULTI	HCD	FTMS	0	0	0	-1	0	0	0	0	1				NaN	1_s_trap_1	0.6927	1.803	237962.9	0.88	742	2451	3194
wk1_s_trap_1	3196	14.177	50	3233300	0	0	491980	NaN	+	2634	NLSEAQLRK	9	87	529.80169168046	1057.58883042772	2	MULTI	HCD	FTMS	0	0	0	-1	0	0	0	0	2	Unmodified	_NLSEAQLRK_	sp|Q9NZT1|CALL5_HUMAN	144.121704101563	1_s_trap_1	0.6094	1.803	101477	0.52	743	2451	3194
wk1_s_trap_1	3198	14.184	50	175580	0	0	15037	NaN	-	-1		0	26	386.852544349205	1157.53580364782	3	MULTI	HCD	FTMS	0	0	0	-1	0	0	0	0	1				NaN	1_s_trap_1	0.5538	1.803	10222.3	0.25	744	2452	3197
wk1_s_trap_1	3200	14.192	50	456530	0	0	45439	NaN	-	-1		0	40	497.769521638821	993.524490344442	2	MULTI	HCD	FTMS	0	0	0	-1	0	0	0	0	1				NaN	1_s_trap_1	0.5584	1.803	17818.7	0.04	745	2453	3199
wk1_s_trap_1	3204	14.21	50	560440	0	0	182320	NaN	+	914	DVDGAYMTK	9	34	508.223787830337	NaN	0	PEAK	HCD	FTMS	0	0	0	-1	0	0	0	0	1	Oxidation (M)	_DVDGAYM(ox)TK_	CON__P04264;sp|P04264|K2C1_HUMAN	59.2450790405273	1_s_trap_1	0.5601	1.803	20573.7	0.12	746	2456	3203
wk1_s_trap_1	3207	14.221	50	3580600	0	0	571670	NaN	-	-1		0	51	700.351561535295	699.344285068695	1	MULTI	HCD	FTMS	0	0	0	-1	0	0	0	0	1				NaN	1_s_trap_1	0.6054	1.803	94875.2	0.22	747	2458	3206
wk1_s_trap_1	3208	14.222	50	2842300	0	0	274390	NaN	-	-1		0	70	518.262198105543	1551.76476491683	3	MULTI	HCD	FTMS	0	0	0	-1	0	0	0	0	2				NaN	1_s_trap_1	0.6028	1.803	90579.5	0.11	748	2458	3206
wk1_s_trap_1	3210	14.23	50	747310	0	0	96502	NaN	-	-1		0	29	633.311677416128	1264.60880189906	2	MULTI	HCD	FTMS	0	0	0	-1	0	0	0	0	1				NaN	1_s_trap_1	0.5637	1.803	26388.4	0.04	749	2459	3209
wk1_s_trap_1	3211	14.231	50	652050	0	0	219870	NaN	-	-1		0	20	735.855961918208	NaN	0	PEAK	HCD	FTMS	0	0	0	-1	0	0	0	0	2				NaN	1_s_trap_1	0.559	1.803	18716.3	0.04	750	2459	3209
wk1_s_trap_1	3213	14.239	50	944000	0	0	351930	NaN	-	-1		0	34	702.823094506906	NaN	0	PEAK	HCD	FTMS	0	0	0	-1	0	0	0	0	1				NaN	1_s_trap_1	0.5641	1.803	27084.3	0.04	751	2460	3212
wk1_s_trap_1	3215	14.246	50	760800	0	0	249480	NaN	-	-1		0	28	767.274473899018	1532.53439486484	2	MULTI	HCD	FTMS	0	0	0	-1	0	0	0	0	1				NaN	1_s_trap_1	0.5616	1.803	23020.8	0.04	752	2461	3214
wk1_s_trap_1	3217	14.252	5.6	50612000	0	0	11473000	NaN	-	-1		0	71	537.301411924252	1072.5882709153	2	MULTI	HCD	FTMS	0	0	0	-1	0	0	0	0	1				NaN	1_s_trap_1	0.6482	1.803	165014.6	1	753	2462	3216
wk1_s_trap_1	3219	14.259	50	531350	0	0	169200	NaN	-	-1		0	32	593.157672376992	NaN	0	PEAK	HCD	FTMS	0	0	0	-1	0	0	0	0	1				NaN	1_s_trap_1	0.5589	1.803	18589.5	0.04	754	2463	3218
wk1_s_trap_1	3221	14.266	26	4397700	0	0	255570	NaN	-	-1		0	78	485.569184460513	1453.68572398174	3	MULTI	HCD	FTMS	0	0	0	-1	0	0	0	0	1				NaN	1_s_trap_1	0.5974	1.803	81795.9	1	755	2464	3220
wk1_s_trap_1	3223	14.272	50	1245200	0	0	179360	NaN	-	-1		0	67	573.286812245855	1144.55907155851	2	MULTI	HCD	FTMS	0	0	0	-1	0	0	0	0	1				NaN	1_s_trap_1	0.5715	1.803	39277.9	0.14	756	2465	3222
wk1_s_trap_1	3224	14.273	50	1831000	0	0	348260	NaN	-	-1		0	58	520.585794001491	1558.73555260467	3	MULTI	HCD	FTMS	0	0	0	-1	0	0	0	0	2				NaN	1_s_trap_1	0.5841	1.803	59917.6	0.03	757	2465	3222
wk1_s_trap_1	3226	14.281	50	1389300	0	0	241390	NaN	-	-1		0	52	533.265396143581	1064.51623935396	2	MULTI	HCD	FTMS	0	0	0	-1	0	0	0	0	1				NaN	1_s_trap_1	0.5762	1.803	46957.3	0.09	758	2466	3225
wk1_s_trap_1	3228	14.288	50	394160	0	0	40910	NaN	-	-1		0	33	490.25082391463	489.24354744803	1	MULTI	HCD	FTMS	0	0	0	-1	0	0	0	0	1				NaN	1_s_trap_1	0.5575	1.803	16342.9	0.04	759	2467	3227
wk1_s_trap_1	3230	14.294	50	1592000	0	0	254370	NaN	-	-1		0	58	382.686341496213	763.358130059227	2	MULTI	HCD	FTMS	0	0	0	-1	0	0	0	0	1				NaN	1_s_trap_1	0.5845	1.803	60531.5	0.44	760	2468	3229
wk1_s_trap_1	3231	14.296	50	858700	0	0	276620	NaN	-	-1		0	30	602.278249345815	601.270972879215	1	MULTI	HCD	FTMS	0	0	0	-1	0	0	0	0	2				NaN	1_s_trap_1	0.5645	1.803	27855.8	0.04	761	2468	3229
wk1_s_trap_1	3233	14.303	50	1202000	0	0	512430	NaN	-	-1		0	14	716.851074648737	NaN	0	PEAK	HCD	FTMS	0	0	0	-1	0	0	0	0	1				NaN	1_s_trap_1	0.5694	1.803	35819.3	0.04	762	2469	3232
wk1_s_trap_1	3235	14.31	50	705930	0	0	104410	NaN	-	-1		0	38	455.226158019358	1362.65664465827	3	MULTI	HCD	FTMS	0	0	0	-1	0	0	0	0	1				NaN	1_s_trap_1	0.5639	1.803	26827.3	0.13	763	2470	3234
wk1_s_trap_1	3238	14.321	50	2856300	0	0	239690	NaN	+	4678	STLEAETRVK	10	66	567.311962666709	1132.60937240022	2	MULTI	HCD	FTMS	0	0	0	-1	0	0	0	0	1	Unmodified	_STLEAETRVK_	sp|P15924|DESP_HUMAN;sp|P15924-2|DESP_HUMAN;sp|P15924-3|DESP_HUMAN	157.956100463867	1_s_trap_1	0.6015	1.803	88464.3	0.42	764	2472	3237
wk1_s_trap_1	3240	14.327	50	352070	0	0	43076	NaN	+	5360	VAGMLAVGK	9	29	431.247099327508	860.479645721815	2	MULTI	HCD	FTMS	0	0	0	-1	0	0	0	0	1	Oxidation (M)	_VAGM(ox)LAVGK_	sp|Q08188|TGM3_HUMAN;tr|A0A494C0J7|A0A494C0J7_HUMAN	54.2049407958984	1_s_trap_1	0.557	1.803	15412	0.03	765	2473	3239
wk1_s_trap_1	3241	14.329	50	1123800	0	0	170260	NaN	-	-1		0	32	776.889918344441	1551.76528375568	2	MULTI	HCD	FTMS	0	0	0	-1	0	0	0	0	2				NaN	1_s_trap_1	0.5667	1.803	31377	0.04	766	2473	3239
wk1_s_trap_1	3244	14.34	50	1230100	0	0	273960	NaN	-	-1		0	63	570.768715407654	1139.52287788211	2	MULTI	HCD	FTMS	0	0	0	-1	0	0	0	0	1				NaN	1_s_trap_1	0.572	1.788	40124.4	0.06	767	2475	3243
wk1_s_trap_1	3245	14.341	50	1092300	0	0	206820	NaN	-	-1		0	36	660.319698696196	NaN	0	PEAK	HCD	FTMS	0	0	0	-1	0	0	0	0	2				NaN	1_s_trap_1	0.5681	1.788	33677.1	0.05	768	2475	3243
wk1_s_trap_1	3247	14.349	50	2677800	0	0	132070	NaN	-	-1		0	84	546.505756103165	NaN	0	PEAK	HCD	FTMS	0	0	0	-1	0	0	0	0	1				NaN	1_s_trap_1	0.5989	1.788	84124.1	0.21	769	2476	3246
wk1_s_trap_1	3249	14.356	50	2706000	0	0	117940	NaN	+	2605	NDYDQLQK	8	85	512.240995552266	1022.46743817133	2	MULTI	HCD	FTMS	0	0	0	-1	0	0	0	0	1	Unmodified	_NDYDQLQK_	sp|E9Q557|DESP_MOUSE;sp|F1LMV6|DESP_RAT;sp|P15924|DESP_HUMAN;sp|P15924-2|DESP_HUMAN;sp|P15924-3|DESP_HUMAN;tr|E9PZW0|E9PZW0_MOUSE	86.8328323364258	1_s_trap_1	0.603	1.788	90993.3	0.28	770	2477	3248
wk1_s_trap_1	3251	14.362	50	1764600	0	0	288410	NaN	-	-1		0	79	379.213583787263	756.412614641326	2	MULTI	HCD	FTMS	0	0	0	-1	0	0	0	0	1				NaN	1_s_trap_1	0.5891	1.788	68153.9	0.61	771	2478	3250
wk1_s_trap_1	3252	14.364	50	1009100	0	0	290770	NaN	-	-1		0	30	701.818744524819	NaN	0	PEAK	HCD	FTMS	0	0	0	-1	0	0	0	0	2				NaN	1_s_trap_1	0.5655	1.788	29375.3	0.04	772	2478	3250
wk1_s_trap_1	3254	14.369	8.1	14778000	0	0	922120	NaN	+	1172	EEAEALYHSK	10	83	392.856008205031	1175.54619521529	3	MULTI	HCD	FTMS	0	0	0	-1	0	0	0	0	1	Unmodified	_EEAEALYHSK_	CON__P35908;sp|P35908|K22E_HUMAN	66.5954895019531	1_s_trap_1	0.6028	1.788	90587.4	1	773	2479	3253
wk1_s_trap_1	3255	14.371	50	807380	0	0	172610	NaN	+	6825	YEDEINK	7	42	455.711219805352	909.407886677504	2	MULTI	HCD	FTMS	0	0	0	-1	0	0	0	0	2	Unmodified	_YEDEINK_	CON__ENSEMBL:ENSBTAP00000038253;CON__H-INV:HIT000016045;CON__H-INV:HIT000292931;CON__P02538;CON__P04259;CON__P04264;CON__P05787;CON__P12035;CON__P13647;CON__P35908;CON__P48668;CON__P50446;CON__Q01546;CON__Q3TTY5;CON__Q5XKE5;CON__Q5XQN5;CON__Q6IFZ6;CON__Q7Z794;CON__Q8VED5;CON__Q922U2;CON__Q9H552;sp|P02538|K2C6A_HUMAN;sp|P04104|K2C1_MOUSE;sp|P04259|K2C6B_HUMAN;sp|P04264|K2C1_HUMAN;sp|P05787|K2C8_HU…	71.7147598266602	1_s_trap_1	0.5654	1.788	29297.8	0.08	774	2479	3253
wk1_s_trap_1	3257	14.377	50	2391800	0	0	143110	NaN	+	2646	NMQDMVEDYRNK	12	103	525.557360869877	1573.65025320983	3	MULTI	HCD	FTMS	0	0	0	-1	0	0	0	0	1	2 Oxidation (M)	_NM(ox)QDM(ox)VEDYRNK_	CON__P04264;sp|P04264|K2C1_HUMAN	56.1224403381348	1_s_trap_1	0.5931	1.788	74652.8	0.25	775	2480	3256
wk1_s_trap_1	3261	14.395	50	1444600	0	0	80108	NaN	-	-1		0	87	530.889344701087	1589.64620470346	3	MULTI	HCD	FTMS	0	0	0	-1	0	0	0	0	1				NaN	1_s_trap_1	0.5765	1.788	47476.9	0.29	776	2483	3260
wk1_s_trap_1	3264	14.407	50	555100	0	0	128580	NaN	-	-1		0	35	684.78628452359	NaN	0	PEAK	HCD	FTMS	0	0	0	-1	0	0	0	0	1				NaN	1_s_trap_1	0.5578	1.788	16784.4	0.04	777	2485	3263
wk1_s_trap_1	3270	14.436	50	325230	0	0	29556	NaN	-	-1		0	23	727.851774959681	1453.68899698616	2	MULTI	HCD	FTMS	0	0	0	-1	0	0	0	0	1				NaN	1_s_trap_1	0.5542	1.788	10839.6	0.04	778	2490	3269
wk1_s_trap_1	3273	14.447	20	17953000	0	0	954890	NaN	+	1169	EEAEALYHSK	10	105	588.780509738666	1175.54646654413	2	MULTI	HCD	FTMS	0	0	0	-1	0	0	0	0	1	Unmodified	_EEAEALYHSK_	CON__P35908;sp|P35908|K22E_HUMAN	150.10319519043	1_s_trap_1	0.6629	1.788	189153.6	1	779	2492	3272
wk1_s_trap_1	3274	14.449	50	870000	0	0	67315	NaN	+	3238	QALEASNRIQESK	13	51	491.926820539253	1472.75863221796	3	MULTI	HCD	FTMS	0	0	0	-1	0	0	0	0	2	Unmodified	_QALEASNRIQESK_	sp|E9Q557|DESP_MOUSE;sp|F1LMV6|DESP_RAT;sp|P15924|DESP_HUMAN	58.3699417114258	1_s_trap_1	0.568	1.788	33468.8	0.13	780	2492	3272
wk1_s_trap_1	3276	14.456	50	940210	0	0	129710	NaN	-	-1		0	46	389.887434029974	1166.64047269012	3	MULTI	HCD	FTMS	0	0	0	-1	0	0	0	0	1				NaN	1_s_trap_1	0.5694	1.788	35856	0.27	781	2493	3275
wk1_s_trap_1	3284	14.495	50	801830	0	0	147730	NaN	-	-1		0	28	659.86012930386	NaN	0	PEAK	HCD	FTMS	0	0	0	-1	0	0	0	0	1				NaN	1_s_trap_1	0.5626	1.788	24718.7	0.05	782	2500	3283
wk1_s_trap_1	3288	14.513	50	447590	0	0	55807	NaN	-	-1		0	29	401.724563313019	801.434573692838	2	MULTI	HCD	FTMS	0	0	0	-1	0	0	0	0	1				NaN	1_s_trap_1	0.5587	1.784	18235.5	0.22	783	2503	3287
wk1_s_trap_1	3290	14.519	50	294020	0	0	15111	NaN	-	-1		0	38	386.852544349205	1157.53580364782	3	MULTI	HCD	FTMS	0	0	0	-1	0	0	0	0	1				NaN	1_s_trap_1	0.5557	1.784	13359.9	0.77	784	2504	3289
wk1_s_trap_1	3292	14.525	50	2627300	0	0	452250	NaN	+	1726	ENLPISGHK	9	72	497.769521638821	993.524490344442	2	MULTI	HCD	FTMS	0	0	0	-1	0	0	0	0	1	Unmodified	_ENLPISGHK_	CON__P20930;sp|P20930|FILA_HUMAN	112.41089630127	1_s_trap_1	0.6021	1.784	89398.1	0.52	785	2505	3291
wk1_s_trap_1	3295	14.538	50	652370	0	0	219280	NaN	-	-1		0	20	720.829723540135	NaN	0	PEAK	HCD	FTMS	0	0	0	-1	0	0	0	0	1				NaN	1_s_trap_1	0.5597	1.784	19961.3	0.04	786	2507	3294
wk1_s_trap_1	3297	14.545	50	231720	0	0	34916	NaN	-	-1		0	22	411.896979055368	NaN	0	PEAK	HCD	FTMS	0	0	0	-1	0	0	0	0	1				NaN	1_s_trap_1	0.5545	1.784	11336.3	0.13	787	2508	3296
wk1_s_trap_1	3299	14.551	50	549980	0	0	183590	NaN	+	915	DVDGAYMTK	9	31	508.223787830337	NaN	0	PEAK	HCD	FTMS	0	0	0	-1	0	0	0	0	1	Oxidation (M)	_DVDGAYM(ox)TK_	CON__P04264;sp|P04264|K2C1_HUMAN	50.0402793884277	1_s_trap_1	0.56	1.784	20406.9	0.09	788	2509	3298
wk1_s_trap_1	3300	14.552	50	791570	0	0	137640	NaN	-	-1		0	39	671.578700112301	NaN	0	PEAK	HCD	FTMS	0	0	0	-1	0	0	0	0	2				NaN	1_s_trap_1	0.562	1.784	23646.7	0.04	789	2509	3298
wk1_s_trap_1	3302	14.56	50	385380	0	0	48402	NaN	-	-1		0	32	469.247566596361	NaN	0	PEAK	HCD	FTMS	0	0	0	-1	0	0	0	0	1				NaN	1_s_trap_1	0.5572	1.784	15813.4	0.03	790	2510	3301
wk1_s_trap_1	3304	14.565	30	21709000	0	0	3728400	NaN	-	-1		0	146	518.262198105543	1551.76476491683	3	MULTI	HCD	FTMS	0	0	0	-1	0	0	0	0	1				NaN	1_s_trap_1	0.7359	1.784	339686.9	1	791	2511	3303
wk1_s_trap_1	3306	14.573	50	2023500	0	0	507110	NaN	-	-1		0	31	700.351561535295	699.344285068695	1	MULTI	HCD	FTMS	0	0	0	-1	0	0	0	0	1				NaN	1_s_trap_1	0.5818	1.784	56151.1	0.12	792	2512	3305
wk1_s_trap_1	3309	14.586	50	893260	0	0	103010	NaN	-	-1		0	33	584.327335009639	1166.64011708608	2	MULTI	HCD	FTMS	0	0	0	-1	0	0	0	0	1				NaN	1_s_trap_1	0.5656	1.784	29632.3	0.04	793	2514	3308
wk1_s_trap_1	3311	14.591	33	11865000	0	0	2123700	NaN	-	-1		0	78	537.301411924252	1072.5882709153	2	MULTI	HCD	FTMS	0	0	0	-1	0	0	0	0	1				NaN	1_s_trap_1	0.6799	1.784	217110.4	1	794	2515	3310
wk1_s_trap_1	3312	14.593	50	648480	0	0	231910	NaN	-	-1		0	29	682.807971082498	NaN	0	PEAK	HCD	FTMS	0	0	0	-1	0	0	0	0	2				NaN	1_s_trap_1	0.56	1.784	20338.6	0.12	795	2515	3310
wk1_s_trap_1	3314	14.6	50	122250	0	0	11615	NaN	-	-1		0	17	865.895203091665	1729.77585325013	2	MULTI	HCD	FTMS	0	0	0	-1	0	0	0	0	1				NaN	1_s_trap_1	0.5503	1.784	4515	0.04	796	2516	3313
wk1_s_trap_1	3315	14.602	50	422100	0	0	74808	NaN	-	-1		0	27	431.286438530143	NaN	0	PEAK	HCD	FTMS	0	0	0	-1	0	0	0	0	2				NaN	1_s_trap_1	0.5584	1.784	17806.1	0.03	797	2516	3313
wk1_s_trap_1	3317	14.607	50	1328900	0	0	127390	NaN	-	-1		0	55	485.569184460513	1453.68572398174	3	MULTI	HCD	FTMS	0	0	0	-1	0	0	0	0	1				NaN	1_s_trap_1	0.578	1.784	49868.9	0.43	798	2517	3316
wk1_s_trap_1	3320	14.618	37	9651600	0	0	640940	NaN	+	252	AQYEDIAQK	9	112	533.265396143581	1064.51623935396	2	MULTI	HCD	FTMS	0	0	0	-1	0	0	0	0	1	Unmodified	_AQYEDIAQK_	sp|P04264|K2C1_HUMAN;sp|Q3UV17|K22O_MOUSE	93.1432418823242	1_s_trap_1	0.67	1.784	200768.5	1	799	2519	3319
wk1_s_trap_1	3322	14.626	50	716090	0	0	132260	NaN	-	-1		0	29	737.350623158722	1472.68669338424	2	MULTI	HCD	FTMS	0	0	0	-1	0	0	0	0	1				NaN	1_s_trap_1	0.56	1.784	20480	0.04	800	2520	3321
wk1_s_trap_1	3324	14.632	50	1735600	0	0	225600	NaN	-	-1		0	52	382.686341496213	763.358130059227	2	MULTI	HCD	FTMS	0	0	0	-1	0	0	0	0	1				NaN	1_s_trap_1	0.5874	1.784	65265.4	0.34	801	2521	3323
wk1_s_trap_1	3327	14.644	50	1163900	0	0	175920	NaN	-	-1		0	34	737.386488790882	1472.75842464856	2	MULTI	HCD	FTMS	0	0	0	-1	0	0	0	0	1				NaN	1_s_trap_1	0.5671	1.784	31977.4	0.04	802	2523	3326
wk1_s_trap_1	3330	14.655	50	956430	0	0	113550	NaN	-	-1		0	40	567.311962666709	1132.60937240022	2	MULTI	HCD	FTMS	0	0	0	-1	0	0	0	0	1				NaN	1_s_trap_1	0.5673	1.784	32377.6	0.05	803	2525	3329
wk1_s_trap_1	3332	14.663	50	1108400	0	0	444220	NaN	-	-1		0	20	716.850249815368	NaN	0	PEAK	HCD	FTMS	0	0	0	-1	0	0	0	0	1				NaN	1_s_trap_1	0.5669	1.784	31689.4	0.04	804	2526	3331
wk1_s_trap_1	3334	14.669	50	1558200	0	0	266780	NaN	-	-1		0	42	776.889918344441	1551.76528375568	2	MULTI	HCD	FTMS	0	0	0	-1	0	0	0	0	1				NaN	1_s_trap_1	0.5724	1.784	40799.6	0.15	805	2527	3333
wk1_s_trap_1	3335	14.67	50	322980	0	0	115030	NaN	-	-1		0	19	451.91952551675	NaN	0	PEAK	HCD	FTMS	0	0	0	-1	0	0	0	0	2				NaN	1_s_trap_1	0.5562	1.784	14143	0.07	806	2527	3333
wk1_s_trap_1	3336	14.672	50	929150	0	0	280130	NaN	-	-1		0	39	656.777606713742	1311.54066049428	2	MULTI	HCD	FTMS	0	0	0	-1	0	0	0	0	3				NaN	1_s_trap_1	0.5651	1.784	28775.3	0.04	807	2527	3333
wk1_s_trap_1	3338	14.679	50	591800	0	0	47632	NaN	-	-1		0	42	550.616858438837	1648.82874591671	3	MULTI	HCD	FTMS	0	0	0	-1	0	0	0	0	1				NaN	1_s_trap_1	0.5606	1.807	21456.5	0.04	808	2528	3337
wk1_s_trap_1	3339	14.68	50	495860	0	0	69002	NaN	-	-1		0	31	569.754286432029	1137.49401993086	2	MULTI	HCD	FTMS	0	0	0	-1	0	0	0	0	2				NaN	1_s_trap_1	0.5583	1.807	17602.3	0.04	809	2528	3337
wk1_s_trap_1	3342	14.692	50	1371300	0	0	91519	NaN	+	2606	NDYDQLQK	8	70	512.240995552266	1022.46743817133	2	MULTI	HCD	FTMS	0	0	0	-1	0	0	0	0	1	Unmodified	_NDYDQLQK_	sp|E9Q557|DESP_MOUSE;sp|F1LMV6|DESP_RAT;sp|P15924|DESP_HUMAN;sp|P15924-2|DESP_HUMAN;sp|P15924-3|DESP_HUMAN;tr|E9PZW0|E9PZW0_MOUSE	96.2528991699219	1_s_trap_1	0.5777	1.807	49394.2	0.25	810	2530	3341
wk1_s_trap_1	3344	14.699	28	12575000	0	0	634650	NaN	-	-1		0	121	533.252484393847	1064.49041585449	2	MULTI	HCD	FTMS	0	0	0	-1	0	0	0	0	1				NaN	1_s_trap_1	0.6691	1.807	199359.9	1	811	2531	3343
wk1_s_trap_1	3346	14.706	50	1132300	0	0	419610	NaN	-	-1		0	23	753.865913077273	NaN	0	PEAK	HCD	FTMS	0	0	0	-1	0	0	0	0	1				NaN	1_s_trap_1	0.5664	1.807	30894.4	0.04	812	2532	3345
wk1_s_trap_1	3348	14.712	18	7954100	0	0	451700	NaN	+	1173	EEAEALYHSK	10	87	392.856008205031	1175.54619521529	3	MULTI	HCD	FTMS	0	0	0	-1	0	0	0	0	1	Unmodified	_EEAEALYHSK_	CON__P35908;sp|P35908|K22E_HUMAN	58.592041015625	1_s_trap_1	0.6127	1.807	106763.2	1	813	2533	3347
wk1_s_trap_1	3349	14.713	50	598370	0	0	138550	NaN	+	6826	YEDEINK	7	45	455.711219805352	909.407886677504	2	MULTI	HCD	FTMS	0	0	0	-1	0	0	0	0	2	Unmodified	_YEDEINK_	CON__ENSEMBL:ENSBTAP00000038253;CON__H-INV:HIT000016045;CON__H-INV:HIT000292931;CON__P02538;CON__P04259;CON__P04264;CON__P05787;CON__P12035;CON__P13647;CON__P35908;CON__P48668;CON__P50446;CON__Q01546;CON__Q3TTY5;CON__Q5XKE5;CON__Q5XQN5;CON__Q6IFZ6;CON__Q7Z794;CON__Q8VED5;CON__Q922U2;CON__Q9H552;sp|P02538|K2C6A_HUMAN;sp|P04104|K2C1_MOUSE;sp|P04259|K2C6B_HUMAN;sp|P04264|K2C1_HUMAN;sp|P05787|K2C8_HU…	64.7574081420898	1_s_trap_1	0.561	1.807	21991.2	0.1	814	2533	3347
wk1_s_trap_1	3350	14.714	50	653110	0	0	227300	NaN	-	-1		0	28	486.878940500854	NaN	0	PEAK	HCD	FTMS	0	0	0	-1	0	0	0	0	3				NaN	1_s_trap_1	0.5626	1.807	24719.7	0.34	815	2533	3347
wk1_s_trap_1	3352	14.72	50	2136200	0	0	82188	NaN	+	2647	NMQDMVEDYRNK	12	99	525.557360869877	1573.65025320983	3	MULTI	HCD	FTMS	0	0	0	-1	0	0	0	0	1	2 Oxidation (M)	_NM(ox)QDM(ox)VEDYRNK_	CON__P04264;sp|P04264|K2C1_HUMAN	77.5969161987305	1_s_trap_1	0.5887	1.807	67494.3	0.24	816	2534	3351
wk1_s_trap_1	3355	14.731	50	908360	0	0	38480	NaN	-	-1		0	77	530.889344701087	1589.64620470346	3	MULTI	HCD	FTMS	0	0	0	-1	0	0	0	0	1				NaN	1_s_trap_1	0.5657	1.807	29791.2	0.23	817	2536	3354
wk1_s_trap_1	3358	14.744	50	1512100	0	0	691960	NaN	-	-1		0	20	638.874405258325	NaN	0	PEAK	HCD	FTMS	0	0	0	-1	0	0	0	0	1				NaN	1_s_trap_1	0.576	1.807	46594.9	0.05	818	2538	3357
wk1_s_trap_1	3362	14.762	50	381310	0	0	39424	NaN	-	-1		0	28	822.366632119127	821.359355652527	1	MULTI	HCD	FTMS	0	0	0	-1	0	0	0	0	1				NaN	1_s_trap_1	0.5547	1.807	11662.2	0.04	819	2541	3361
wk1_s_trap_1	3367	14.784	50	4723300	0	0	249180	NaN	+	1170	EEAEALYHSK	10	101	588.780509738666	1175.54646654413	2	MULTI	HCD	FTMS	0	0	0	-1	0	0	0	0	1	Unmodified	_EEAEALYHSK_	CON__P35908;sp|P35908|K22E_HUMAN	130.982498168945	1_s_trap_1	0.6294	1.807	134234.4	0.83	820	2545	3366
wk1_s_trap_1	3369	14.79	50	1307300	0	0	81119	NaN	+	3239	QALEASNRIQESK	13	66	491.926820539253	1472.75863221796	3	MULTI	HCD	FTMS	0	0	0	-1	0	0	0	0	1	Unmodified	_QALEASNRIQESK_	sp|E9Q557|DESP_MOUSE;sp|F1LMV6|DESP_RAT;sp|P15924|DESP_HUMAN	64.373893737793	1_s_trap_1	0.576	1.807	46646.2	0.2	821	2546	3368
wk1_s_trap_1	3370	14.791	50	1378200	0	0	93607	NaN	-	-1		0	52	389.887434029974	1166.64047269012	3	MULTI	HCD	FTMS	0	0	0	-1	0	0	0	0	2				NaN	1_s_trap_1	0.5789	1.807	51355.4	0.3	822	2546	3368
wk1_s_trap_1	3371	14.792	50	902360	0	0	292080	NaN	-	-1		0	45	387.547422966572	1159.62043949992	3	MULTI	HCD	FTMS	0	0	0	-1	0	0	0	0	3				NaN	1_s_trap_1	0.569	1.807	35160	0.31	823	2546	3368
wk1_s_trap_1	3374	14.805	50	1329000	0	0	561070	NaN	-	-1		0	20	698.839295173718	NaN	0	PEAK	HCD	FTMS	0	0	0	-1	0	0	0	0	1				NaN	1_s_trap_1	0.571	1.807	38377.4	0.14	824	2548	3373
wk1_s_trap_1	3375	14.807	50	264850	0	0	46466	NaN	-	-1		0	24	670.839003365774	1339.66345379835	2	MULTI	HCD	FTMS	0	0	0	-1	0	0	0	0	2				NaN	1_s_trap_1	0.5532	1.807	9177.7	0.04	825	2548	3373
wk1_s_trap_1	3381	14.835	50	1619800	0	0	233240	NaN	-	-1		0	69	447.561211536562	1339.66180520989	3	MULTI	HCD	FTMS	0	0	0	-1	0	0	0	0	1				NaN	1_s_trap_1	0.5827	1.807	57597.5	0.21	826	2553	3380
wk1_s_trap_1	3382	14.837	50	328010	0	0	34095	NaN	-	-1		0	35	594.268043968102	1186.521535003	2	MULTI	HCD	FTMS	0	0	0	-1	0	0	0	0	2				NaN	1_s_trap_1	0.5546	1.807	11594.5	0.04	827	2553	3380
wk1_s_trap_1	3385	14.849	50	2292700	0	0	803880	NaN	-	-1		0	41	640.853136442771	NaN	0	PEAK	HCD	FTMS	0	0	0	-1	0	0	0	0	1				NaN	1_s_trap_1	0.588	1.841	66300.9	0.2	828	2555	3384
wk1_s_trap_1	3386	14.851	50	1401300	0	0	377090	NaN	-	-1		0	36	751.863261952262	1501.71197097132	2	MULTI	HCD	FTMS	0	0	0	-1	0	0	0	0	2				NaN	1_s_trap_1	0.5708	1.841	38108.9	0.15	829	2555	3384
wk1_s_trap_1	3388	14.858	50	269700	0	0	25620	NaN	-	-1		0	34	386.852544349205	1157.53580364782	3	MULTI	HCD	FTMS	0	0	0	-1	0	0	0	0	1				NaN	1_s_trap_1	0.5549	1.841	12058	0.27	830	2556	3387
wk1_s_trap_1	3390	14.864	50	2456900	0	0	394690	NaN	+	1727	ENLPISGHK	9	73	497.769521638821	993.524490344442	2	MULTI	HCD	FTMS	0	0	0	-1	0	0	0	0	1	Unmodified	_ENLPISGHK_	CON__P20930;sp|P20930|FILA_HUMAN	98.9334335327148	1_s_trap_1	0.5975	1.841	81971	0.51	831	2557	3389
wk1_s_trap_1	3392	14.871	50	482320	0	0	38598	NaN	-	-1		0	44	466.568826676039	1396.68465062832	3	MULTI	HCD	FTMS	0	0	0	-1	0	0	0	0	1				NaN	1_s_trap_1	0.5587	1.841	18224.4	0.12	832	2558	3391
wk1_s_trap_1	3396	14.888	50	574430	0	0	182930	NaN	+	908	DVDGAYMTK	9	33	508.224018163072	1014.43348339294	2	MULTI	HCD	FTMS	0	0	0	-1	0	0	0	0	1	Oxidation (M)	_DVDGAYM(ox)TK_	CON__P04264;sp|P04264|K2C1_HUMAN	48.2830505371094	1_s_trap_1	0.5602	1.841	20664.7	0.07	833	2561	3395
wk1_s_trap_1	3400	14.904	50	5078600	0	0	878670	NaN	-	-1		0	105	518.262198105543	1551.76476491683	3	MULTI	HCD	FTMS	0	0	0	-1	0	0	0	0	1				NaN	1_s_trap_1	0.6399	1.841	151461.8	0.43	834	2564	3399
wk1_s_trap_1	3401	14.906	50	304960	0	0	42111	NaN	-	-1		0	28	469.247770748528	1404.72148284578	3	MULTI	HCD	FTMS	0	0	0	-1	0	0	0	0	2				NaN	1_s_trap_1	0.5559	1.841	13710.4	0.06	835	2564	3399
wk1_s_trap_1	3406	14.928	50	7477000	0	0	1100300	NaN	-	-1		0	78	537.301411924252	1072.5882709153	2	MULTI	HCD	FTMS	0	0	0	-1	0	0	0	0	1				NaN	1_s_trap_1	0.6753	1.871	209470.7	0.7	836	2568	3405
wk1_s_trap_1	3408	14.935	50	2479400	0	0	558340	NaN	-	-1		0	60	461.711058796264	921.407564659328	2	MULTI	HCD	FTMS	0	0	0	-1	0	0	0	0	1				NaN	1_s_trap_1	0.598	1.871	82760.6	0.3	837	2569	3407
wk1_s_trap_1	3414	14.962	50	848880	0	0	195970	NaN	-	-1		0	31	737.350623158722	1472.68669338424	2	MULTI	HCD	FTMS	0	0	0	-1	0	0	0	0	1				NaN	1_s_trap_1	0.5629	1.871	25144.6	0.04	838	2574	3413
wk1_s_trap_1	3416	14.97	50	475930	0	0	49324	NaN	-	-1		0	28	401.724563313019	801.434573692838	2	MULTI	HCD	FTMS	0	0	0	-1	0	0	0	0	1				NaN	1_s_trap_1	0.5598	1.871	20065.2	0.12	839	2575	3415
wk1_s_trap_1	3417	14.971	50	711760	0	0	93324	NaN	-	-1		0	39	382.686341496213	763.358130059227	2	MULTI	HCD	FTMS	0	0	0	-1	0	0	0	0	2				NaN	1_s_trap_1	0.5642	1.871	27360.7	0.11	840	2575	3415
wk1_s_trap_1	3420	14.984	50	757790	0	0	308100	NaN	-	-1		0	22	702.822233162574	NaN	0	PEAK	HCD	FTMS	0	0	0	-1	0	0	0	0	1				NaN	1_s_trap_1	0.5614	1.871	22763	0.04	841	2577	3419
wk1_s_trap_1	3423	14.996	50	1144300	0	0	300610	NaN	-	-1		0	48	487.761123423592	973.507693913983	2	MULTI	HCD	FTMS	0	0	0	-1	0	0	0	0	1				NaN	1_s_trap_1	0.5722	1.871	40339.4	0.09	842	2579	3422
wk1_s_trap_1	3426	15.009	50	1089900	0	0	454070	NaN	-	-1		0	19	718.326067964074	1434.63758299495	2	MULTI	HCD	FTMS	0	0	0	-1	0	0	0	0	1				NaN	1_s_trap_1	0.5669	1.898	31673	0.04	843	2581	3425
wk1_s_trap_1	3428	15.015	50	822510	0	0	53900	NaN	-	-1		0	49	550.616858438837	1648.82874591671	3	MULTI	HCD	FTMS	0	0	0	-1	0	0	0	0	1				NaN	1_s_trap_1	0.5654	1.898	29271.3	0.04	844	2582	3427
wk1_s_trap_1	3430	15.021	50	1357800	0	0	216300	NaN	-	-1		0	51	569.754286432029	1137.49401993086	2	MULTI	HCD	FTMS	0	0	0	-1	0	0	0	0	1				NaN	1_s_trap_1	0.5742	1.898	43704.4	0.26	845	2583	3429
wk1_s_trap_1	3433	15.032	28	11777000	0	0	900170	NaN	-	-1		0	116	533.252484393847	1064.49041585449	2	MULTI	HCD	FTMS	0	0	0	-1	0	0	0	0	1				NaN	1_s_trap_1	0.6621	1.898	187802.8	1	846	2585	3432
wk1_s_trap_1	3434	15.033	50	404190	0	0	23109	NaN	-	-1		0	42	512.240995552266	1022.46743817133	2	MULTI	HCD	FTMS	0	0	0	-1	0	0	0	0	2				NaN	1_s_trap_1	0.5568	1.898	15072.8	0.06	847	2585	3432
wk1_s_trap_1	3436	15.041	50	2627100	0	0	236980	NaN	+	356	AQYEEIAQRSK	11	68	441.561502896577	1321.66267928993	3	MULTI	HCD	FTMS	0	0	0	-1	0	0	0	0	1	Unmodified	_AQYEEIAQRSK_	CON__ENSEMBL:ENSBTAP00000038253;CON__P35908;sp|P35908|K22E_HUMAN	81.2634887695313	1_s_trap_1	0.6029	1.898	90677.6	0.59	848	2586	3435
wk1_s_trap_1	3439	15.052	50	1609800	0	0	91827	NaN	-	-1		0	66	392.856008205031	1175.54619521529	3	MULTI	HCD	FTMS	0	0	0	-1	0	0	0	0	1				NaN	1_s_trap_1	0.5858	1.898	62789.1	0.58	849	2588	3438
wk1_s_trap_1	3440	15.053	50	510430	0	0	128540	NaN	+	6827	YEDEINK	7	38	455.711219805352	909.407886677504	2	MULTI	HCD	FTMS	0	0	0	-1	0	0	0	0	2	Unmodified	_YEDEINK_	CON__ENSEMBL:ENSBTAP00000038253;CON__H-INV:HIT000016045;CON__H-INV:HIT000292931;CON__P02538;CON__P04259;CON__P04264;CON__P05787;CON__P12035;CON__P13647;CON__P35908;CON__P48668;CON__P50446;CON__Q01546;CON__Q3TTY5;CON__Q5XKE5;CON__Q5XQN5;CON__Q6IFZ6;CON__Q7Z794;CON__Q8VED5;CON__Q922U2;CON__Q9H552;sp|P02538|K2C6A_HUMAN;sp|P04104|K2C1_MOUSE;sp|P04259|K2C6B_HUMAN;sp|P04264|K2C1_HUMAN;sp|P05787|K2C8_HU…	60.2939605712891	1_s_trap_1	0.5594	1.898	19428.6	0.1	850	2588	3438
wk1_s_trap_1	3441	15.055	50	1033400	0	0	384240	NaN	-	-1		0	22	753.865669601995	NaN	0	PEAK	HCD	FTMS	0	0	0	-1	0	0	0	0	3				NaN	1_s_trap_1	0.5656	1.898	29615.4	0.04	851	2588	3438
wk1_s_trap_1	3443	15.06	50	1801000	0	0	95674	NaN	-	-1		0	86	525.889008283757	NaN	0	PEAK	HCD	FTMS	0	0	0	-1	0	0	0	0	1				NaN	1_s_trap_1	0.5823	1.898	57034.4	0.15	852	2589	3442
wk1_s_trap_1	3444	15.062	50	779800	0	0	53463	NaN	-	-1		0	47	410.231290596265	1227.67204238899	3	MULTI	HCD	FTMS	0	0	0	-1	0	0	0	0	2				NaN	1_s_trap_1	0.5679	1.898	33277.5	0.66	853	2589	3442
wk1_s_trap_1	3445	15.063	50	656380	0	0	44589	NaN	-	-1		0	54	466.568826676039	1396.68465062832	3	MULTI	HCD	FTMS	0	0	0	-1	0	0	0	0	3				NaN	1_s_trap_1	0.5626	1.898	24676.4	0.15	854	2589	3442
wk1_s_trap_1	3446	15.065	50	965160	0	0	113790	NaN	-	-1		0	45	661.837932283962	1321.66131163472	2	MULTI	HCD	FTMS	0	0	0	-1	0	0	0	0	4				NaN	1_s_trap_1	0.5649	1.898	28356.8	0.09	855	2589	3442
wk1_s_trap_1	3448	15.071	50	736300	0	0	70679	NaN	-	-1		0	36	626.301263946238	1250.58797495928	2	MULTI	HCD	FTMS	0	0	0	-1	0	0	0	0	1				NaN	1_s_trap_1	0.5616	1.898	23016	0.03	856	2590	3447
wk1_s_trap_1	3449	15.072	50	187660	0	0	22747	NaN	-	-1		0	22	385.671522308206	769.328491683211	2	MULTI	HCD	FTMS	0	0	0	-1	0	0	0	0	2				NaN	1_s_trap_1	0.5533	1.898	9335.2	0.05	857	2590	3447
wk1_s_trap_1	3450	15.073	50	453240	0	0	23372	NaN	-	-1		0	44	530.889344701087	1589.64620470346	3	MULTI	HCD	FTMS	0	0	0	-1	0	0	0	0	3				NaN	1_s_trap_1	0.5573	1.898	16018.6	0.07	858	2590	3447
wk1_s_trap_1	3452	15.081	50	406580	0	0	54050	NaN	-	-1		0	29	972.426881494924	971.419605028324	1	MULTI	HCD	FTMS	0	0	0	-1	0	0	0	0	1				NaN	1_s_trap_1	0.5537	1.898	10055.2	0.03	859	2591	3451
wk1_s_trap_1	3457	15.104	25	13302000	0	0	836870	NaN	+	253	AQYEDIAQK	9	112	533.264373023588	1064.51419311398	2	MULTI	HCD	FTMS	0	0	0	-1	0	0	0	0	1	Unmodified	_AQYEDIAQK_	sp|P04264|K2C1_HUMAN;sp|Q3UV17|K22O_MOUSE	88.9206695556641	1_s_trap_1	0.6645	1.898	191832.7	1	860	2595	3456
wk1_s_trap_1	3458	15.105	50	1861200	0	0	532900	NaN	-	-1		0	49	638.312801801692	1274.61105067018	2	MULTI	HCD	FTMS	0	0	0	-1	0	0	0	0	2				NaN	1_s_trap_1	0.581	1.898	54893.7	0.13	861	2595	3456
wk1_s_trap_1	3462	15.122	50	1199500	0	0	66508	NaN	+	1171	EEAEALYHSK	10	59	588.780509738666	1175.54646654413	2	MULTI	HCD	FTMS	0	0	0	-1	0	0	0	0	1	Unmodified	_EEAEALYHSK_	CON__P35908;sp|P35908|K22E_HUMAN	89.1711883544922	1_s_trap_1	0.5705	1.898	37576.9	0.2	862	2598	3461
wk1_s_trap_1	3464	15.129	50	1169300	0	0	82619	NaN	-	-1		0	56	410.231290596265	1227.67204238899	3	MULTI	HCD	FTMS	0	0	0	-1	0	0	0	0	1				NaN	1_s_trap_1	0.5767	1.898	47812.8	0.8	863	2599	3463
wk1_s_trap_1	3468	15.145	50	867180	0	0	143010	NaN	+	4535	SKAEAESLYQSK	12	47	670.839003365774	1339.66345379835	2	MULTI	HCD	FTMS	0	0	0	-1	0	0	0	0	1	Unmodified	_SKAEAESLYQSK_	CON__P04264;sp|P04264|K2C1_HUMAN	92.038818359375	1_s_trap_1	0.5636	1.898	26340.6	0.1	864	2602	3467
wk1_s_trap_1	3471	15.158	50	533860	0	0	67187	NaN	-	-1		0	40	530.277054636349	1587.80933450925	3	MULTI	HCD	FTMS	0	0	0	-1	0	0	0	0	1				NaN	1_s_trap_1	0.5597	1.898	19882.7	0.07	865	2604	3470
wk1_s_trap_1	3473	15.166	50	406240	0	0	50182	NaN	-	-1		0	28	452.237378844404	1804.92040951122	4	MULTI	HCD	FTMS	0	0	0	-1	0	0	0	0	1				NaN	1_s_trap_1	0.5567	1.898	15034.5	0.06	866	2605	3472
wk1_s_trap_1	3475	15.171	50	2465200	0	0	245200	NaN	-	-1		0	100	447.561211536562	1339.66180520989	3	MULTI	HCD	FTMS	0	0	0	-1	0	0	0	0	1				NaN	1_s_trap_1	0.5995	1.898	85188.6	0.41	867	2606	3474
wk1_s_trap_1	3477	15.179	50	2240300	0	0	376650	NaN	+	4806	SVEDRFDQQK	10	63	417.87037041868	1250.58928185624	3	MULTI	HCD	FTMS	0	0	0	-1	0	0	0	0	1	Unmodified	_SVEDRFDQQK_	sp|P15924|DESP_HUMAN;sp|P15924-2|DESP_HUMAN;sp|P15924-3|DESP_HUMAN	63.418830871582	1_s_trap_1	0.5962	1.913	79746.3	0.65	868	2607	3476
wk1_s_trap_1	3479	15.184	50	5668200	0	0	940250	NaN	-	-1		0	101	640.836965453997	1279.65937797479	2	MULTI	HCD	FTMS	0	0	0	-1	0	0	0	0	1				NaN	1_s_trap_1	0.6385	1.913	149092.5	0.53	869	2608	3478
wk1_s_trap_1	3481	15.192	50	1088000	0	0	274430	NaN	-	-1		0	39	696.863168996028	NaN	0	PEAK	HCD	FTMS	0	0	0	-1	0	0	0	0	1				NaN	1_s_trap_1	0.5678	1.913	33116.6	0.06	870	2609	3480
wk1_s_trap_1	3484	15.205	50	797050	0	0	120870	NaN	-	-1		0	35	763.236945850085	762.229669383485	1	MULTI	HCD	FTMS	0	0	0	-1	0	0	0	0	1				NaN	1_s_trap_1	0.5617	1.913	23171.4	0.04	871	2611	3483
wk1_s_trap_1	3486	15.212	50	1580600	0	0	671690	NaN	-	-1		0	26	700.819437325717	NaN	0	PEAK	HCD	FTMS	0	0	0	-1	0	0	0	0	1				NaN	1_s_trap_1	0.5746	1.913	44309.1	0.05	872	2612	3485
wk1_s_trap_1	3488	15.219	50	2385100	0	0	294090	NaN	-	-1		0	58	694.265263198734	1386.51597346427	2	MULTI	HCD	FTMS	0	0	0	-1	0	0	0	0	1				NaN	1_s_trap_1	0.5888	1.913	67658.1	0.05	873	2613	3487
wk1_s_trap_1	3489	15.221	50	795920	0	0	37756	NaN	-	-1		0	63	498.583266034321	1492.72796870316	3	MULTI	HCD	FTMS	0	0	0	-1	0	0	0	0	2				NaN	1_s_trap_1	0.5654	1.913	29271.4	0.06	874	2613	3487
wk1_s_trap_1	3491	15.226	50	775120	0	0	163770	NaN	+	909	DVDGAYMTK	9	42	508.224018163072	1014.43348339294	2	MULTI	HCD	FTMS	0	0	0	-1	0	0	0	0	1	Oxidation (M)	_DVDGAYM(ox)TK_	CON__P04264;sp|P04264|K2C1_HUMAN	56.7293281555176	1_s_trap_1	0.5645	1.913	27774.6	0.11	875	2614	3490
wk1_s_trap_1	3492	15.228	50	201670	0	0	49952	NaN	-	-1		0	18	437.734974179174	NaN	0	PEAK	HCD	FTMS	0	0	0	-1	0	0	0	0	2				NaN	1_s_trap_1	0.5542	1.913	10892.9	0.04	876	2614	3490
wk1_s_trap_1	3494	15.235	50	499030	0	0	158460	NaN	-	-1		0	31	473.258989711481	944.503426489762	2	MULTI	HCD	FTMS	0	0	0	-1	0	0	0	0	1				NaN	1_s_trap_1	0.5594	1.913	19456.8	0.04	877	2615	3493
wk1_s_trap_1	3495	15.237	50	2715200	0	0	292820	NaN	-	-1		0	80	518.567809925836	1552.68160037771	3	MULTI	HCD	FTMS	0	0	0	-1	0	0	0	0	2				NaN	1_s_trap_1	0.5997	1.913	85455.3	0.12	878	2615	3493
wk1_s_trap_1	3497	15.243	50	304590	0	0	40128	NaN	-	-1		0	18	765.31724231819	1528.61993170318	2	MULTI	HCD	FTMS	0	0	0	-1	0	0	0	0	1				NaN	1_s_trap_1	0.5541	1.913	10646.5	0.04	879	2616	3496
wk1_s_trap_1	3498	15.244	50	867180	0	0	268640	NaN	-	-1		0	33	656.77739936036	1311.54024578752	2	MULTI	HCD	FTMS	0	0	0	-1	0	0	0	0	2				NaN	1_s_trap_1	0.5642	1.913	27236.2	0.04	880	2616	3496
wk1_s_trap_1	3499	15.245	50	1010600	0	0	130720	NaN	-	-1		0	41	793.722258182445	NaN	0	PEAK	HCD	FTMS	0	0	0	-1	0	0	0	0	3				NaN	1_s_trap_1	0.5644	1.913	27691.6	0.04	881	2616	3496
wk1_s_trap_1	3501	15.253	50	494720	0	0	36956	NaN	-	-1		0	42	665.343264754765	1328.67197657633	2	MULTI	HCD	FTMS	0	0	0	-1	0	0	0	0	1				NaN	1_s_trap_1	0.5571	1.913	15712.3	0.04	882	2617	3500
wk1_s_trap_1	3505	15.269	27	9642600	0	0	1580400	NaN	-	-1		0	85	461.711058796264	921.407564659328	2	MULTI	HCD	FTMS	0	0	0	-1	0	0	0	0	1				NaN	1_s_trap_1	0.6463	1.913	161885.5	1	883	2620	3504
wk1_s_trap_1	3508	15.282	50	498410	0	0	68083	NaN	-	-1		0	34	802.234544568003	NaN	0	PEAK	HCD	FTMS	0	0	0	-1	0	0	0	0	1				NaN	1_s_trap_1	0.5569	1.913	15387.4	0.05	884	2622	3507
wk1_s_trap_1	3509	15.283	50	411330	0	0	75514	NaN	-	-1		0	19	846.851383660804	1691.68821438841	2	MULTI	HCD	FTMS	0	0	0	-1	0	0	0	0	2				NaN	1_s_trap_1	0.5544	1.913	11219.2	0.04	885	2622	3507
wk1_s_trap_1	3512	15.296	50	1666600	0	0	186140	NaN	-	-1		0	75	518.262198105543	1551.76476491683	3	MULTI	HCD	FTMS	0	0	0	-1	0	0	0	0	1				NaN	1_s_trap_1	0.5806	1.913	54235.2	0.11	886	2624	3511
wk1_s_trap_1	3514	15.302	50	722470	0	0	162960	NaN	-	-1		0	30	737.855285286944	NaN	0	PEAK	HCD	FTMS	0	0	0	-1	0	0	0	0	1				NaN	1_s_trap_1	0.5614	1.913	22686.3	0.05	887	2625	3513
wk1_s_trap_1	3515	15.303	50	441430	0	0	52501	NaN	-	-1		0	24	585.329671391883	NaN	0	PEAK	HCD	FTMS	0	0	0	-1	0	0	0	0	2				NaN	1_s_trap_1	0.5576	1.913	16437.6	0.04	888	2625	3513
wk1_s_trap_1	3516	15.305	50	819320	0	0	99911	NaN	-	-1		0	39	832.712214040977	NaN	0	PEAK	HCD	FTMS	0	0	0	-1	0	0	0	0	3				NaN	1_s_trap_1	0.5624	1.913	24412.5	0.05	889	2625	3513
wk1_s_trap_1	3517	15.306	50	464150	0	0	90219	NaN	-	-1		0	24	862.693320063954	861.686043597354	1	MULTI	HCD	FTMS	0	0	0	-1	0	0	0	0	4				NaN	1_s_trap_1	0.5551	1.913	12438.7	0.04	890	2625	3513
wk1_s_trap_1	3519	15.314	50	662470	0	0	104480	NaN	-	-1		0	39	583.296226207258	1164.57789948132	2	MULTI	HCD	FTMS	0	0	0	-1	0	0	0	0	1				NaN	1_s_trap_1	0.5613	1.913	22546.1	0.05	891	2626	3518
wk1_s_trap_1	3521	15.321	50	907850	0	0	269930	NaN	-	-1		0	24	778.795995104367	NaN	0	PEAK	HCD	FTMS	0	0	0	-1	0	0	0	0	1				NaN	1_s_trap_1	0.5632	1.913	25694.8	0.05	892	2627	3520
wk1_s_trap_1	3523	15.328	50	529040	0	0	70683	NaN	-	-1		0	21	900.1923	NaN	0	PEAK	HCD	FTMS	0	0	0	-1	0	0	0	0	1				NaN	1_s_trap_1	0.5566	1.913	14885.3	0.04	893	2628	3522
wk1_s_trap_1	3524	15.33	50	864220	0	0	129250	NaN	-	-1		0	47	723.259944705947	NaN	0	PEAK	HCD	FTMS	0	0	0	-1	0	0	0	0	2				NaN	1_s_trap_1	0.5632	1.913	25679.9	0.05	894	2628	3522
wk1_s_trap_1	3526	15.337	50	2476700	0	0	210270	NaN	-	-1		0	66	599.267294085108	1196.52003523702	2	MULTI	HCD	FTMS	0	0	0	-1	0	0	0	0	1				NaN	1_s_trap_1	0.593	1.913	74590.5	0.2	895	2629	3525
wk1_s_trap_1	3527	15.339	50	376000	0	0	53333	NaN	-	-1		0	20	870.210964503016	NaN	0	PEAK	HCD	FTMS	0	0	0	-1	0	0	0	0	2				NaN	1_s_trap_1	0.5548	1.913	11798.9	0.05	896	2629	3525
wk1_s_trap_1	3530	15.351	43	3928100	0	0	341430	NaN	+	2353	LAQAYYESTRK	11	94	443.897888551648	1328.67183625515	3	MULTI	HCD	FTMS	0	0	0	-1	0	0	0	0	1	Unmodified	_LAQAYYESTRK_	CON__P20930;sp|P20930|FILA_HUMAN	74.8410873413086	1_s_trap_1	0.6179	1.865	115342.3	1	897	2631	3529
wk1_s_trap_1	3532	15.357	50	505670	0	0	70262	NaN	-	-1		0	43	569.754286432029	1137.49401993086	2	MULTI	HCD	FTMS	0	0	0	-1	0	0	0	0	1				NaN	1_s_trap_1	0.558	1.865	17175.6	0.05	898	2632	3531
wk1_s_trap_1	3533	15.358	50	745120	0	0	275460	NaN	-	-1		0	35	629.97694136429	NaN	0	PEAK	HCD	FTMS	0	0	0	-1	0	0	0	0	2				NaN	1_s_trap_1	0.5623	1.865	24247	0.06	899	2632	3531
wk1_s_trap_1	3534	15.36	50	583080	0	0	71436	NaN	-	-1		0	26	931.170122210929	NaN	0	PEAK	HCD	FTMS	0	0	0	-1	0	0	0	0	3				NaN	1_s_trap_1	0.5568	1.865	15115.4	0.04	900	2632	3531
wk1_s_trap_1	3536	15.367	50	828980	0	0	100980	NaN	-	-1		0	31	771.252081468897	770.244805002297	1	MULTI	HCD	FTMS	0	0	0	-1	0	0	0	0	1				NaN	1_s_trap_1	0.5621	1.865	23880.5	0.05	901	2633	3535
wk1_s_trap_1	3538	15.375	50	337490	0	0	106730	NaN	-	-1		0	19	604.83247457127	NaN	0	PEAK	HCD	FTMS	0	0	0	-1	0	0	0	0	1				NaN	1_s_trap_1	0.5551	1.865	12341.7	0.05	902	2634	3537
wk1_s_trap_1	3539	15.376	50	604640	0	0	76781	NaN	-	-1		0	31	892.679154347379	NaN	0	PEAK	HCD	FTMS	0	0	0	-1	0	0	0	0	2				NaN	1_s_trap_1	0.5576	1.865	16493.5	0.04	903	2634	3537
wk1_s_trap_1	3541	15.382	43	4058300	0	0	289340	NaN	+	357	AQYEEIAQRSK	11	77	441.561502896577	1321.66267928993	3	MULTI	HCD	FTMS	0	0	0	-1	0	0	0	0	1	Unmodified	_AQYEEIAQRSK_	CON__ENSEMBL:ENSBTAP00000038253;CON__P35908;sp|P35908|K22E_HUMAN	88.4954986572266	1_s_trap_1	0.6201	1.865	118951	1	904	2635	3540
wk1_s_trap_1	3542	15.384	50	541480	0	0	62387	NaN	-	-1		0	37	824.200980309822	NaN	0	PEAK	HCD	FTMS	0	0	0	-1	0	0	0	0	2				NaN	1_s_trap_1	0.557	1.865	15489.1	0.05	905	2635	3540
wk1_s_trap_1	3544	15.389	50	698500	0	0	81954	NaN	-	-1		0	44	392.856008205031	1175.54619521529	3	MULTI	HCD	FTMS	0	0	0	-1	0	0	0	0	1				NaN	1_s_trap_1	0.5652	1.865	28929.2	0.23	906	2636	3543
wk1_s_trap_1	3545	15.391	50	392480	0	0	42451	NaN	-	-1		0	38	571.273440626197	NaN	0	PEAK	HCD	FTMS	0	0	0	-1	0	0	0	0	2				NaN	1_s_trap_1	0.556	1.865	13778.9	0.05	907	2636	3543
wk1_s_trap_1	3547	15.397	50	617590	0	0	126880	NaN	+	6828	YEDEINK	7	45	455.711219805352	909.407886677504	2	MULTI	HCD	FTMS	0	0	0	-1	0	0	0	0	1	Unmodified	_YEDEINK_	CON__ENSEMBL:ENSBTAP00000038253;CON__H-INV:HIT000016045;CON__H-INV:HIT000292931;CON__P02538;CON__P04259;CON__P04264;CON__P05787;CON__P12035;CON__P13647;CON__P35908;CON__P48668;CON__P50446;CON__Q01546;CON__Q3TTY5;CON__Q5XKE5;CON__Q5XQN5;CON__Q6IFZ6;CON__Q7Z794;CON__Q8VED5;CON__Q922U2;CON__Q9H552;sp|P02538|K2C6A_HUMAN;sp|P04104|K2C1_MOUSE;sp|P04259|K2C6B_HUMAN;sp|P04264|K2C1_HUMAN;sp|P05787|K2C8_HU…	69.175666809082	1_s_trap_1	0.5623	1.865	24169.4	0.04	908	2637	3546
wk1_s_trap_1	3548	15.398	50	91024	0	0	10273	NaN	-	-1		0	16	413.19234309902	NaN	0	PEAK	HCD	FTMS	0	0	0	-1	0	0	0	0	2				NaN	1_s_trap_1	0.551	1.865	5615.7	0.03	909	2637	3546
wk1_s_trap_1	3550	15.404	50	879670	0	0	76285	NaN	-	-1		0	38	661.837932283962	1321.66131163472	2	MULTI	HCD	FTMS	0	0	0	-1	0	0	0	0	1				NaN	1_s_trap_1	0.564	1.865	26989	0.06	910	2638	3549
wk1_s_trap_1	3551	15.406	50	1287300	0	0	49735	NaN	-	-1		0	77	525.887033573922	1574.63927132197	3	MULTI	HCD	FTMS	0	0	0	-1	0	0	0	0	2				NaN	1_s_trap_1	0.5732	1.865	42090.3	0.06	911	2638	3549
wk1_s_trap_1	3553	15.411	50	1472400	0	0	175490	NaN	+	4808	SVEDRFDQQK	10	53	626.301263946238	1250.58797495928	2	MULTI	HCD	FTMS	0	0	0	-1	0	0	0	0	1	Unmodified	_SVEDRFDQQK_	sp|P15924|DESP_HUMAN;sp|P15924-2|DESP_HUMAN;sp|P15924-3|DESP_HUMAN	87.6395034790039	1_s_trap_1	0.575	1.865	45030.9	0.08	912	2639	3552
wk1_s_trap_1	3556	15.424	50	922650	0	0	89284	NaN	-	-1		0	50	451.737880720897	NaN	0	PEAK	HCD	FTMS	0	0	0	-1	0	0	0	0	1				NaN	1_s_trap_1	0.5699	1.865	36554.1	0.06	913	2641	3555
wk1_s_trap_1	3557	15.425	50	655260	0	0	93192	NaN	-	-1		0	34	732.264815540376	1462.51507814755	2	MULTI	HCD	FTMS	0	0	0	-1	0	0	0	0	2				NaN	1_s_trap_1	0.5604	1.865	21076.5	0.06	914	2641	3555
wk1_s_trap_1	3558	15.427	50	453200	0	0	188650	NaN	-	-1		0	23	922.415427364836	921.408150898236	1	MULTI	HCD	FTMS	0	0	0	-1	0	0	0	0	3				NaN	1_s_trap_1	0.5549	1.865	12050.7	0.05	915	2641	3555
wk1_s_trap_1	3561	15.438	0.72	345150000	0	0	39316000	NaN	+	254	AQYEDIAQK	9	84	533.264373023588	1064.51419311398	2	MULTI	HCD	FTMS	0	0	0	-1	0	0	0	0	1	Unmodified	_AQYEDIAQK_	sp|P04264|K2C1_HUMAN;sp|Q3UV17|K22O_MOUSE	118.324401855469	1_s_trap_1	0.64	1.806	151565.4	1	916	2643	3560
wk1_s_trap_1	3562	15.44	50	477590	0	0	57658	NaN	-	-1		0	24	969.668645718308	NaN	0	PEAK	HCD	FTMS	0	0	0	-1	0	0	0	0	2				NaN	1_s_trap_1	0.5557	1.806	13391.6	0.04	917	2643	3560
wk1_s_trap_1	3563	15.441	50	1010900	0	0	187650	NaN	-	-1		0	37	840.728546258501	NaN	0	PEAK	HCD	FTMS	0	0	0	-1	0	0	0	0	3				NaN	1_s_trap_1	0.5634	1.806	25939.2	0.05	918	2643	3560
wk1_s_trap_1	3565	15.447	50	159090	0	0	43691	NaN	-	-1		0	13	511.257150141376	1020.49974734955	2	MULTI	HCD	FTMS	0	0	0	-1	0	0	0	0	1				NaN	1_s_trap_1	0.552	1.806	7199.2	0.04	919	2644	3564
wk1_s_trap_1	3566	15.448	50	1219100	0	0	501670	NaN	-	-1		0	41	603.83752964443	1205.66050635566	2	MULTI	HCD	FTMS	0	0	0	-1	0	0	0	0	2				NaN	1_s_trap_1	0.5712	1.806	38799.8	0.05	920	2644	3564
wk1_s_trap_1	3567	15.45	50	283640	0	0	51099	NaN	-	-1		0	17	940.1818	NaN	0	PEAK	HCD	FTMS	0	0	0	-1	0	0	0	0	3				NaN	1_s_trap_1	0.5526	1.806	8343.1	0.04	921	2644	3564
wk1_s_trap_1	3569	15.457	50	254280	0	0	26467	NaN	-	-1		0	29	497.745093821135	993.47563470907	2	MULTI	HCD	FTMS	0	0	0	-1	0	0	0	0	1				NaN	1_s_trap_1	0.5545	1.806	11412.8	0.05	922	2645	3568
wk1_s_trap_1	3570	15.458	50	391750	0	0	45829	NaN	-	-1		0	24	908.708872308038	NaN	0	PEAK	HCD	FTMS	0	0	0	-1	0	0	0	0	2				NaN	1_s_trap_1	0.5545	1.806	11365.2	0.04	923	2645	3568
wk1_s_trap_1	3572	15.464	47	1411600	0	0	110330	NaN	-	-1		0	56	410.231290596265	1227.67204238899	3	MULTI	HCD	FTMS	0	0	0	-1	0	0	0	0	1				NaN	1_s_trap_1	0.5803	1.806	53627.6	1	924	2646	3571
wk1_s_trap_1	3573	15.465	50	518940	0	0	43611	NaN	-	-1		0	36	589.281387237305	NaN	0	PEAK	HCD	FTMS	0	0	0	-1	0	0	0	0	2				NaN	1_s_trap_1	0.5586	1.806	18090.4	0.06	925	2646	3571
wk1_s_trap_1	3574	15.467	50	662430	0	0	199610	NaN	-	-1		0	23	720.829112430151	NaN	0	PEAK	HCD	FTMS	0	0	0	-1	0	0	0	0	3				NaN	1_s_trap_1	0.5603	1.806	20815.7	0.06	926	2646	3571
wk1_s_trap_1	3575	15.468	50	388450	0	0	62014	NaN	-	-1		0	23	939.187311600945	NaN	0	PEAK	HCD	FTMS	0	0	0	-1	0	0	0	0	4				NaN	1_s_trap_1	0.5543	1.806	11061.3	0.04	927	2646	3571
wk1_s_trap_1	3577	15.476	50	216170	0	0	38587	NaN	-	-1		0	17	878.7244	NaN	0	PEAK	HCD	FTMS	0	0	0	-1	0	0	0	0	1				NaN	1_s_trap_1	0.5514	1.806	6227.7	0.04	928	2647	3576
wk1_s_trap_1	3580	15.488	50	2656100	0	0	870360	NaN	-	-1		0	51	640.853406482709	NaN	0	PEAK	HCD	FTMS	0	0	0	-1	0	0	0	0	1				NaN	1_s_trap_1	0.5943	1.806	76715.6	0.27	929	2649	3579
wk1_s_trap_1	3581	15.49	50	345100	0	0	52232	NaN	-	-1		0	25	1009.6544	NaN	0	PEAK	HCD	FTMS	0	0	0	-1	0	0	0	0	2				NaN	1_s_trap_1	0.5525	1.806	8062.8	0.04	930	2649	3579
wk1_s_trap_1	3583	15.495	50	397740	0	0	93657	NaN	-	-1		0	16	908.2059	NaN	0	PEAK	HCD	FTMS	0	0	0	-1	0	0	0	0	1				NaN	1_s_trap_1	0.5545	1.806	11458.5	0.04	931	2650	3582
wk1_s_trap_1	3584	15.497	50	151360	0	0	22177	NaN	-	-1		0	20	515.7404	NaN	0	PEAK	HCD	FTMS	0	0	0	-1	0	0	0	0	2				NaN	1_s_trap_1	0.5529	1.806	8737.8	0.04	932	2650	3582
wk1_s_trap_1	3585	15.498	50	624370	0	0	126390	NaN	-	-1		0	34	972.426881494924	971.419605028324	1	MULTI	HCD	FTMS	0	0	0	-1	0	0	0	0	3				NaN	1_s_trap_1	0.5572	1.806	15794.5	0.06	933	2650	3582
wk1_s_trap_1	3586	15.5	50	414700	0	0	69110	NaN	-	-1		0	23	930.178014023292	NaN	0	PEAK	HCD	FTMS	0	0	0	-1	0	0	0	0	4				NaN	1_s_trap_1	0.5551	1.806	12427.2	0.05	934	2650	3582
wk1_s_trap_1	3587	15.501	50	333980	0	0	40293	NaN	-	-1		0	25	1008.65983820838	NaN	0	PEAK	HCD	FTMS	0	0	0	-1	0	0	0	0	5				NaN	1_s_trap_1	0.5535	1.806	9726.2	0.04	935	2650	3582
wk1_s_trap_1	3589	15.509	50	105560	0	0	32149	NaN	-	-1		0	11	510.7543	NaN	0	PEAK	HCD	FTMS	0	0	0	-1	0	0	0	0	1				NaN	1_s_trap_1	0.5511	1.806	5790.7	0.05	936	2651	3588
wk1_s_trap_1	3590	15.51	50	68106	0	0	6376.5	NaN	-	-1		0	15	377.4858	NaN	0	PEAK	HCD	FTMS	0	0	0	-1	0	0	0	0	2				NaN	1_s_trap_1	0.5503	1.806	4481.5	0.03	937	2651	3588
wk1_s_trap_1	3592	15.516	50	1581000	0	0	254900	NaN	+	4807	SVEDRFDQQK	10	67	417.87037041868	1250.58928185624	3	MULTI	HCD	FTMS	0	0	0	-1	0	0	0	0	1	Unmodified	_SVEDRFDQQK_	sp|P15924|DESP_HUMAN;sp|P15924-2|DESP_HUMAN;sp|P15924-3|DESP_HUMAN	57.0474014282227	1_s_trap_1	0.5825	1.752	57232.7	0.5	938	2652	3591
wk1_s_trap_1	3593	15.517	50	2732000	0	0	351770	NaN	-	-1		0	60	579.260672953873	1156.50679297455	2	MULTI	HCD	FTMS	0	0	0	-1	0	0	0	0	2				NaN	1_s_trap_1	0.5985	1.752	83478.1	0.07	939	2652	3591
wk1_s_trap_1	3594	15.519	50	739510	0	0	82525	NaN	-	-1		0	36	772.252663881521	NaN	0	PEAK	HCD	FTMS	0	0	0	-1	0	0	0	0	3				NaN	1_s_trap_1	0.5611	1.752	22182.1	0.05	940	2652	3591
wk1_s_trap_1	3596	15.526	50	1918700	0	0	224580	NaN	-	-1		0	67	541.750152410341	1081.48575188748	2	MULTI	HCD	FTMS	0	0	0	-1	0	0	0	0	1				NaN	1_s_trap_1	0.5846	1.752	60728.5	0.09	941	2653	3595
wk1_s_trap_1	3597	15.528	50	294960	0	0	70312	NaN	-	-1		0	23	390.890350047711	NaN	0	PEAK	HCD	FTMS	0	0	0	-1	0	0	0	0	2				NaN	1_s_trap_1	0.5554	1.752	12922	0.04	942	2653	3595
wk1_s_trap_1	3599	15.533	50	1691600	0	0	253870	NaN	-	-1		0	61	696.863168996028	NaN	0	PEAK	HCD	FTMS	0	0	0	-1	0	0	0	0	1				NaN	1_s_trap_1	0.577	1.752	48255.9	0.21	943	2654	3598
wk1_s_trap_1	3601	15.539	50	3900900	0	0	589090	NaN	-	-1		0	66	763.236945850085	762.229669383485	1	MULTI	HCD	FTMS	0	0	0	-1	0	0	0	0	1				NaN	1_s_trap_1	0.6096	1.752	101715.8	0.26	944	2655	3600
wk1_s_trap_1	3603	15.546	50	184360	0	0	22806	NaN	-	-1		0	23	385.67147429148	NaN	0	PEAK	HCD	FTMS	0	0	0	-1	0	0	0	0	1				NaN	1_s_trap_1	0.5527	1.752	8504	0.07	945	2656	3602
wk1_s_trap_1	3606	15.557	50	6395100	0	0	908950	NaN	-	-1		0	89	694.265263198734	1386.51597346427	2	MULTI	HCD	FTMS	0	0	0	-1	0	0	0	0	1				NaN	1_s_trap_1	0.6482	1.752	165044.4	0.3	946	2658	3605
wk1_s_trap_1	3607	15.559	50	317600	0	0	28296	NaN	-	-1		0	37	524.750325440854	1047.48609794851	2	MULTI	HCD	FTMS	0	0	0	-1	0	0	0	0	2				NaN	1_s_trap_1	0.5551	1.752	12386.7	0.08	947	2658	3605
wk1_s_trap_1	3608	15.56	50	290030	0	0	34270	NaN	-	-1		0	31	574.226352216727	1146.43815150025	2	MULTI	HCD	FTMS	0	0	0	-1	0	0	0	0	3				NaN	1_s_trap_1	0.5544	1.752	11237.4	0.05	948	2658	3605
wk1_s_trap_1	3609	15.562	50	376090	0	0	60004	NaN	-	-1		0	23	861.203987398199	NaN	0	PEAK	HCD	FTMS	0	0	0	-1	0	0	0	0	4				NaN	1_s_trap_1	0.5542	1.752	10919.2	0.06	949	2658	3605
wk1_s_trap_1	3611	15.567	50	774970	0	0	150740	NaN	+	910	DVDGAYMTK	9	51	508.224215555165	1014.43387817713	2	MULTI	HCD	FTMS	0	0	0	-1	0	0	0	0	1	Oxidation (M)	_DVDGAYM(ox)TK_	CON__P04264;sp|P04264|K2C1_HUMAN	56.7293281555176	1_s_trap_1	0.5638	1.752	26584.2	0.15	950	2659	3610
wk1_s_trap_1	3613	15.574	50	725690	0	0	207820	NaN	-	-1		0	36	473.258989711481	944.503426489762	2	MULTI	HCD	FTMS	0	0	0	-1	0	0	0	0	1				NaN	1_s_trap_1	0.564	1.752	26994.5	0.17	951	2660	3612
wk1_s_trap_1	3615	15.581	50	240400	0	0	51636	NaN	-	-1		0	20	1000.1428	NaN	0	PEAK	HCD	FTMS	0	0	0	-1	0	0	0	0	1				NaN	1_s_trap_1	0.5516	1.752	6691	0.04	952	2661	3614
wk1_s_trap_1	3617	15.587	50	3357200	0	0	541420	NaN	-	-1		0	56	793.220181633297	792.212905166697	1	MULTI	HCD	FTMS	0	0	0	-1	0	0	0	0	1				NaN	1_s_trap_1	0.6002	1.752	86296.9	0.34	953	2662	3616
wk1_s_trap_1	3618	15.588	50	1770400	0	0	290480	NaN	-	-1		0	47	656.77739936036	1311.54024578752	2	MULTI	HCD	FTMS	0	0	0	-1	0	0	0	0	2				NaN	1_s_trap_1	0.5786	1.752	50899.7	0.07	954	2662	3616
wk1_s_trap_1	3620	15.594	50	883990	0	0	69792	NaN	+	2354	LAQAYYESTRK	11	45	665.343264754765	1328.67197657633	2	MULTI	HCD	FTMS	0	0	0	-1	0	0	0	0	1	Unmodified	_LAQAYYESTRK_	CON__P20930;sp|P20930|FILA_HUMAN	84.2125473022461	1_s_trap_1	0.5648	1.709	28264.3	0.08	955	2663	3619
wk1_s_trap_1	3621	15.595	50	963970	0	0	124890	NaN	-	-1		0	32	840.225510331303	839.218233864703	1	MULTI	HCD	FTMS	0	0	0	-1	0	0	0	0	2				NaN	1_s_trap_1	0.5638	1.709	26586.9	0.05	956	2663	3619
wk1_s_trap_1	3624	15.607	50	3921100	0	0	588280	NaN	-	-1		0	75	461.711058796264	921.407564659328	2	MULTI	HCD	FTMS	0	0	0	-1	0	0	0	0	1				NaN	1_s_trap_1	0.6243	1.709	125852.1	0.68	957	2665	3623
wk1_s_trap_1	3625	15.608	50	642380	0	0	86852	NaN	-	-1		0	25	871.705543196445	NaN	0	PEAK	HCD	FTMS	0	0	0	-1	0	0	0	0	2				NaN	1_s_trap_1	0.5589	1.709	18634.9	0.04	958	2665	3623
wk1_s_trap_1	3627	15.616	50	480990	0	0	78627	NaN	-	-1		0	39	393.721616521155	NaN	0	PEAK	HCD	FTMS	0	0	0	-1	0	0	0	0	1				NaN	1_s_trap_1	0.5602	1.709	20736.4	0.26	959	2666	3626
wk1_s_trap_1	3629	15.621	50	626440	0	0	133100	NaN	-	-1		0	32	801.233571592481	800.226295125881	1	MULTI	HCD	FTMS	0	0	0	-1	0	0	0	0	1				NaN	1_s_trap_1	0.5601	1.709	20643.8	0.06	960	2667	3628
wk1_s_trap_1	3633	15.639	50	145570	0	0	23750	NaN	-	-1		0	16	437.734974179174	NaN	0	PEAK	HCD	FTMS	0	0	0	-1	0	0	0	0	1				NaN	1_s_trap_1	0.5521	1.709	7402.7	0.04	961	2670	3632
wk1_s_trap_1	3635	15.645	50	1339500	0	0	183450	NaN	-	-1		0	45	832.712214040977	NaN	0	PEAK	HCD	FTMS	0	0	0	-1	0	0	0	0	1				NaN	1_s_trap_1	0.5697	1.709	36271.4	0.06	962	2671	3634
wk1_s_trap_1	3636	15.647	50	1080300	0	0	156330	NaN	-	-1		0	33	737.351450527217	1472.68834812123	2	MULTI	HCD	FTMS	0	0	0	-1	0	0	0	0	2				NaN	1_s_trap_1	0.5661	1.709	30404.9	0.06	963	2671	3634
wk1_s_trap_1	3638	15.652	50	3449200	0	0	293020	NaN	+	2152	IQSQFTDAQK	10	88	583.296226207258	1164.57789948132	2	MULTI	HCD	FTMS	0	0	0	-1	0	0	0	0	1	Unmodified	_IQSQFTDAQK_	sp|P15924|DESP_HUMAN;sp|P15924-2|DESP_HUMAN;sp|P15924-3|DESP_HUMAN	145.723297119141	1_s_trap_1	0.6127	1.709	106786.6	0.46	964	2672	3637
wk1_s_trap_1	3640	15.66	50	614750	0	0	124750	NaN	-	-1		0	29	643.976800971347	1928.90857351424	3	MULTI	HCD	FTMS	0	0	0	-1	0	0	0	0	1				NaN	1_s_trap_1	0.5592	1.709	19106.3	0.05	965	2673	3639
wk1_s_trap_1	3642	15.665	50	599850	0	0	67898	NaN	-	-1		0	27	900.195041059119	NaN	0	PEAK	HCD	FTMS	0	0	0	-1	0	0	0	0	1				NaN	1_s_trap_1	0.5582	1.709	17421.2	0.04	966	2674	3641
wk1_s_trap_1	3644	15.671	50	6992200	0	0	392550	NaN	-	-1		0	116	599.267294085108	1196.52003523702	2	MULTI	HCD	FTMS	0	0	0	-1	0	0	0	0	1				NaN	1_s_trap_1	0.661	1.709	185983.2	1	967	2675	3643
wk1_s_trap_1	3645	15.673	50	1202700	0	0	223650	NaN	-	-1		0	44	723.258200671432	1444.50184840966	2	MULTI	HCD	FTMS	0	0	0	-1	0	0	0	0	2				NaN	1_s_trap_1	0.5693	1.709	35673.2	0.06	968	2675	3643
wk1_s_trap_1	3647	15.68	50	132340	0	0	61047	NaN	-	-1		0	13	408.901719554524	NaN	0	PEAK	HCD	FTMS	0	0	0	-1	0	0	0	0	1				NaN	1_s_trap_1	0.5516	1.676	6699.3	0.38	969	2676	3646
wk1_s_trap_1	3651	15.698	50	1003400	0	0	156950	NaN	-	-1		0	54	495.758425043727	1979.00459430851	4	MULTI	HCD	FTMS	0	0	0	-1	0	0	0	0	1				NaN	1_s_trap_1	0.5696	1.676	36114	0.04	970	2679	3650
wk1_s_trap_1	3655	15.716	50	1200900	0	0	271730	NaN	-	-1		0	28	703.36142950864	NaN	0	PEAK	HCD	FTMS	0	0	0	-1	0	0	0	0	1				NaN	1_s_trap_1	0.5684	1.676	34113.4	0.05	971	2682	3654
wk1_s_trap_1	3658	15.728	50	613410	0	0	72960	NaN	-	-1		0	36	595.294174165714	1188.57379539823	2	MULTI	HCD	FTMS	0	0	0	-1	0	0	0	0	1				NaN	1_s_trap_1	0.5601	1.676	20644	0.04	972	2684	3657
wk1_s_trap_1	3659	15.73	50	516850	0	0	131000	NaN	-	-1		0	16	796.822188492149	NaN	0	PEAK	HCD	FTMS	0	0	0	-1	0	0	0	0	2				NaN	1_s_trap_1	0.5571	1.676	15657.5	0.04	973	2684	3657
wk1_s_trap_1	3661	15.736	50	646980	0	0	105500	NaN	-	-1		0	47	455.713210354859	909.411867776519	2	MULTI	HCD	FTMS	0	0	0	-1	0	0	0	0	1				NaN	1_s_trap_1	0.5628	1.676	25022.6	0.16	974	2685	3660
wk1_s_trap_1	3663	15.743	50	392760	0	0	53047	NaN	-	-1		0	30	571.272461326306	1140.53036971941	2	MULTI	HCD	FTMS	0	0	0	-1	0	0	0	0	1				NaN	1_s_trap_1	0.5561	1.676	13974.8	0.04	975	2686	3662
wk1_s_trap_1	3665	15.749	50	744490	0	0	51541	NaN	+	-1	NMQDMVEDYRNK	12	54	525.557589320485	NaN	0	PEAK	HCD	FTMS	0	0	0	-1	0	0	0	0	1	2 Oxidation (M)	_NM(ox)QDM(ox)VEDYRNK_	CON__P04264;sp|P04264|K2C1_HUMAN	36.2842712402344	1_s_trap_1	0.5639	1.676	26725	0.04	976	2687	3664
wk1_s_trap_1	3669	15.767	50	402110	0	0	53211	NaN	-	-1		0	38	666.763084826132	1331.51161671906	2	MULTI	HCD	FTMS	0	0	0	-1	0	0	0	0	1				NaN	1_s_trap_1	0.5551	1.653	12376.8	0.04	977	2690	3668
wk1_s_trap_1	3672	15.778	1.4	175880000	0	0	18846000	NaN	+	255	AQYEDIAQK	9	83	533.264373023588	1064.51419311398	2	MULTI	HCD	FTMS	0	0	0	-1	0	0	0	0	1	Unmodified	_AQYEDIAQK_	sp|P04264|K2C1_HUMAN;sp|Q3UV17|K22O_MOUSE	155.876403808594	1_s_trap_1	0.6402	1.653	151939.7	1	978	2692	3671
wk1_s_trap_1	3674	15.785	50	355060	0	0	44439	NaN	-	-1		0	22	931.792222407384	NaN	0	PEAK	HCD	FTMS	0	0	0	-1	0	0	0	0	1				NaN	1_s_trap_1	0.5546	1.653	11487.7	0.04	979	2693	3673
wk1_s_trap_1	3676	15.793	50	702770	0	0	72840	NaN	-	-1		0	33	394.237292587381	786.460032241563	2	MULTI	HCD	FTMS	0	0	0	-1	0	0	0	0	1				NaN	1_s_trap_1	0.5648	1.653	28195.3	0.2	980	2694	3675
wk1_s_trap_1	3677	15.794	50	348820	0	0	105480	NaN	-	-1		0	17	604.832304104099	NaN	0	PEAK	HCD	FTMS	0	0	0	-1	0	0	0	0	2				NaN	1_s_trap_1	0.5554	1.653	12929.2	0.05	981	2694	3675
wk1_s_trap_1	3679	15.8	50	230170	0	0	20875	NaN	-	-1		0	26	410.231290596265	1227.67204238899	3	MULTI	HCD	FTMS	0	0	0	-1	0	0	0	0	1				NaN	1_s_trap_1	0.5548	1.653	11906.5	0.34	982	2695	3678
wk1_s_trap_1	3682	15.812	50	779010	0	0	78222	NaN	-	-1		0	52	451.737880720897	NaN	0	PEAK	HCD	FTMS	0	0	0	-1	0	0	0	0	1				NaN	1_s_trap_1	0.5673	1.653	32388.8	0.22	983	2697	3681
wk1_s_trap_1	3685	15.825	50	9219400	0	0	884360	NaN	+	89	AEAESLYQSK	10	97	563.274880444598	1124.535207956	2	MULTI	HCD	FTMS	0	0	0	-1	0	0	0	0	1	Unmodified	_AEAESLYQSK_	CON__P04264;sp|P04264|K2C1_HUMAN	163.319107055664	1_s_trap_1	0.6938	1.653	239872.6	0.93	984	2699	3684
wk1_s_trap_1	3686	15.826	50	629670	0	0	274790	NaN	-	-1		0	17	729.363681265052	1456.7128095969	2	MULTI	HCD	FTMS	0	0	0	-1	0	0	0	0	2				NaN	1_s_trap_1	0.5593	1.653	19188.6	0.04	985	2699	3684
wk1_s_trap_1	3689	15.839	50	529120	0	0	96010	NaN	+	1910	GFDEYMK	7	39	453.188940648058	904.363328362916	2	MULTI	HCD	FTMS	0	0	0	-1	0	0	0	0	1	Oxidation (M)	_GFDEYM(ox)K_	sp|Q01469|FABP5_HUMAN	44.6108512878418	1_s_trap_1	0.5597	1.653	19884.6	0.1	986	2701	3688
wk1_s_trap_1	3693	15.856	42	9364100	0	0	1417000	NaN	-	-1		0	106	579.260672953873	1156.50679297455	2	MULTI	HCD	FTMS	0	0	0	-1	0	0	0	0	1				NaN	1_s_trap_1	0.6763	1.658	211051.7	1	987	2704	3692
wk1_s_trap_1	3694	15.857	50	286280	0	0	30670	NaN	-	-1		0	28	747.371115289657	1492.72767764611	2	MULTI	HCD	FTMS	0	0	0	-1	0	0	0	0	2				NaN	1_s_trap_1	0.5533	1.658	9415.5	0.05	988	2704	3692
wk1_s_trap_1	3696	15.863	50	3162700	0	0	408210	NaN	-	-1		0	87	541.750152410341	1081.48575188748	2	MULTI	HCD	FTMS	0	0	0	-1	0	0	0	0	1				NaN	1_s_trap_1	0.6055	1.658	94974.1	0.43	989	2705	3695
wk1_s_trap_1	3699	15.874	50	1533400	0	0	205680	NaN	-	-1		0	44	763.236945850085	762.229669383485	1	MULTI	HCD	FTMS	0	0	0	-1	0	0	0	0	1				NaN	1_s_trap_1	0.5738	1.658	43066.6	0.05	990	2707	3698
wk1_s_trap_1	3701	15.881	50	3764800	0	0	236330	NaN	-	-1		0	103	498.583023607845	1492.72724142374	3	MULTI	HCD	FTMS	0	0	0	-1	0	0	0	0	1				NaN	1_s_trap_1	0.6195	1.658	118021.4	0.45	991	2708	3700
wk1_s_trap_1	3703	15.889	50	228300	0	0	55192	NaN	-	-1		0	20	390.890199774376	NaN	0	PEAK	HCD	FTMS	0	0	0	-1	0	0	0	0	1				NaN	1_s_trap_1	0.5544	1.658	11206	0.03	992	2709	3702
wk1_s_trap_1	3706	15.901	50	907240	0	0	71181	NaN	-	-1		0	52	418.25483049406	834.495108054921	2	MULTI	HCD	FTMS	0	0	0	-1	0	0	0	0	1				NaN	1_s_trap_1	0.5688	1.658	34789.1	0.18	993	2711	3705
wk1_s_trap_1	3707	15.903	50	150460	0	0	24867	NaN	-	-1		0	19	437.202445021827	NaN	0	PEAK	HCD	FTMS	0	0	0	-1	0	0	0	0	2				NaN	1_s_trap_1	0.552	1.658	7346.7	0.07	994	2711	3705
wk1_s_trap_1	3709	15.908	50	1177600	0	0	181170	NaN	+	916	DVDGAYMTK	9	54	508.223677502365	NaN	0	PEAK	HCD	FTMS	0	0	0	-1	0	0	0	0	1	Oxidation (M)	_DVDGAYM(ox)TK_	CON__P04264;sp|P04264|K2C1_HUMAN	40.7238616943359	1_s_trap_1	0.5729	1.658	41596.3	0.12	995	2712	3708
wk1_s_trap_1	3712	15.921	50	962720	0	0	229140	NaN	-	-1		0	24	625.275490488664	1248.53642804413	2	MULTI	HCD	FTMS	0	0	0	-1	0	0	0	0	1				NaN	1_s_trap_1	0.5662	1.658	30611.5	0.04	996	2714	3711
wk1_s_trap_1	3714	15.927	50	1234900	0	0	112530	NaN	-	-1		0	49	793.722258182445	NaN	0	PEAK	HCD	FTMS	0	0	0	-1	0	0	0	0	1				NaN	1_s_trap_1	0.5678	1.658	33198.3	0.04	997	2715	3713
wk1_s_trap_1	3715	15.929	50	1427000	0	0	296780	NaN	-	-1		0	40	656.77739936036	1311.54024578752	2	MULTI	HCD	FTMS	0	0	0	-1	0	0	0	0	2				NaN	1_s_trap_1	0.5731	1.658	41929.8	0.04	998	2715	3713
wk1_s_trap_1	3722	15.963	50	623220	0	0	63379	NaN	-	-1		0	36	823.2317272452	822.2244507786	1	MULTI	HCD	FTMS	0	0	0	-1	0	0	0	0	1				NaN	1_s_trap_1	0.558	1.658	17082.5	0.04	999	2721	3721
wk1_s_trap_1	3727	15.986	50	1476200	0	0	125140	NaN	-	-1		0	55	793.750000859984	NaN	0	PEAK	HCD	FTMS	0	0	0	-1	0	0	0	0	1				NaN	1_s_trap_1	0.5719	1.658	39978.4	0.04	1000	2725	3726
wk1_s_trap_1	3728	15.987	50	667010	0	0	167120	NaN	-	-1		0	24	736.858113433861	NaN	0	PEAK	HCD	FTMS	0	0	0	-1	0	0	0	0	2				NaN	1_s_trap_1	0.5593	1.658	19277.5	0.05	1001	2725	3726
wk1_s_trap_1	3730	15.993	50	7158400	0	0	290050	NaN	-	-1		0	161	643.976755485144	1928.90843705563	3	MULTI	HCD	FTMS	0	0	0	-1	0	0	0	0	1				NaN	1_s_trap_1	0.6574	1.658	180200.5	0.78	1002	2726	3729
wk1_s_trap_1	3731	15.994	50	1549700	0	0	215560	NaN	-	-1		0	53	583.296226207258	1164.57789948132	2	MULTI	HCD	FTMS	0	0	0	-1	0	0	0	0	2				NaN	1_s_trap_1	0.5781	1.658	50005.9	0.13	1003	2726	3729
wk1_s_trap_1	3732	15.996	50	276410	0	0	66257	NaN	-	-1		0	17	589.730888017829	1177.44722310246	2	MULTI	HCD	FTMS	0	0	0	-1	0	0	0	0	3				NaN	1_s_trap_1	0.5539	1.658	10338.6	0.04	1004	2726	3729
wk1_s_trap_1	3734	16.003	50	106220	0	0	10510	NaN	-	-1		0	14	433.199455612218	NaN	0	PEAK	HCD	FTMS	0	0	0	-1	0	0	0	0	1				NaN	1_s_trap_1	0.5514	1.658	6331.5	0.03	1005	2727	3733
wk1_s_trap_1	3736	16.011	50	1458300	0	0	644530	NaN	-	-1		0	34	700.81799299249	NaN	0	PEAK	HCD	FTMS	0	0	0	-1	0	0	0	0	1				NaN	1_s_trap_1	0.5728	1.634	41424	0.17	1006	2728	3735
wk1_s_trap_1	3737	16.012	50	1588600	0	0	255730	NaN	-	-1		0	58	522.262226599107	1563.76485039752	3	MULTI	HCD	FTMS	0	0	0	-1	0	0	0	0	2				NaN	1_s_trap_1	0.5802	1.634	53565.7	0.09	1007	2728	3735
wk1_s_trap_1	3739	16.019	50	740240	0	0	105280	NaN	-	-1		0	35	822.745874280182	NaN	0	PEAK	HCD	FTMS	0	0	0	-1	0	0	0	0	1				NaN	1_s_trap_1	0.5594	1.634	19385.1	0.04	1008	2729	3738
wk1_s_trap_1	3741	16.027	50	2424700	0	0	185300	NaN	-	-1		0	76	599.267294085108	1196.52003523702	2	MULTI	HCD	FTMS	0	0	0	-1	0	0	0	0	1				NaN	1_s_trap_1	0.5918	1.634	72610.5	0.18	1009	2730	3740
wk1_s_trap_1	3743	16.034	50	475550	0	0	91250	NaN	-	-1		0	27	900.721295691624	NaN	0	PEAK	HCD	FTMS	0	0	0	-1	0	0	0	0	1				NaN	1_s_trap_1	0.5555	1.634	12962.5	0.04	1010	2731	3742
wk1_s_trap_1	3745	16.041	19	15895000	0	0	4430300	NaN	+	979	DVDGAYMTK	9	92	500.226008882149	998.437464831099	2	MULTI	HCD	FTMS	0	0	0	-1	0	0	0	0	1	Unmodified	_DVDGAYMTK_	CON__P04264;sp|P04264|K2C1_HUMAN	76.6789169311523	1_s_trap_1	0.6585	1.634	181986.4	1	1011	2732	3744
wk1_s_trap_1	3746	16.042	50	1046400	0	0	142730	NaN	-	-1		0	50	724.27616925977	1446.53778558634	2	MULTI	HCD	FTMS	0	0	0	-1	0	0	0	0	2				NaN	1_s_trap_1	0.5655	1.634	29411	0.05	1012	2732	3744
wk1_s_trap_1	3748	16.05	50	437470	0	0	47424	NaN	-	-1		0	36	393.489832249669	1177.44766734921	3	MULTI	HCD	FTMS	0	0	0	-1	0	0	0	0	1				NaN	1_s_trap_1	0.5601	1.634	20543.9	0.21	1013	2733	3747
wk1_s_trap_1	3749	16.051	50	753670	0	0	117030	NaN	-	-1		0	32	862.723353227424	NaN	0	PEAK	HCD	FTMS	0	0	0	-1	0	0	0	0	2				NaN	1_s_trap_1	0.5601	1.634	20547.1	0.05	1014	2733	3747
wk1_s_trap_1	3750	16.053	50	547070	0	0	70912	NaN	-	-1		0	39	801.829903416645	1601.64525390009	2	MULTI	HCD	FTMS	0	0	0	-1	0	0	0	0	3				NaN	1_s_trap_1	0.5574	1.634	16054.8	0.05	1015	2733	3747
wk1_s_trap_1	3753	16.065	50	632950	0	0	135740	NaN	-	-1		0	30	761.785881961877	NaN	0	PEAK	HCD	FTMS	0	0	0	-1	0	0	0	0	1				NaN	1_s_trap_1	0.559	1.634	18763.1	0.05	1016	2735	3752
wk1_s_trap_1	3754	16.067	50	986830	0	0	105250	NaN	-	-1		0	40	892.70687741497	NaN	0	PEAK	HCD	FTMS	0	0	0	-1	0	0	0	0	2				NaN	1_s_trap_1	0.5625	1.634	24483.8	0.05	1017	2735	3752
wk1_s_trap_1	3756	16.073	50	495080	0	0	96353	NaN	-	-1		0	48	455.712203620921	909.409854308642	2	MULTI	HCD	FTMS	0	0	0	-1	0	0	0	0	1				NaN	1_s_trap_1	0.5596	1.634	19693	0.04	1018	2736	3755
wk1_s_trap_1	3757	16.074	50	952680	0	0	110990	NaN	-	-1		0	35	831.245736139803	830.238459673203	1	MULTI	HCD	FTMS	0	0	0	-1	0	0	0	0	2				NaN	1_s_trap_1	0.5627	1.634	24890.8	0.05	1019	2736	3755
wk1_s_trap_1	3760	16.085	50	538980	0	0	35647	NaN	-	-1		0	48	525.55773763061	1573.65138349203	3	MULTI	HCD	FTMS	0	0	0	-1	0	0	0	0	1				NaN	1_s_trap_1	0.559	1.634	18711.5	0.06	1020	2738	3759
wk1_s_trap_1	3761	16.087	50	580890	0	0	106650	NaN	-	-1		0	24	797.804031630196	NaN	0	PEAK	HCD	FTMS	0	0	0	-1	0	0	0	0	2				NaN	1_s_trap_1	0.557	1.634	15513.9	0.05	1021	2738	3759
wk1_s_trap_1	3763	16.094	50	150270	0	0	13415	NaN	-	-1		0	23	470.441083783279	NaN	0	PEAK	HCD	FTMS	0	0	0	-1	0	0	0	0	1				NaN	1_s_trap_1	0.5517	1.598	6851.7	0.04	1022	2739	3762
wk1_s_trap_1	3764	16.096	50	670440	0	0	73518	NaN	-	-1		0	31	931.699596176354	NaN	0	PEAK	HCD	FTMS	0	0	0	-1	0	0	0	0	2				NaN	1_s_trap_1	0.5578	1.598	16741.8	0.04	1023	2739	3762
wk1_s_trap_1	3766	16.101	50	601750	0	0	92957	NaN	-	-1		0	38	666.763084826132	1331.51161671906	2	MULTI	HCD	FTMS	0	0	0	-1	0	0	0	0	1				NaN	1_s_trap_1	0.5594	1.598	19400.5	0.06	1024	2740	3765
wk1_s_trap_1	3767	16.103	50	2047800	0	0	545840	NaN	-	-1		0	49	520.58596205127	1558.73605675401	3	MULTI	HCD	FTMS	0	0	0	-1	0	0	0	0	2				NaN	1_s_trap_1	0.588	1.598	66364.5	0.07	1025	2740	3765
wk1_s_trap_1	3768	16.105	50	366950	0	0	66181	NaN	-	-1		0	18	962.178299102168	NaN	0	PEAK	HCD	FTMS	0	0	0	-1	0	0	0	0	3				NaN	1_s_trap_1	0.5536	1.598	9906.5	0.04	1026	2740	3765
wk1_s_trap_1	3770	16.111	50	639750	0	0	239420	NaN	-	-1		0	22	717.850474071267	NaN	0	PEAK	HCD	FTMS	0	0	0	-1	0	0	0	0	1				NaN	1_s_trap_1	0.5595	1.598	19654.2	0.05	1027	2741	3769
wk1_s_trap_1	3771	16.112	50	186540	0	0	30325	NaN	-	-1		0	21	491.219643836094	NaN	0	PEAK	HCD	FTMS	0	0	0	-1	0	0	0	0	2				NaN	1_s_trap_1	0.5529	1.598	8679.6	0.04	1028	2741	3769
wk1_s_trap_1	3772	16.113	50	719900	0	0	96178	NaN	-	-1		0	40	801.76502766111	NaN	0	PEAK	HCD	FTMS	0	0	0	-1	0	0	0	0	3				NaN	1_s_trap_1	0.5599	1.598	20183.7	0.05	1029	2741	3769
wk1_s_trap_1	3774	16.119	6.1	32866000	0	0	3437000	NaN	+	256	AQYEDIAQK	9	87	533.264373023588	1064.51419311398	2	MULTI	HCD	FTMS	0	0	0	-1	0	0	0	0	1	Unmodified	_AQYEDIAQK_	sp|P04264|K2C1_HUMAN;sp|Q3UV17|K22O_MOUSE	139.970504760742	1_s_trap_1	0.6251	1.598	127149.3	1	1030	2742	3773
wk1_s_trap_1	3775	16.121	50	251400	0	0	31953	NaN	-	-1		0	17	939.215597598532	NaN	0	PEAK	HCD	FTMS	0	0	0	-1	0	0	0	0	2				NaN	1_s_trap_1	0.5518	1.598	6923.2	0.04	1031	2742	3773
wk1_s_trap_1	3777	16.128	50	380890	0	0	89800	NaN	-	-1		0	22	705.158037955101	NaN	0	PEAK	HCD	FTMS	0	0	0	-1	0	0	0	0	1				NaN	1_s_trap_1	0.5549	1.598	12081.3	0.05	1032	2743	3776
wk1_s_trap_1	3779	16.136	50	875340	0	0	211030	NaN	-	-1		0	41	730.700894258996	NaN	0	PEAK	HCD	FTMS	0	0	0	-1	0	0	0	0	1				NaN	1_s_trap_1	0.5632	1.598	25681.3	0.06	1033	2744	3778
wk1_s_trap_1	3780	16.137	50	309540	0	0	56713	NaN	-	-1		0	20	922.1887	NaN	0	PEAK	HCD	FTMS	0	0	0	-1	0	0	0	0	2				NaN	1_s_trap_1	0.5532	1.598	9258.5	0.04	1034	2744	3778
wk1_s_trap_1	3781	16.138	50	265680	0	0	24716	NaN	-	-1		0	33	516.22076145281	NaN	0	PEAK	HCD	FTMS	0	0	0	-1	0	0	0	0	3				NaN	1_s_trap_1	0.5534	1.598	9655.8	0.05	1035	2744	3778
wk1_s_trap_1	3783	16.144	50	198970	0	0	56963	NaN	-	-1		0	15	410.898601101369	NaN	0	PEAK	HCD	FTMS	0	0	0	-1	0	0	0	0	1				NaN	1_s_trap_1	0.5532	1.598	9298	0.25	1036	2745	3782
wk1_s_trap_1	3784	16.146	50	623660	0	0	68828	NaN	-	-1		0	27	871.234599537157	NaN	0	PEAK	HCD	FTMS	0	0	0	-1	0	0	0	0	2				NaN	1_s_trap_1	0.5578	1.598	16859.8	0.05	1037	2745	3782
wk1_s_trap_1	3786	16.153	50	385180	0	0	45951	NaN	-	-1		0	22	788.361264642009	NaN	0	PEAK	HCD	FTMS	0	0	0	-1	0	0	0	0	1				NaN	1_s_trap_1	0.5547	1.598	11783.8	0.05	1038	2746	3785
wk1_s_trap_1	3788	16.161	50	477610	0	0	62106	NaN	-	-1		0	25	992.1581	NaN	0	PEAK	HCD	FTMS	0	0	0	-1	0	0	0	0	1				NaN	1_s_trap_1	0.5552	1.598	12526.8	0.04	1039	2747	3787
wk1_s_trap_1	3790	16.166	0.84	435030000	0	0	59604000	NaN	+	90	AEAESLYQSK	10	99	563.274880444598	1124.535207956	2	MULTI	HCD	FTMS	0	0	0	-1	0	0	0	0	1	Unmodified	_AEAESLYQSK_	CON__P04264;sp|P04264|K2C1_HUMAN	159.368301391602	1_s_trap_1	0.668	1.598	197470.9	1	1040	2748	3789
wk1_s_trap_1	3791	16.168	50	474320	0	0	93388	NaN	-	-1		0	31	629.287293864789	1256.56003479638	2	MULTI	HCD	FTMS	0	0	0	-1	0	0	0	0	2				NaN	1_s_trap_1	0.5572	1.598	15808.2	0.05	1041	2748	3789
wk1_s_trap_1	3792	16.169	50	850800	0	0	171460	NaN	-	-1		0	31	729.363921673339	NaN	0	PEAK	HCD	FTMS	0	0	0	-1	0	0	0	0	3				NaN	1_s_trap_1	0.5627	1.598	24767.3	0.06	1042	2748	3789
wk1_s_trap_1	3793	16.171	50	210850	0	0	32348	NaN	-	-1		0	15	1098.63382292635	NaN	0	PEAK	HCD	FTMS	0	0	0	-1	0	0	0	0	4				NaN	1_s_trap_1	0.5512	1.598	5912.1	0.04	1043	2748	3789
wk1_s_trap_1	3795	16.177	50	1040500	0	0	213140	NaN	+	1911	GFDEYMK	7	38	453.188940648058	904.363328362916	2	MULTI	HCD	FTMS	0	0	0	-1	0	0	0	0	1	Oxidation (M)	_GFDEYM(ox)K_	sp|Q01469|FABP5_HUMAN	46.6634216308594	1_s_trap_1	0.5705	1.554	37613	0.22	1044	2749	3794
wk1_s_trap_1	3796	16.178	50	476730	0	0	52525	NaN	-	-1		0	27	1030.15352436382	NaN	0	PEAK	HCD	FTMS	0	0	0	-1	0	0	0	0	2				NaN	1_s_trap_1	0.5547	1.554	11739.7	0.04	1045	2749	3794
wk1_s_trap_1	3797	16.18	50	274790	0	0	40665	NaN	-	-1		0	17	938.7138	NaN	0	PEAK	HCD	FTMS	0	0	0	-1	0	0	0	0	3				NaN	1_s_trap_1	0.5527	1.554	8413.5	0.04	1046	2749	3794
wk1_s_trap_1	3799	16.187	50	786660	0	0	71030	NaN	-	-1		0	34	795.825830896509	NaN	0	PEAK	HCD	FTMS	0	0	0	-1	0	0	0	0	1				NaN	1_s_trap_1	0.5609	1.554	21812.4	0.06	1047	2750	3798
wk1_s_trap_1	3801	16.193	39	8775400	0	0	1375700	NaN	-	-1		0	105	579.260672953873	1156.50679297455	2	MULTI	HCD	FTMS	0	0	0	-1	0	0	0	0	1				NaN	1_s_trap_1	0.6611	1.554	186135.3	1	1048	2751	3800
wk1_s_trap_1	3802	16.195	50	894260	0	0	73611	NaN	-	-1		0	54	591.785222628149	1181.5558923231	2	MULTI	HCD	FTMS	0	0	0	-1	0	0	0	0	2				NaN	1_s_trap_1	0.5657	1.554	29811.1	0.07	1049	2751	3800
wk1_s_trap_1	3804	16.2	50	3130400	0	0	330040	NaN	-	-1		0	82	747.371115289657	1492.72767764611	2	MULTI	HCD	FTMS	0	0	0	-1	0	0	0	0	1				NaN	1_s_trap_1	0.5972	1.554	81414.4	0.33	1050	2752	3803
wk1_s_trap_1	3805	16.202	50	1526000	0	0	193050	NaN	-	-1		0	61	541.750152410341	1081.48575188748	2	MULTI	HCD	FTMS	0	0	0	-1	0	0	0	0	2				NaN	1_s_trap_1	0.5776	1.554	49243	0.2	1051	2752	3803
wk1_s_trap_1	3806	16.203	50	593780	0	0	62890	NaN	-	-1		0	31	870.737581215182	NaN	0	PEAK	HCD	FTMS	0	0	0	-1	0	0	0	0	3				NaN	1_s_trap_1	0.557	1.554	15547.3	0.06	1052	2752	3803
wk1_s_trap_1	3808	16.21	50	1862200	0	0	424230	NaN	-	-1		0	45	495.27239568003	988.530238426859	2	MULTI	HCD	FTMS	0	0	0	-1	0	0	0	0	1				NaN	1_s_trap_1	0.586	1.554	62969.7	0.22	1053	2753	3807
wk1_s_trap_1	3809	16.212	50	423170	0	0	58390	NaN	-	-1		0	22	960.1858	NaN	0	PEAK	HCD	FTMS	0	0	0	-1	0	0	0	0	2				NaN	1_s_trap_1	0.5542	1.554	10900.5	0.05	1054	2753	3807
wk1_s_trap_1	3811	16.219	50	118490	0	0	46369	NaN	-	-1		0	10	409.90138775719	NaN	0	PEAK	HCD	FTMS	0	0	0	-1	0	0	0	0	1				NaN	1_s_trap_1	0.5519	1.554	7088.3	0.06	1055	2754	3810
wk1_s_trap_1	3813	16.227	50	348200	0	0	79686	NaN	-	-1		0	24	972.4281	NaN	0	PEAK	HCD	FTMS	0	0	0	-1	0	0	0	0	1				NaN	1_s_trap_1	0.5527	1.554	8390.7	0.04	1056	2755	3812
wk1_s_trap_1	3815	16.234	50	571330	0	0	136620	NaN	-	-1		0	35	529.303644111773	NaN	0	PEAK	HCD	FTMS	0	0	0	-1	0	0	0	0	1				NaN	1_s_trap_1	0.5597	1.554	19829.8	0.05	1057	2756	3814
wk1_s_trap_1	3817	16.241	50	421450	0	0	38521	NaN	-	-1		0	27	1069.1422	NaN	0	PEAK	HCD	FTMS	0	0	0	-1	0	0	0	0	1				NaN	1_s_trap_1	0.554	1.554	10565.8	0.04	1058	2757	3816
wk1_s_trap_1	3819	16.249	50	543570	0	0	78991	NaN	-	-1		0	28	953.167146920608	NaN	0	PEAK	HCD	FTMS	0	0	0	-1	0	0	0	0	1				NaN	1_s_trap_1	0.5557	1.554	13416.1	0.05	1059	2758	3818
wk1_s_trap_1	3821	16.256	50	733470	0	0	187270	NaN	-	-1		0	36	576.780210237735	NaN	0	PEAK	HCD	FTMS	0	0	0	-1	0	0	0	0	1				NaN	1_s_trap_1	0.5629	1.554	25078.3	0.06	1060	2759	3820
wk1_s_trap_1	3822	16.258	50	1220000	0	0	213040	NaN	-	-1		0	50	418.25483049406	834.495108054921	2	MULTI	HCD	FTMS	0	0	0	-1	0	0	0	0	2				NaN	1_s_trap_1	0.5759	1.554	46427.7	0.26	1061	2759	3820
wk1_s_trap_1	3824	16.263	50	569900	0	0	75574	NaN	-	-1		0	28	901.717262456348	NaN	0	PEAK	HCD	FTMS	0	0	0	-1	0	0	0	0	1				NaN	1_s_trap_1	0.5568	1.51	15152.5	0.05	1062	2760	3823
wk1_s_trap_1	3825	16.265	50	522570	0	0	70231	NaN	-	-1		0	31	787.818325301201	NaN	0	PEAK	HCD	FTMS	0	0	0	-1	0	0	0	0	2				NaN	1_s_trap_1	0.5564	1.51	14449.1	0.05	1063	2760	3823
wk1_s_trap_1	3827	16.27	50	1727100	0	0	344000	NaN	-	-1		0	64	656.777025139109	1311.53949734502	2	MULTI	HCD	FTMS	0	0	0	-1	0	0	0	0	1				NaN	1_s_trap_1	0.5781	1.51	50046.5	0.06	1064	2761	3826
wk1_s_trap_1	3828	16.272	50	591130	0	0	107970	NaN	-	-1		0	44	451.755609821279	NaN	0	PEAK	HCD	FTMS	0	0	0	-1	0	0	0	0	2				NaN	1_s_trap_1	0.5616	1.51	23063.4	0.05	1065	2761	3826
wk1_s_trap_1	3829	16.273	50	975460	0	0	195850	NaN	-	-1		0	29	625.275844743071	NaN	0	PEAK	HCD	FTMS	0	0	0	-1	0	0	0	0	3				NaN	1_s_trap_1	0.5662	1.51	30568.5	0.18	1066	2761	3826
wk1_s_trap_1	3831	16.281	50	793430	0	0	213240	NaN	+	917	DVDGAYMTK	9	35	508.223677502365	NaN	0	PEAK	HCD	FTMS	0	0	0	-1	0	0	0	0	1	Oxidation (M)	_DVDGAYM(ox)TK_	CON__P04264;sp|P04264|K2C1_HUMAN	56.7293281555176	1_s_trap_1	0.5654	1.51	29322.5	0.05	1067	2762	3830
wk1_s_trap_1	3832	16.282	50	317550	0	0	61355	NaN	-	-1		0	17	884.688788491677	NaN	0	PEAK	HCD	FTMS	0	0	0	-1	0	0	0	0	2				NaN	1_s_trap_1	0.5527	1.51	8398.6	0.05	1068	2762	3830
wk1_s_trap_1	3835	16.295	50	460360	0	0	55516	NaN	-	-1		0	24	969.6992	NaN	0	PEAK	HCD	FTMS	0	0	0	-1	0	0	0	0	1				NaN	1_s_trap_1	0.5547	1.51	11737.3	0.05	1069	2764	3834
wk1_s_trap_1	3837	16.302	50	317130	0	0	69122	NaN	-	-1		0	21	1036.68096107949	NaN	0	PEAK	HCD	FTMS	0	0	0	-1	0	0	0	0	1				NaN	1_s_trap_1	0.5522	1.51	7586.4	0.04	1070	2765	3836
wk1_s_trap_1	3839	16.31	50	694120	0	0	133050	NaN	-	-1		0	36	715.867179853487	1429.71980677377	2	MULTI	HCD	FTMS	0	0	0	-1	0	0	0	0	1				NaN	1_s_trap_1	0.5606	1.51	21342.8	0.06	1071	2766	3838
wk1_s_trap_1	3840	16.311	50	1174100	0	0	193360	NaN	-	-1		0	47	463.726765437802	925.438977942405	2	MULTI	HCD	FTMS	0	0	0	-1	0	0	0	0	2				NaN	1_s_trap_1	0.5726	1.51	41019.8	0.04	1072	2766	3838
wk1_s_trap_1	3842	16.319	50	227790	0	0	39569	NaN	-	-1		0	19	670.323352168404	669.316075701804	1	MULTI	HCD	FTMS	0	0	0	-1	0	0	0	0	1				NaN	1_s_trap_1	0.5528	1.51	8531.6	0.07	1073	2767	3841
wk1_s_trap_1	3843	16.32	50	198480	0	0	57623	NaN	-	-1		0	16	390.890139791406	NaN	0	PEAK	HCD	FTMS	0	0	0	-1	0	0	0	0	2				NaN	1_s_trap_1	0.5528	1.51	8543.7	0.04	1074	2767	3841
wk1_s_trap_1	3844	16.321	50	793330	0	0	110240	NaN	-	-1		0	30	769.198180995672	NaN	0	PEAK	HCD	FTMS	0	0	0	-1	0	0	0	0	3				NaN	1_s_trap_1	0.5611	1.51	22215.4	0.05	1075	2767	3841
wk1_s_trap_1	3846	16.327	50	7822300	0	0	1081100	NaN	-	-1		0	104	793.750000859984	NaN	0	PEAK	HCD	FTMS	0	0	0	-1	0	0	0	0	1				NaN	1_s_trap_1	0.6547	1.51	175707.6	0.36	1076	2768	3845
wk1_s_trap_1	3847	16.329	50	309030	0	0	71010	NaN	-	-1		0	19	782.8893	NaN	0	PEAK	HCD	FTMS	0	0	0	-1	0	0	0	0	2				NaN	1_s_trap_1	0.5537	1.51	10128.6	0.05	1077	2768	3845
wk1_s_trap_1	3849	16.334	50	1270000	0	0	108350	NaN	-	-1		0	76	643.976755485144	1928.90843705563	3	MULTI	HCD	FTMS	0	0	0	-1	0	0	0	0	1				NaN	1_s_trap_1	0.5695	1.51	35941.5	0.08	1078	2769	3848
wk1_s_trap_1	3850	16.336	50	630220	0	0	72148	NaN	-	-1		0	53	589.730888017829	1177.44722310246	2	MULTI	HCD	FTMS	0	0	0	-1	0	0	0	0	2				NaN	1_s_trap_1	0.5604	1.51	21091.5	0.07	1079	2769	3848
wk1_s_trap_1	3852	16.343	50	390280	0	0	87601	NaN	-	-1		0	31	681.828767413755	1361.64298189431	2	MULTI	HCD	FTMS	0	0	0	-1	0	0	0	0	1				NaN	1_s_trap_1	0.555	1.471	12193.9	0.07	1080	2770	3851
wk1_s_trap_1	3854	16.351	50	748340	0	0	164880	NaN	-	-1		0	27	737.8567	NaN	0	PEAK	HCD	FTMS	0	0	0	-1	0	0	0	0	1				NaN	1_s_trap_1	0.5612	1.471	22410	0.07	1081	2771	3853
wk1_s_trap_1	3855	16.352	50	148750	0	0	25430	NaN	-	-1		0	15	432.742941108606	NaN	0	PEAK	HCD	FTMS	0	0	0	-1	0	0	0	0	2				NaN	1_s_trap_1	0.5527	1.471	8477.1	0.04	1082	2771	3853
wk1_s_trap_1	3857	16.358	50	1881700	0	0	291960	NaN	-	-1		0	45	823.732695025769	NaN	0	PEAK	HCD	FTMS	0	0	0	-1	0	0	0	0	1				NaN	1_s_trap_1	0.5765	1.471	47456.7	0.07	1083	2772	3856
wk1_s_trap_1	3858	16.359	50	1454700	0	0	150210	NaN	-	-1		0	69	522.262226599107	1563.76485039752	3	MULTI	HCD	FTMS	0	0	0	-1	0	0	0	0	2				NaN	1_s_trap_1	0.5765	1.471	47518.9	0.06	1084	2772	3856
wk1_s_trap_1	3860	16.367	50	328400	0	0	80196	NaN	-	-1		0	23	604.832615986973	NaN	0	PEAK	HCD	FTMS	0	0	0	-1	0	0	0	0	1				NaN	1_s_trap_1	0.5552	1.471	12477.8	0.07	1085	2773	3859
wk1_s_trap_1	3861	16.368	50	874060	0	0	194190	NaN	-	-1		0	32	799.674121964595	NaN	0	PEAK	HCD	FTMS	0	0	0	-1	0	0	0	0	2				NaN	1_s_trap_1	0.5623	1.471	24148.5	0.06	1086	2773	3859
wk1_s_trap_1	3863	16.375	50	3828100	0	0	1817200	NaN	-	-1		0	67	566.293818208619	565.286541742019	1	MULTI	HCD	FTMS	0	0	0	-1	0	0	0	0	1				NaN	1_s_trap_1	0.6171	1.471	113988.9	0.51	1087	2774	3862
wk1_s_trap_1	3864	16.377	50	2191100	0	0	328950	NaN	-	-1		0	71	518.590307916261	1552.74909434898	3	MULTI	HCD	FTMS	0	0	0	-1	0	0	0	0	2				NaN	1_s_trap_1	0.5904	1.471	70263.5	0.07	1088	2774	3862
wk1_s_trap_1	3865	16.378	50	137760	0	0	20456	NaN	-	-1		0	15	569.275	NaN	0	PEAK	HCD	FTMS	0	0	0	-1	0	0	0	0	3				NaN	1_s_trap_1	0.5515	1.471	6443.7	0.05	1089	2774	3862
wk1_s_trap_1	3867	16.384	1.7	162980000	0	0	51495000	NaN	+	980	DVDGAYMTK	9	77	500.226008882149	998.437464831099	2	MULTI	HCD	FTMS	0	0	0	-1	0	0	0	0	1	Unmodified	_DVDGAYMTK_	CON__P04264;sp|P04264|K2C1_HUMAN	80.2187271118164	1_s_trap_1	0.6492	1.471	166623.8	1	1090	2775	3866
wk1_s_trap_1	3868	16.385	50	464740	0	0	58876	NaN	-	-1		0	35	393.489832249669	1177.44766734921	3	MULTI	HCD	FTMS	0	0	0	-1	0	0	0	0	2				NaN	1_s_trap_1	0.5608	1.471	21692.5	0.46	1091	2775	3866
wk1_s_trap_1	3870	16.391	50	1142600	0	0	213630	NaN	-	-1		0	29	862.723353227424	NaN	0	PEAK	HCD	FTMS	0	0	0	-1	0	0	0	0	1				NaN	1_s_trap_1	0.5658	1.471	29974.4	0.06	1092	2776	3869
wk1_s_trap_1	3871	16.393	50	1016500	0	0	148530	NaN	-	-1		0	34	798.183541997375	NaN	0	PEAK	HCD	FTMS	0	0	0	-1	0	0	0	0	2				NaN	1_s_trap_1	0.5639	1.471	26721.8	0.06	1093	2776	3869
wk1_s_trap_1	3873	16.4	50	714640	0	0	85953	NaN	-	-1		0	30	899.730922493823	NaN	0	PEAK	HCD	FTMS	0	0	0	-1	0	0	0	0	1				NaN	1_s_trap_1	0.5594	1.471	19492.7	0.06	1094	2777	3872
wk1_s_trap_1	3874	16.401	50	1281600	0	0	218050	NaN	-	-1		0	40	754.868729964532	NaN	0	PEAK	HCD	FTMS	0	0	0	-1	0	0	0	0	2				NaN	1_s_trap_1	0.5698	1.471	36411.9	0.06	1095	2777	3872
wk1_s_trap_1	3875	16.403	50	783520	0	0	171550	NaN	-	-1		0	31	737.850369667763	NaN	0	PEAK	HCD	FTMS	0	0	0	-1	0	0	0	0	3				NaN	1_s_trap_1	0.5614	1.471	22737.3	0.06	1096	2777	3872
wk1_s_trap_1	3877	16.409	50	2361900	0	0	279980	NaN	-	-1		0	54	762.275657324525	1522.53676171585	2	MULTI	HCD	FTMS	0	0	0	-1	0	0	0	0	1				NaN	1_s_trap_1	0.5853	1.471	61928.5	0.08	1097	2778	3876
wk1_s_trap_1	3878	16.41	50	1333700	0	0	152600	NaN	-	-1		0	39	892.207184144634	NaN	0	PEAK	HCD	FTMS	0	0	0	-1	0	0	0	0	2				NaN	1_s_trap_1	0.5672	1.471	32227	0.07	1098	2778	3876
wk1_s_trap_1	3879	16.411	50	974980	0	0	135870	NaN	-	-1		0	53	589.319238169103	588.311961702502	1	MULTI	HCD	FTMS	0	0	0	-1	0	0	0	0	3				NaN	1_s_trap_1	0.5663	1.471	30703.8	0.08	1099	2778	3876
wk1_s_trap_1	3881	16.417	50	1395800	0	0	170090	NaN	-	-1		0	47	831.74848031521	NaN	0	PEAK	HCD	FTMS	0	0	0	-1	0	0	0	0	1				NaN	1_s_trap_1	0.5693	1.471	35724.6	0.06	1100	2779	3880
wk1_s_trap_1	3883	16.424	50	589510	0	0	49569	NaN	-	-1		0	45	525.557784409891	1573.65152382987	3	MULTI	HCD	FTMS	0	0	0	-1	0	0	0	0	1				NaN	1_s_trap_1	0.5598	1.471	20024.5	0.06	1101	2780	3882
wk1_s_trap_1	3884	16.426	50	208440	0	0	30486	NaN	-	-1		0	24	433.910409446441	1298.70939893952	3	MULTI	HCD	FTMS	0	0	0	-1	0	0	0	0	2				NaN	1_s_trap_1	0.5538	1.471	10257.7	0.05	1102	2780	3882
wk1_s_trap_1	3885	16.427	50	1011900	0	0	188280	NaN	-	-1		0	35	799.173607051906	798.166330585306	1	MULTI	HCD	FTMS	0	0	0	-1	0	0	0	0	3				NaN	1_s_trap_1	0.5643	1.471	27443.8	0.06	1103	2780	3882
wk1_s_trap_1	3887	16.433	50	688030	0	0	76832	NaN	-	-1		0	32	931.697024569771	NaN	0	PEAK	HCD	FTMS	0	0	0	-1	0	0	0	0	1				NaN	1_s_trap_1	0.5578	1.434	16775.3	0.05	1104	2781	3886
wk1_s_trap_1	3888	16.435	50	196780	0	0	21398	NaN	-	-1		0	24	469.241775923559	1404.70349837088	3	MULTI	HCD	FTMS	0	0	0	-1	0	0	0	0	2				NaN	1_s_trap_1	0.5533	1.434	9372.8	0.05	1105	2781	3886
wk1_s_trap_1	3889	16.436	50	429130	0	0	43331	NaN	-	-1		0	42	525.267178263057	NaN	0	PEAK	HCD	FTMS	0	0	0	-1	0	0	0	0	3				NaN	1_s_trap_1	0.5572	1.434	15736.8	0.05	1106	2781	3886
wk1_s_trap_1	3891	16.442	50	362710	0	0	58130	NaN	-	-1		0	27	666.763455231743	NaN	0	PEAK	HCD	FTMS	0	0	0	-1	0	0	0	0	1				NaN	1_s_trap_1	0.5546	1.434	11472.3	0.06	1107	2782	3890
wk1_s_trap_1	3893	16.449	50	405280	0	0	107720	NaN	-	-1		0	28	492.243247600861	NaN	0	PEAK	HCD	FTMS	0	0	0	-1	0	0	0	0	1				NaN	1_s_trap_1	0.5577	1.434	16566.7	0.05	1108	2783	3892
wk1_s_trap_1	3894	16.451	50	351920	0	0	95578	NaN	+	6829	YEDEINK	7	31	455.711254093117	909.407955253034	2	MULTI	HCD	FTMS	0	0	0	-1	0	0	0	0	2	Unmodified	_YEDEINK_	CON__ENSEMBL:ENSBTAP00000038253;CON__H-INV:HIT000016045;CON__H-INV:HIT000292931;CON__P02538;CON__P04259;CON__P04264;CON__P05787;CON__P12035;CON__P13647;CON__P35908;CON__P48668;CON__P50446;CON__Q01546;CON__Q3TTY5;CON__Q5XKE5;CON__Q5XQN5;CON__Q6IFZ6;CON__Q7Z794;CON__Q8VED5;CON__Q922U2;CON__Q9H552;sp|P02538|K2C6A_HUMAN;sp|P04104|K2C1_MOUSE;sp|P04259|K2C6B_HUMAN;sp|P04264|K2C1_HUMAN;sp|P05787|K2C8_HU…	66.9931564331055	1_s_trap_1	0.5566	1.434	14827	0.04	1109	2783	3892
wk1_s_trap_1	3896	16.456	24	9190700	0	0	1022900	NaN	+	257	AQYEDIAQK	9	84	533.264373023588	1064.51419311398	2	MULTI	HCD	FTMS	0	0	0	-1	0	0	0	0	1	Unmodified	_AQYEDIAQK_	sp|P04264|K2C1_HUMAN;sp|Q3UV17|K22O_MOUSE	169.568099975586	1_s_trap_1	0.6324	1.434	139154.7	1	1110	2784	3895
wk1_s_trap_1	3897	16.458	50	523340	0	0	73981	NaN	-	-1		0	26	801.264015183	NaN	0	PEAK	HCD	FTMS	0	0	0	-1	0	0	0	0	2				NaN	1_s_trap_1	0.5571	1.434	15604.1	0.06	1111	2784	3895
wk1_s_trap_1	3898	16.459	50	732900	0	0	115080	NaN	-	-1		0	29	861.732197780519	NaN	0	PEAK	HCD	FTMS	0	0	0	-1	0	0	0	0	3				NaN	1_s_trap_1	0.5592	1.434	19045.4	0.06	1112	2784	3895
wk1_s_trap_1	3899	16.46	50	239180	0	0	72039	NaN	-	-1		0	23	491.220443193674	980.426333454149	2	MULTI	HCD	FTMS	0	0	0	-1	0	0	0	0	4				NaN	1_s_trap_1	0.5542	1.434	10875.6	0.05	1113	2784	3895
wk1_s_trap_1	3900	16.462	50	583890	0	0	70855	NaN	-	-1		0	30	930.2081	NaN	0	PEAK	HCD	FTMS	0	0	0	-1	0	0	0	0	5				NaN	1_s_trap_1	0.5565	1.434	14668.4	0.05	1114	2784	3895
wk1_s_trap_1	3902	16.468	50	353630	0	0	87281	NaN	-	-1		0	17	705.158285268967	NaN	0	PEAK	HCD	FTMS	0	0	0	-1	0	0	0	0	1				NaN	1_s_trap_1	0.5553	1.434	12676.5	0.05	1115	2785	3901
wk1_s_trap_1	3903	16.469	50	261610	0	0	29322	NaN	-	-1		0	27	526.682634123203	1051.35071531321	2	MULTI	HCD	FTMS	0	0	0	-1	0	0	0	0	2				NaN	1_s_trap_1	0.5551	1.434	12375.9	0.06	1116	2785	3901
wk1_s_trap_1	3904	16.471	50	812760	0	0	271190	NaN	-	-1		0	19	735.856134967192	NaN	0	PEAK	HCD	FTMS	0	0	0	-1	0	0	0	0	3				NaN	1_s_trap_1	0.5626	1.434	24660.8	0.07	1117	2785	3901
wk1_s_trap_1	3905	16.472	50	764320	0	0	120540	NaN	-	-1		0	40	724.27616925977	1446.53778558634	2	MULTI	HCD	FTMS	0	0	0	-1	0	0	0	0	4				NaN	1_s_trap_1	0.5607	1.434	21569.6	0.05	1118	2785	3901
wk1_s_trap_1	3907	16.478	50	3631300	0	0	1155000	NaN	-	-1		0	57	730.701085078939	NaN	0	PEAK	HCD	FTMS	0	0	0	-1	0	0	0	0	1				NaN	1_s_trap_1	0.6056	1.434	95265.8	0.09	1119	2786	3906
wk1_s_trap_1	3908	16.48	50	596710	0	0	69205	NaN	-	-1		0	37	453.256191160995	NaN	0	PEAK	HCD	FTMS	0	0	0	-1	0	0	0	0	2				NaN	1_s_trap_1	0.5614	1.434	22653.2	0.05	1120	2786	3906
wk1_s_trap_1	3909	16.481	50	860980	0	0	283690	NaN	-	-1		0	12	778.798009136422	NaN	0	PEAK	HCD	FTMS	0	0	0	-1	0	0	0	0	3				NaN	1_s_trap_1	0.5622	1.434	24038.9	0.05	1121	2786	3906
wk1_s_trap_1	3911	16.488	50	881370	0	0	105440	NaN	-	-1		0	33	891.215089819928	NaN	0	PEAK	HCD	FTMS	0	0	0	-1	0	0	0	0	1				NaN	1_s_trap_1	0.5615	1.434	22924.4	0.05	1122	2787	3910
wk1_s_trap_1	3912	16.49	50	1826300	0	0	386780	NaN	-	-1		0	56	520.920511454262	NaN	0	PEAK	HCD	FTMS	0	0	0	-1	0	0	0	0	2				NaN	1_s_trap_1	0.5833	1.434	58642.4	0.05	1123	2787	3910
wk1_s_trap_1	3914	16.497	30	10331000	0	0	940040	NaN	-	-1		0	119	563.274880444598	1124.535207956	2	MULTI	HCD	FTMS	0	0	0	-1	0	0	0	0	1				NaN	1_s_trap_1	0.6493	1.434	166791	1	1124	2788	3913
wk1_s_trap_1	3916	16.504	50	2697100	0	0	527650	NaN	-	-1		0	47	699.226998694597	NaN	0	PEAK	HCD	FTMS	0	0	0	-1	0	0	0	0	1				NaN	1_s_trap_1	0.5924	1.434	73557	0.06	1125	2789	3915
wk1_s_trap_1	3917	16.506	50	281620	0	0	86522	NaN	-	-1		0	20	868.649391278644	NaN	0	PEAK	HCD	FTMS	0	0	0	-1	0	0	0	0	2				NaN	1_s_trap_1	0.5531	1.434	9065.1	0.05	1126	2789	3915
wk1_s_trap_1	3921	16.522	50	1508700	0	0	129660	NaN	-	-1		0	48	796.32179996372	1590.62904699424	2	MULTI	HCD	FTMS	0	0	0	-1	0	0	0	0	1				NaN	1_s_trap_1	0.5718	1.411	39799.8	0.07	1127	2792	3920
wk1_s_trap_1	3923	16.528	50	4105900	0	0	472980	NaN	-	-1		0	80	579.260672953873	1156.50679297455	2	MULTI	HCD	FTMS	0	0	0	-1	0	0	0	0	1				NaN	1_s_trap_1	0.6203	1.411	119363.1	0.33	1128	2793	3922
wk1_s_trap_1	3924	16.53	50	425920	0	0	72103	NaN	-	-1		0	39	455.90490840414	1364.69289581262	3	MULTI	HCD	FTMS	0	0	0	-1	0	0	0	0	2				NaN	1_s_trap_1	0.5585	1.411	17955.4	0.11	1129	2793	3922
wk1_s_trap_1	3926	16.536	50	836430	0	0	92553	NaN	-	-1		0	49	591.785222628149	1181.5558923231	2	MULTI	HCD	FTMS	0	0	0	-1	0	0	0	0	1				NaN	1_s_trap_1	0.5641	1.411	27186.7	0.07	1130	2794	3925
wk1_s_trap_1	3928	16.541	50	765680	0	0	74798	NaN	-	-1		0	33	747.371115289657	1492.72767764611	2	MULTI	HCD	FTMS	0	0	0	-1	0	0	0	0	1				NaN	1_s_trap_1	0.5621	1.411	23880.1	0.06	1131	2795	3927
wk1_s_trap_1	3930	16.549	50	470440	0	0	47078	NaN	-	-1		0	38	547.267254891927	1092.51995685065	2	MULTI	HCD	FTMS	0	0	0	-1	0	0	0	0	1				NaN	1_s_trap_1	0.5579	1.411	16905.7	0.05	1132	2796	3929
wk1_s_trap_1	3931	16.55	50	464210	0	0	65644	NaN	-	-1		0	35	801.830342736522	NaN	0	PEAK	HCD	FTMS	0	0	0	-1	0	0	0	0	2				NaN	1_s_trap_1	0.5558	1.411	13450.6	0.05	1133	2796	3929
wk1_s_trap_1	3932	16.551	50	473830	0	0	53128	NaN	-	-1		0	43	526.224388206918	1575.65133522096	3	MULTI	HCD	FTMS	0	0	0	-1	0	0	0	0	3				NaN	1_s_trap_1	0.558	1.411	17127.3	0.04	1134	2796	3929
wk1_s_trap_1	3934	16.559	50	528140	0	0	91339	NaN	-	-1		0	33	450.900528012249	1349.67975463695	3	MULTI	HCD	FTMS	0	0	0	-1	0	0	0	0	1				NaN	1_s_trap_1	0.5602	1.411	20753.9	0.11	1135	2797	3933
wk1_s_trap_1	3936	16.566	50	516820	0	0	136240	NaN	-	-1		0	31	451.919320421953	NaN	0	PEAK	HCD	FTMS	0	0	0	-1	0	0	0	0	1				NaN	1_s_trap_1	0.56	1.411	20361.6	0.05	1136	2798	3935
wk1_s_trap_1	3938	16.572	50	4597100	0	0	909230	NaN	-	-1		0	74	529.303781574067	1056.59301021493	2	MULTI	HCD	FTMS	0	0	0	-1	0	0	0	0	1				NaN	1_s_trap_1	0.6328	1.411	139737.8	0.89	1137	2799	3937
wk1_s_trap_1	3939	16.574	50	315360	0	0	37653	NaN	-	-1		0	22	960.689662025773	NaN	0	PEAK	HCD	FTMS	0	0	0	-1	0	0	0	0	2				NaN	1_s_trap_1	0.5526	1.411	8188	0.04	1138	2799	3937
wk1_s_trap_1	3942	16.586	50	135600	0	0	13242	NaN	-	-1		0	17	472.760671387347	943.506789841494	2	MULTI	HCD	FTMS	0	0	0	-1	0	0	0	0	1				NaN	1_s_trap_1	0.552	1.411	7233.9	0.04	1139	2801	3941
wk1_s_trap_1	3945	16.599	50	555120	0	0	131850	NaN	-	-1		0	22	898.733251858201	NaN	0	PEAK	HCD	FTMS	0	0	0	-1	0	0	0	0	1				NaN	1_s_trap_1	0.5579	1.396	17031.7	0.04	1140	2803	3944
wk1_s_trap_1	3947	16.605	50	850410	0	0	63486	NaN	-	-1		0	41	787.316679374065	1572.61880581493	2	MULTI	HCD	FTMS	0	0	0	-1	0	0	0	0	1				NaN	1_s_trap_1	0.5615	1.396	22913.3	0.06	1141	2804	3946
wk1_s_trap_1	3948	16.606	50	235240	0	0	48194	NaN	-	-1		0	23	436.247795798198	870.481038663196	2	MULTI	HCD	FTMS	0	0	0	-1	0	0	0	0	2				NaN	1_s_trap_1	0.554	1.396	10611.2	0.03	1142	2804	3946
wk1_s_trap_1	3950	16.614	50	2909700	0	0	411440	NaN	+	2599	MLTELEK	7	73	440.228244765349	878.441936597498	2	MULTI	HCD	FTMS	0	0	0	-1	0	0	0	0	1	Oxidation (M)	_M(ox)LTELEK_	sp|P05109|S10A8_HUMAN	97.0675735473633	1_s_trap_1	0.6079	1.396	98998.2	0.85	1143	2805	3949
wk1_s_trap_1	3952	16.621	50	1026900	0	0	212450	NaN	-	-1		0	35	738.217217885076	NaN	0	PEAK	HCD	FTMS	0	0	0	-1	0	0	0	0	1				NaN	1_s_trap_1	0.5651	1.396	28742.8	0.05	1144	2806	3951
wk1_s_trap_1	3954	16.629	50	1600100	0	0	366570	NaN	-	-1		0	44	495.27239568003	988.530238426859	2	MULTI	HCD	FTMS	0	0	0	-1	0	0	0	0	1				NaN	1_s_trap_1	0.581	1.396	54758.5	0.13	1145	2807	3953
wk1_s_trap_1	3958	16.645	50	1953600	0	0	410670	NaN	-	-1		0	51	715.867179853487	1429.71980677377	2	MULTI	HCD	FTMS	0	0	0	-1	0	0	0	0	1				NaN	1_s_trap_1	0.5801	1.396	53390.4	0.06	1146	2810	3957
wk1_s_trap_1	3960	16.651	50	1847400	0	0	190190	NaN	-	-1		0	54	463.726765437802	925.438977942405	2	MULTI	HCD	FTMS	0	0	0	-1	0	0	0	0	1				NaN	1_s_trap_1	0.5872	1.396	65007.3	0.21	1147	2811	3959
wk1_s_trap_1	3961	16.652	50	516090	0	0	104610	NaN	+	911	DVDGAYMTK	9	41	508.223454247028	1014.43235556086	2	MULTI	HCD	FTMS	0	0	0	-1	0	0	0	0	2	Oxidation (M)	_DVDGAYM(ox)TK_	CON__P04264;sp|P04264|K2C1_HUMAN	42.5986099243164	1_s_trap_1	0.5595	1.396	19591.4	0.04	1148	2811	3959
wk1_s_trap_1	3964	16.663	50	2585200	0	0	335820	NaN	-	-1		0	56	793.248097359283	792.240820892683	1	MULTI	HCD	FTMS	0	0	0	-1	0	0	0	0	1				NaN	1_s_trap_1	0.587	1.396	64598.9	0.08	1149	2813	3963
wk1_s_trap_1	3968	16.68	50	1095200	0	0	113520	NaN	-	-1		0	59	681.828767413755	1361.64298189431	2	MULTI	HCD	FTMS	0	0	0	-1	0	0	0	0	1				NaN	1_s_trap_1	0.5668	1.396	31510.7	0.2	1150	2816	3967
wk1_s_trap_1	3970	16.687	50	2137000	0	0	385220	NaN	-	-1		0	57	506.91821835227	1517.73282565701	3	MULTI	HCD	FTMS	0	0	0	-1	0	0	0	0	1				NaN	1_s_trap_1	0.5904	1.396	70327.4	0.27	1151	2817	3969
wk1_s_trap_1	3973	16.7	50	724300	0	0	153580	NaN	-	-1		0	27	643.976945603116	1928.90900740955	3	MULTI	HCD	FTMS	0	0	0	-1	0	0	0	0	1				NaN	1_s_trap_1	0.5607	1.396	21521.4	0.05	1152	2819	3972
wk1_s_trap_1	3975	16.706	50	285300	0	0	75998	NaN	-	-1		0	23	604.330813142728	1206.64707335226	2	MULTI	HCD	FTMS	0	0	0	-1	0	0	0	0	1				NaN	1_s_trap_1	0.5544	1.396	11230.1	0.06	1153	2820	3974
wk1_s_trap_1	3976	16.707	50	441460	0	0	53039	NaN	-	-1		0	29	822.830318632323	NaN	0	PEAK	HCD	FTMS	0	0	0	-1	0	0	0	0	2				NaN	1_s_trap_1	0.5556	1.396	13129.2	0.05	1154	2820	3974
wk1_s_trap_1	3978	16.715	50	575880	0	0	87094	NaN	-	-1		0	38	573.360547720576	NaN	0	PEAK	HCD	FTMS	0	0	0	-1	0	0	0	0	1				NaN	1_s_trap_1	0.5596	1.396	19701	0.04	1155	2821	3977
wk1_s_trap_1	3980	16.72	3.2	95312000	0	0	29812000	NaN	+	981	DVDGAYMTK	9	79	500.226008882149	998.437464831099	2	MULTI	HCD	FTMS	0	0	0	-1	0	0	0	0	1	Unmodified	_DVDGAYMTK_	CON__P04264;sp|P04264|K2C1_HUMAN	80.4546127319336	1_s_trap_1	0.6554	1.396	176826.4	1	1156	2822	3979
wk1_s_trap_1	3981	16.722	50	595000	0	0	76735	NaN	-	-1		0	49	569.274846925744	1136.53514091829	2	MULTI	HCD	FTMS	0	0	0	-1	0	0	0	0	2				NaN	1_s_trap_1	0.5593	1.396	19179.3	0.05	1157	2822	3979
wk1_s_trap_1	3985	16.74	50	335940	0	0	66540	NaN	-	-1		0	22	394.243020875532	786.471488817864	2	MULTI	HCD	FTMS	0	0	0	-1	0	0	0	0	1				NaN	1_s_trap_1	0.5558	1.396	13543.5	0.23	1158	2825	3984
wk1_s_trap_1	3986	16.741	50	2229100	0	0	489470	NaN	-	-1		0	45	730.844601014275	1459.67464909535	2	MULTI	HCD	FTMS	0	0	0	-1	0	0	0	0	2				NaN	1_s_trap_1	0.5845	1.396	60648.2	0.05	1159	2825	3984
wk1_s_trap_1	3988	16.747	50	1316300	0	0	154970	NaN	-	-1		0	38	762.778440056333	1523.54232717947	2	MULTI	HCD	FTMS	0	0	0	-1	0	0	0	0	1				NaN	1_s_trap_1	0.5695	1.396	35974.1	0.05	1160	2826	3987
wk1_s_trap_1	3992	16.763	50	525770	0	0	100630	NaN	-	-1		0	35	433.910409446441	1298.70939893952	3	MULTI	HCD	FTMS	0	0	0	-1	0	0	0	0	1				NaN	1_s_trap_1	0.5606	1.394	21350.7	0.22	1161	2829	3991
wk1_s_trap_1	3996	16.78	50	555950	0	0	96905	NaN	-	-1		0	35	666.76331669943	1331.51208046566	2	MULTI	HCD	FTMS	0	0	0	-1	0	0	0	0	1				NaN	1_s_trap_1	0.5578	1.394	16748.7	0.05	1162	2832	3995
wk1_s_trap_1	3998	16.787	50	2936200	0	0	232910	NaN	-	-1		0	86	539.264432655225	1076.51431237725	2	MULTI	HCD	FTMS	0	0	0	-1	0	0	0	0	1				NaN	1_s_trap_1	0.6033	1.394	91437.4	0.33	1163	2833	3997
wk1_s_trap_1	3999	16.789	50	607860	0	0	215280	NaN	-	-1		0	30	680.325068628135	1358.63558432307	2	MULTI	HCD	FTMS	0	0	0	-1	0	0	0	0	2				NaN	1_s_trap_1	0.5593	1.394	19199.4	0.15	1164	2833	3997
wk1_s_trap_1	4001	16.794	50	5352300	0	0	483620	NaN	+	258	AQYEDIAQK	9	95	533.264373023588	1064.51419311398	2	MULTI	HCD	FTMS	0	0	0	-1	0	0	0	0	1	Unmodified	_AQYEDIAQK_	sp|P04264|K2C1_HUMAN;sp|Q3UV17|K22O_MOUSE	136.796798706055	1_s_trap_1	0.645	1.394	159814.3	0.83	1165	2834	4000
wk1_s_trap_1	4004	16.807	48	9283500	0	0	1330100	NaN	-	-1		0	101	502.279998973977	1002.54544501475	2	MULTI	HCD	FTMS	0	0	0	-1	0	0	0	0	1				NaN	1_s_trap_1	0.6991	1.394	248479.3	1	1166	2836	4003
wk1_s_trap_1	4007	16.82	50	750340	0	0	74660	NaN	-	-1		0	30	489.250472954168	976.486392975136	2	MULTI	HCD	FTMS	0	0	0	-1	0	0	0	0	1				NaN	1_s_trap_1	0.5644	1.394	27576.2	0.13	1167	2838	4006
wk1_s_trap_1	4010	16.831	4.3	77383000	0	0	10175000	NaN	+	91	AEAESLYQSK	10	107	563.274880444598	1124.535207956	2	MULTI	HCD	FTMS	0	0	0	-1	0	0	0	0	1	Unmodified	_AEAESLYQSK_	CON__P04264;sp|P04264|K2C1_HUMAN	149.720504760742	1_s_trap_1	0.6583	1.394	181561.8	1	1168	2840	4009
wk1_s_trap_1	4011	16.832	50	1172700	0	0	76269	NaN	-	-1		0	71	455.887939620158	1364.64198946067	3	MULTI	HCD	FTMS	0	0	0	-1	0	0	0	0	2				NaN	1_s_trap_1	0.5738	1.394	42985.3	0.36	1169	2840	4009
wk1_s_trap_1	4013	16.84	50	617460	0	0	119790	NaN	-	-1		0	27	469.907871083454	1406.70178385056	3	MULTI	HCD	FTMS	0	0	0	-1	0	0	0	0	1				NaN	1_s_trap_1	0.5626	1.394	24684	0.25	1170	2841	4012
wk1_s_trap_1	4015	16.847	50	870160	0	0	211380	NaN	-	-1		0	28	829.865187194939	NaN	0	PEAK	HCD	FTMS	0	0	0	-1	0	0	0	0	1				NaN	1_s_trap_1	0.5618	1.394	23427.9	0.04	1171	2842	4014
wk1_s_trap_1	4018	16.858	50	1398000	0	0	124540	NaN	-	-1		0	47	796.32179996372	1590.62904699424	2	MULTI	HCD	FTMS	0	0	0	-1	0	0	0	0	1				NaN	1_s_trap_1	0.57	1.394	36748.4	0.06	1172	2844	4017
wk1_s_trap_1	4019	16.86	50	489690	0	0	110220	NaN	-	-1		0	27	458.764017844669	915.513482756137	2	MULTI	HCD	FTMS	0	0	0	-1	0	0	0	0	2				NaN	1_s_trap_1	0.5589	1.394	18559.1	0.36	1173	2844	4017
wk1_s_trap_1	4020	16.861	50	1175500	0	0	406910	NaN	-	-1		0	24	642.854235806494	NaN	0	PEAK	HCD	FTMS	0	0	0	-1	0	0	0	0	3				NaN	1_s_trap_1	0.5692	1.394	35492.5	0.04	1174	2844	4017
wk1_s_trap_1	4022	16.867	50	1314100	0	0	82687	NaN	-	-1		0	76	455.90490840414	1364.69289581262	3	MULTI	HCD	FTMS	0	0	0	-1	0	0	0	0	1				NaN	1_s_trap_1	0.5767	1.394	47726.6	0.43	1175	2845	4021
wk1_s_trap_1	4024	16.873	50	482880	0	0	48856	NaN	-	-1		0	42	591.785222628149	1181.5558923231	2	MULTI	HCD	FTMS	0	0	0	-1	0	0	0	0	1				NaN	1_s_trap_1	0.5567	1.394	15033.4	0.04	1176	2846	4023
wk1_s_trap_1	4025	16.874	50	2393800	0	0	419920	NaN	-	-1		0	50	579.260672953873	1156.50679297455	2	MULTI	HCD	FTMS	0	0	0	-1	0	0	0	0	2				NaN	1_s_trap_1	0.5918	1.394	72480.9	0.1	1177	2846	4023
wk1_s_trap_1	4028	16.885	27	10719000	0	0	1824200	NaN	-	-1		0	74	547.267254891927	1092.51995685065	2	MULTI	HCD	FTMS	0	0	0	-1	0	0	0	0	1				NaN	1_s_trap_1	0.6521	1.394	171448.6	1	1178	2848	4027
wk1_s_trap_1	4030	16.891	50	507950	0	0	49040	NaN	-	-1		0	48	525.558336565874	1573.65318029782	3	MULTI	HCD	FTMS	0	0	0	-1	0	0	0	0	1				NaN	1_s_trap_1	0.5584	1.394	17851.8	0.04	1179	2849	4029
wk1_s_trap_1	4032	16.897	50	1304500	0	0	342130	NaN	-	-1		0	29	450.900528012249	1349.67975463695	3	MULTI	HCD	FTMS	0	0	0	-1	0	0	0	0	1				NaN	1_s_trap_1	0.5783	1.394	50435.2	0.37	1180	2850	4031
wk1_s_trap_1	4033	16.899	50	2270300	0	0	597920	NaN	+	854	DVDAAYMNK	9	63	513.731814220584	1025.44907550797	2	MULTI	HCD	FTMS	0	0	0	-1	0	0	0	0	2	Unmodified	_DVDAAYMNK_	CON__O95678;CON__P02538;CON__P04259;CON__P13647;CON__P48668;CON__P50446;CON__Q14CN4-1;CON__Q5XQN5;CON__Q6IME9;CON__Q922U2;sp|O95678|K2C75_HUMAN;sp|P02538|K2C6A_HUMAN;sp|P04259|K2C6B_HUMAN;sp|P13647|K2C5_HUMAN;sp|P48668|K2C6C_HUMAN;sp|P50446|K2C6A_MOUSE;sp|Q14CN4|K2C72_HUMAN;sp|Q14CN4-2|K2C72_HUMAN;sp|Q14CN4-3|K2C72_HUMAN;sp|Q4FZU2|K2C6A_RAT;sp|Q6IG04|K2C72_RAT;sp|Q6IME9|K2C72_MOUSE;sp|Q6P6Q2|K2C5…	97.7981185913086	1_s_trap_1	0.5915	1.394	71998.3	0.35	1181	2850	4031
wk1_s_trap_1	4036	16.91	50	2731200	0	0	541250	NaN	-	-1		0	61	529.303781574067	1056.59301021493	2	MULTI	HCD	FTMS	0	0	0	-1	0	0	0	0	1				NaN	1_s_trap_1	0.6007	1.394	87227.1	0.57	1182	2852	4035
wk1_s_trap_1	4037	16.911	50	1126400	0	0	349420	NaN	-	-1		0	30	566.293818208619	565.286541742019	1	MULTI	HCD	FTMS	0	0	0	-1	0	0	0	0	2				NaN	1_s_trap_1	0.5706	1.394	37806.6	0.04	1183	2852	4035
wk1_s_trap_1	4039	16.919	50	296240	0	0	55687	NaN	-	-1		0	18	377.674044351252	753.333535769304	2	MULTI	HCD	FTMS	0	0	0	-1	0	0	0	0	1				NaN	1_s_trap_1	0.5558	1.394	13565.2	0.02	1184	2853	4038
wk1_s_trap_1	4042	16.931	50	319300	0	0	19641	NaN	-	-1		0	36	664.862005295207	1327.70945765721	2	MULTI	HCD	FTMS	0	0	0	-1	0	0	0	0	1				NaN	1_s_trap_1	0.5538	1.407	10194.9	0.04	1185	2855	4041
wk1_s_trap_1	4045	16.942	50	809550	0	0	66559	NaN	-	-1		0	42	787.316679374065	1572.61880581493	2	MULTI	HCD	FTMS	0	0	0	-1	0	0	0	0	1				NaN	1_s_trap_1	0.5613	1.407	22551.4	0.05	1186	2857	4044
wk1_s_trap_1	4047	16.948	50	1649300	0	0	456640	NaN	-	-1		0	45	436.247795798198	870.481038663196	2	MULTI	HCD	FTMS	0	0	0	-1	0	0	0	0	1				NaN	1_s_trap_1	0.5852	1.407	61759.3	0.58	1187	2858	4046
wk1_s_trap_1	4051	16.966	50	1121400	0	0	318310	NaN	-	-1		0	31	708.356808499284	707.349532032684	1	MULTI	HCD	FTMS	0	0	0	-1	0	0	0	0	1				NaN	1_s_trap_1	0.5678	1.407	33114.8	0.05	1188	2861	4050
wk1_s_trap_1	4053	16.974	50	329900	0	0	39512	NaN	-	-1		0	26	403.222792610117	1206.64654843055	3	MULTI	HCD	FTMS	0	0	0	-1	0	0	0	0	1				NaN	1_s_trap_1	0.5562	1.407	14210.2	0.15	1189	2862	4052
wk1_s_trap_1	4056	16.986	50	1029600	0	0	248090	NaN	-	-1		0	32	390.752540896209	779.490528859218	2	MULTI	HCD	FTMS	0	0	0	-1	0	0	0	0	1				NaN	1_s_trap_1	0.5727	1.407	41258.5	0.24	1190	2864	4055
wk1_s_trap_1	4057	16.988	50	778490	0	0	225590	NaN	-	-1		0	17	811.853930825759	NaN	0	PEAK	HCD	FTMS	0	0	0	-1	0	0	0	0	2				NaN	1_s_trap_1	0.5605	1.407	21258.4	0.05	1191	2864	4055
wk1_s_trap_1	4061	17.006	50	3488600	0	0	455640	NaN	-	-1		0	75	481.216710900439	960.418868867677	2	MULTI	HCD	FTMS	0	0	0	-1	0	0	0	0	1				NaN	1_s_trap_1	0.6156	1.407	111600.4	0.65	1192	2867	4060
wk1_s_trap_1	4064	17.017	50	1588100	0	0	172300	NaN	-	-1		0	55	683.330132707238	1364.64571248128	2	MULTI	HCD	FTMS	0	0	0	-1	0	0	0	0	1				NaN	1_s_trap_1	0.5758	1.407	46327.8	0.13	1193	2869	4063
wk1_s_trap_1	4065	17.019	50	6042000	0	0	669390	NaN	-	-1		0	74	554.275224065141	1106.53589519708	2	MULTI	HCD	FTMS	0	0	0	-1	0	0	0	0	2				NaN	1_s_trap_1	0.6528	1.407	172627.8	0.77	1194	2869	4063
wk1_s_trap_1	4066	17.02	50	912240	0	0	260870	NaN	-	-1		0	19	813.832624541018	NaN	0	PEAK	HCD	FTMS	0	0	0	-1	0	0	0	0	3				NaN	1_s_trap_1	0.5624	1.407	24406.9	0.05	1195	2869	4063
wk1_s_trap_1	4068	17.026	50	1025500	0	0	162120	NaN	-	-1		0	38	506.91821835227	1517.73282565701	3	MULTI	HCD	FTMS	0	0	0	-1	0	0	0	0	1				NaN	1_s_trap_1	0.569	1.407	35211.7	0.12	1196	2870	4067
wk1_s_trap_1	4072	17.042	50	712020	0	0	138580	NaN	-	-1		0	39	604.330813142728	1206.64707335226	2	MULTI	HCD	FTMS	0	0	0	-1	0	0	0	0	1				NaN	1_s_trap_1	0.5618	1.407	23324.5	0.13	1197	2873	4071
wk1_s_trap_1	4074	17.049	50	607390	0	0	136190	NaN	-	-1		0	27	767.920928808381	NaN	0	PEAK	HCD	FTMS	0	0	0	-1	0	0	0	0	1				NaN	1_s_trap_1	0.5583	1.407	17665.8	0.04	1198	2874	4073
wk1_s_trap_1	4077	17.061	12	24695000	0	0	7591900	NaN	+	982	DVDGAYMTK	9	78	500.226008882149	998.437464831099	2	MULTI	HCD	FTMS	0	0	0	-1	0	0	0	0	1	Unmodified	_DVDGAYMTK_	CON__P04264;sp|P04264|K2C1_HUMAN	82.4257888793945	1_s_trap_1	0.6518	1.407	170995.5	1	1199	2876	4076
wk1_s_trap_1	4078	17.062	35	8788700	0	0	808440	NaN	-	-1		0	110	569.274846925744	1136.53514091829	2	MULTI	HCD	FTMS	0	0	0	-1	0	0	0	0	2				NaN	1_s_trap_1	0.6494	1.407	166968.5	1	1200	2876	4076
wk1_s_trap_1	4080	17.069	50	652550	0	0	69813	NaN	-	-1		0	40	594.780117605019	1187.54568227684	2	MULTI	HCD	FTMS	0	0	0	-1	0	0	0	0	1				NaN	1_s_trap_1	0.5607	1.407	21528.6	0.04	1201	2877	4079
wk1_s_trap_1	4082	17.075	50	281530	0	0	56793	NaN	-	-1		0	21	394.243020875532	786.471488817864	2	MULTI	HCD	FTMS	0	0	0	-1	0	0	0	0	1				NaN	1_s_trap_1	0.555	1.407	12219	0.6	1202	2878	4081
wk1_s_trap_1	4084	17.081	50	988660	0	0	318740	NaN	-	-1		0	28	730.844601014275	1459.67464909535	2	MULTI	HCD	FTMS	0	0	0	-1	0	0	0	0	1				NaN	1_s_trap_1	0.5658	1.407	29889	0.05	1203	2879	4083
wk1_s_trap_1	4085	17.082	50	1143100	0	0	332300	NaN	-	-1		0	22	624.820102417599	NaN	0	PEAK	HCD	FTMS	0	0	0	-1	0	0	0	0	2				NaN	1_s_trap_1	0.5699	1.407	36626.1	0.17	1204	2879	4083
wk1_s_trap_1	4089	17.099	50	116320	0	0	30893	NaN	-	-1		0	15	433.910409446441	1298.70939893952	3	MULTI	HCD	FTMS	0	0	0	-1	0	0	0	0	1				NaN	1_s_trap_1	0.5513	1.422	6129	0.03	1205	2882	4088
wk1_s_trap_1	4091	17.106	50	645160	0	0	166140	NaN	-	-1		0	28	762.785401771721	NaN	0	PEAK	HCD	FTMS	0	0	0	-1	0	0	0	0	1				NaN	1_s_trap_1	0.5587	1.422	18198.3	0.04	1206	2883	4090
wk1_s_trap_1	4093	17.114	50	415620	0	0	84483	NaN	-	-1		0	28	431.255730703225	860.49690847325	2	MULTI	HCD	FTMS	0	0	0	-1	0	0	0	0	1				NaN	1_s_trap_1	0.5589	1.422	18657.3	0.13	1207	2884	4092
wk1_s_trap_1	4095	17.121	50	323050	0	0	34275	NaN	-	-1		0	39	470.896480111906	1409.66761093592	3	MULTI	HCD	FTMS	0	0	0	-1	0	0	0	0	1				NaN	1_s_trap_1	0.5554	1.422	12851.9	0.14	1208	2885	4094
wk1_s_trap_1	4097	17.127	7.6	38089000	0	0	2583700	NaN	-	-1		0	90	539.264432655225	1076.51431237725	2	MULTI	HCD	FTMS	0	0	0	-1	0	0	0	0	1				NaN	1_s_trap_1	0.6498	1.422	167636.2	1	1209	2886	4096
wk1_s_trap_1	4098	17.128	50	1198500	0	0	195660	NaN	-	-1		0	57	680.325068628135	1358.63558432307	2	MULTI	HCD	FTMS	0	0	0	-1	0	0	0	0	2				NaN	1_s_trap_1	0.5688	1.422	34758.3	0.16	1210	2886	4096
wk1_s_trap_1	4100	17.134	50	5283000	0	0	319570	NaN	-	-1		0	110	532.766108490308	1063.51766404742	2	MULTI	HCD	FTMS	0	0	0	-1	0	0	0	0	1				NaN	1_s_trap_1	0.6435	1.422	157395	0.92	1211	2887	4099
wk1_s_trap_1	4101	17.135	50	260030	0	0	17906	NaN	-	-1		0	30	800.823009455442	NaN	0	PEAK	HCD	FTMS	0	0	0	-1	0	0	0	0	2				NaN	1_s_trap_1	0.5526	1.422	8329.2	0.05	1212	2887	4099
wk1_s_trap_1	4103	17.141	33	11607000	0	0	2537600	NaN	-	-1		0	95	502.279998973977	1002.54544501475	2	MULTI	HCD	FTMS	0	0	0	-1	0	0	0	0	1				NaN	1_s_trap_1	0.6813	1.422	219338.6	1	1213	2888	4102
wk1_s_trap_1	4106	17.152	50	1585300	0	0	179480	NaN	-	-1		0	43	489.250472954168	976.486392975136	2	MULTI	HCD	FTMS	0	0	0	-1	0	0	0	0	1				NaN	1_s_trap_1	0.5814	1.422	55466.3	0.26	1214	2890	4105
wk1_s_trap_1	4107	17.154	50	1903600	0	0	270820	NaN	-	-1		0	57	637.642850523023	1909.90672216927	3	MULTI	HCD	FTMS	0	0	0	-1	0	0	0	0	2				NaN	1_s_trap_1	0.5822	1.422	56732.6	0.07	1215	2890	4105
wk1_s_trap_1	4108	17.155	50	615310	0	0	151820	NaN	+	859	DVDAAYMNK	9	25	1026.45638908478	1025.44911261818	1	MULTI	HCD	FTMS	0	0	0	-1	0	0	0	0	3	Unmodified	_DVDAAYMNK_	CON__O95678;CON__P02538;CON__P04259;CON__P13647;CON__P48668;CON__P50446;CON__Q14CN4-1;CON__Q5XQN5;CON__Q6IME9;CON__Q922U2;sp|O95678|K2C75_HUMAN;sp|P02538|K2C6A_HUMAN;sp|P04259|K2C6B_HUMAN;sp|P13647|K2C5_HUMAN;sp|P48668|K2C6C_HUMAN;sp|P50446|K2C6A_MOUSE;sp|Q14CN4|K2C72_HUMAN;sp|Q14CN4-2|K2C72_HUMAN;sp|Q14CN4-3|K2C72_HUMAN;sp|Q4FZU2|K2C6A_RAT;sp|Q6IG04|K2C72_RAT;sp|Q6IME9|K2C72_MOUSE;sp|Q6P6Q2|K2C5…	44.4470291137695	1_s_trap_1	0.556	1.422	13896	0.03	1216	2890	4105
wk1_s_trap_1	4111	17.166	13	28330000	0	0	3106300	NaN	+	92	AEAESLYQSK	10	97	563.274880444598	1124.535207956	2	MULTI	HCD	FTMS	0	0	0	-1	0	0	0	0	1	Unmodified	_AEAESLYQSK_	CON__P04264;sp|P04264|K2C1_HUMAN	163.319107055664	1_s_trap_1	0.6684	1.422	198228.3	1	1217	2892	4110
wk1_s_trap_1	4112	17.168	50	1568700	0	0	729950	NaN	-	-1		0	25	700.818032373972	NaN	0	PEAK	HCD	FTMS	0	0	0	-1	0	0	0	0	2				NaN	1_s_trap_1	0.5744	1.422	44009.1	0.06	1218	2892	4110
wk1_s_trap_1	4114	17.174	50	1111900	0	0	76847	NaN	-	-1		0	65	455.887939620158	1364.64198946067	3	MULTI	HCD	FTMS	0	0	0	-1	0	0	0	0	1				NaN	1_s_trap_1	0.5721	1.422	40211.2	0.35	1219	2893	4113
wk1_s_trap_1	4115	17.175	50	390880	0	0	56336	NaN	-	-1		0	33	469.907871083454	1406.70178385056	3	MULTI	HCD	FTMS	0	0	0	-1	0	0	0	0	2				NaN	1_s_trap_1	0.5572	1.422	15866.3	0.03	1220	2893	4113
wk1_s_trap_1	4118	17.188	50	413650	0	0	38157	NaN	-	-1		0	38	467.230793715294	NaN	0	PEAK	HCD	FTMS	0	0	0	-1	0	0	0	0	1				NaN	1_s_trap_1	0.5573	1.422	15977.6	0.13	1221	2895	4117
wk1_s_trap_1	4121	17.199	50	1011900	0	0	123560	NaN	-	-1		0	35	796.32179996372	1590.62904699424	2	MULTI	HCD	FTMS	0	0	0	-1	0	0	0	0	1				NaN	1_s_trap_1	0.5642	1.422	27358.9	0.05	1222	2897	4120
wk1_s_trap_1	4122	17.2	50	1405500	0	0	191140	NaN	-	-1		0	45	643.856098772	1285.6976446108	2	MULTI	HCD	FTMS	0	0	0	-1	0	0	0	0	2				NaN	1_s_trap_1	0.5733	1.422	42259.9	0.05	1223	2897	4120
wk1_s_trap_1	4124	17.208	50	186410	0	0	43914	NaN	-	-1		0	18	651.809858126102	NaN	0	PEAK	HCD	FTMS	0	0	0	-1	0	0	0	0	1				NaN	1_s_trap_1	0.5517	1.422	6758.2	0.05	1224	2898	4123
wk1_s_trap_1	4126	17.215	50	827950	0	0	206960	NaN	-	-1		0	35	737.855187889009	NaN	0	PEAK	HCD	FTMS	0	0	0	-1	0	0	0	0	1				NaN	1_s_trap_1	0.5621	1.422	23869.9	0.05	1225	2899	4125
wk1_s_trap_1	4128	17.222	50	589190	0	0	109300	NaN	-	-1		0	39	464.231156393288	1389.67163978006	3	MULTI	HCD	FTMS	0	0	0	-1	0	0	0	0	1				NaN	1_s_trap_1	0.561	1.422	22062.6	0.09	1226	2900	4127
wk1_s_trap_1	4130	17.228	41	6450500	0	0	1065300	NaN	-	-1		0	74	547.267254891927	1092.51995685065	2	MULTI	HCD	FTMS	0	0	0	-1	0	0	0	0	1				NaN	1_s_trap_1	0.6445	1.422	158988.6	1	1227	2901	4129
wk1_s_trap_1	4131	17.23	50	358720	0	0	31015	NaN	-	-1		0	36	525.55751658309	NaN	0	PEAK	HCD	FTMS	0	0	0	-1	0	0	0	0	2				NaN	1_s_trap_1	0.556	1.422	13909.5	0.04	1228	2901	4129
wk1_s_trap_1	4132	17.231	50	4770300	0	0	712180	NaN	-	-1		0	105	478.48308301596	1909.90322619744	4	MULTI	HCD	FTMS	0	0	0	-1	0	0	0	0	3				NaN	1_s_trap_1	0.6373	1.422	147239.8	0.56	1229	2901	4129
wk1_s_trap_1	4133	17.232	50	1269400	0	0	93886	NaN	+	5315	TNPEIQSTLRK	11	63	429.573709439637	1285.69929891911	3	MULTI	HCD	FTMS	0	0	0	-1	0	0	0	0	4	Unmodified	_TNPEIQSTLRK_	sp|P31944|CASPE_HUMAN	79.148193359375	1_s_trap_1	0.5754	1.422	45717.5	0.46	1230	2901	4129
wk1_s_trap_1	4134	17.234	50	709190	0	0	173930	NaN	-	-1		0	33	505.889338355908	NaN	0	PEAK	HCD	FTMS	0	0	0	-1	0	0	0	0	5				NaN	1_s_trap_1	0.563	1.422	25365.4	0.03	1231	2901	4129
wk1_s_trap_1	4136	17.239	12	30234000	0	0	8267000	NaN	+	855	DVDAAYMNK	9	93	513.731814220584	1025.44907550797	2	MULTI	HCD	FTMS	0	0	0	-1	0	0	0	0	1	Unmodified	_DVDAAYMNK_	CON__O95678;CON__P02538;CON__P04259;CON__P13647;CON__P48668;CON__P50446;CON__Q14CN4-1;CON__Q5XQN5;CON__Q6IME9;CON__Q922U2;sp|O95678|K2C75_HUMAN;sp|P02538|K2C6A_HUMAN;sp|P04259|K2C6B_HUMAN;sp|P13647|K2C5_HUMAN;sp|P48668|K2C6C_HUMAN;sp|P50446|K2C6A_MOUSE;sp|Q14CN4|K2C72_HUMAN;sp|Q14CN4-2|K2C72_HUMAN;sp|Q14CN4-3|K2C72_HUMAN;sp|Q4FZU2|K2C6A_RAT;sp|Q6IG04|K2C72_RAT;sp|Q6IME9|K2C72_MOUSE;sp|Q6P6Q2|K2C5…	137.17919921875	1_s_trap_1	0.6688	1.422	198891.4	1	1232	2902	4135
wk1_s_trap_1	4137	17.241	50	2132100	0	0	424160	NaN	-	-1		0	43	579.260672953873	1156.50679297455	2	MULTI	HCD	FTMS	0	0	0	-1	0	0	0	0	2				NaN	1_s_trap_1	0.5873	1.422	65141	0.05	1233	2902	4135
wk1_s_trap_1	4140	17.252	16	13591000	0	0	2200800	NaN	-	-1		0	60	377.674044351252	753.333535769304	2	MULTI	HCD	FTMS	0	0	0	-1	0	0	0	0	1				NaN	1_s_trap_1	0.6417	1.422	154455.8	1	1234	2904	4139
wk1_s_trap_1	4141	17.254	50	589280	0	0	88082	NaN	-	-1		0	28	529.303781574067	1056.59301021493	2	MULTI	HCD	FTMS	0	0	0	-1	0	0	0	0	2				NaN	1_s_trap_1	0.5612	1.422	22309.4	0.04	1235	2904	4139
wk1_s_trap_1	4142	17.255	50	1124000	0	0	158460	NaN	-	-1		0	61	589.319238169103	588.311961702502	1	MULTI	HCD	FTMS	0	0	0	-1	0	0	0	0	3				NaN	1_s_trap_1	0.57	1.422	36799.2	0.13	1236	2904	4139
wk1_s_trap_1	4144	17.262	26	4870000	0	0	518080	NaN	+	4314	SDQSRLDSELK	11	54	426.549296444706	1276.62605993432	3	MULTI	HCD	FTMS	0	0	0	-1	0	0	0	0	1	Unmodified	_SDQSRLDSELK_	CON__ENSEMBL:ENSBTAP00000038253;CON__P04264;sp|P04264|K2C1_HUMAN	61.4351615905762	1_s_trap_1	0.6018	1.429	88881.7	1	1237	2905	4143
wk1_s_trap_1	4145	17.264	50	3656600	0	0	763920	NaN	+	4315	SDQSRLDSELK	11	40	639.320499747893	1276.62644656259	2	MULTI	HCD	FTMS	0	0	0	-1	0	0	0	0	2	Unmodified	_SDQSRLDSELK_	CON__ENSEMBL:ENSBTAP00000038253;CON__P04264;sp|P04264|K2C1_HUMAN	66.2666473388672	1_s_trap_1	0.6119	1.429	105507.1	0.32	1238	2905	4143
wk1_s_trap_1	4146	17.265	50	834260	0	0	46297	NaN	-	-1		0	58	590.224746834153	589.217470367553	1	MULTI	HCD	FTMS	0	0	0	-1	0	0	0	0	3				NaN	1_s_trap_1	0.5638	1.429	26701.6	0.16	1239	2905	4143
wk1_s_trap_1	4148	17.271	50	1239800	0	0	366740	NaN	-	-1		0	40	699.840380634978	1397.66620833676	2	MULTI	HCD	FTMS	0	0	0	-1	0	0	0	0	1				NaN	1_s_trap_1	0.5695	1.429	36018	0.07	1240	2906	4147
wk1_s_trap_1	4149	17.272	50	693910	0	0	111110	NaN	-	-1		0	35	784.250061675196	NaN	0	PEAK	HCD	FTMS	0	0	0	-1	0	0	0	0	2				NaN	1_s_trap_1	0.5597	1.429	19845.4	0.04	1241	2906	4147
wk1_s_trap_1	4150	17.274	50	642080	0	0	88235	NaN	-	-1		0	37	450.900528012249	1349.67975463695	3	MULTI	HCD	FTMS	0	0	0	-1	0	0	0	0	3				NaN	1_s_trap_1	0.5627	1.429	24802.8	0.15	1242	2906	4147
wk1_s_trap_1	4152	17.279	50	308630	0	0	29577	NaN	-	-1		0	24	787.316679374065	1572.61880581493	2	MULTI	HCD	FTMS	0	0	0	-1	0	0	0	0	1				NaN	1_s_trap_1	0.5539	1.429	10373.2	0.05	1243	2907	4151
wk1_s_trap_1	4153	17.281	50	456660	0	0	61394	NaN	-	-1		0	27	901.389942067152	NaN	0	PEAK	HCD	FTMS	0	0	0	-1	0	0	0	0	2				NaN	1_s_trap_1	0.5548	1.429	11851.7	0.04	1244	2907	4151
wk1_s_trap_1	4155	17.287	50	914680	0	0	233400	NaN	-	-1		0	35	436.247795798198	870.481038663196	2	MULTI	HCD	FTMS	0	0	0	-1	0	0	0	0	1				NaN	1_s_trap_1	0.5691	1.429	35346	0.45	1245	2908	4154
wk1_s_trap_1	4158	17.299	50	416420	0	0	65985	NaN	-	-1		0	27	844.716714314657	NaN	0	PEAK	HCD	FTMS	0	0	0	-1	0	0	0	0	1				NaN	1_s_trap_1	0.5547	1.429	11753.9	0.04	1246	2910	4157
wk1_s_trap_1	4160	17.307	50	535830	0	0	112200	NaN	-	-1		0	30	507.245517207233	2024.95296296253	4	MULTI	HCD	FTMS	0	0	0	-1	0	0	0	0	1				NaN	1_s_trap_1	0.5602	1.429	20755.2	0.04	1247	2911	4159
wk1_s_trap_1	4162	17.313	50	400450	0	0	36188	NaN	-	-1		0	33	403.222792610117	1206.64654843055	3	MULTI	HCD	FTMS	0	0	0	-1	0	0	0	0	1				NaN	1_s_trap_1	0.5573	1.429	16003.3	0.14	1248	2912	4161
wk1_s_trap_1	4165	17.324	17	8815400	0	0	2568400	NaN	+	5623	VLPVPQK	7	41	390.752540896209	779.490528859218	2	MULTI	HCD	FTMS	0	0	0	-1	0	0	0	0	1	Unmodified	_VLPVPQK_	CON__P02666	77.7196197509766	1_s_trap_1	0.6153	1.429	111049.1	1	1249	2914	4164
wk1_s_trap_1	4166	17.325	50	871180	0	0	217000	NaN	-	-1		0	27	811.85699155306	1621.69943017292	2	MULTI	HCD	FTMS	0	0	0	-1	0	0	0	0	2				NaN	1_s_trap_1	0.5621	1.429	23848.5	0.06	1250	2914	4164
wk1_s_trap_1	4168	17.333	50	831880	0	0	71636	NaN	-	-1		0	60	471.256233104162	940.497913275123	2	MULTI	HCD	FTMS	0	0	0	-1	0	0	0	0	1				NaN	1_s_trap_1	0.5658	1.429	29990.7	0.17	1251	2915	4167
wk1_s_trap_1	4171	17.344	36	7370400	0	0	1088300	NaN	-	-1		0	86	481.216710900439	960.418868867677	2	MULTI	HCD	FTMS	0	0	0	-1	0	0	0	0	1				NaN	1_s_trap_1	0.6462	1.429	161708.2	1	1252	2917	4170
wk1_s_trap_1	4173	17.351	50	2926500	0	0	1598300	NaN	-	-1		0	21	416.032526127212	415.025249660612	1	MULTI	HCD	FTMS	0	0	0	-1	0	0	0	0	1				NaN	1_s_trap_1	0.6078	1.429	98776.6	0.42	1253	2918	4172
wk1_s_trap_1	4174	17.353	50	242060	0	0	20783	NaN	-	-1		0	35	432.215033003832	NaN	0	PEAK	HCD	FTMS	0	0	0	-1	0	0	0	0	2				NaN	1_s_trap_1	0.5542	1.429	10905.3	0.04	1254	2918	4172
wk1_s_trap_1	4175	17.354	50	458210	0	0	50137	NaN	-	-1		0	32	402.698765126461	NaN	0	PEAK	HCD	FTMS	0	0	0	-1	0	0	0	0	3				NaN	1_s_trap_1	0.5593	1.429	19177.8	0.15	1255	2918	4172
wk1_s_trap_1	4177	17.36	2.6	97362000	0	0	16435000	NaN	-	-1		0	78	554.275224065141	1106.53589519708	2	MULTI	HCD	FTMS	0	0	0	-1	0	0	0	0	1				NaN	1_s_trap_1	0.6388	1.429	149701.5	1	1256	2919	4176
wk1_s_trap_1	4178	17.361	50	1321900	0	0	281310	NaN	-	-1		0	43	632.302268288572	1262.58998364394	2	MULTI	HCD	FTMS	0	0	0	-1	0	0	0	0	2				NaN	1_s_trap_1	0.572	1.429	40062.6	0.06	1257	2919	4176
wk1_s_trap_1	4179	17.363	50	1823600	0	0	205570	NaN	-	-1		0	45	775.242836269659	774.235559803059	1	MULTI	HCD	FTMS	0	0	0	-1	0	0	0	0	3				NaN	1_s_trap_1	0.5772	1.429	48577.4	0.05	1258	2919	4176
wk1_s_trap_1	4183	17.379	50	469550	0	0	122590	NaN	-	-1		0	30	604.330813142728	1206.64707335226	2	MULTI	HCD	FTMS	0	0	0	-1	0	0	0	0	1				NaN	1_s_trap_1	0.5574	1.429	16079	0.14	1259	2922	4182
wk1_s_trap_1	4185	17.387	50	622650	0	0	62325	NaN	-	-1		0	43	667.614324877811	NaN	0	PEAK	HCD	FTMS	0	0	0	-1	0	0	0	0	1				NaN	1_s_trap_1	0.5591	1.429	18868.2	0.05	1260	2923	4184
wk1_s_trap_1	4188	17.398	19	16200000	0	0	4386600	NaN	+	983	DVDGAYMTK	9	79	500.226008882149	998.437464831099	2	MULTI	HCD	FTMS	0	0	0	-1	0	0	0	0	1	Unmodified	_DVDGAYMTK_	CON__P04264;sp|P04264|K2C1_HUMAN	78.1127395629883	1_s_trap_1	0.6564	1.429	178482.6	1	1261	2925	4187
wk1_s_trap_1	4189	17.399	50	2061300	0	0	529490	NaN	-	-1		0	70	576.282875717558	1150.55119850192	2	MULTI	HCD	FTMS	0	0	0	-1	0	0	0	0	2				NaN	1_s_trap_1	0.5864	1.429	63742.4	0.05	1262	2925	4187
wk1_s_trap_1	4190	17.401	50	595020	0	0	75008	NaN	-	-1		0	38	451.253042523588	900.491532113976	2	MULTI	HCD	FTMS	0	0	0	-1	0	0	0	0	3				NaN	1_s_trap_1	0.5622	1.429	24004.9	0.14	1263	2925	4187
wk1_s_trap_1	4191	17.402	50	456320	0	0	271330	NaN	-	-1		0	20	387.489650625365	1159.4471224763	3	MULTI	HCD	FTMS	0	0	0	-1	0	0	0	0	4				NaN	1_s_trap_1	0.5593	1.429	19331.5	0.12	1264	2925	4187
wk1_s_trap_1	4193	17.408	50	1578200	0	0	90140	NaN	-	-1		0	73	594.780117605019	1187.54568227684	2	MULTI	HCD	FTMS	0	0	0	-1	0	0	0	0	1				NaN	1_s_trap_1	0.5773	1.429	48776.8	0.18	1265	2926	4192
wk1_s_trap_1	4194	17.409	50	7247100	0	0	617520	NaN	-	-1		0	106	569.274846925744	1136.53514091829	2	MULTI	HCD	FTMS	0	0	0	-1	0	0	0	0	2				NaN	1_s_trap_1	0.6656	1.429	193653.8	0.94	1266	2926	4192
wk1_s_trap_1	4195	17.411	50	6989400	0	0	568800	NaN	-	-1		0	112	569.274846925744	1136.53514091829	2	MULTI	HCD	FTMS	0	0	0	-1	0	0	0	0	3				NaN	1_s_trap_1	0.6634	1.429	189947.4	1	1267	2926	4192
wk1_s_trap_1	4196	17.412	50	653800	0	0	220050	NaN	-	-1		0	20	758.805871451892	NaN	0	PEAK	HCD	FTMS	0	0	0	-1	0	0	0	0	4				NaN	1_s_trap_1	0.5595	1.429	19558.5	0.06	1268	2926	4192
wk1_s_trap_1	4197	17.413	50	710840	0	0	140570	NaN	-	-1		0	38	487.898907510114	1460.67489313054	3	MULTI	HCD	FTMS	0	0	0	-1	0	0	0	0	5				NaN	1_s_trap_1	0.5627	1.429	24902.7	0.04	1269	2926	4192
wk1_s_trap_1	4199	17.419	50	245680	0	0	63964	NaN	-	-1		0	21	394.243020875532	786.471488817864	2	MULTI	HCD	FTMS	0	0	0	-1	0	0	0	0	1				NaN	1_s_trap_1	0.5541	1.429	10779.1	0.18	1270	2927	4198
wk1_s_trap_1	4200	17.421	50	545380	0	0	80557	NaN	-	-1		0	49	507.245517207233	2024.95296296253	4	MULTI	HCD	FTMS	0	0	0	-1	0	0	0	0	2				NaN	1_s_trap_1	0.5599	1.429	20193.9	0.08	1271	2927	4198
wk1_s_trap_1	4201	17.422	50	369460	0	0	85952	NaN	-	-1		0	33	573.055523937057	NaN	0	PEAK	HCD	FTMS	0	0	0	-1	0	0	0	0	3				NaN	1_s_trap_1	0.5551	1.429	12407	0.04	1272	2927	4198
wk1_s_trap_1	4204	17.435	50	1170600	0	0	346740	NaN	-	-1		0	33	708.356808499284	707.349532032684	1	MULTI	HCD	FTMS	0	0	0	-1	0	0	0	0	1				NaN	1_s_trap_1	0.5685	1.424	34397.9	0.06	1273	2929	4203
wk1_s_trap_1	4206	17.442	50	325850	0	0	54305	NaN	-	-1		0	30	420.229397261072	838.444241588944	2	MULTI	HCD	FTMS	0	0	0	-1	0	0	0	0	1				NaN	1_s_trap_1	0.5555	1.424	13046.7	0.08	1274	2930	4205
wk1_s_trap_1	4210	17.46	50	788220	0	0	111050	NaN	-	-1		0	25	853.221041494589	852.213765027989	1	MULTI	HCD	FTMS	0	0	0	-1	0	0	0	0	1				NaN	1_s_trap_1	0.5613	1.424	22554.8	0.04	1275	2933	4209
wk1_s_trap_1	4212	17.466	20	13498000	0	0	890030	NaN	-	-1		0	95	539.264432655225	1076.51431237725	2	MULTI	HCD	FTMS	0	0	0	-1	0	0	0	0	1				NaN	1_s_trap_1	0.6421	1.424	155059.2	1	1276	2934	4211
wk1_s_trap_1	4214	17.472	34	9449500	0	0	705190	NaN	-	-1		0	102	532.766108490308	1063.51766404742	2	MULTI	HCD	FTMS	0	0	0	-1	0	0	0	0	1				NaN	1_s_trap_1	0.6604	1.424	185015.6	1	1277	2935	4213
wk1_s_trap_1	4216	17.479	50	635210	0	0	194150	NaN	-	-1		0	27	680.325068628135	1358.63558432307	2	MULTI	HCD	FTMS	0	0	0	-1	0	0	0	0	1				NaN	1_s_trap_1	0.5599	1.424	20278.5	0.07	1278	2936	4215
wk1_s_trap_1	4220	17.495	50	521690	0	0	107620	NaN	-	-1		0	22	1026.45638908478	1025.44911261818	1	MULTI	HCD	FTMS	0	0	0	-1	0	0	0	0	1				NaN	1_s_trap_1	0.5558	1.424	13557.7	0.03	1279	2939	4219
wk1_s_trap_1	4221	17.497	50	434260	0	0	98188	NaN	-	-1		0	17	1027.78735042407	NaN	0	PEAK	HCD	FTMS	0	0	0	-1	0	0	0	0	2				NaN	1_s_trap_1	0.5552	1.424	12559.7	0.03	1280	2939	4219
wk1_s_trap_1	4223	17.505	50	2700300	0	0	551120	NaN	-	-1		0	58	543.301289806822	1084.58802668044	2	MULTI	HCD	FTMS	0	0	0	-1	0	0	0	0	1				NaN	1_s_trap_1	0.5998	1.424	85591.6	0.43	1281	2940	4222
wk1_s_trap_1	4225	17.51	50	426590	0	0	71185	NaN	-	-1		0	36	455.887939620158	1364.64198946067	3	MULTI	HCD	FTMS	0	0	0	-1	0	0	0	0	1				NaN	1_s_trap_1	0.5582	1.424	17430.5	0.15	1282	2941	4224
wk1_s_trap_1	4230	17.534	50	589800	0	0	85916	NaN	-	-1		0	39	606.791370987407	1211.56818904161	2	MULTI	HCD	FTMS	0	0	0	-1	0	0	0	0	1				NaN	1_s_trap_1	0.5599	1.424	20198.8	0.11	1283	2945	4229
wk1_s_trap_1	4231	17.535	50	528050	0	0	93118	NaN	-	-1		0	33	783.760551810746	NaN	0	PEAK	HCD	FTMS	0	0	0	-1	0	0	0	0	2				NaN	1_s_trap_1	0.557	1.424	15471.6	0.05	1284	2945	4229
wk1_s_trap_1	4232	17.536	50	312860	0	0	36692	NaN	-	-1		0	29	516.769521192986	1031.52448945277	2	MULTI	HCD	FTMS	0	0	0	-1	0	0	0	0	3				NaN	1_s_trap_1	0.5552	1.424	12478.3	0.04	1285	2945	4229
wk1_s_trap_1	4234	17.542	50	632930	0	0	120470	NaN	-	-1		0	23	796.323394094146	1590.63223525509	2	MULTI	HCD	FTMS	0	0	0	-1	0	0	0	0	1				NaN	1_s_trap_1	0.5585	1.424	17916.4	0.05	1286	2946	4233
wk1_s_trap_1	4235	17.544	50	1968500	0	0	298210	NaN	-	-1		0	53	521.282614297387	1040.55067566157	2	MULTI	HCD	FTMS	0	0	0	-1	0	0	0	0	2				NaN	1_s_trap_1	0.5865	1.424	63941.9	0.06	1287	2946	4233
wk1_s_trap_1	4238	17.557	50	170190	0	0	19535	NaN	-	-1		0	16	800.822399853537	1599.63024677387	2	MULTI	HCD	FTMS	0	0	0	-1	0	0	0	0	1				NaN	1_s_trap_1	0.5512	1.424	5920.5	0.05	1288	2948	4237
wk1_s_trap_1	4241	17.568	50	1413500	0	0	198880	NaN	-	-1		0	49	547.267254891927	1092.51995685065	2	MULTI	HCD	FTMS	0	0	0	-1	0	0	0	0	1				NaN	1_s_trap_1	0.5761	1.424	46760.9	0.38	1289	2950	4240
wk1_s_trap_1	4242	17.569	50	5944000	0	0	1372000	NaN	-	-1		0	95	478.48308301596	1909.90322619744	4	MULTI	HCD	FTMS	0	0	0	-1	0	0	0	0	2				NaN	1_s_trap_1	0.6569	1.424	179246.4	0.71	1290	2950	4240
wk1_s_trap_1	4243	17.571	50	516360	0	0	52496	NaN	-	-1		0	36	525.55751658309	NaN	0	PEAK	HCD	FTMS	0	0	0	-1	0	0	0	0	3				NaN	1_s_trap_1	0.5595	1.424	19530.9	0.04	1291	2950	4240
wk1_s_trap_1	4244	17.572	50	145790	0	0	11853	NaN	-	-1		0	23	528.271952215582	1054.52935149796	2	MULTI	HCD	FTMS	0	0	0	-1	0	0	0	0	4				NaN	1_s_trap_1	0.552	1.424	7234	0.04	1292	2950	4240
wk1_s_trap_1	4246	17.578	27	10908000	0	0	3011300	NaN	+	856	DVDAAYMNK	9	84	513.731814220584	1025.44907550797	2	MULTI	HCD	FTMS	0	0	0	-1	0	0	0	0	1	Unmodified	_DVDAAYMNK_	CON__O95678;CON__P02538;CON__P04259;CON__P13647;CON__P48668;CON__P50446;CON__Q14CN4-1;CON__Q5XQN5;CON__Q6IME9;CON__Q922U2;sp|O95678|K2C75_HUMAN;sp|P02538|K2C6A_HUMAN;sp|P04259|K2C6B_HUMAN;sp|P13647|K2C5_HUMAN;sp|P48668|K2C6C_HUMAN;sp|P50446|K2C6A_MOUSE;sp|Q14CN4|K2C72_HUMAN;sp|Q14CN4-2|K2C72_HUMAN;sp|Q14CN4-3|K2C72_HUMAN;sp|Q4FZU2|K2C6A_RAT;sp|Q6IG04|K2C72_RAT;sp|Q6IME9|K2C72_MOUSE;sp|Q6P6Q2|K2C5…	130.039199829102	1_s_trap_1	0.6513	1.424	170149.1	1	1293	2951	4245
wk1_s_trap_1	4247	17.579	50	351620	0	0	58821	NaN	-	-1		0	31	647.317828323861	NaN	0	PEAK	HCD	FTMS	0	0	0	-1	0	0	0	0	2				NaN	1_s_trap_1	0.555	1.424	12206.1	0.04	1294	2951	4245
wk1_s_trap_1	4250	17.591	18	11459000	0	0	1946900	NaN	-	-1		0	53	377.674044351252	753.333535769304	2	MULTI	HCD	FTMS	0	0	0	-1	0	0	0	0	1				NaN	1_s_trap_1	0.6337	1.431	141293.2	1	1295	2953	4249
wk1_s_trap_1	4252	17.596	8.6	15512000	0	0	1698200	NaN	-	-1		0	59	426.549296444706	1276.62605993432	3	MULTI	HCD	FTMS	0	0	0	-1	0	0	0	0	1				NaN	1_s_trap_1	0.6043	1.431	93111.9	1	1296	2954	4251
wk1_s_trap_1	4253	17.598	50	569480	0	0	43660	NaN	-	-1		0	40	429.573709439637	1285.69929891911	3	MULTI	HCD	FTMS	0	0	0	-1	0	0	0	0	2				NaN	1_s_trap_1	0.5609	1.431	21850.4	0.25	1297	2954	4251
wk1_s_trap_1	4254	17.599	50	2595100	0	0	421970	NaN	-	-1		0	41	643.272379728113	642.265103261513	1	MULTI	HCD	FTMS	0	0	0	-1	0	0	0	0	3				NaN	1_s_trap_1	0.5931	1.431	74682.2	0.08	1298	2954	4251
wk1_s_trap_1	4256	17.605	50	7124500	0	0	877890	NaN	+	4316	SDQSRLDSELK	11	77	639.320499747893	1276.62644656259	2	MULTI	HCD	FTMS	0	0	0	-1	0	0	0	0	1	Unmodified	_SDQSRLDSELK_	CON__ENSEMBL:ENSBTAP00000038253;CON__P04264;sp|P04264|K2C1_HUMAN	113.239700317383	1_s_trap_1	0.6603	1.431	184901.7	0.82	1299	2955	4255
wk1_s_trap_1	4260	17.622	50	295930	0	0	51460	NaN	-	-1		0	26	436.247795798198	870.481038663196	2	MULTI	HCD	FTMS	0	0	0	-1	0	0	0	0	1				NaN	1_s_trap_1	0.5555	1.431	13077.9	0.1	1300	2958	4259
wk1_s_trap_1	4261	17.623	50	266880	0	0	36166	NaN	-	-1		0	22	491.740258138163	981.465963343127	2	MULTI	HCD	FTMS	0	0	0	-1	0	0	0	0	2				NaN	1_s_trap_1	0.5549	1.431	12045.8	0.03	1301	2958	4259
wk1_s_trap_1	4267	17.652	50	526610	0	0	104460	NaN	-	-1		0	24	901.906824911321	NaN	0	PEAK	HCD	FTMS	0	0	0	-1	0	0	0	0	1				NaN	1_s_trap_1	0.5559	1.431	13750.1	0.04	1302	2963	4266
wk1_s_trap_1	4270	17.663	31	4489800	0	0	1224100	NaN	+	5624	VLPVPQK	7	42	390.752540896209	779.490528859218	2	MULTI	HCD	FTMS	0	0	0	-1	0	0	0	0	1	Unmodified	_VLPVPQK_	CON__P02666	65.2627868652344	1_s_trap_1	0.6089	1.431	100580	1	1303	2965	4269
wk1_s_trap_1	4271	17.664	50	814140	0	0	233980	NaN	-	-1		0	24	811.854109781088	NaN	0	PEAK	HCD	FTMS	0	0	0	-1	0	0	0	0	2				NaN	1_s_trap_1	0.5615	1.431	22856.9	0.05	1304	2965	4269
wk1_s_trap_1	4273	17.672	50	225400	0	0	38556	NaN	-	-1		0	17	411.881140438571	NaN	0	PEAK	HCD	FTMS	0	0	0	-1	0	0	0	0	1				NaN	1_s_trap_1	0.5533	1.431	9490.3	0.19	1305	2966	4272
wk1_s_trap_1	4275	17.679	50	515930	0	0	51487	NaN	-	-1		0	41	471.256233104162	940.497913275123	2	MULTI	HCD	FTMS	0	0	0	-1	0	0	0	0	1				NaN	1_s_trap_1	0.5605	1.431	21179.9	0.1	1306	2967	4274
wk1_s_trap_1	4276	17.68	50	1961900	0	0	392920	NaN	-	-1		0	56	427.912124230065	NaN	0	PEAK	HCD	FTMS	0	0	0	-1	0	0	0	0	2				NaN	1_s_trap_1	0.5904	1.431	70292.4	0.81	1307	2967	4274
wk1_s_trap_1	4279	17.692	50	205450	0	0	18910	NaN	-	-1		0	26	431.880609883555	1292.62000025087	3	MULTI	HCD	FTMS	0	0	0	-1	0	0	0	0	1				NaN	1_s_trap_1	0.5541	1.431	10676.8	0.09	1308	2969	4278
wk1_s_trap_1	4280	17.693	50	741390	0	0	321420	NaN	-	-1		0	23	701.81898774782	NaN	0	PEAK	HCD	FTMS	0	0	0	-1	0	0	0	0	2				NaN	1_s_trap_1	0.5622	1.431	24011.4	0.05	1309	2969	4278
wk1_s_trap_1	4281	17.695	50	709000	0	0	70306	NaN	-	-1		0	33	739.362560995014	738.355284528414	1	MULTI	HCD	FTMS	0	0	0	-1	0	0	0	0	3				NaN	1_s_trap_1	0.5604	1.431	21112.9	0.05	1310	2969	4278
wk1_s_trap_1	4283	17.7	6.7	40589000	0	0	6762200	NaN	-	-1		0	75	554.275224065141	1106.53589519708	2	MULTI	HCD	FTMS	0	0	0	-1	0	0	0	0	1				NaN	1_s_trap_1	0.6448	1.431	159488	1	1311	2970	4282
wk1_s_trap_1	4284	17.702	50	1854000	0	0	209540	NaN	-	-1		0	35	775.242836269659	774.235559803059	1	MULTI	HCD	FTMS	0	0	0	-1	0	0	0	0	2				NaN	1_s_trap_1	0.5779	1.431	49770.8	0.05	1312	2970	4282
wk1_s_trap_1	4286	17.709	50	229350	0	0	73512	NaN	-	-1		0	23	455.711254607045	NaN	0	PEAK	HCD	FTMS	0	0	0	-1	0	0	0	0	1				NaN	1_s_trap_1	0.5538	1.431	10303.6	0.1	1313	2971	4285
wk1_s_trap_1	4288	17.717	50	901900	0	0	276770	NaN	-	-1		0	32	742.249575307549	1482.4845976819	2	MULTI	HCD	FTMS	0	0	0	-1	0	0	0	0	1				NaN	1_s_trap_1	0.5633	1.431	25745.5	0.05	1314	2972	4287
wk1_s_trap_1	4291	17.73	50	1194300	0	0	250480	NaN	-	-1		0	27	625.298414212661	624.291137746061	1	MULTI	HCD	FTMS	0	0	0	-1	0	0	0	0	1				NaN	1_s_trap_1	0.5703	1.431	37299.9	0.2	1315	2974	4290
wk1_s_trap_1	4292	17.731	50	1014500	0	0	190190	NaN	-	-1		0	34	774.839100019981	NaN	0	PEAK	HCD	FTMS	0	0	0	-1	0	0	0	0	2				NaN	1_s_trap_1	0.565	1.431	28637.6	0.05	1316	2974	4290
wk1_s_trap_1	4293	17.732	50	308870	0	0	46729	NaN	-	-1		0	20	662.315747379809	1322.61694182642	2	MULTI	HCD	FTMS	0	0	0	-1	0	0	0	0	3				NaN	1_s_trap_1	0.5544	1.431	11140	0.04	1317	2974	4290
wk1_s_trap_1	4295	17.738	45	7592500	0	0	1642200	NaN	+	984	DVDGAYMTK	9	93	500.226008882149	998.437464831099	2	MULTI	HCD	FTMS	0	0	0	-1	0	0	0	0	1	Unmodified	_DVDGAYMTK_	CON__P04264;sp|P04264|K2C1_HUMAN	82.4257888793945	1_s_trap_1	0.6688	1.431	198836.4	1	1318	2975	4294
wk1_s_trap_1	4296	17.739	50	1958000	0	0	362450	NaN	-	-1		0	62	576.282875717558	1150.55119850192	2	MULTI	HCD	FTMS	0	0	0	-1	0	0	0	0	2				NaN	1_s_trap_1	0.5851	1.431	61496	0.18	1319	2975	4294
wk1_s_trap_1	4297	17.741	50	376930	0	0	33678	NaN	-	-1		0	28	911.381851003605	1820.74914907401	2	MULTI	HCD	FTMS	0	0	0	-1	0	0	0	0	3				NaN	1_s_trap_1	0.5532	1.431	9318.3	0.04	1320	2975	4294
wk1_s_trap_1	4299	17.748	50	5999600	0	0	534800	NaN	+	7098	YEELQQTAGRHGDDLRNTK	19	113	558.525372614585	2230.07238459194	4	MULTI	HCD	FTMS	0	0	0	-1	0	0	0	0	1	Unmodified	_YEELQQTAGRHGDDLRNTK_	CON__P13647;CON__Q5XQN5;CON__Q922U2;sp|P13647|K2C5_HUMAN;sp|Q6P6Q2|K2C5_RAT;sp|Q922U2|K2C5_MOUSE;tr|F7FFV2|F7FFV2_RAT;tr|H0YI76|H0YI76_HUMAN	103.851303100586	1_s_trap_1	0.6495	1.431	167193.7	0.39	1321	2976	4298
wk1_s_trap_1	4300	17.75	50	573330	0	0	115330	NaN	-	-1		0	40	683.808906669046	NaN	0	PEAK	HCD	FTMS	0	0	0	-1	0	0	0	0	2				NaN	1_s_trap_1	0.5584	1.431	17717.3	0.04	1322	2976	4298
wk1_s_trap_1	4302	17.757	50	1639300	0	0	368690	NaN	-	-1		0	47	632.302268288572	1262.58998364394	2	MULTI	HCD	FTMS	0	0	0	-1	0	0	0	0	1				NaN	1_s_trap_1	0.5768	1.431	47920.6	0.05	1323	2977	4301
wk1_s_trap_1	4304	17.765	50	921580	0	0	73997	NaN	-	-1		0	44	744.364727958191	2230.07235447477	3	MULTI	HCD	FTMS	0	0	0	-1	0	0	0	0	1				NaN	1_s_trap_1	0.5634	1.442	26021.7	0.04	1324	2978	4303
wk1_s_trap_1	4306	17.772	50	81349	0	0	9761.9	NaN	-	-1		0	16	414.234502373069	826.454451812937	2	MULTI	HCD	FTMS	0	0	0	-1	0	0	0	0	1				NaN	1_s_trap_1	0.5502	1.442	4389.2	0.25	1325	2979	4305
wk1_s_trap_1	4308	17.778	50	254370	0	0	39289	NaN	-	-1		0	25	420.229397261072	838.444241588944	2	MULTI	HCD	FTMS	0	0	0	-1	0	0	0	0	1				NaN	1_s_trap_1	0.5545	1.442	11338	0.04	1326	2980	4307
wk1_s_trap_1	4309	17.779	50	364650	0	0	79829	NaN	-	-1		0	31	604.330813142728	1206.64707335226	2	MULTI	HCD	FTMS	0	0	0	-1	0	0	0	0	2				NaN	1_s_trap_1	0.5558	1.442	13546.7	0.13	1327	2980	4307
wk1_s_trap_1	4314	17.803	50	3758500	0	0	277540	NaN	-	-1		0	88	539.264432655225	1076.51431237725	2	MULTI	HCD	FTMS	0	0	0	-1	0	0	0	0	1				NaN	1_s_trap_1	0.6174	1.442	114607.5	0.51	1328	2984	4313
wk1_s_trap_1	4315	17.804	50	1275300	0	0	114440	NaN	-	-1		0	61	569.274846925744	1136.53514091829	2	MULTI	HCD	FTMS	0	0	0	-1	0	0	0	0	2				NaN	1_s_trap_1	0.5727	1.442	41282.4	0.18	1329	2984	4313
wk1_s_trap_1	4316	17.805	50	396440	0	0	33447	NaN	-	-1		0	35	646.279505825585	NaN	0	PEAK	HCD	FTMS	0	0	0	-1	0	0	0	0	3				NaN	1_s_trap_1	0.5555	1.442	13081.4	0.04	1330	2984	4313
wk1_s_trap_1	4318	17.811	50	5229300	0	0	291420	NaN	-	-1		0	100	532.766108490308	1063.51766404742	2	MULTI	HCD	FTMS	0	0	0	-1	0	0	0	0	1				NaN	1_s_trap_1	0.6406	1.442	152656	0.82	1331	2985	4317
wk1_s_trap_1	4321	17.824	50	372520	0	0	26581	NaN	-	-1		0	39	471.747981059368	NaN	0	PEAK	HCD	FTMS	0	0	0	-1	0	0	0	0	1				NaN	1_s_trap_1	0.5563	1.442	14313.4	0.03	1332	2987	4320
wk1_s_trap_1	4322	17.825	50	285400	0	0	37644	NaN	-	-1		0	32	420.545786557503	NaN	0	PEAK	HCD	FTMS	0	0	0	-1	0	0	0	0	2				NaN	1_s_trap_1	0.5548	1.442	11882	0.15	1333	2987	4320
wk1_s_trap_1	4326	17.842	33	8342600	0	0	1810200	NaN	-	-1		0	83	543.301289806822	1084.58802668044	2	MULTI	HCD	FTMS	0	0	0	-1	0	0	0	0	1				NaN	1_s_trap_1	0.6458	1.442	161097.9	1	1334	2990	4325
wk1_s_trap_1	4328	17.849	50	450680	0	0	84602	NaN	-	-1		0	29	712.661527536871	NaN	0	PEAK	HCD	FTMS	0	0	0	-1	0	0	0	0	1				NaN	1_s_trap_1	0.5555	1.442	13020.3	0.05	1335	2991	4327
wk1_s_trap_1	4330	17.856	50	2097300	0	0	171580	NaN	-	-1		0	87	573.861491466419	NaN	0	PEAK	HCD	FTMS	0	0	0	-1	0	0	0	0	1				NaN	1_s_trap_1	0.5874	1.442	65291.2	0.05	1336	2992	4329
wk1_s_trap_1	4331	17.858	50	2631500	0	0	237210	NaN	+	7101	YEELQQTAGRHGDDLRNTK	19	92	447.021606543189	2230.07165038295	5	MULTI	HCD	FTMS	0	0	0	-1	0	0	0	0	2	Unmodified	_YEELQQTAGRHGDDLRNTK_	CON__P13647;CON__Q5XQN5;CON__Q922U2;sp|P13647|K2C5_HUMAN;sp|Q6P6Q2|K2C5_RAT;sp|Q922U2|K2C5_MOUSE;tr|F7FFV2|F7FFV2_RAT;tr|H0YI76|H0YI76_HUMAN	46.6632995605469	1_s_trap_1	0.602	1.442	89258	0.51	1337	2992	4329
wk1_s_trap_1	4334	17.869	50	508250	0	0	82695	NaN	-	-1		0	37	606.791370987407	1211.56818904161	2	MULTI	HCD	FTMS	0	0	0	-1	0	0	0	0	1				NaN	1_s_trap_1	0.5586	1.442	18079.4	0.05	1338	2994	4333
wk1_s_trap_1	4337	17.882	50	819990	0	0	139290	NaN	-	-1		0	46	634.311650131554	NaN	0	PEAK	HCD	FTMS	0	0	0	-1	0	0	0	0	1				NaN	1_s_trap_1	0.5629	1.442	25194.6	0.05	1339	2996	4336
wk1_s_trap_1	4338	17.883	50	783340	0	0	86506	NaN	-	-1		0	40	669.259794367083	NaN	0	PEAK	HCD	FTMS	0	0	0	-1	0	0	0	0	2				NaN	1_s_trap_1	0.5613	1.442	22596.2	0.05	1340	2996	4336
wk1_s_trap_1	4340	17.889	2.7	106430000	0	0	20153000	NaN	+	5523	VDPEIQNVK	9	76	521.282614297387	1040.55067566157	2	MULTI	HCD	FTMS	0	0	0	-1	0	0	0	0	1	Unmodified	_VDPEIQNVK_	CON__P35908;CON__Q3TTY5;sp|P35908|K22E_HUMAN;sp|Q3TTY5|K22E_MOUSE;sp|Q6IG02|K22E_RAT;tr|A0A0G2JWX4|A0A0G2JWX4_RAT	133.116195678711	1_s_trap_1	0.6485	1.442	165541.3	1	1341	2997	4339
wk1_s_trap_1	4341	17.89	50	653060	0	0	93612	NaN	-	-1		0	27	795.824741838008	NaN	0	PEAK	HCD	FTMS	0	0	0	-1	0	0	0	0	2				NaN	1_s_trap_1	0.5584	1.442	17839.9	0.05	1342	2997	4339
wk1_s_trap_1	4343	17.896	50	236790	0	0	31078	NaN	-	-1		0	22	800.822399853537	1599.63024677387	2	MULTI	HCD	FTMS	0	0	0	-1	0	0	0	0	1				NaN	1_s_trap_1	0.5524	1.442	7869.9	0.06	1343	2998	4342
wk1_s_trap_1	4344	17.898	50	192760	0	0	15347	NaN	-	-1		0	27	431.208914978771	NaN	0	PEAK	HCD	FTMS	0	0	0	-1	0	0	0	0	2				NaN	1_s_trap_1	0.5534	1.442	9603.6	0.03	1344	2998	4342
wk1_s_trap_1	4347	17.909	50	515930	0	0	47682	NaN	-	-1		0	41	525.55751658309	NaN	0	PEAK	HCD	FTMS	0	0	0	-1	0	0	0	0	1				NaN	1_s_trap_1	0.5588	1.442	18428.5	0.05	1345	3000	4346
wk1_s_trap_1	4348	17.91	50	345100	0	0	31056	NaN	-	-1		0	38	528.271952215582	1054.52935149796	2	MULTI	HCD	FTMS	0	0	0	-1	0	0	0	0	2				NaN	1_s_trap_1	0.5555	1.442	12991.9	0.04	1346	3000	4346
wk1_s_trap_1	4350	17.918	50	394030	0	0	45081	NaN	-	-1		0	31	527.282541014328	1052.55052909546	2	MULTI	HCD	FTMS	0	0	0	-1	0	0	0	0	1				NaN	1_s_trap_1	0.5557	1.442	13279.8	0.04	1347	3001	4349
wk1_s_trap_1	4351	17.919	50	265320	0	0	75940	NaN	-	-1		0	23	410.881248060209	NaN	0	PEAK	HCD	FTMS	0	0	0	-1	0	0	0	0	2				NaN	1_s_trap_1	0.555	1.442	12126.1	0.58	1348	3001	4349
wk1_s_trap_1	4353	17.927	50	626160	0	0	82182	NaN	-	-1		0	35	506.226392181663	1010.43823143013	2	MULTI	HCD	FTMS	0	0	0	-1	0	0	0	0	1				NaN	1_s_trap_1	0.5616	1.432	23094	0.05	1349	3002	4352
wk1_s_trap_1	4355	17.932	2.5	48242000	0	0	2521900	NaN	+	4317	SDQSRLDSELK	11	72	426.549318934863	1276.62612740479	3	MULTI	HCD	FTMS	0	0	0	-1	0	0	0	0	1	Unmodified	_SDQSRLDSELK_	CON__ENSEMBL:ENSBTAP00000038253;CON__P04264;sp|P04264|K2C1_HUMAN	69.8152313232422	1_s_trap_1	0.5991	1.432	84484.1	1	1350	3003	4354
wk1_s_trap_1	4356	17.934	42	4589100	0	0	757600	NaN	-	-1		0	63	377.674044351252	753.333535769304	2	MULTI	HCD	FTMS	0	0	0	-1	0	0	0	0	2				NaN	1_s_trap_1	0.6318	1.432	138129.4	1	1351	3003	4354
wk1_s_trap_1	4357	17.935	50	685880	0	0	146230	NaN	-	-1		0	27	756.829807410123	NaN	0	PEAK	HCD	FTMS	0	0	0	-1	0	0	0	0	3				NaN	1_s_trap_1	0.5594	1.432	19490.4	0.07	1352	3003	4354
wk1_s_trap_1	4358	17.936	50	192830	0	0	28172	NaN	-	-1		0	25	451.919841300991	NaN	0	PEAK	HCD	FTMS	0	0	0	-1	0	0	0	0	4				NaN	1_s_trap_1	0.5527	1.432	8395.6	0.03	1353	3003	4354
wk1_s_trap_1	4360	17.942	14	37668000	0	0	6032900	NaN	+	4322	SDQSRLDSELK	11	100	639.320499549373	1276.62644616555	2	MULTI	HCD	FTMS	0	0	0	-1	0	0	0	0	1	Unmodified	_SDQSRLDSELK_	CON__ENSEMBL:ENSBTAP00000038253;CON__P04264;sp|P04264|K2C1_HUMAN	204.322402954102	1_s_trap_1	0.7058	1.432	264470.3	1	1354	3004	4359
wk1_s_trap_1	4361	17.944	50	2773300	0	0	727830	NaN	-	-1		0	39	538.290891317867	1074.56722970253	2	MULTI	HCD	FTMS	0	0	0	-1	0	0	0	0	2				NaN	1_s_trap_1	0.602	1.432	89336	0.34	1355	3004	4359
wk1_s_trap_1	4362	17.945	50	673360	0	0	156300	NaN	-	-1		0	30	706.392962721382	1410.77137250956	2	MULTI	HCD	FTMS	0	0	0	-1	0	0	0	0	3				NaN	1_s_trap_1	0.5603	1.432	20839.4	0.06	1356	3004	4359
wk1_s_trap_1	4363	17.947	50	1044200	0	0	63097	NaN	-	-1		0	66	645.837052346681	NaN	0	PEAK	HCD	FTMS	0	0	0	-1	0	0	0	0	4				NaN	1_s_trap_1	0.5676	1.432	32796.1	0.06	1357	3004	4359
wk1_s_trap_1	4365	17.954	50	1816400	0	0	261070	NaN	-	-1		0	44	388.254133285068	387.246856818468	1	MULTI	HCD	FTMS	0	0	0	-1	0	0	0	0	1				NaN	1_s_trap_1	0.5928	1.432	74267.9	0.59	1358	3005	4364
wk1_s_trap_1	4366	17.955	50	970580	0	0	266010	NaN	-	-1		0	32	860.78950344072	NaN	0	PEAK	HCD	FTMS	0	0	0	-1	0	0	0	0	2				NaN	1_s_trap_1	0.5637	1.432	26545.4	0.05	1359	3005	4364
wk1_s_trap_1	4368	17.961	50	995820	0	0	130840	NaN	+	5546	VEESYDLK	8	47	491.740258138163	981.465963343127	2	MULTI	HCD	FTMS	0	0	0	-1	0	0	0	0	1	Unmodified	_VEESYDLK_	sp|P29508|SPB3_HUMAN;sp|P29508-2|SPB3_HUMAN	98.2992935180664	1_s_trap_1	0.5692	1.432	35433.5	0.4	1360	3006	4367
wk1_s_trap_1	4370	17.968	50	868790	0	0	178290	NaN	-	-1		0	34	820.226547123637	NaN	0	PEAK	HCD	FTMS	0	0	0	-1	0	0	0	0	1				NaN	1_s_trap_1	0.5621	1.432	23787.5	0.05	1361	3007	4369
wk1_s_trap_1	4372	17.976	50	317220	0	0	96144	NaN	-	-1		0	17	402.233438192128	NaN	0	PEAK	HCD	FTMS	0	0	0	-1	0	0	0	0	1				NaN	1_s_trap_1	0.556	1.432	13908.3	0.1	1362	3008	4371
wk1_s_trap_1	4373	17.977	50	1538500	0	0	284230	NaN	-	-1		0	54	549.956264992206	1646.84696557682	3	MULTI	HCD	FTMS	0	0	0	-1	0	0	0	0	2				NaN	1_s_trap_1	0.5789	1.432	51402.8	0.05	1363	3008	4371
wk1_s_trap_1	4375	17.985	50	1784500	0	0	94256	NaN	-	-1		0	59	626.513364014093	NaN	0	PEAK	HCD	FTMS	0	0	0	-1	0	0	0	0	1				NaN	1_s_trap_1	0.5799	1.432	52959.9	0.06	1364	3009	4374
wk1_s_trap_1	4377	17.992	50	605090	0	0	131540	NaN	-	-1		0	29	850.2111	NaN	0	PEAK	HCD	FTMS	0	0	0	-1	0	0	0	0	1				NaN	1_s_trap_1	0.5574	1.432	16136.7	0.05	1365	3010	4376
wk1_s_trap_1	4378	17.993	50	104350	0	0	12780	NaN	-	-1		0	15	509.72547841202	1017.43640389084	2	MULTI	HCD	FTMS	0	0	0	-1	0	0	0	0	2				NaN	1_s_trap_1	0.5507	1.432	5101.6	0.04	1366	3010	4376
wk1_s_trap_1	4380	18.001	50	1040000	0	0	163920	NaN	-	-1		0	44	595.80441032118	1189.59426770916	2	MULTI	HCD	FTMS	0	0	0	-1	0	0	0	0	1				NaN	1_s_trap_1	0.5679	1.432	33370.6	0.31	1367	3011	4379
wk1_s_trap_1	4381	18.002	50	1601100	0	0	124470	NaN	-	-1		0	67	508.225261477831	NaN	0	PEAK	HCD	FTMS	0	0	0	-1	0	0	0	0	2				NaN	1_s_trap_1	0.5805	1.432	54096.8	0.05	1368	3011	4379
wk1_s_trap_1	4382	18.004	50	524160	0	0	35383	NaN	-	-1		0	39	666.49231548193	NaN	0	PEAK	HCD	FTMS	0	0	0	-1	0	0	0	0	3				NaN	1_s_trap_1	0.5575	1.432	16370.3	0.07	1369	3011	4379
wk1_s_trap_1	4384	18.011	50	788630	0	0	77016	NaN	-	-1		0	40	670.843545920213	NaN	0	PEAK	HCD	FTMS	0	0	0	-1	0	0	0	0	1				NaN	1_s_trap_1	0.5627	1.432	24874.1	0.06	1370	3012	4383
wk1_s_trap_1	4385	18.012	50	995610	0	0	153860	NaN	-	-1		0	28	781.243750990005	NaN	0	PEAK	HCD	FTMS	0	0	0	-1	0	0	0	0	2				NaN	1_s_trap_1	0.5641	1.432	27198.6	0.05	1371	3012	4383
wk1_s_trap_1	4387	18.02	50	1080400	0	0	118810	NaN	-	-1		0	50	651.809422452015	NaN	0	PEAK	HCD	FTMS	0	0	0	-1	0	0	0	0	1				NaN	1_s_trap_1	0.5673	1.432	32301.1	0.06	1372	3013	4386
wk1_s_trap_1	4389	18.027	50	1376700	0	0	519920	NaN	-	-1		0	48	478.48308301596	1909.90322619744	4	MULTI	HCD	FTMS	0	0	0	-1	0	0	0	0	1				NaN	1_s_trap_1	0.5776	1.432	49340.6	0.15	1373	3014	4388
wk1_s_trap_1	4390	18.029	50	1033900	0	0	155440	NaN	-	-1		0	46	643.961185904311	1928.86172831313	3	MULTI	HCD	FTMS	0	0	0	-1	0	0	0	0	2				NaN	1_s_trap_1	0.5669	1.432	31712.4	0.07	1374	3014	4388
wk1_s_trap_1	4391	18.03	50	152540	0	0	76245	NaN	-	-1		0	13	392.86962780203	NaN	0	PEAK	HCD	FTMS	0	0	0	-1	0	0	0	0	3				NaN	1_s_trap_1	0.5526	1.432	8337.2	0.03	1375	3014	4388
wk1_s_trap_1	4393	18.036	30	10964000	0	0	1357400	NaN	-	-1		0	97	554.275224065141	1106.53589519708	2	MULTI	HCD	FTMS	0	0	0	-1	0	0	0	0	1				NaN	1_s_trap_1	0.6595	1.432	183530	1	1376	3015	4392
wk1_s_trap_1	4394	18.037	50	183930	0	0	34197	NaN	-	-1		0	11	1068.4880806583	NaN	0	PEAK	HCD	FTMS	0	0	0	-1	0	0	0	0	2				NaN	1_s_trap_1	0.5508	1.432	5296.1	0.04	1377	3015	4392
wk1_s_trap_1	4395	18.039	50	859270	0	0	58935	NaN	-	-1		0	46	652.1759	NaN	0	PEAK	HCD	FTMS	0	0	0	-1	0	0	0	0	3				NaN	1_s_trap_1	0.5635	1.432	26140.5	0.06	1378	3015	4392
wk1_s_trap_1	4396	18.04	50	568120	0	0	108700	NaN	-	-1		0	26	869.300001419832	NaN	0	PEAK	HCD	FTMS	0	0	0	-1	0	0	0	0	4				NaN	1_s_trap_1	0.5572	1.432	15815.6	0.05	1379	3015	4392
wk1_s_trap_1	4398	18.048	50	2247200	0	0	569290	NaN	+	857	DVDAAYMNK	9	67	513.731814220584	1025.44907550797	2	MULTI	HCD	FTMS	0	0	0	-1	0	0	0	0	1	Unmodified	_DVDAAYMNK_	CON__O95678;CON__P02538;CON__P04259;CON__P13647;CON__P48668;CON__P50446;CON__Q14CN4-1;CON__Q5XQN5;CON__Q6IME9;CON__Q922U2;sp|O95678|K2C75_HUMAN;sp|P02538|K2C6A_HUMAN;sp|P04259|K2C6B_HUMAN;sp|P13647|K2C5_HUMAN;sp|P48668|K2C6C_HUMAN;sp|P50446|K2C6A_MOUSE;sp|Q14CN4|K2C72_HUMAN;sp|Q14CN4-2|K2C72_HUMAN;sp|Q14CN4-3|K2C72_HUMAN;sp|Q4FZU2|K2C6A_RAT;sp|Q6IG04|K2C72_RAT;sp|Q6IME9|K2C72_MOUSE;sp|Q6P6Q2|K2C5…	98.9965896606445	1_s_trap_1	0.5919	1.432	72759.9	0.25	1380	3016	4397
wk1_s_trap_1	4399	18.049	50	1619700	0	0	273790	NaN	-	-1		0	39	717.486756701842	NaN	0	PEAK	HCD	FTMS	0	0	0	-1	0	0	0	0	2				NaN	1_s_trap_1	0.5746	1.432	44374.1	0.06	1381	3016	4397
wk1_s_trap_1	4401	18.056	50	3328100	0	0	1012100	NaN	-	-1		0	58	742.249575307549	1482.4845976819	2	MULTI	HCD	FTMS	0	0	0	-1	0	0	0	0	1				NaN	1_s_trap_1	0.6006	1.432	87053.1	0.1	1382	3017	4400
wk1_s_trap_1	4402	18.058	50	1147600	0	0	97829	NaN	-	-1		0	72	492.226958607671	982.439364282143	2	MULTI	HCD	FTMS	0	0	0	-1	0	0	0	0	2				NaN	1_s_trap_1	0.5732	1.432	42080.7	0.06	1383	3017	4400
wk1_s_trap_1	4403	18.059	50	429620	0	0	94439	NaN	-	-1		0	36	529.777641810547	1057.54073068789	2	MULTI	HCD	FTMS	0	0	0	-1	0	0	0	0	3				NaN	1_s_trap_1	0.5575	1.432	16286.9	0.09	1384	3017	4400
wk1_s_trap_1	4406	18.072	50	434940	0	0	42230	NaN	-	-1		0	38	590.787743180771	NaN	0	PEAK	HCD	FTMS	0	0	0	-1	0	0	0	0	1				NaN	1_s_trap_1	0.5573	1.432	15924.5	0.07	1385	3019	4405
wk1_s_trap_1	4408	18.079	50	358070	0	0	178650	NaN	-	-1		0	15	397.538970021963	NaN	0	PEAK	HCD	FTMS	0	0	0	-1	0	0	0	0	1				NaN	1_s_trap_1	0.557	1.432	15413.5	0.05	1386	3020	4407
wk1_s_trap_1	4409	18.081	50	795810	0	0	116160	NaN	-	-1		0	28	763.469870041077	NaN	0	PEAK	HCD	FTMS	0	0	0	-1	0	0	0	0	2				NaN	1_s_trap_1	0.5612	1.432	22304.4	0.06	1387	3020	4407
wk1_s_trap_1	4410	18.082	50	1501700	0	0	225800	NaN	-	-1		0	47	717.815552320451	NaN	0	PEAK	HCD	FTMS	0	0	0	-1	0	0	0	0	3				NaN	1_s_trap_1	0.5728	1.432	41429.5	0.06	1388	3020	4407
wk1_s_trap_1	4412	18.088	22	21199000	0	0	1805400	NaN	+	7099	YEELQQTAGRHGDDLRNTK	19	141	558.525372614585	2230.07238459194	4	MULTI	HCD	FTMS	0	0	0	-1	0	0	0	0	1	Unmodified	_YEELQQTAGRHGDDLRNTK_	CON__P13647;CON__Q5XQN5;CON__Q922U2;sp|P13647|K2C5_HUMAN;sp|Q6P6Q2|K2C5_RAT;sp|Q922U2|K2C5_MOUSE;tr|F7FFV2|F7FFV2_RAT;tr|H0YI76|H0YI76_HUMAN	125.998199462891	1_s_trap_1	0.6981	1.432	246842.9	1	1389	3021	4411
wk1_s_trap_1	4413	18.089	50	113140	0	0	13917	NaN	-	-1		0	18	439.218732489508	438.211456022908	1	MULTI	HCD	FTMS	0	0	0	-1	0	0	0	0	2				NaN	1_s_trap_1	0.5511	1.432	5815.9	0.09	1390	3021	4411
wk1_s_trap_1	4415	18.097	50	4321100	0	0	415110	NaN	-	-1		0	78	580.199649434361	NaN	0	PEAK	HCD	FTMS	0	0	0	-1	0	0	0	0	1				NaN	1_s_trap_1	0.6236	1.39	124715.5	0.08	1391	3022	4414
wk1_s_trap_1	4416	18.098	50	2321400	0	0	196070	NaN	-	-1		0	72	599.855892045718	NaN	0	PEAK	HCD	FTMS	0	0	0	-1	0	0	0	0	2				NaN	1_s_trap_1	0.5899	1.39	69461.1	0.07	1392	3022	4414
wk1_s_trap_1	4418	18.104	50	2560200	0	0	132020	NaN	-	-1		0	73	744.698607248889	NaN	0	PEAK	HCD	FTMS	0	0	0	-1	0	0	0	0	1				NaN	1_s_trap_1	0.588	1.39	66333.3	0.11	1393	3023	4417
wk1_s_trap_1	4419	18.105	50	663710	0	0	98624	NaN	-	-1		0	36	711.807629123277	NaN	0	PEAK	HCD	FTMS	0	0	0	-1	0	0	0	0	2				NaN	1_s_trap_1	0.5599	1.39	20189.1	0.06	1394	3023	4417
wk1_s_trap_1	4420	18.107	50	2145200	0	0	358100	NaN	-	-1		0	51	692.484647106472	NaN	0	PEAK	HCD	FTMS	0	0	0	-1	0	0	0	0	3				NaN	1_s_trap_1	0.584	1.39	59836.8	0.08	1395	3023	4417
wk1_s_trap_1	4421	18.108	50	233360	0	0	23230	NaN	-	-1		0	23	433.233983854219	NaN	0	PEAK	HCD	FTMS	0	0	0	-1	0	0	0	0	4				NaN	1_s_trap_1	0.5535	1.39	9800.5	0.05	1396	3023	4417
wk1_s_trap_1	4423	18.115	50	352460	0	0	25294	NaN	-	-1		0	37	402.534715962182	NaN	0	PEAK	HCD	FTMS	0	0	0	-1	0	0	0	0	1				NaN	1_s_trap_1	0.5565	1.39	14686.9	0.09	1397	3024	4422
wk1_s_trap_1	4425	18.123	50	493840	0	0	65954	NaN	-	-1		0	29	788.7985	NaN	0	PEAK	HCD	FTMS	0	0	0	-1	0	0	0	0	1				NaN	1_s_trap_1	0.5563	1.39	14355.5	0.06	1398	3025	4424
wk1_s_trap_1	4427	18.13	50	390110	0	0	123500	NaN	-	-1		0	16	938.7684	NaN	0	PEAK	HCD	FTMS	0	0	0	-1	0	0	0	0	1				NaN	1_s_trap_1	0.5546	1.39	11522.9	0.05	1399	3026	4426
wk1_s_trap_1	4430	18.143	50	152340	0	0	13116	NaN	-	-1		0	18	587.29093190642	NaN	0	PEAK	HCD	FTMS	0	0	0	-1	0	0	0	0	1				NaN	1_s_trap_1	0.5519	1.39	7196.9	0.06	1400	3028	4429
wk1_s_trap_1	4431	18.144	50	2807700	0	0	1223200	NaN	-	-1		0	47	477.980855947726	NaN	0	PEAK	HCD	FTMS	0	0	0	-1	0	0	0	0	2				NaN	1_s_trap_1	0.6049	1.39	94076.3	0.37	1401	3028	4429
wk1_s_trap_1	4432	18.146	50	1200400	0	0	159660	NaN	-	-1		0	34	838.765521156136	NaN	0	PEAK	HCD	FTMS	0	0	0	-1	0	0	0	0	3				NaN	1_s_trap_1	0.5668	1.39	31477.7	0.06	1402	3028	4429
wk1_s_trap_1	4434	18.151	50	2191400	0	0	209620	NaN	-	-1		0	72	532.766108490308	1063.51766404742	2	MULTI	HCD	FTMS	0	0	0	-1	0	0	0	0	1				NaN	1_s_trap_1	0.5904	1.39	70183.5	0.22	1403	3029	4433
wk1_s_trap_1	4435	18.153	50	1669200	0	0	192290	NaN	-	-1		0	49	651.1833	NaN	0	PEAK	HCD	FTMS	0	0	0	-1	0	0	0	0	2				NaN	1_s_trap_1	0.5783	1.39	50357.5	0.07	1404	3029	4433
wk1_s_trap_1	4436	18.154	50	750410	0	0	48299	NaN	-	-1		0	46	665.776780087062	1329.53900724092	2	MULTI	HCD	FTMS	0	0	0	-1	0	0	0	0	3				NaN	1_s_trap_1	0.5614	1.39	22766.3	0.07	1405	3029	4433
wk1_s_trap_1	4438	18.162	50	235970	0	0	23788	NaN	-	-1		0	24	403.202289462912	NaN	0	PEAK	HCD	FTMS	0	0	0	-1	0	0	0	0	1				NaN	1_s_trap_1	0.5542	1.39	10860.2	0.05	1406	3030	4437
wk1_s_trap_1	4439	18.163	50	555040	0	0	84351	NaN	-	-1		0	30	783.1184	NaN	0	PEAK	HCD	FTMS	0	0	0	-1	0	0	0	0	2				NaN	1_s_trap_1	0.5581	1.39	17235.4	0.06	1407	3030	4437
wk1_s_trap_1	4440	18.165	50	407530	0	0	22872	NaN	-	-1		0	41	524.7324	NaN	0	PEAK	HCD	FTMS	0	0	0	-1	0	0	0	0	3				NaN	1_s_trap_1	0.5567	1.39	14923.6	0.06	1408	3030	4437
wk1_s_trap_1	4442	18.17	37	206870	0	0	22486	NaN	-	-1		0	23	420.545786557503	NaN	0	PEAK	HCD	FTMS	0	0	0	-1	0	0	0	0	1				NaN	1_s_trap_1	0.5518	1.39	6971.4	1	1409	3031	4441
wk1_s_trap_1	4443	18.172	50	4804900	0	0	1366600	NaN	-	-1		0	35	416.285450701421	415.278174234822	1	MULTI	HCD	FTMS	0	0	0	-1	0	0	0	0	2				NaN	1_s_trap_1	0.6434	1.39	157131	0.68	1410	3031	4441
wk1_s_trap_1	4444	18.173	50	738290	0	0	197680	NaN	-	-1		0	23	824.9312	NaN	0	PEAK	HCD	FTMS	0	0	0	-1	0	0	0	0	3				NaN	1_s_trap_1	0.5601	1.39	20585	0.06	1411	3031	4441
wk1_s_trap_1	4446	18.181	50	2145600	0	0	145710	NaN	-	-1		0	77	545.769139627889	1089.52372632258	2	MULTI	HCD	FTMS	0	0	0	-1	0	0	0	0	1				NaN	1_s_trap_1	0.5882	1.354	66678.6	0.3	1412	3032	4445
wk1_s_trap_1	4447	18.182	50	377500	0	0	33254	NaN	-	-1		0	40	471.748009550111	NaN	0	PEAK	HCD	FTMS	0	0	0	-1	0	0	0	0	2				NaN	1_s_trap_1	0.5565	1.354	14666.6	0.05	1413	3032	4445
wk1_s_trap_1	4449	18.188	50	4581800	0	0	639100	NaN	-	-1		0	82	581.322436655611	1160.63032037802	2	MULTI	HCD	FTMS	0	0	0	-1	0	0	0	0	1				NaN	1_s_trap_1	0.6276	1.354	131285.8	0.11	1414	3033	4448
wk1_s_trap_1	4450	18.189	50	992660	0	0	68254	NaN	-	-1		0	45	722.1714	NaN	0	PEAK	HCD	FTMS	0	0	0	-1	0	0	0	0	2				NaN	1_s_trap_1	0.5658	1.354	29946	0.07	1415	3033	4448
wk1_s_trap_1	4451	18.191	50	516790	0	0	56906	NaN	-	-1		0	31	816.699850873881	NaN	0	PEAK	HCD	FTMS	0	0	0	-1	0	0	0	0	3				NaN	1_s_trap_1	0.5569	1.354	15336.3	0.07	1416	3033	4448
wk1_s_trap_1	4452	18.192	50	358770	0	0	37369	NaN	-	-1		0	23	848.4276	NaN	0	PEAK	HCD	FTMS	0	0	0	-1	0	0	0	0	4				NaN	1_s_trap_1	0.5535	1.354	9667	0.05	1417	3033	4448
wk1_s_trap_1	4454	18.198	50	15670000	0	0	1572500	NaN	-	-1		0	139	573.861491466419	NaN	0	PEAK	HCD	FTMS	0	0	0	-1	0	0	0	0	1				NaN	1_s_trap_1	0.7509	1.354	377278.4	0.67	1418	3034	4453
wk1_s_trap_1	4455	18.199	50	7114900	0	0	1130500	NaN	+	93	AEAESLYQSK	10	92	563.274880444598	1124.535207956	2	MULTI	HCD	FTMS	0	0	0	-1	0	0	0	0	2	Unmodified	_AEAESLYQSK_	CON__P04264;sp|P04264|K2C1_HUMAN	96.668083190918	1_s_trap_1	0.6658	1.354	193838.6	0.81	1419	3034	4453
wk1_s_trap_1	4456	18.201	50	373070	0	0	83579	NaN	-	-1		0	24	383.655846659217	NaN	0	PEAK	HCD	FTMS	0	0	0	-1	0	0	0	0	3				NaN	1_s_trap_1	0.5583	1.354	17574.9	0.05	1420	3034	4453
wk1_s_trap_1	4457	18.202	50	2210600	0	0	411030	NaN	-	-1		0	49	543.301289806822	1084.58802668044	2	MULTI	HCD	FTMS	0	0	0	-1	0	0	0	0	4				NaN	1_s_trap_1	0.5905	1.354	70467.2	0.29	1421	3034	4453
wk1_s_trap_1	4459	18.208	50	1078800	0	0	113020	NaN	-	-1		0	43	757.830012716544	NaN	0	PEAK	HCD	FTMS	0	0	0	-1	0	0	0	0	1				NaN	1_s_trap_1	0.5656	1.354	29593.6	0.06	1422	3035	4458
wk1_s_trap_1	4460	18.209	50	443520	0	0	79811	NaN	-	-1		0	27	845.8999	NaN	0	PEAK	HCD	FTMS	0	0	0	-1	0	0	0	0	2				NaN	1_s_trap_1	0.5556	1.354	13138.8	0.05	1423	3035	4458
wk1_s_trap_1	4461	18.211	50	901260	0	0	134770	NaN	-	-1		0	32	828.888229646111	NaN	0	PEAK	HCD	FTMS	0	0	0	-1	0	0	0	0	3				NaN	1_s_trap_1	0.5625	1.354	24491.4	0.06	1424	3035	4458
wk1_s_trap_1	4463	18.217	50	841750	0	0	101340	NaN	-	-1		0	38	634.311650131554	NaN	0	PEAK	HCD	FTMS	0	0	0	-1	0	0	0	0	1				NaN	1_s_trap_1	0.5636	1.354	26253.1	0.07	1425	3036	4462
wk1_s_trap_1	4464	18.218	50	2433200	0	0	291770	NaN	+	7102	YEELQQTAGRHGDDLRNTK	19	82	447.021606543189	2230.07165038295	5	MULTI	HCD	FTMS	0	0	0	-1	0	0	0	0	2	Unmodified	_YEELQQTAGRHGDDLRNTK_	CON__P13647;CON__Q5XQN5;CON__Q922U2;sp|P13647|K2C5_HUMAN;sp|Q6P6Q2|K2C5_RAT;sp|Q922U2|K2C5_MOUSE;tr|F7FFV2|F7FFV2_RAT;tr|H0YI76|H0YI76_HUMAN	33.4045181274414	1_s_trap_1	0.5986	1.354	83675.3	0.38	1426	3036	4462
wk1_s_trap_1	4465	18.22	50	381150	0	0	115410	NaN	-	-1		0	15	887.855506765556	NaN	0	PEAK	HCD	FTMS	0	0	0	-1	0	0	0	0	3				NaN	1_s_trap_1	0.5545	1.354	11302.4	0.06	1427	3036	4462
wk1_s_trap_1	4467	18.225	3.8	56023000	0	0	10369000	NaN	+	5524	VDPEIQNVK	9	64	521.282614297387	1040.55067566157	2	MULTI	HCD	FTMS	0	0	0	-1	0	0	0	0	1	Unmodified	_VDPEIQNVK_	CON__P35908;CON__Q3TTY5;sp|P35908|K22E_HUMAN;sp|Q3TTY5|K22E_MOUSE;sp|Q6IG02|K22E_RAT;tr|A0A0G2JWX4|A0A0G2JWX4_RAT	123.689697265625	1_s_trap_1	0.6277	1.354	131505.7	1	1428	3037	4466
wk1_s_trap_1	4468	18.227	50	464690	0	0	28860	NaN	-	-1		0	36	686.810855334961	NaN	0	PEAK	HCD	FTMS	0	0	0	-1	0	0	0	0	2				NaN	1_s_trap_1	0.5567	1.354	14955.6	0.07	1429	3037	4466
wk1_s_trap_1	4469	18.228	50	2110200	0	0	377330	NaN	-	-1		0	56	624.843948781661	NaN	0	PEAK	HCD	FTMS	0	0	0	-1	0	0	0	0	3				NaN	1_s_trap_1	0.5851	1.354	61584.1	0.25	1430	3037	4466
wk1_s_trap_1	4471	18.236	50	721660	0	0	252010	NaN	-	-1		0	30	682.809529835078	NaN	0	PEAK	HCD	FTMS	0	0	0	-1	0	0	0	0	1				NaN	1_s_trap_1	0.5613	1.354	22554.4	0.09	1431	3038	4470
wk1_s_trap_1	4472	18.237	50	1998100	0	0	390240	NaN	-	-1		0	51	692.153051760341	NaN	0	PEAK	HCD	FTMS	0	0	0	-1	0	0	0	0	2				NaN	1_s_trap_1	0.5822	1.354	56794.3	0.07	1432	3038	4470
wk1_s_trap_1	4474	18.243	50	1090400	0	0	121110	NaN	-	-1		0	44	670.842674795774	NaN	0	PEAK	HCD	FTMS	0	0	0	-1	0	0	0	0	1				NaN	1_s_trap_1	0.5675	1.354	32635.7	0.06	1433	3039	4473
wk1_s_trap_1	4475	18.244	50	426490	0	0	71240	NaN	-	-1		0	25	784.123	NaN	0	PEAK	HCD	FTMS	0	0	0	-1	0	0	0	0	2				NaN	1_s_trap_1	0.5553	1.354	12636	0.06	1434	3039	4473
wk1_s_trap_1	4477	18.25	50	578000	0	0	43829	NaN	+	-1	NMQDMVEDYRNK	12	46	525.557528649111	NaN	0	PEAK	HCD	FTMS	0	0	0	-1	0	0	0	0	1	2 Oxidation (M)	_NM(ox)QDM(ox)VEDYRNK_	CON__P04264;sp|P04264|K2C1_HUMAN	27.6635704040527	1_s_trap_1	0.5601	1.354	20573.5	0.06	1435	3040	4476
wk1_s_trap_1	4478	18.251	50	423270	0	0	24921	NaN	-	-1		0	45	525.892662650421	NaN	0	PEAK	HCD	FTMS	0	0	0	-1	0	0	0	0	2				NaN	1_s_trap_1	0.5566	1.354	14897.9	0.07	1436	3040	4476
wk1_s_trap_1	4479	18.253	50	622620	0	0	154860	NaN	-	-1		0	24	938.270637507249	NaN	0	PEAK	HCD	FTMS	0	0	0	-1	0	0	0	0	3				NaN	1_s_trap_1	0.5574	1.354	16076.3	0.04	1437	3040	4476
wk1_s_trap_1	4481	18.259	50	213300	0	0	43217	NaN	-	-1		0	18	410.881248060209	NaN	0	PEAK	HCD	FTMS	0	0	0	-1	0	0	0	0	1				NaN	1_s_trap_1	0.5538	1.323	10207.5	0.38	1438	3041	4480
wk1_s_trap_1	4482	18.26	50	1070000	0	0	160660	NaN	-	-1		0	36	720.283772287265	NaN	0	PEAK	HCD	FTMS	0	0	0	-1	0	0	0	0	2				NaN	1_s_trap_1	0.5661	1.323	30354	0.06	1439	3041	4480
wk1_s_trap_1	4483	18.262	50	273410	0	0	50083	NaN	-	-1		0	27	456.235239248938	1365.68388834701	3	MULTI	HCD	FTMS	0	0	0	-1	0	0	0	0	3				NaN	1_s_trap_1	0.5545	1.323	11346.4	0.05	1440	3041	4480
wk1_s_trap_1	4485	18.267	0.63	201910000	0	0	13701000	NaN	+	4318	SDQSRLDSELK	11	82	426.549318934863	1276.62612740479	3	MULTI	HCD	FTMS	0	0	0	-1	0	0	0	0	1	Unmodified	_SDQSRLDSELK_	CON__ENSEMBL:ENSBTAP00000038253;CON__P04264;sp|P04264|K2C1_HUMAN	80.2447128295898	1_s_trap_1	0.6016	1.323	88697.8	1	1441	3042	4484
wk1_s_trap_1	4486	18.269	50	482320	0	0	40268	NaN	-	-1		0	39	731.3569	NaN	0	PEAK	HCD	FTMS	0	0	0	-1	0	0	0	0	2				NaN	1_s_trap_1	0.5562	1.323	14201.5	0.06	1442	3042	4484
wk1_s_trap_1	4487	18.27	50	353070	0	0	37782	NaN	-	-1		0	33	590.225403486255	NaN	0	PEAK	HCD	FTMS	0	0	0	-1	0	0	0	0	3				NaN	1_s_trap_1	0.5547	1.323	11694.7	0.06	1443	3042	4484
wk1_s_trap_1	4489	18.276	50	2355700	0	0	393720	NaN	-	-1		0	45	377.674044351252	753.333535769304	2	MULTI	HCD	FTMS	0	0	0	-1	0	0	0	0	1				NaN	1_s_trap_1	0.6015	1.323	88471.1	0.42	1444	3043	4488
wk1_s_trap_1	4490	18.278	50	1374900	0	0	115750	NaN	-	-1		0	50	755.836898318368	1509.65924370354	2	MULTI	HCD	FTMS	0	0	0	-1	0	0	0	0	2				NaN	1_s_trap_1	0.5712	1.323	38723.5	0.09	1445	3043	4488
wk1_s_trap_1	4491	18.279	50	307150	0	0	48982	NaN	-	-1		0	21	803.775680979255	NaN	0	PEAK	HCD	FTMS	0	0	0	-1	0	0	0	0	3				NaN	1_s_trap_1	0.5531	1.323	9063.3	0.05	1446	3043	4488
wk1_s_trap_1	4493	18.285	3.2	112360000	0	0	18432000	NaN	+	4323	SDQSRLDSELK	11	88	639.320499549373	1276.62644616555	2	MULTI	HCD	FTMS	0	0	0	-1	0	0	0	0	1	Unmodified	_SDQSRLDSELK_	CON__ENSEMBL:ENSBTAP00000038253;CON__P04264;sp|P04264|K2C1_HUMAN	205.024795532227	1_s_trap_1	0.6626	1.323	188721.5	1	1447	3044	4492
wk1_s_trap_1	4494	18.286	26	2169400	0	0	446350	NaN	-	-1		0	34	538.290891317867	1074.56722970253	2	MULTI	HCD	FTMS	0	0	0	-1	0	0	0	0	2				NaN	1_s_trap_1	0.5706	1.323	37851.1	1	1448	3044	4492
wk1_s_trap_1	4496	18.292	50	2267200	0	0	164210	NaN	-	-1		0	63	646.170007935142	NaN	0	PEAK	HCD	FTMS	0	0	0	-1	0	0	0	0	1				NaN	1_s_trap_1	0.5878	1.323	65921.4	0.09	1449	3045	4495
wk1_s_trap_1	4497	18.293	50	376620	0	0	49623	NaN	-	-1		0	30	395.239565351151	788.464577769102	2	MULTI	HCD	FTMS	0	0	0	-1	0	0	0	0	2				NaN	1_s_trap_1	0.5574	1.323	16059.7	0.04	1450	3045	4495
wk1_s_trap_1	4498	18.295	50	3380700	0	0	818960	NaN	-	-1		0	45	388.254133285068	387.246856818468	1	MULTI	HCD	FTMS	0	0	0	-1	0	0	0	0	3				NaN	1_s_trap_1	0.63	1.323	135120.3	0.88	1451	3045	4495
wk1_s_trap_1	4499	18.296	50	1052900	0	0	210670	NaN	-	-1		0	47	706.392962721382	1410.77137250956	2	MULTI	HCD	FTMS	0	0	0	-1	0	0	0	0	4				NaN	1_s_trap_1	0.5661	1.323	30419.7	0.06	1452	3045	4495
wk1_s_trap_1	4501	18.302	50	1280300	0	0	353890	NaN	-	-1		0	29	860.789609817695	NaN	0	PEAK	HCD	FTMS	0	0	0	-1	0	0	0	0	1				NaN	1_s_trap_1	0.5678	1.323	33156.1	0.06	1453	3046	4500
wk1_s_trap_1	4503	18.309	50	799680	0	0	91262	NaN	-	-1		0	47	683.85214341477	1365.68973389634	2	MULTI	HCD	FTMS	0	0	0	-1	0	0	0	0	1				NaN	1_s_trap_1	0.5621	1.323	23899.1	0.07	1454	3047	4502
wk1_s_trap_1	4504	18.31	50	1411800	0	0	168750	NaN	-	-1		0	35	838.820267544291	1675.62598215538	2	MULTI	HCD	FTMS	0	0	0	-1	0	0	0	0	2				NaN	1_s_trap_1	0.5708	1.323	38045.7	0.06	1455	3047	4502
wk1_s_trap_1	4505	18.312	50	197550	0	0	17405	NaN	-	-1		0	20	801.3244	NaN	0	PEAK	HCD	FTMS	0	0	0	-1	0	0	0	0	3				NaN	1_s_trap_1	0.5513	1.323	6167.1	0.06	1456	3047	4502
wk1_s_trap_1	4507	18.318	50	9714600	0	0	1705100	NaN	-	-1		0	91	549.956264992206	1646.84696557682	3	MULTI	HCD	FTMS	0	0	0	-1	0	0	0	0	1				NaN	1_s_trap_1	0.7064	1.323	266054.3	0.65	1457	3048	4506
wk1_s_trap_1	4508	18.319	50	371980	0	0	74880	NaN	-	-1		0	31	647.782859558696	NaN	0	PEAK	HCD	FTMS	0	0	0	-1	0	0	0	0	2				NaN	1_s_trap_1	0.5554	1.323	12875.5	0.06	1458	3048	4506
wk1_s_trap_1	4509	18.321	50	1075500	0	0	204600	NaN	-	-1		0	32	861.2896	NaN	0	PEAK	HCD	FTMS	0	0	0	-1	0	0	0	0	3				NaN	1_s_trap_1	0.5648	1.323	28353.7	0.05	1459	3048	4506
wk1_s_trap_1	4511	18.328	50	531650	0	0	43653	NaN	-	-1		0	43	570.246908166771	NaN	0	PEAK	HCD	FTMS	0	0	0	-1	0	0	0	0	1				NaN	1_s_trap_1	0.5584	1.323	17843.3	0.05	1460	3049	4510
wk1_s_trap_1	4513	18.334	50	572690	0	0	47486	NaN	-	-1		0	38	509.72547841202	1017.43640389084	2	MULTI	HCD	FTMS	0	0	0	-1	0	0	0	0	1				NaN	1_s_trap_1	0.5606	1.323	21459.6	0.08	1461	3050	4512
wk1_s_trap_1	4514	18.335	50	495780	0	0	80519	NaN	-	-1		0	29	722.828031588082	NaN	0	PEAK	HCD	FTMS	0	0	0	-1	0	0	0	0	2				NaN	1_s_trap_1	0.5565	1.323	14650.8	0.06	1462	3050	4512
wk1_s_trap_1	4516	18.341	42	1352900	0	0	185320	NaN	-	-1		0	41	595.80441032118	1189.59426770916	2	MULTI	HCD	FTMS	0	0	0	-1	0	0	0	0	1				NaN	1_s_trap_1	0.5697	1.294	36249.4	1	1463	3051	4515
wk1_s_trap_1	4517	18.343	50	10382000	0	0	744220	NaN	-	-1		0	141	507.890788531328	1520.65053619418	3	MULTI	HCD	FTMS	0	0	0	-1	0	0	0	0	2				NaN	1_s_trap_1	0.7126	1.294	281458.1	0.29	1464	3051	4515
wk1_s_trap_1	4518	18.344	50	640910	0	0	141130	NaN	-	-1		0	27	779.836427240371	1557.65830154754	2	MULTI	HCD	FTMS	0	0	0	-1	0	0	0	0	3				NaN	1_s_trap_1	0.5588	1.294	18392.7	0.07	1465	3051	4515
wk1_s_trap_1	4519	18.345	50	487460	0	0	244760	NaN	-	-1		0	21	435.024664140419	434.017387673819	1	MULTI	HCD	FTMS	0	0	0	-1	0	0	0	0	4				NaN	1_s_trap_1	0.5605	1.294	21241	0.05	1466	3051	4515
wk1_s_trap_1	4521	18.353	50	259290	0	0	32885	NaN	-	-1		0	26	804.4386	NaN	0	PEAK	HCD	FTMS	0	0	0	-1	0	0	0	0	1				NaN	1_s_trap_1	0.552	1.294	7211.8	0.05	1467	3052	4520
wk1_s_trap_1	4524	18.365	50	2119900	0	0	191540	NaN	-	-1		0	53	600.521713468101	NaN	0	PEAK	HCD	FTMS	0	0	0	-1	0	0	0	0	1				NaN	1_s_trap_1	0.5867	1.294	64149.7	0.07	1468	3054	4523
wk1_s_trap_1	4525	18.367	50	775940	0	0	123650	NaN	-	-1		0	27	762.786564203928	NaN	0	PEAK	HCD	FTMS	0	0	0	-1	0	0	0	0	2				NaN	1_s_trap_1	0.5604	1.294	21099.3	0.06	1469	3054	4523
wk1_s_trap_1	4527	18.373	50	657390	0	0	64128	NaN	-	-1		0	40	665.775895349226	NaN	0	PEAK	HCD	FTMS	0	0	0	-1	0	0	0	0	1				NaN	1_s_trap_1	0.5604	1.294	21008.1	0.06	1470	3055	4526
wk1_s_trap_1	4528	18.374	50	390810	0	0	63456	NaN	-	-1		0	19	931.7924	NaN	0	PEAK	HCD	FTMS	0	0	0	-1	0	0	0	0	2				NaN	1_s_trap_1	0.554	1.294	10584.3	0.04	1471	3055	4526
wk1_s_trap_1	4530	18.381	50	1099100	0	0	359400	NaN	-	-1		0	27	642.852778006072	NaN	0	PEAK	HCD	FTMS	0	0	0	-1	0	0	0	0	1				NaN	1_s_trap_1	0.5679	1.294	33363.4	0.07	1472	3056	4529
wk1_s_trap_1	4531	18.383	50	275670	0	0	99263	NaN	-	-1		0	17	382.20838354716	NaN	0	PEAK	HCD	FTMS	0	0	0	-1	0	0	0	0	2				NaN	1_s_trap_1	0.5553	1.294	12751.2	0.14	1473	3056	4529
wk1_s_trap_1	4532	18.384	50	757980	0	0	137390	NaN	-	-1		0	34	762.786564203928	NaN	0	PEAK	HCD	FTMS	0	0	0	-1	0	0	0	0	3				NaN	1_s_trap_1	0.5607	1.294	21473.5	0.06	1474	3056	4529
wk1_s_trap_1	4535	18.395	50	1131200	0	0	59936	NaN	-	-1		0	62	492.226958607671	982.439364282143	2	MULTI	HCD	FTMS	0	0	0	-1	0	0	0	0	1				NaN	1_s_trap_1	0.5745	1.294	44154.6	0.34	1475	3058	4534
wk1_s_trap_1	4536	18.397	50	5808900	0	0	487590	NaN	-	-1		0	113	554.275224065141	1106.53589519708	2	MULTI	HCD	FTMS	0	0	0	-1	0	0	0	0	2				NaN	1_s_trap_1	0.6478	1.294	164356	0.4	1476	3058	4534
wk1_s_trap_1	4538	18.404	50	1912800	0	0	368940	NaN	+	858	DVDAAYMNK	9	85	513.731814220584	1025.44907550797	2	MULTI	HCD	FTMS	0	0	0	-1	0	0	0	0	1	Unmodified	_DVDAAYMNK_	CON__O95678;CON__P02538;CON__P04259;CON__P13647;CON__P48668;CON__P50446;CON__Q14CN4-1;CON__Q5XQN5;CON__Q6IME9;CON__Q922U2;sp|O95678|K2C75_HUMAN;sp|P02538|K2C6A_HUMAN;sp|P04259|K2C6B_HUMAN;sp|P13647|K2C5_HUMAN;sp|P48668|K2C6C_HUMAN;sp|P50446|K2C6A_MOUSE;sp|Q14CN4|K2C72_HUMAN;sp|Q14CN4-2|K2C72_HUMAN;sp|Q14CN4-3|K2C72_HUMAN;sp|Q4FZU2|K2C6A_RAT;sp|Q6IG04|K2C72_RAT;sp|Q6IME9|K2C72_MOUSE;sp|Q6P6Q2|K2C5…	89.2956695556641	1_s_trap_1	0.5856	1.294	62316.4	0.18	1477	3059	4537
wk1_s_trap_1	4539	18.406	50	662700	0	0	207600	NaN	-	-1		0	30	707.954359441226	NaN	0	PEAK	HCD	FTMS	0	0	0	-1	0	0	0	0	2				NaN	1_s_trap_1	0.5596	1.294	19777.4	0.06	1478	3059	4537
wk1_s_trap_1	4542	18.418	50	392970	0	0	51009	NaN	-	-1		0	26	711.14805767693	NaN	0	PEAK	HCD	FTMS	0	0	0	-1	0	0	0	0	1				NaN	1_s_trap_1	0.555	1.294	12164.5	0.06	1479	3061	4541
wk1_s_trap_1	4544	18.424	50	5916700	0	0	429420	NaN	+	7100	YEELQQTAGRHGDDLRNTK	19	122	558.525372614585	2230.07238459194	4	MULTI	HCD	FTMS	0	0	0	-1	0	0	0	0	1	Unmodified	_YEELQQTAGRHGDDLRNTK_	CON__P13647;CON__Q5XQN5;CON__Q922U2;sp|P13647|K2C5_HUMAN;sp|Q6P6Q2|K2C5_RAT;sp|Q922U2|K2C5_MOUSE;tr|F7FFV2|F7FFV2_RAT;tr|H0YI76|H0YI76_HUMAN	90.6543731689453	1_s_trap_1	0.6484	1.294	165394.5	0.32	1480	3062	4543
wk1_s_trap_1	4545	18.426	50	1086400	0	0	146510	NaN	-	-1		0	56	643.961230028377	NaN	0	PEAK	HCD	FTMS	0	0	0	-1	0	0	0	0	2				NaN	1_s_trap_1	0.5676	1.294	32819.5	0.07	1481	3062	4543
wk1_s_trap_1	4546	18.427	50	1626500	0	0	280970	NaN	-	-1		0	40	717.850432320171	NaN	0	PEAK	HCD	FTMS	0	0	0	-1	0	0	0	0	3				NaN	1_s_trap_1	0.5752	1.294	45327.8	0.06	1482	3062	4543
wk1_s_trap_1	4549	18.44	50	681500	0	0	39907	NaN	-	-1		0	46	744.698242563007	NaN	0	PEAK	HCD	FTMS	0	0	0	-1	0	0	0	0	1				NaN	1_s_trap_1	0.559	1.284	18813.5	0.06	1483	3064	4548
wk1_s_trap_1	4550	18.441	50	854680	0	0	83972	NaN	-	-1		0	46	650.5206	NaN	0	PEAK	HCD	FTMS	0	0	0	-1	0	0	0	0	2				NaN	1_s_trap_1	0.5631	1.284	25523.9	0.05	1484	3064	4548
wk1_s_trap_1	4552	18.447	50	361000	0	0	36382	NaN	-	-1		0	31	432.73206125068	NaN	0	PEAK	HCD	FTMS	0	0	0	-1	0	0	0	0	1				NaN	1_s_trap_1	0.5567	1.284	15054.7	0.07	1485	3065	4551
wk1_s_trap_1	4553	18.449	50	656360	0	0	43630	NaN	-	-1		0	41	712.142535417003	NaN	0	PEAK	HCD	FTMS	0	0	0	-1	0	0	0	0	2				NaN	1_s_trap_1	0.5592	1.284	19021	0.05	1486	3065	4551
wk1_s_trap_1	4556	18.461	50	633140	0	0	88523	NaN	-	-1		0	30	530.245856242748	529.238579776148	1	MULTI	HCD	FTMS	0	0	0	-1	0	0	0	0	1				NaN	1_s_trap_1	0.5625	1.284	24527.2	0.07	1487	3067	4555
wk1_s_trap_1	4561	18.484	50	416770	0	0	47931	NaN	-	-1		0	37	745.368038412087	NaN	0	PEAK	HCD	FTMS	0	0	0	-1	0	0	0	0	1				NaN	1_s_trap_1	0.5548	1.284	11809	0.05	1488	3071	4560
wk1_s_trap_1	4563	18.49	50	1266900	0	0	105730	NaN	+	259	AQYEDIAQK	9	68	533.264098579	1064.5136442248	2	MULTI	HCD	FTMS	0	0	0	-1	0	0	0	0	1	Unmodified	_AQYEDIAQK_	sp|P04264|K2C1_HUMAN;sp|Q3UV17|K22O_MOUSE	103.833000183105	1_s_trap_1	0.5729	1.284	41557.2	0.16	1489	3072	4562
wk1_s_trap_1	4566	18.503	50	948980	0	0	178990	NaN	-	-1		0	37	659.859013641567	NaN	0	PEAK	HCD	FTMS	0	0	0	-1	0	0	0	0	1				NaN	1_s_trap_1	0.5651	1.284	28842.2	0.06	1490	3074	4565
wk1_s_trap_1	4568	18.509	50	197140	0	0	29636	NaN	-	-1		0	18	420.545786557503	NaN	0	PEAK	HCD	FTMS	0	0	0	-1	0	0	0	0	1				NaN	1_s_trap_1	0.5534	1.284	9525.3	0.71	1491	3075	4567
wk1_s_trap_1	4569	18.51	50	966350	0	0	91377	NaN	-	-1		0	42	626.845995909553	NaN	0	PEAK	HCD	FTMS	0	0	0	-1	0	0	0	0	2				NaN	1_s_trap_1	0.5666	1.284	31203.5	0.05	1492	3075	4567
wk1_s_trap_1	4571	18.516	49	5186600	0	0	397310	NaN	-	-1		0	90	545.769139627889	1089.52372632258	2	MULTI	HCD	FTMS	0	0	0	-1	0	0	0	0	1				NaN	1_s_trap_1	0.6379	1.284	148210.4	1	1493	3076	4570
wk1_s_trap_1	4572	18.518	50	1014600	0	0	97871	NaN	-	-1		0	35	651.514401698956	NaN	0	PEAK	HCD	FTMS	0	0	0	-1	0	0	0	0	2				NaN	1_s_trap_1	0.5664	1.284	30961.6	0.05	1494	3076	4570
wk1_s_trap_1	4574	18.523	17	15606000	0	0	2218000	NaN	+	6341	VRFLEQQNK	9	103	581.322436655611	1160.63032037802	2	MULTI	HCD	FTMS	0	0	0	-1	0	0	0	0	1	Unmodified	_VRFLEQQNK_	CON__H-INV:HIT000292931;CON__O43790;CON__O95678;CON__P02538;CON__P04259;CON__P05787;CON__P07744;CON__P08729;CON__P12035;CON__P13647;CON__P48668;CON__P50446;CON__P78385;CON__P78386;CON__Q01546;CON__Q14533;CON__Q3KNV1;CON__Q5XKE5;CON__Q5XQN5;CON__Q61726;CON__Q6ISB0;CON__Q6NT21;CON__Q7RTT2;CON__Q8BGZ7;CON__Q8N1N4-2;CON__Q8VED5;CON__Q922U2;CON__Q9DCV7;CON__Q9NSB2;sp|O43790|KRT86_HUMAN;sp|O95678|K2C75…	195.063400268555	1_s_trap_1	0.6396	1.284	150961.3	1	1495	3077	4573
wk1_s_trap_1	4575	18.525	50	904840	0	0	75547	NaN	-	-1		0	52	471.245433367741	940.476313802283	2	MULTI	HCD	FTMS	0	0	0	-1	0	0	0	0	2				NaN	1_s_trap_1	0.5689	1.284	34922.2	0.19	1496	3077	4573
wk1_s_trap_1	4576	18.526	50	438990	0	0	112660	NaN	-	-1		0	26	382.208322919266	1143.603139358	3	MULTI	HCD	FTMS	0	0	0	-1	0	0	0	0	3				NaN	1_s_trap_1	0.5591	1.284	19004.9	0.16	1497	3077	4573
wk1_s_trap_1	4578	18.533	50	678780	0	0	77183	NaN	-	-1		0	48	604.83207068621	NaN	0	PEAK	HCD	FTMS	0	0	0	-1	0	0	0	0	1				NaN	1_s_trap_1	0.5612	1.284	22344.2	0.06	1498	3078	4577
wk1_s_trap_1	4580	18.539	50	2663100	0	0	276150	NaN	-	-1		0	82	573.861491466419	NaN	0	PEAK	HCD	FTMS	0	0	0	-1	0	0	0	0	1				NaN	1_s_trap_1	0.5972	1.284	81384.1	0.09	1499	3079	4579
wk1_s_trap_1	4583	18.552	50	544920	0	0	70125	NaN	-	-1		0	33	684.809652657029	NaN	0	PEAK	HCD	FTMS	0	0	0	-1	0	0	0	0	1				NaN	1_s_trap_1	0.5582	1.284	17490.8	0.05	1500	3081	4582
wk1_s_trap_1	4584	18.553	50	300240	0	0	62986	NaN	-	-1		0	22	383.655963518297	765.297374103394	2	MULTI	HCD	FTMS	0	0	0	-1	0	0	0	0	2				NaN	1_s_trap_1	0.5564	1.284	14475.9	0.03	1501	3081	4582
wk1_s_trap_1	4586	18.56	26	14642000	0	0	591840	NaN	+	2697	NMQDMVEDYRNK	12	152	520.22548160227	1557.65461540701	3	MULTI	HCD	FTMS	0	0	0	-1	0	0	0	0	1	Oxidation (M)	_NM(ox)QDMVEDYRNK_	CON__P04264;sp|P04264|K2C1_HUMAN	104.592903137207	1_s_trap_1	0.6763	1.284	211200	1	1502	3082	4585
wk1_s_trap_1	4587	18.562	50	5770000	0	0	2202900	NaN	-	-1		0	39	416.032879858567	415.025603391967	1	MULTI	HCD	FTMS	0	0	0	-1	0	0	0	0	2				NaN	1_s_trap_1	0.6577	1.284	180557.8	0.66	1503	3082	4585
wk1_s_trap_1	4588	18.563	50	374440	0	0	56280	NaN	-	-1		0	35	448.721513169583	NaN	0	PEAK	HCD	FTMS	0	0	0	-1	0	0	0	0	3				NaN	1_s_trap_1	0.558	1.284	17130.8	0.04	1504	3082	4585
wk1_s_trap_1	4590	18.57	50	726530	0	0	60640	NaN	-	-1		0	49	604.799057374557	NaN	0	PEAK	HCD	FTMS	0	0	0	-1	0	0	0	0	1				NaN	1_s_trap_1	0.5621	1.284	23766	0.05	1505	3083	4589
wk1_s_trap_1	4592	18.578	50	1245700	0	0	314080	NaN	-	-1		0	38	624.843948781661	NaN	0	PEAK	HCD	FTMS	0	0	0	-1	0	0	0	0	1				NaN	1_s_trap_1	0.5707	1.284	37977.4	0.19	1506	3084	4591
wk1_s_trap_1	4595	18.589	50	484040	0	0	30720	NaN	-	-1		0	47	525.557550800834	1573.6508230027	3	MULTI	HCD	FTMS	0	0	0	-1	0	0	0	0	1				NaN	1_s_trap_1	0.558	1.284	17085.8	0.04	1507	3086	4594
wk1_s_trap_1	4597	18.595	50	147720	0	0	29809	NaN	-	-1		0	15	410.881248060209	NaN	0	PEAK	HCD	FTMS	0	0	0	-1	0	0	0	0	1				NaN	1_s_trap_1	0.5528	1.292	8557	0.19	1508	3087	4596
wk1_s_trap_1	4598	18.596	50	1433300	0	0	130960	NaN	-	-1		0	48	739.362560995014	738.355284528414	1	MULTI	HCD	FTMS	0	0	0	-1	0	0	0	0	2				NaN	1_s_trap_1	0.572	1.292	40066.6	0.07	1509	3087	4596
wk1_s_trap_1	4599	18.598	50	173930	0	0	22657	NaN	-	-1		0	18	801.883833181505	1601.75311342981	2	MULTI	HCD	FTMS	0	0	0	-1	0	0	0	0	3				NaN	1_s_trap_1	0.5518	1.292	6928.7	0.05	1510	3087	4596
wk1_s_trap_1	4601	18.603	1.8	55040000	0	0	3606600	NaN	+	4319	SDQSRLDSELK	11	78	426.549318934863	1276.62612740479	3	MULTI	HCD	FTMS	0	0	0	-1	0	0	0	0	1	Unmodified	_SDQSRLDSELK_	CON__ENSEMBL:ENSBTAP00000038253;CON__P04264;sp|P04264|K2C1_HUMAN	62.3383483886719	1_s_trap_1	0.5896	1.292	68975.7	1	1511	3088	4600
wk1_s_trap_1	4602	18.605	50	900800	0	0	90380	NaN	-	-1		0	51	456.236152796118	1365.68662898856	3	MULTI	HCD	FTMS	0	0	0	-1	0	0	0	0	2				NaN	1_s_trap_1	0.5685	1.292	34258.3	0.16	1512	3088	4600
wk1_s_trap_1	4604	18.61	50	2157000	0	0	187970	NaN	-	-1		0	72	731.350234856675	1460.68591678015	2	MULTI	HCD	FTMS	0	0	0	-1	0	0	0	0	1				NaN	1_s_trap_1	0.583	1.292	58039.2	0.23	1513	3089	4603
wk1_s_trap_1	4605	18.612	50	383320	0	0	64252	NaN	-	-1		0	35	448.275094999677	447.267818533077	1	MULTI	HCD	FTMS	0	0	0	-1	0	0	0	0	2				NaN	1_s_trap_1	0.5582	1.292	17497.8	0.04	1514	3089	4603
wk1_s_trap_1	4607	18.618	50	1063000	0	0	173850	NaN	-	-1		0	44	377.674044351252	753.333535769304	2	MULTI	HCD	FTMS	0	0	0	-1	0	0	0	0	1				NaN	1_s_trap_1	0.5732	1.292	42059.2	0.18	1515	3090	4606
wk1_s_trap_1	4609	18.624	10	41392000	0	0	6598500	NaN	+	4324	SDQSRLDSELK	11	89	639.320499549373	1276.62644616555	2	MULTI	HCD	FTMS	0	0	0	-1	0	0	0	0	1	Unmodified	_SDQSRLDSELK_	CON__ENSEMBL:ENSBTAP00000038253;CON__P04264;sp|P04264|K2C1_HUMAN	156.362503051758	1_s_trap_1	0.6792	1.292	215817.5	1	1516	3091	4608
wk1_s_trap_1	4611	18.631	50	4920600	0	0	567440	NaN	-	-1		0	89	560.275148007505	1118.53574308181	2	MULTI	HCD	FTMS	0	0	0	-1	0	0	0	0	1				NaN	1_s_trap_1	0.6342	1.292	142012.9	0.58	1517	3092	4610
wk1_s_trap_1	4613	18.637	50	664600	0	0	116270	NaN	+	2584	LVTDLTK	7	34	395.239565351151	788.464577769102	2	MULTI	HCD	FTMS	0	0	0	-1	0	0	0	0	1	Unmodified	_LVTDLTK_	CON__P02768-1;CON__P02769;sp|P02768|ALBU_HUMAN;sp|P02768-2|ALBU_HUMAN;tr|A0A0C4DGB6|A0A0C4DGB6_HUMAN;tr|B7WNR0|B7WNR0_HUMAN;tr|C9JKR2|C9JKR2_HUMAN;tr|D6RHD5|D6RHD5_HUMAN;tr|H0YA55|H0YA55_HUMAN	58.6044006347656	1_s_trap_1	0.5651	1.292	28768.7	0.33	1518	3093	4612
wk1_s_trap_1	4615	18.642	50	781320	0	0	91049	NaN	-	-1		0	39	683.852489619344	1365.69042630549	2	MULTI	HCD	FTMS	0	0	0	-1	0	0	0	0	1				NaN	1_s_trap_1	0.5623	1.292	24251.5	0.06	1519	3094	4614
wk1_s_trap_1	4617	18.65	50	616270	0	0	115350	NaN	-	-1		0	24	756.829807410123	NaN	0	PEAK	HCD	FTMS	0	0	0	-1	0	0	0	0	1				NaN	1_s_trap_1	0.5583	1.292	17655.9	0.06	1520	3095	4616
wk1_s_trap_1	4619	18.655	50	1383000	0	0	219630	NaN	-	-1		0	41	549.956264992206	1646.84696557682	3	MULTI	HCD	FTMS	0	0	0	-1	0	0	0	0	1				NaN	1_s_trap_1	0.576	1.292	46713	0.05	1521	3096	4618
wk1_s_trap_1	4621	18.661	50	1997800	0	0	253070	NaN	-	-1		0	76	570.246365928669	1138.47817892414	2	MULTI	HCD	FTMS	0	0	0	-1	0	0	0	0	1				NaN	1_s_trap_1	0.5852	1.292	61653.6	0.26	1522	3097	4620
wk1_s_trap_1	4623	18.669	50	675590	0	0	56020	NaN	-	-1		0	35	646.319942200457	NaN	0	PEAK	HCD	FTMS	0	0	0	-1	0	0	0	0	1				NaN	1_s_trap_1	0.5602	1.292	20809.8	0.06	1523	3098	4622
wk1_s_trap_1	4626	18.68	50	5275300	0	0	488790	NaN	-	-1		0	110	507.890788531328	1520.65053619418	3	MULTI	HCD	FTMS	0	0	0	-1	0	0	0	0	1				NaN	1_s_trap_1	0.6445	1.292	158998.7	0.18	1524	3100	4625
wk1_s_trap_1	4627	18.682	50	1239700	0	0	208520	NaN	-	-1		0	53	611.296543888422	1220.57853484364	2	MULTI	HCD	FTMS	0	0	0	-1	0	0	0	0	2				NaN	1_s_trap_1	0.5719	1.292	39958.7	0.17	1525	3100	4625
wk1_s_trap_1	4629	18.687	50	3045500	0	0	164730	NaN	+	2704	NMQDMVEDYRNK	12	90	779.834796577515	1557.65504022183	2	MULTI	HCD	FTMS	0	0	0	-1	0	0	0	0	1	Oxidation (M)	_NM(ox)QDMVEDYRNK_	CON__P04264;sp|P04264|K2C1_HUMAN	130.005996704102	1_s_trap_1	0.5945	1.292	77037.9	0.38	1526	3101	4628
wk1_s_trap_1	4631	18.695	50	412480	0	0	92103	NaN	-	-1		0	34	568.794023606946	1135.57349428069	2	MULTI	HCD	FTMS	0	0	0	-1	0	0	0	0	1				NaN	1_s_trap_1	0.557	1.292	15463	0.04	1527	3102	4630
wk1_s_trap_1	4633	18.702	50	526070	0	0	47912	NaN	-	-1		0	43	652.893075253325	NaN	0	PEAK	HCD	FTMS	0	0	0	-1	0	0	0	0	1				NaN	1_s_trap_1	0.557	1.292	15437.1	0.04	1528	3103	4632
wk1_s_trap_1	4635	18.709	50	260890	0	0	16530	NaN	-	-1		0	28	607.797459448636	NaN	0	PEAK	HCD	FTMS	0	0	0	-1	0	0	0	0	1				NaN	1_s_trap_1	0.5536	1.292	9965.6	0.04	1529	3104	4634
wk1_s_trap_1	4637	18.717	50	937210	0	0	269630	NaN	-	-1		0	28	624.820193192083	NaN	0	PEAK	HCD	FTMS	0	0	0	-1	0	0	0	0	1				NaN	1_s_trap_1	0.5651	1.292	28716.5	0.14	1530	3105	4636
wk1_s_trap_1	4639	18.724	50	702230	0	0	37956	NaN	-	-1		0	57	667.984213710411	2000.93081173143	3	MULTI	HCD	FTMS	0	0	0	-1	0	0	0	0	1				NaN	1_s_trap_1	0.5595	1.292	19654	0.05	1531	3106	4638
wk1_s_trap_1	4642	18.735	50	489800	0	0	33109	NaN	-	-1		0	37	492.226958607671	982.439364282143	2	MULTI	HCD	FTMS	0	0	0	-1	0	0	0	0	1				NaN	1_s_trap_1	0.5604	1.292	21006.6	0.16	1532	3108	4641
wk1_s_trap_1	4643	18.737	50	1211300	0	0	208120	NaN	-	-1		0	38	719.827366124523	NaN	0	PEAK	HCD	FTMS	0	0	0	-1	0	0	0	0	2				NaN	1_s_trap_1	0.5682	1.292	33816.7	0.04	1533	3108	4641
wk1_s_trap_1	4645	18.743	50	1561700	0	0	194400	NaN	-	-1		0	69	513.731814220584	1025.44907550797	2	MULTI	HCD	FTMS	0	0	0	-1	0	0	0	0	1				NaN	1_s_trap_1	0.5786	1.292	50848.8	0.12	1534	3109	4644
wk1_s_trap_1	4646	18.744	50	1129200	0	0	308620	NaN	-	-1		0	40	576.28265912772	1150.55076532224	2	MULTI	HCD	FTMS	0	0	0	-1	0	0	0	0	2				NaN	1_s_trap_1	0.5702	1.292	37196.5	0.05	1535	3109	4644
wk1_s_trap_1	4648	18.752	50	1628200	0	0	150380	NaN	-	-1		0	66	488.253115203934	974.491677474668	2	MULTI	HCD	FTMS	0	0	0	-1	0	0	0	0	1				NaN	1_s_trap_1	0.581	1.292	54827.5	0.33	1536	3110	4647
wk1_s_trap_1	4650	18.759	50	1371100	0	0	434050	NaN	-	-1		0	33	696.861773236808	NaN	0	PEAK	HCD	FTMS	0	0	0	-1	0	0	0	0	1				NaN	1_s_trap_1	0.5716	1.292	39460.7	0.08	1537	3111	4649
wk1_s_trap_1	4656	18.788	50	1924700	0	0	216140	NaN	-	-1		0	49	405.223799289787	808.433045646374	2	MULTI	HCD	FTMS	0	0	0	-1	0	0	0	0	1				NaN	1_s_trap_1	0.5947	1.303	77257.4	0.88	1538	3116	4655
wk1_s_trap_1	4657	18.789	50	274280	0	0	20531	NaN	-	-1		0	35	430.549341775425	1288.62619592647	3	MULTI	HCD	FTMS	0	0	0	-1	0	0	0	0	2				NaN	1_s_trap_1	0.5551	1.303	12381.8	0.08	1539	3116	4655
wk1_s_trap_1	4659	18.797	50	1881100	0	0	290010	NaN	-	-1		0	53	578.253097497478	1154.49164206176	2	MULTI	HCD	FTMS	0	0	0	-1	0	0	0	0	1				NaN	1_s_trap_1	0.5837	1.303	59307.7	0.05	1540	3117	4658
wk1_s_trap_1	4660	18.798	50	133170	0	0	11232	NaN	-	-1		0	23	432.73206912716	NaN	0	PEAK	HCD	FTMS	0	0	0	-1	0	0	0	0	2				NaN	1_s_trap_1	0.5514	1.303	6230.2	0.03	1541	3117	4658
wk1_s_trap_1	4662	18.805	50	1710300	0	0	789250	NaN	-	-1		0	24	700.819042665639	NaN	0	PEAK	HCD	FTMS	0	0	0	-1	0	0	0	0	1				NaN	1_s_trap_1	0.5767	1.303	47859.9	0.17	1542	3118	4661
wk1_s_trap_1	4663	18.807	50	471570	0	0	41708	NaN	-	-1		0	38	590.291076670328	NaN	0	PEAK	HCD	FTMS	0	0	0	-1	0	0	0	0	2				NaN	1_s_trap_1	0.557	1.303	15431.1	0.04	1543	3118	4661
wk1_s_trap_1	4666	18.82	50	1372000	0	0	163640	NaN	-	-1		0	46	595.295285229881	1188.57601752656	2	MULTI	HCD	FTMS	0	0	0	-1	0	0	0	0	1				NaN	1_s_trap_1	0.5741	1.303	43461.6	0.16	1544	3120	4665
wk1_s_trap_1	4667	18.821	50	910240	0	0	156220	NaN	-	-1		0	37	390.889850381376	NaN	0	PEAK	HCD	FTMS	0	0	0	-1	0	0	0	0	2				NaN	1_s_trap_1	0.5725	1.303	40891.9	0.3	1545	3120	4665
wk1_s_trap_1	4669	18.827	50	832040	0	0	69693	NaN	-	-1		0	48	533.264098579	1064.5136442248	2	MULTI	HCD	FTMS	0	0	0	-1	0	0	0	0	1				NaN	1_s_trap_1	0.5662	1.303	30536.1	0.14	1546	3121	4668
wk1_s_trap_1	4672	18.838	50	1064700	0	0	171000	NaN	-	-1		0	33	659.859013641567	NaN	0	PEAK	HCD	FTMS	0	0	0	-1	0	0	0	0	1				NaN	1_s_trap_1	0.5671	1.303	31990.7	0.04	1547	3123	4671
wk1_s_trap_1	4674	18.843	50	108960	0	0	20351	NaN	-	-1		0	16	420.545779447838	NaN	0	PEAK	HCD	FTMS	0	0	0	-1	0	0	0	0	1				NaN	1_s_trap_1	0.5506	1.303	4954.3	0.11	1548	3124	4673
wk1_s_trap_1	4677	18.855	50	1462200	0	0	109100	NaN	-	-1		0	63	545.769139627889	1089.52372632258	2	MULTI	HCD	FTMS	0	0	0	-1	0	0	0	0	1				NaN	1_s_trap_1	0.5764	1.303	47327.3	0.27	1549	3126	4676
wk1_s_trap_1	4679	18.86	46	7717700	0	0	1019700	NaN	+	6342	VRFLEQQNK	9	108	581.322436655611	1160.63032037802	2	MULTI	HCD	FTMS	0	0	0	-1	0	0	0	0	1	Unmodified	_VRFLEQQNK_	CON__H-INV:HIT000292931;CON__O43790;CON__O95678;CON__P02538;CON__P04259;CON__P05787;CON__P07744;CON__P08729;CON__P12035;CON__P13647;CON__P48668;CON__P50446;CON__P78385;CON__P78386;CON__Q01546;CON__Q14533;CON__Q3KNV1;CON__Q5XKE5;CON__Q5XQN5;CON__Q61726;CON__Q6ISB0;CON__Q6NT21;CON__Q7RTT2;CON__Q8BGZ7;CON__Q8N1N4-2;CON__Q8VED5;CON__Q922U2;CON__Q9DCV7;CON__Q9NSB2;sp|O43790|KRT86_HUMAN;sp|O95678|K2C75…	138.395706176758	1_s_trap_1	0.6649	1.303	192381.2	1	1550	3127	4678
wk1_s_trap_1	4680	18.862	50	3966900	0	0	750700	NaN	+	94	AEAESLYQSK	10	50	563.274880444598	1124.535207956	2	MULTI	HCD	FTMS	0	0	0	-1	0	0	0	0	2	Unmodified	_AEAESLYQSK_	CON__P04264;sp|P04264|K2C1_HUMAN	96.3311462402344	1_s_trap_1	0.6187	1.303	116626.7	0.44	1551	3127	4678
wk1_s_trap_1	4682	18.869	50	443400	0	0	73533	NaN	-	-1		0	27	471.245433367741	940.476313802283	2	MULTI	HCD	FTMS	0	0	0	-1	0	0	0	0	1				NaN	1_s_trap_1	0.558	1.303	17133.2	0.03	1552	3128	4681
wk1_s_trap_1	4683	18.871	50	144030	0	0	11521	NaN	-	-1		0	24	431.885884094483	1292.63582288365	3	MULTI	HCD	FTMS	0	0	0	-1	0	0	0	0	2				NaN	1_s_trap_1	0.5516	1.303	6586.6	0.03	1553	3128	4681
wk1_s_trap_1	4685	18.878	50	626460	0	0	194750	NaN	-	-1		0	25	720.828828572367	NaN	0	PEAK	HCD	FTMS	0	0	0	-1	0	0	0	0	1				NaN	1_s_trap_1	0.5592	1.303	19033.5	0.04	1554	3129	4684
wk1_s_trap_1	4689	18.895	7.4	51683000	0	0	2104700	NaN	+	2698	NMQDMVEDYRNK	12	145	520.22548160227	1557.65461540701	3	MULTI	HCD	FTMS	0	0	0	-1	0	0	0	0	1	Oxidation (M)	_NM(ox)QDMVEDYRNK_	CON__P04264;sp|P04264|K2C1_HUMAN	105.649002075195	1_s_trap_1	0.6783	1.303	214332.1	1	1555	3132	4688
wk1_s_trap_1	4690	18.896	50	241840	0	0	57921	NaN	-	-1		0	19	382.208307847361	NaN	0	PEAK	HCD	FTMS	0	0	0	-1	0	0	0	0	2				NaN	1_s_trap_1	0.5541	1.303	10679.9	0.08	1556	3132	4688
wk1_s_trap_1	4691	18.898	50	974310	0	0	166720	NaN	-	-1		0	42	506.226453583316	NaN	0	PEAK	HCD	FTMS	0	0	0	-1	0	0	0	0	3				NaN	1_s_trap_1	0.5683	1.303	34074.8	0.04	1557	3132	4688
wk1_s_trap_1	4692	18.899	50	284170	0	0	37182	NaN	-	-1		0	27	726.834793340743	NaN	0	PEAK	HCD	FTMS	0	0	0	-1	0	0	0	0	4				NaN	1_s_trap_1	0.5529	1.303	8679.3	0.04	1558	3132	4688
wk1_s_trap_1	4695	18.912	50	857300	0	0	63996	NaN	-	-1		0	57	605.294303368982	NaN	0	PEAK	HCD	FTMS	0	0	0	-1	0	0	0	0	1				NaN	1_s_trap_1	0.5633	1.303	25778.2	0.09	1559	3134	4694
wk1_s_trap_1	4698	18.923	50	342050	0	0	28347	NaN	+	-1	NMQDMVEDYRNK	12	36	525.557354669696	NaN	0	PEAK	HCD	FTMS	0	0	0	-1	0	0	0	0	1	2 Oxidation (M)	_NM(ox)QDM(ox)VEDYRNK_	CON__P04264;sp|P04264|K2C1_HUMAN	22.5777893066406	1_s_trap_1	0.5553	1.303	12703.8	0.03	1560	3136	4697
wk1_s_trap_1	4702	18.939	8.2	11358000	0	0	667680	NaN	+	4320	SDQSRLDSELK	11	71	426.549318934863	1276.62612740479	3	MULTI	HCD	FTMS	0	0	0	-1	0	0	0	0	1	Unmodified	_SDQSRLDSELK_	CON__ENSEMBL:ENSBTAP00000038253;CON__P04264;sp|P04264|K2C1_HUMAN	69.8152313232422	1_s_trap_1	0.5893	1.321	68384.5	1	1561	3139	4701
wk1_s_trap_1	4703	18.941	50	22818	0	0	7019.1	NaN	-	-1		0	5	396.218534606599	790.422516279998	2	MULTI	HCD	FTMS	0	0	0	-1	0	0	0	0	2				NaN	1_s_trap_1	0.55	1.321	1920.7	0.06	1562	3139	4701
wk1_s_trap_1	4705	18.947	50	2694600	0	0	231390	NaN	-	-1		0	77	731.350234856675	1460.68591678015	2	MULTI	HCD	FTMS	0	0	0	-1	0	0	0	0	1				NaN	1_s_trap_1	0.5905	1.321	70432.4	0.27	1563	3140	4704
wk1_s_trap_1	4706	18.948	50	459750	0	0	45129	NaN	-	-1		0	44	456.236152796118	1365.68662898856	3	MULTI	HCD	FTMS	0	0	0	-1	0	0	0	0	2				NaN	1_s_trap_1	0.5579	1.321	17014.9	0.13	1564	3140	4704
wk1_s_trap_1	4708	18.954	50	569430	0	0	91223	NaN	-	-1		0	34	377.674044351252	753.333535769304	2	MULTI	HCD	FTMS	0	0	0	-1	0	0	0	0	1				NaN	1_s_trap_1	0.5628	1.321	24952.7	0.17	1565	3141	4707
wk1_s_trap_1	4710	18.959	50	10484000	0	0	1370500	NaN	+	4325	SDQSRLDSELK	11	90	639.320499549373	1276.62644616555	2	MULTI	HCD	FTMS	0	0	0	-1	0	0	0	0	1	Unmodified	_SDQSRLDSELK_	CON__ENSEMBL:ENSBTAP00000038253;CON__P04264;sp|P04264|K2C1_HUMAN	160.220504760742	1_s_trap_1	0.7027	1.321	256840.6	0.91	1566	3142	4709
wk1_s_trap_1	4711	18.961	50	446540	0	0	32304	NaN	-	-1		0	39	430.549341775425	1288.62619592647	3	MULTI	HCD	FTMS	0	0	0	-1	0	0	0	0	2				NaN	1_s_trap_1	0.5594	1.321	19341.2	0.26	1567	3142	4709
wk1_s_trap_1	4713	18.967	38	10956000	0	0	808850	NaN	-	-1		0	90	560.275148007505	1118.53574308181	2	MULTI	HCD	FTMS	0	0	0	-1	0	0	0	0	1				NaN	1_s_trap_1	0.684	1.321	223823.7	1	1568	3143	4712
wk1_s_trap_1	4714	18.968	50	2212400	0	0	379930	NaN	-	-1		0	51	578.271121972312	NaN	0	PEAK	HCD	FTMS	0	0	0	-1	0	0	0	0	2				NaN	1_s_trap_1	0.5889	1.321	67797.3	0.05	1569	3143	4712
wk1_s_trap_1	4716	18.974	50	274500	0	0	56734	NaN	-	-1		0	22	395.239565351151	788.464577769102	2	MULTI	HCD	FTMS	0	0	0	-1	0	0	0	0	1				NaN	1_s_trap_1	0.5563	1.321	14335.3	0.09	1570	3144	4715
wk1_s_trap_1	4719	18.987	50	1245900	0	0	187140	NaN	-	-1		0	51	569.274621847214	1136.53469076123	2	MULTI	HCD	FTMS	0	0	0	-1	0	0	0	0	1				NaN	1_s_trap_1	0.5716	1.321	39451	0.13	1571	3146	4718
wk1_s_trap_1	4722	19	50	1646700	0	0	143150	NaN	-	-1		0	75	570.246365928669	1138.47817892414	2	MULTI	HCD	FTMS	0	0	0	-1	0	0	0	0	1				NaN	1_s_trap_1	0.5783	1.321	50339.5	0.18	1572	3148	4721
wk1_s_trap_1	4724	19.005	50	4104200	0	0	702680	NaN	-	-1		0	70	645.320353088441	1288.62615324368	2	MULTI	HCD	FTMS	0	0	0	-1	0	0	0	0	1				NaN	1_s_trap_1	0.6177	1.321	114980.7	0.46	1573	3149	4723
wk1_s_trap_1	4725	19.007	50	716530	0	0	134660	NaN	-	-1		0	30	756.829344988046	NaN	0	PEAK	HCD	FTMS	0	0	0	-1	0	0	0	0	2				NaN	1_s_trap_1	0.5605	1.321	21179.5	0.06	1574	3149	4723
wk1_s_trap_1	4726	19.008	50	890500	0	0	140500	NaN	-	-1		0	50	546.845697364861	NaN	0	PEAK	HCD	FTMS	0	0	0	-1	0	0	0	0	3				NaN	1_s_trap_1	0.5652	1.321	28900.9	0.22	1575	3149	4723
wk1_s_trap_1	4729	19.02	50	1319900	0	0	201810	NaN	-	-1		0	50	611.296543888422	1220.57853484364	2	MULTI	HCD	FTMS	0	0	0	-1	0	0	0	0	1				NaN	1_s_trap_1	0.574	1.321	43401.9	0.14	1576	3151	4728
wk1_s_trap_1	4731	19.025	50	2451300	0	0	187980	NaN	+	2705	NMQDMVEDYRNK	12	77	779.834796577515	1557.65504022183	2	MULTI	HCD	FTMS	0	0	0	-1	0	0	0	0	1	Oxidation (M)	_NM(ox)QDMVEDYRNK_	CON__P04264;sp|P04264|K2C1_HUMAN	115.41919708252	1_s_trap_1	0.5854	1.321	62083.4	0.33	1577	3152	4730
wk1_s_trap_1	4737	19.052	50	982850	0	0	169500	NaN	-	-1		0	22	625.319267936947	624.311991470347	1	MULTI	HCD	FTMS	0	0	0	-1	0	0	0	0	1				NaN	1_s_trap_1	0.5668	1.321	31565.8	0.23	1578	3157	4736
wk1_s_trap_1	4741	19.07	50	689260	0	0	103230	NaN	-	-1		0	26	762.320338578772	1522.62612422434	2	MULTI	HCD	FTMS	0	0	0	-1	0	0	0	0	1				NaN	1_s_trap_1	0.5594	1.321	19373.7	0.04	1579	3160	4740
wk1_s_trap_1	4743	19.076	50	325790	0	0	26035	NaN	-	-1		0	31	492.226825285102	982.439097637003	2	MULTI	HCD	FTMS	0	0	0	-1	0	0	0	0	1				NaN	1_s_trap_1	0.5566	1.321	14745.5	0.1	1580	3161	4742
wk1_s_trap_1	4745	19.084	50	632680	0	0	74540	NaN	-	-1		0	39	513.731814220584	1025.44907550797	2	MULTI	HCD	FTMS	0	0	0	-1	0	0	0	0	1				NaN	1_s_trap_1	0.5618	1.321	23302.5	0.03	1581	3162	4744
wk1_s_trap_1	4747	19.089	50	2721600	0	0	354730	NaN	-	-1		0	66	488.253115203934	974.491677474668	2	MULTI	HCD	FTMS	0	0	0	-1	0	0	0	0	1				NaN	1_s_trap_1	0.6022	1.321	89661.3	0.55	1582	3163	4746
wk1_s_trap_1	4749	19.095	50	1439600	0	0	371250	NaN	-	-1		0	29	696.356597822936	NaN	0	PEAK	HCD	FTMS	0	0	0	-1	0	0	0	0	1				NaN	1_s_trap_1	0.5733	1.349	42214.3	0.17	1583	3164	4748
wk1_s_trap_1	4752	19.108	50	1111600	0	0	397440	NaN	-	-1		0	35	654.83134179632	NaN	0	PEAK	HCD	FTMS	0	0	0	-1	0	0	0	0	1				NaN	1_s_trap_1	0.5687	1.349	34714.1	0.04	1584	3166	4751
wk1_s_trap_1	4755	19.121	50	1030700	0	0	317010	NaN	-	-1		0	41	576.283078693057	1150.55160445291	2	MULTI	HCD	FTMS	0	0	0	-1	0	0	0	0	1				NaN	1_s_trap_1	0.5675	1.349	32763.1	0.04	1585	3168	4754
wk1_s_trap_1	4757	19.126	14	5908000	0	0	746670	NaN	-	-1		0	41	405.223799289787	808.433045646374	2	MULTI	HCD	FTMS	0	0	0	-1	0	0	0	0	1				NaN	1_s_trap_1	0.5867	1.349	64219	1	1586	3169	4756
wk1_s_trap_1	4763	19.153	50	1327300	0	0	162590	NaN	-	-1		0	46	595.295285229881	1188.57601752656	2	MULTI	HCD	FTMS	0	0	0	-1	0	0	0	0	1				NaN	1_s_trap_1	0.5724	1.349	40749.8	0.1	1587	3174	4762
wk1_s_trap_1	4765	19.159	50	237310	0	0	43768	NaN	-	-1		0	23	391.21736982342	780.420186713641	2	MULTI	HCD	FTMS	0	0	0	-1	0	0	0	0	1				NaN	1_s_trap_1	0.5542	1.349	10932	0.17	1588	3175	4764
wk1_s_trap_1	4766	19.161	50	458830	0	0	34898	NaN	-	-1		0	41	590.760680030815	1179.50680712843	2	MULTI	HCD	FTMS	0	0	0	-1	0	0	0	0	2				NaN	1_s_trap_1	0.5565	1.349	14578.9	0.03	1589	3175	4764
wk1_s_trap_1	4768	19.168	50	331810	0	0	49626	NaN	-	-1		0	26	457.739888628112	1826.93044864605	4	MULTI	HCD	FTMS	0	0	0	-1	0	0	0	0	1				NaN	1_s_trap_1	0.5555	1.349	13088.8	0.03	1590	3176	4767
wk1_s_trap_1	4770	19.176	50	852900	0	0	143050	NaN	-	-1		0	28	659.859013641567	NaN	0	PEAK	HCD	FTMS	0	0	0	-1	0	0	0	0	1				NaN	1_s_trap_1	0.5638	1.349	26695.8	0.04	1591	3177	4769
wk1_s_trap_1	4772	19.183	50	537940	0	0	196730	NaN	-	-1		0	26	608.788695805016	1215.56283867683	2	MULTI	HCD	FTMS	0	0	0	-1	0	0	0	0	1				NaN	1_s_trap_1	0.5587	1.391	18192.4	0.04	1592	3178	4771
wk1_s_trap_1	4775	19.194	50	3617900	0	0	476850	NaN	+	6343	VRFLEQQNK	9	55	581.322436655611	1160.63032037802	2	MULTI	HCD	FTMS	0	0	0	-1	0	0	0	0	1	Unmodified	_VRFLEQQNK_	CON__H-INV:HIT000292931;CON__O43790;CON__O95678;CON__P02538;CON__P04259;CON__P05787;CON__P07744;CON__P08729;CON__P12035;CON__P13647;CON__P48668;CON__P50446;CON__P78385;CON__P78386;CON__Q01546;CON__Q14533;CON__Q3KNV1;CON__Q5XKE5;CON__Q5XQN5;CON__Q61726;CON__Q6ISB0;CON__Q6NT21;CON__Q7RTT2;CON__Q8BGZ7;CON__Q8N1N4-2;CON__Q8VED5;CON__Q922U2;CON__Q9DCV7;CON__Q9NSB2;sp|O43790|KRT86_HUMAN;sp|O95678|K2C75…	101.721397399902	1_s_trap_1	0.6127	1.391	106845.6	0.34	1593	3180	4774
wk1_s_trap_1	4776	19.195	50	906370	0	0	220880	NaN	-	-1		0	56	545.769139627889	1089.52372632258	2	MULTI	HCD	FTMS	0	0	0	-1	0	0	0	0	2				NaN	1_s_trap_1	0.5664	1.391	30886.9	0.13	1594	3180	4774
wk1_s_trap_1	4783	19.229	50	755790	0	0	199460	NaN	-	-1		0	34	546.864361658161	NaN	0	PEAK	HCD	FTMS	0	0	0	-1	0	0	0	0	1				NaN	1_s_trap_1	0.5633	1.391	25891.3	0.18	1595	3186	4782
wk1_s_trap_1	4785	19.235	31	12310000	0	0	507910	NaN	+	2699	NMQDMVEDYRNK	12	136	520.22548160227	1557.65461540701	3	MULTI	HCD	FTMS	0	0	0	-1	0	0	0	0	1	Oxidation (M)	_NM(ox)QDMVEDYRNK_	CON__P04264;sp|P04264|K2C1_HUMAN	112.429801940918	1_s_trap_1	0.6768	1.391	212012.7	1	1596	3187	4784
wk1_s_trap_1	4787	19.241	50	1139400	0	0	139000	NaN	-	-1		0	49	506.2269465352	1010.4393401372	2	MULTI	HCD	FTMS	0	0	0	-1	0	0	0	0	1				NaN	1_s_trap_1	0.571	1.391	38456.8	0.13	1597	3188	4786
wk1_s_trap_1	4788	19.242	50	513840	0	0	40931	NaN	-	-1		0	40	431.735015457052	861.455477980903	2	MULTI	HCD	FTMS	0	0	0	-1	0	0	0	0	2				NaN	1_s_trap_1	0.5608	1.391	21632.2	0.21	1598	3188	4786
wk1_s_trap_1	4792	19.259	50	266060	0	0	31835	NaN	-	-1		0	31	525.89314127764	NaN	0	PEAK	HCD	FTMS	0	0	0	-1	0	0	0	0	1				NaN	1_s_trap_1	0.554	1.436	10551.2	0.03	1599	3191	4791
wk1_s_trap_1	4793	19.261	50	1953900	0	0	420460	NaN	-	-1		0	50	497.253492753349	992.492432573499	2	MULTI	HCD	FTMS	0	0	0	-1	0	0	0	0	2				NaN	1_s_trap_1	0.5869	1.436	64570	0.41	1600	3191	4791
wk1_s_trap_1	4795	19.268	50	486430	0	0	38804	NaN	-	-1		0	48	508.549407876747	1522.62639423044	3	MULTI	HCD	FTMS	0	0	0	-1	0	0	0	0	1				NaN	1_s_trap_1	0.5578	1.436	16776.4	0.03	1601	3192	4794
wk1_s_trap_1	4798	19.279	26	4118600	0	0	284320	NaN	+	4321	SDQSRLDSELK	11	60	426.549318934863	1276.62612740479	3	MULTI	HCD	FTMS	0	0	0	-1	0	0	0	0	1	Unmodified	_SDQSRLDSELK_	CON__ENSEMBL:ENSBTAP00000038253;CON__P04264;sp|P04264|K2C1_HUMAN	58.2738494873047	1_s_trap_1	0.5942	1.436	76440.5	1	1602	3194	4797
wk1_s_trap_1	4800	19.285	50	844910	0	0	56702	NaN	-	-1		0	43	731.350234856675	1460.68591678015	2	MULTI	HCD	FTMS	0	0	0	-1	0	0	0	0	1				NaN	1_s_trap_1	0.5622	1.436	23928.8	0.04	1603	3195	4799
wk1_s_trap_1	4802	19.291	50	315370	0	0	50849	NaN	-	-1		0	28	377.674044351252	753.333535769304	2	MULTI	HCD	FTMS	0	0	0	-1	0	0	0	0	1				NaN	1_s_trap_1	0.5562	1.436	14102.2	0.13	1604	3196	4801
wk1_s_trap_1	4804	19.296	50	4650800	0	0	854230	NaN	-	-1		0	53	639.320499549373	1276.62644616555	2	MULTI	HCD	FTMS	0	0	0	-1	0	0	0	0	1				NaN	1_s_trap_1	0.6257	1.436	128091.3	0.4	1605	3197	4803
wk1_s_trap_1	4806	19.304	50	9649700	0	0	872130	NaN	-	-1		0	110	561.282290360098	1120.550027787	2	MULTI	HCD	FTMS	0	0	0	-1	0	0	0	0	1				NaN	1_s_trap_1	0.699	1.436	248412.1	0.87	1606	3198	4805
wk1_s_trap_1	4808	19.311	50	2073500	0	0	141220	NaN	-	-1		0	88	521.282614297387	1040.55067566157	2	MULTI	HCD	FTMS	0	0	0	-1	0	0	0	0	1				NaN	1_s_trap_1	0.5883	1.436	66794.1	0.09	1607	3199	4807
wk1_s_trap_1	4811	19.322	50	2259400	0	0	333350	NaN	-	-1		0	66	569.274621847214	1136.53469076123	2	MULTI	HCD	FTMS	0	0	0	-1	0	0	0	0	1				NaN	1_s_trap_1	0.5895	1.436	68705.4	0.41	1608	3201	4810
wk1_s_trap_1	4812	19.324	50	1100600	0	0	478040	NaN	-	-1		0	28	629.977010853657	NaN	0	PEAK	HCD	FTMS	0	0	0	-1	0	0	0	0	2				NaN	1_s_trap_1	0.5681	1.436	33673.7	0.04	1609	3201	4810
wk1_s_trap_1	4816	19.34	50	1417500	0	0	235030	NaN	-	-1		0	39	645.320353088441	1288.62615324368	2	MULTI	HCD	FTMS	0	0	0	-1	0	0	0	0	1				NaN	1_s_trap_1	0.5742	1.479	43699.2	0.11	1610	3204	4815
wk1_s_trap_1	4818	19.348	50	1051500	0	0	212370	NaN	-	-1		0	25	756.829344988046	NaN	0	PEAK	HCD	FTMS	0	0	0	-1	0	0	0	0	1				NaN	1_s_trap_1	0.5658	1.479	29969.5	0.06	1611	3205	4817
wk1_s_trap_1	4819	19.349	50	677860	0	0	173060	NaN	-	-1		0	31	546.845697364861	NaN	0	PEAK	HCD	FTMS	0	0	0	-1	0	0	0	0	2				NaN	1_s_trap_1	0.5616	1.479	22961.1	0.1	1612	3205	4817
wk1_s_trap_1	4823	19.367	50	799130	0	0	196340	NaN	+	2706	NMQDMVEDYRNK	12	32	779.834796577515	1557.65504022183	2	MULTI	HCD	FTMS	0	0	0	-1	0	0	0	0	1	Oxidation (M)	_NM(ox)QDMVEDYRNK_	CON__P04264;sp|P04264|K2C1_HUMAN	41.2833099365234	1_s_trap_1	0.5609	1.479	21905.5	0.1	1613	3208	4822
wk1_s_trap_1	4825	19.375	50	285500	0	0	54407	NaN	-	-1		0	25	382.239274525044	762.463996116887	2	MULTI	HCD	FTMS	0	0	0	-1	0	0	0	0	1				NaN	1_s_trap_1	0.5555	1.479	13002.9	0.05	1614	3209	4824
wk1_s_trap_1	4827	19.382	50	191770	0	0	22629	NaN	-	-1		0	22	472.728813105368	1886.88614655507	4	MULTI	HCD	FTMS	0	0	0	-1	0	0	0	0	1				NaN	1_s_trap_1	0.5527	1.479	8395.9	0.1	1615	3210	4826
wk1_s_trap_1	4830	19.393	50	852320	0	0	190910	NaN	-	-1		0	18	625.319267936947	624.311991470347	1	MULTI	HCD	FTMS	0	0	0	-1	0	0	0	0	1				NaN	1_s_trap_1	0.5636	1.479	26274.1	0.12	1616	3212	4829
wk1_s_trap_1	4833	19.404	50	1457100	0	0	148760	NaN	-	-1		0	48	762.320338578772	1522.62612422434	2	MULTI	HCD	FTMS	0	0	0	-1	0	0	0	0	1				NaN	1_s_trap_1	0.5719	1.479	39901.5	0.05	1617	3214	4832
wk1_s_trap_1	4836	19.415	50	564990	0	0	39153	NaN	-	-1		0	45	492.226825285102	982.439097637003	2	MULTI	HCD	FTMS	0	0	0	-1	0	0	0	0	1				NaN	1_s_trap_1	0.5616	1.479	22968.1	0.09	1618	3216	4835
wk1_s_trap_1	4838	19.423	50	402750	0	0	94658	NaN	-	-1		0	40	455.710866180999	909.407179428799	2	MULTI	HCD	FTMS	0	0	0	-1	0	0	0	0	1				NaN	1_s_trap_1	0.5569	1.479	15385.9	0.13	1619	3217	4837
wk1_s_trap_1	4840	19.428	50	785760	0	0	90364	NaN	-	-1		0	40	488.253115203934	974.491677474668	2	MULTI	HCD	FTMS	0	0	0	-1	0	0	0	0	1				NaN	1_s_trap_1	0.5654	1.526	29213	0.14	1620	3218	4839
wk1_s_trap_1	4842	19.434	50	1390600	0	0	451440	NaN	-	-1		0	31	696.861773236808	NaN	0	PEAK	HCD	FTMS	0	0	0	-1	0	0	0	0	1				NaN	1_s_trap_1	0.572	1.526	40133.2	0.06	1621	3219	4841
wk1_s_trap_1	4845	19.445	50	1357300	0	0	458040	NaN	-	-1		0	35	654.83134179632	NaN	0	PEAK	HCD	FTMS	0	0	0	-1	0	0	0	0	1				NaN	1_s_trap_1	0.5726	1.526	41095.8	0.04	1622	3221	4844
wk1_s_trap_1	4846	19.447	50	671300	0	0	234310	NaN	-	-1		0	32	680.828324284584	NaN	0	PEAK	HCD	FTMS	0	0	0	-1	0	0	0	0	2				NaN	1_s_trap_1	0.5602	1.526	20777.6	0.14	1623	3221	4844
wk1_s_trap_1	4848	19.454	50	961410	0	0	138230	NaN	-	-1		0	47	593.310828473899	1776.9106560219	3	MULTI	HCD	FTMS	0	0	0	-1	0	0	0	0	1				NaN	1_s_trap_1	0.5662	1.526	30489.3	0.03	1624	3222	4847
wk1_s_trap_1	4851	19.465	40	2202700	0	0	254980	NaN	-	-1		0	54	405.223799289787	808.433045646374	2	MULTI	HCD	FTMS	0	0	0	-1	0	0	0	0	1				NaN	1_s_trap_1	0.5902	1.526	69993.4	1	1625	3224	4850
wk1_s_trap_1	4857	19.494	50	575770	0	0	173830	NaN	-	-1		0	25	720.828039084418	NaN	0	PEAK	HCD	FTMS	0	0	0	-1	0	0	0	0	1				NaN	1_s_trap_1	0.5586	1.526	18065	0.04	1626	3229	4856
wk1_s_trap_1	4859	19.5	50	176060	0	0	41463	NaN	-	-1		0	18	391.21736982342	780.420186713641	2	MULTI	HCD	FTMS	0	0	0	-1	0	0	0	0	1				NaN	1_s_trap_1	0.5526	1.526	8314	0.11	1627	3230	4858
wk1_s_trap_1	4863	19.516	50	722920	0	0	276840	NaN	-	-1		0	35	608.788695805016	1215.56283867683	2	MULTI	HCD	FTMS	0	0	0	-1	0	0	0	0	1				NaN	1_s_trap_1	0.5619	1.562	23485.3	0.04	1628	3233	4862
wk1_s_trap_1	4868	19.54	50	1974900	0	0	310010	NaN	-	-1		0	49	578.251810722212	1154.48906851122	2	MULTI	HCD	FTMS	0	0	0	-1	0	0	0	0	1				NaN	1_s_trap_1	0.5849	1.562	61163.9	0.04	1629	3237	4867
wk1_s_trap_1	4875	19.572	50	5746500	0	0	222520	NaN	+	2700	NMQDMVEDYRNK	12	150	520.22548160227	1557.65461540701	3	MULTI	HCD	FTMS	0	0	0	-1	0	0	0	0	1	Oxidation (M)	_NM(ox)QDMVEDYRNK_	CON__P04264;sp|P04264|K2C1_HUMAN	71.8879776000977	1_s_trap_1	0.6491	1.562	166543.8	0.6	1630	3243	4874
wk1_s_trap_1	4878	19.584	50	537320	0	0	57857	NaN	-	-1		0	36	431.735015457052	861.455477980903	2	MULTI	HCD	FTMS	0	0	0	-1	0	0	0	0	1				NaN	1_s_trap_1	0.561	1.562	22013.5	0.24	1631	3245	4877
wk1_s_trap_1	4882	19.6	10	30899000	0	0	6522100	NaN	-	-1		0	70	497.253492753349	992.492432573499	2	MULTI	HCD	FTMS	0	0	0	-1	0	0	0	0	1				NaN	1_s_trap_1	0.6589	1.596	182592.3	1	1632	3248	4881
wk1_s_trap_1	4888	19.627	50	307590	0	0	49316	NaN	-	-1		0	30	377.674044351252	753.333535769304	2	MULTI	HCD	FTMS	0	0	0	-1	0	0	0	0	1				NaN	1_s_trap_1	0.5567	1.596	14934.6	0.09	1633	3253	4887
wk1_s_trap_1	4889	19.629	50	1051000	0	0	377140	NaN	-	-1		0	24	735.855293697235	NaN	0	PEAK	HCD	FTMS	0	0	0	-1	0	0	0	0	2				NaN	1_s_trap_1	0.5657	1.596	29748.9	0.05	1634	3253	4887
wk1_s_trap_1	4891	19.635	50	4283900	0	0	891570	NaN	-	-1		0	47	639.320499549373	1276.62644616555	2	MULTI	HCD	FTMS	0	0	0	-1	0	0	0	0	1				NaN	1_s_trap_1	0.6195	1.596	118022.1	0.3	1635	3254	4890
wk1_s_trap_1	4893	19.642	50	3030000	0	0	635150	NaN	-	-1		0	38	581.322436655611	1160.63032037802	2	MULTI	HCD	FTMS	0	0	0	-1	0	0	0	0	1				NaN	1_s_trap_1	0.6021	1.596	89497.1	0.11	1636	3255	4892
wk1_s_trap_1	4895	19.648	50	1093900	0	0	105640	NaN	-	-1		0	49	522.277113021141	1042.53967310908	2	MULTI	HCD	FTMS	0	0	0	-1	0	0	0	0	1				NaN	1_s_trap_1	0.5706	1.596	37763.7	0.03	1637	3256	4894
wk1_s_trap_1	4896	19.649	41	2398300	0	0	200670	NaN	-	-1		0	55	426.549318934863	1276.62612740479	3	MULTI	HCD	FTMS	0	0	0	-1	0	0	0	0	2				NaN	1_s_trap_1	0.5897	1.596	69067.6	1	1638	3256	4894
wk1_s_trap_1	4899	19.66	50	1640300	0	0	166230	NaN	-	-1		0	66	569.274621847214	1136.53469076123	2	MULTI	HCD	FTMS	0	0	0	-1	0	0	0	0	1				NaN	1_s_trap_1	0.5792	1.596	51838	0.1	1639	3258	4898
wk1_s_trap_1	4900	19.662	50	267220	0	0	21006	NaN	-	-1		0	36	525.55714271913	NaN	0	PEAK	HCD	FTMS	0	0	0	-1	0	0	0	0	2				NaN	1_s_trap_1	0.5535	1.596	9809.8	0.03	1640	3258	4898
wk1_s_trap_1	4903	19.675	50	1751600	0	0	372750	NaN	-	-1		0	38	565.314033978617	1128.61351502403	2	MULTI	HCD	FTMS	0	0	0	-1	0	0	0	0	1				NaN	1_s_trap_1	0.5817	1.626	55945.9	0.17	1641	3260	4902
wk1_s_trap_1	4907	19.693	50	455590	0	0	67088	NaN	-	-1		0	38	523.5813720373	NaN	0	PEAK	HCD	FTMS	0	0	0	-1	0	0	0	0	1				NaN	1_s_trap_1	0.5575	1.626	16321.4	0.03	1642	3263	4906
wk1_s_trap_1	4909	19.7	50	120590	0	0	19045	NaN	-	-1		0	17	419.871006663445	1256.59119059053	3	MULTI	HCD	FTMS	0	0	0	-1	0	0	0	0	1				NaN	1_s_trap_1	0.5515	1.626	6534.9	0.02	1643	3264	4908
wk1_s_trap_1	4910	19.702	50	711990	0	0	68229	NaN	-	-1		0	46	546.272214995834	1090.52987705847	2	MULTI	HCD	FTMS	0	0	0	-1	0	0	0	0	2				NaN	1_s_trap_1	0.5623	1.626	24212.1	0.2	1644	3264	4908
wk1_s_trap_1	4912	19.707	50	1200400	0	0	164420	NaN	-	-1		0	37	779.834549659894	1557.65454638659	2	MULTI	HCD	FTMS	0	0	0	-1	0	0	0	0	1				NaN	1_s_trap_1	0.5674	1.626	32536.9	0.04	1645	3265	4911
wk1_s_trap_1	4913	19.709	50	291720	0	0	31321	NaN	-	-1		0	32	377.211863317243	1128.61376055193	3	MULTI	HCD	FTMS	0	0	0	-1	0	0	0	0	2				NaN	1_s_trap_1	0.556	1.626	13890.7	0.08	1646	3265	4911
wk1_s_trap_1	4914	19.71	50	1370600	0	0	561520	NaN	-	-1		0	26	716.848667363206	NaN	0	PEAK	HCD	FTMS	0	0	0	-1	0	0	0	0	3				NaN	1_s_trap_1	0.571	1.626	38473.8	0.04	1647	3265	4911
wk1_s_trap_1	4917	19.723	50	368110	0	0	61576	NaN	-	-1		0	27	515.779941951619	1029.54533097004	2	MULTI	HCD	FTMS	0	0	0	-1	0	0	0	0	1				NaN	1_s_trap_1	0.5569	1.626	15338.4	0.03	1648	3267	4916
wk1_s_trap_1	4918	19.725	50	282760	0	0	39977	NaN	-	-1		0	34	472.728767527129	1886.88596424212	4	MULTI	HCD	FTMS	0	0	0	-1	0	0	0	0	2				NaN	1_s_trap_1	0.554	1.626	10604.5	0.06	1649	3267	4916
wk1_s_trap_1	4919	19.726	50	808960	0	0	151000	NaN	-	-1		0	28	756.829344988046	NaN	0	PEAK	HCD	FTMS	0	0	0	-1	0	0	0	0	3				NaN	1_s_trap_1	0.5614	1.626	22757.7	0.06	1650	3267	4916
wk1_s_trap_1	4921	19.733	50	485780	0	0	40511	NaN	-	-1		0	36	428.539745478045	1282.59740703433	3	MULTI	HCD	FTMS	0	0	0	-1	0	0	0	0	1				NaN	1_s_trap_1	0.5593	1.626	19221.1	0.31	1651	3268	4920
wk1_s_trap_1	4922	19.735	50	235760	0	0	16883	NaN	-	-1		0	35	437.724313902763	873.434074872327	2	MULTI	HCD	FTMS	0	0	0	-1	0	0	0	0	2				NaN	1_s_trap_1	0.554	1.626	10553.9	0.03	1652	3268	4920
wk1_s_trap_1	4924	19.742	50	597410	0	0	41143	NaN	-	-1		0	49	585.278934247468	1168.54331556174	2	MULTI	HCD	FTMS	0	0	0	-1	0	0	0	0	1				NaN	1_s_trap_1	0.5599	1.626	20159.1	0.03	1653	3269	4923
wk1_s_trap_1	4926	19.749	50	1697400	0	0	191160	NaN	-	-1		0	56	459.25036219537	916.48617145754	2	MULTI	HCD	FTMS	0	0	0	-1	0	0	0	0	1				NaN	1_s_trap_1	0.5836	1.626	59050.6	0.42	1654	3270	4925
wk1_s_trap_1	4927	19.751	50	862890	0	0	315120	NaN	-	-1		0	21	702.819985968073	NaN	0	PEAK	HCD	FTMS	0	0	0	-1	0	0	0	0	2				NaN	1_s_trap_1	0.5625	1.626	24511.8	0.04	1655	3270	4925
wk1_s_trap_1	4929	19.757	50	1765400	0	0	261740	NaN	-	-1		0	69	455.710866180999	909.407179428799	2	MULTI	HCD	FTMS	0	0	0	-1	0	0	0	0	1				NaN	1_s_trap_1	0.5838	1.626	59368.4	0.4	1656	3271	4928
wk1_s_trap_1	4930	19.758	50	463870	0	0	28001	NaN	-	-1		0	39	492.226825285102	982.439097637003	2	MULTI	HCD	FTMS	0	0	0	-1	0	0	0	0	2				NaN	1_s_trap_1	0.5602	1.626	20684.4	0.11	1657	3271	4928
wk1_s_trap_1	4931	19.759	50	211210	0	0	29301	NaN	-	-1		0	14	1074.76475939759	3221.27244879297	3	MULTI	HCD	FTMS	0	0	0	-1	0	0	0	0	3				NaN	1_s_trap_1	0.551	1.626	5606.8	0.03	1658	3271	4928
wk1_s_trap_1	4934	19.772	50	1976500	0	0	574200	NaN	-	-1		0	59	689.343278929217	1376.67200492523	2	MULTI	HCD	FTMS	0	0	0	-1	0	0	0	0	1				NaN	1_s_trap_1	0.5813	1.66	55405.9	0.15	1659	3273	4933
wk1_s_trap_1	4940	19.801	50	1216300	0	0	425010	NaN	-	-1		0	34	654.831202104113	NaN	0	PEAK	HCD	FTMS	0	0	0	-1	0	0	0	0	1				NaN	1_s_trap_1	0.5697	1.66	36281.5	0.04	1660	3278	4939
wk1_s_trap_1	4942	19.808	50	802770	0	0	222610	NaN	-	-1		0	31	682.80754149469	NaN	0	PEAK	HCD	FTMS	0	0	0	-1	0	0	0	0	1				NaN	1_s_trap_1	0.5626	1.66	24644.3	0.1	1661	3279	4941
wk1_s_trap_1	4952	19.859	50	286340	0	0	116960	NaN	-	-1		0	19	604.832417922903	NaN	0	PEAK	HCD	FTMS	0	0	0	-1	0	0	0	0	1				NaN	1_s_trap_1	0.5543	1.688	11038.9	0.1	1662	3288	4951
wk1_s_trap_1	4959	19.893	50	1052200	0	0	347240	NaN	-	-1		0	27	701.818020238771	NaN	0	PEAK	HCD	FTMS	0	0	0	-1	0	0	0	0	1				NaN	1_s_trap_1	0.5674	1.688	32581.3	0.04	1663	3294	4958
wk1_s_trap_1	4961	19.9	50	361990	0	0	45900	NaN	-	-1		0	33	490.903377133741	1469.68830200142	3	MULTI	HCD	FTMS	0	0	0	-1	0	0	0	0	1				NaN	1_s_trap_1	0.5561	1.688	13955.8	0.09	1664	3295	4960
wk1_s_trap_1	4964	19.911	50	5385300	0	0	269830	NaN	+	2701	NMQDMVEDYRNK	12	151	520.22548160227	1557.65461540701	3	MULTI	HCD	FTMS	0	0	0	-1	0	0	0	0	1	Oxidation (M)	_NMQDM(ox)VEDYRNK_	CON__P04264;sp|P04264|K2C1_HUMAN	78.7046279907227	1_s_trap_1	0.6453	1.688	160267.3	0.63	1665	3297	4963
wk1_s_trap_1	4966	19.919	50	1016600	0	0	332690	NaN	-	-1		0	27	440.964199814106	NaN	0	PEAK	HCD	FTMS	0	0	0	-1	0	0	0	0	1				NaN	1_s_trap_1	0.5701	1.688	36964.8	0.12	1666	3298	4965
wk1_s_trap_1	4968	19.924	50	176320	0	0	24289	NaN	-	-1		0	22	431.735015457052	861.455477980903	2	MULTI	HCD	FTMS	0	0	0	-1	0	0	0	0	1				NaN	1_s_trap_1	0.5535	1.688	9683.4	0.09	1667	3299	4967
wk1_s_trap_1	4970	19.932	50	516510	0	0	86895	NaN	-	-1		0	34	727.328683033664	1452.64281313413	2	MULTI	HCD	FTMS	0	0	0	-1	0	0	0	0	1				NaN	1_s_trap_1	0.558	1.714	17042.9	0.04	1668	3300	4969
wk1_s_trap_1	4971	19.933	50	1748000	0	0	768190	NaN	-	-1		0	22	700.818111787461	NaN	0	PEAK	HCD	FTMS	0	0	0	-1	0	0	0	0	2				NaN	1_s_trap_1	0.5774	1.714	48975.4	0.14	1669	3300	4969
wk1_s_trap_1	4973	19.939	23	11717000	0	0	2399100	NaN	-	-1		0	76	497.253492753349	992.492432573499	2	MULTI	HCD	FTMS	0	0	0	-1	0	0	0	0	1				NaN	1_s_trap_1	0.6454	1.714	160398.7	1	1670	3301	4972
wk1_s_trap_1	4975	19.946	50	308030	0	0	33591	NaN	-	-1		0	27	880.415275088571	879.407998621971	1	MULTI	HCD	FTMS	0	0	0	-1	0	0	0	0	1				NaN	1_s_trap_1	0.5531	1.714	9051	0.03	1671	3302	4974
wk1_s_trap_1	4982	19.98	50	477050	0	0	57518	NaN	-	-1		0	35	590.783190972321	1179.55182901144	2	MULTI	HCD	FTMS	0	0	0	-1	0	0	0	0	1				NaN	1_s_trap_1	0.5575	1.714	16348.7	0.03	1672	3308	4981
wk1_s_trap_1	4985	19.991	50	1977800	0	0	163740	NaN	-	-1		0	56	426.549318934863	1276.62612740479	3	MULTI	HCD	FTMS	0	0	0	-1	0	0	0	0	1				NaN	1_s_trap_1	0.5911	1.714	71439.8	0.96	1673	3310	4984
wk1_s_trap_1	4986	19.993	50	1909700	0	0	185330	NaN	-	-1		0	78	521.773397395725	NaN	0	PEAK	HCD	FTMS	0	0	0	-1	0	0	0	0	2				NaN	1_s_trap_1	0.585	1.714	61416.7	0.03	1674	3310	4984
wk1_s_trap_1	4989	20.006	50	258700	0	0	28530	NaN	-	-1		0	33	525.892626498434	NaN	0	PEAK	HCD	FTMS	0	0	0	-1	0	0	0	0	1				NaN	1_s_trap_1	0.5538	1.714	10177.9	0.03	1675	3312	4988
wk1_s_trap_1	4991	20.012	50	2115200	0	0	452730	NaN	-	-1		0	39	565.314033978617	1128.61351502403	2	MULTI	HCD	FTMS	0	0	0	-1	0	0	0	0	1				NaN	1_s_trap_1	0.5875	1.748	65550.3	0.26	1676	3313	4990
wk1_s_trap_1	4993	20.019	50	94435	0	0	13104	NaN	-	-1		0	18	409.901325581554	NaN	0	PEAK	HCD	FTMS	0	0	0	-1	0	0	0	0	1				NaN	1_s_trap_1	0.5507	1.748	5224.4	0.11	1677	3314	4992
wk1_s_trap_1	4997	20.037	50	525310	0	0	86441	NaN	-	-1		0	32	645.336076255623	1288.65759957805	2	MULTI	HCD	FTMS	0	0	0	-1	0	0	0	0	1				NaN	1_s_trap_1	0.5575	1.748	16285.7	0.04	1678	3317	4996
wk1_s_trap_1	4999	20.044	50	1114700	0	0	355030	NaN	-	-1		0	25	735.855293697235	NaN	0	PEAK	HCD	FTMS	0	0	0	-1	0	0	0	0	1				NaN	1_s_trap_1	0.5667	1.748	31307.6	0.05	1679	3318	4998
wk1_s_trap_1	5000	20.046	50	68894	0	0	8247.5	NaN	-	-1		0	14	419.871006663445	1256.59119059053	3	MULTI	HCD	FTMS	0	0	0	-1	0	0	0	0	2				NaN	1_s_trap_1	0.5504	1.748	4613.3	0.05	1680	3318	4998
wk1_s_trap_1	5002	20.052	50	216560	0	0	30398	NaN	-	-1		0	26	377.211863317243	1128.61376055193	3	MULTI	HCD	FTMS	0	0	0	-1	0	0	0	0	1				NaN	1_s_trap_1	0.5538	1.748	10254	0.12	1681	3319	5001
wk1_s_trap_1	5004	20.059	50	1039300	0	0	238690	NaN	-	-1		0	43	715.846839062702	1429.6791251922	2	MULTI	HCD	FTMS	0	0	0	-1	0	0	0	0	1				NaN	1_s_trap_1	0.566	1.748	30318.7	0.04	1682	3320	5003
wk1_s_trap_1	5005	20.06	50	767120	0	0	200460	NaN	-	-1		0	27	779.834329982737	1557.65410703227	2	MULTI	HCD	FTMS	0	0	0	-1	0	0	0	0	2				NaN	1_s_trap_1	0.56	1.748	20328.2	0.04	1683	3320	5003
wk1_s_trap_1	5006	20.062	50	296460	0	0	43026	NaN	-	-1		0	30	489.25189228832	976.489231643439	2	MULTI	HCD	FTMS	0	0	0	-1	0	0	0	0	3				NaN	1_s_trap_1	0.5549	1.748	12077.4	0.09	1684	3320	5003
wk1_s_trap_1	5009	20.073	50	504720	0	0	47541	NaN	+	1724	ENLGWQK	7	39	437.724313902763	873.434074872327	2	MULTI	HCD	FTMS	0	0	0	-1	0	0	0	0	1	Unmodified	_ENLGWQK_	sp|P15924|DESP_HUMAN;sp|P15924-2|DESP_HUMAN;sp|P15924-3|DESP_HUMAN	69.4322128295898	1_s_trap_1	0.56	1.748	20391	0.24	1685	3322	5008
wk1_s_trap_1	5010	20.074	50	1447300	0	0	349500	NaN	+	5326	TSMQSVLQEWK	11	50	676.827531479814	1351.64051002643	2	MULTI	HCD	FTMS	0	0	0	-1	0	0	0	0	2	Oxidation (M)	_TSM(ox)QSVLQEWK_	sp|Q8WXH0|SYNE2_HUMAN;sp|Q8WXH0-2|SYNE2_HUMAN;sp|Q8WXH0-7|SYNE2_HUMAN;tr|A0A0C4DGK3|A0A0C4DGK3_HUMAN;tr|G3V4T3|G3V4T3_HUMAN;tr|G3V5X4|G3V5X4_HUMAN	70.9188995361328	1_s_trap_1	0.5727	1.748	41263.1	0.17	1686	3322	5008
wk1_s_trap_1	5012	20.08	50	7295500	0	0	563270	NaN	+	1811	EYQELMNVK	9	106	585.278934247468	1168.54331556174	2	MULTI	HCD	FTMS	0	0	0	-1	0	0	0	0	1	Oxidation (M)	_EYQELM(ox)NVK_	CON__P02538;CON__P04259;CON__P48668;CON__P50446;sp|P02538|K2C6A_HUMAN;sp|P04259|K2C6B_HUMAN;sp|P48668|K2C6C_HUMAN;sp|P50446|K2C6A_MOUSE;sp|Q3UV17|K22O_MOUSE;sp|Q9Z331|K2C6B_MOUSE;tr|Q3UV11|Q3UV11_MOUSE	108.460800170898	1_s_trap_1	0.6664	1.748	194928.5	0.79	1687	3323	5011
wk1_s_trap_1	5015	20.091	50	1318500	0	0	197540	NaN	-	-1		0	62	455.710866180999	909.407179428799	2	MULTI	HCD	FTMS	0	0	0	-1	0	0	0	0	1				NaN	1_s_trap_1	0.5762	1.77	47013	0.33	1688	3325	5014
wk1_s_trap_1	5017	20.099	50	1072500	0	0	323450	NaN	-	-1		0	16	778.797664002825	NaN	0	PEAK	HCD	FTMS	0	0	0	-1	0	0	0	0	1				NaN	1_s_trap_1	0.5656	1.77	29561.6	0.04	1689	3326	5016
wk1_s_trap_1	5020	20.11	50	7703000	0	0	550890	NaN	-	-1		0	141	689.343278929217	1376.67200492523	2	MULTI	HCD	FTMS	0	0	0	-1	0	0	0	0	1				NaN	1_s_trap_1	0.6597	1.77	183904.7	0.76	1690	3328	5019
wk1_s_trap_1	5024	20.128	50	324640	0	0	26666	NaN	+	918	DVDGAYMTK	9	34	508.223690918629	NaN	0	PEAK	HCD	FTMS	0	0	0	-1	0	0	0	0	1	Oxidation (M)	_DVDGAYM(ox)TK_	CON__P04264;sp|P04264|K2C1_HUMAN	41.4481811523438	1_s_trap_1	0.5553	1.77	12661.7	0.03	1691	3331	5023
wk1_s_trap_1	5028	20.146	50	3532000	0	0	373470	NaN	-	-1		0	65	495.764229120797	989.513905308394	2	MULTI	HCD	FTMS	0	0	0	-1	0	0	0	0	1				NaN	1_s_trap_1	0.618	1.77	115524.4	0.75	1692	3334	5027
wk1_s_trap_1	5029	20.147	50	378000	0	0	19357	NaN	-	-1		0	43	527.608314104343	1579.80311291323	3	MULTI	HCD	FTMS	0	0	0	-1	0	0	0	0	2				NaN	1_s_trap_1	0.5562	1.77	14086.8	0.03	1693	3334	5027
wk1_s_trap_1	5031	20.155	50	1150100	0	0	238450	NaN	-	-1		0	37	708.347509736543	1414.68046653989	2	MULTI	HCD	FTMS	0	0	0	-1	0	0	0	0	1				NaN	1_s_trap_1	0.5682	1.77	33802.1	0.04	1694	3335	5030
wk1_s_trap_1	5032	20.156	50	171120	0	0	20063	NaN	-	-1		0	15	1075.09858999781	3222.27394059363	3	MULTI	HCD	FTMS	0	0	0	-1	0	0	0	0	2				NaN	1_s_trap_1	0.5507	1.77	5152.7	0.03	1695	3335	5030
wk1_s_trap_1	5036	20.174	50	263880	0	0	22028	NaN	-	-1		0	32	492.226825285102	982.439097637003	2	MULTI	HCD	FTMS	0	0	0	-1	0	0	0	0	1				NaN	1_s_trap_1	0.5548	1.77	11941.6	0.07	1696	3338	5035
wk1_s_trap_1	5038	20.182	50	186480	0	0	27540	NaN	-	-1		0	26	377.673876101321	NaN	0	PEAK	HCD	FTMS	0	0	0	-1	0	0	0	0	1				NaN	1_s_trap_1	0.5533	1.77	9381.1	0.1	1697	3339	5037
wk1_s_trap_1	5048	20.232	50	1932000	0	0	286230	NaN	-	-1		0	50	693.322057061692	1384.62956119018	2	MULTI	HCD	FTMS	0	0	0	-1	0	0	0	0	1				NaN	1_s_trap_1	0.5801	1.77	53376.8	0.04	1698	3348	5047
wk1_s_trap_1	5052	20.248	50	3590800	0	0	643550	NaN	+	2702	NMQDMVEDYRNK	12	111	520.22548160227	1557.65461540701	3	MULTI	HCD	FTMS	0	0	0	-1	0	0	0	0	1	Oxidation (M)	_NMQDM(ox)VEDYRNK_	CON__P04264;sp|P04264|K2C1_HUMAN	48.0443000793457	1_s_trap_1	0.6156	1.77	111538.8	0.31	1699	3351	5051
wk1_s_trap_1	5056	20.266	50	837120	0	0	195690	NaN	-	-1		0	20	659.859379732242	NaN	0	PEAK	HCD	FTMS	0	0	0	-1	0	0	0	0	1				NaN	1_s_trap_1	0.5635	1.788	26125.4	0.05	1700	3354	5055
wk1_s_trap_1	5058	20.274	50	1262200	0	0	420230	NaN	-	-1		0	26	440.964199814106	NaN	0	PEAK	HCD	FTMS	0	0	0	-1	0	0	0	0	1				NaN	1_s_trap_1	0.5751	1.788	45195.7	0.09	1701	3355	5057
wk1_s_trap_1	5060	20.279	50	3139000	0	0	622840	NaN	-	-1		0	70	497.253492753349	992.492432573499	2	MULTI	HCD	FTMS	0	0	0	-1	0	0	0	0	1				NaN	1_s_trap_1	0.6084	1.788	99760.4	0.57	1702	3356	5059
wk1_s_trap_1	5063	20.292	50	227220	0	0	18516	NaN	-	-1		0	30	492.59960571996	1474.77698776008	3	MULTI	HCD	FTMS	0	0	0	-1	0	0	0	0	1				NaN	1_s_trap_1	0.5537	1.788	10114.9	0.03	1703	3358	5062
wk1_s_trap_1	5068	20.314	50	1007600	0	0	147980	NaN	-	-1		0	43	590.783190972321	1179.55182901144	2	MULTI	HCD	FTMS	0	0	0	-1	0	0	0	0	1				NaN	1_s_trap_1	0.5678	1.788	33267.8	0.05	1704	3362	5067
wk1_s_trap_1	5071	20.325	50	2071300	0	0	143010	NaN	-	-1		0	65	426.549318934863	1276.62612740479	3	MULTI	HCD	FTMS	0	0	0	-1	0	0	0	0	1				NaN	1_s_trap_1	0.592	1.788	72861.1	0.82	1705	3364	5070
wk1_s_trap_1	5074	20.338	50	1576200	0	0	739320	NaN	-	-1		0	15	700.818111787461	NaN	0	PEAK	HCD	FTMS	0	0	0	-1	0	0	0	0	1				NaN	1_s_trap_1	0.5748	1.788	44719.3	0.05	1706	3366	5073
wk1_s_trap_1	5076	20.344	50	425330	0	0	51147	NaN	-	-1		0	41	525.55746066012	1573.65055258056	3	MULTI	HCD	FTMS	0	0	0	-1	0	0	0	0	1				NaN	1_s_trap_1	0.5572	1.788	15815.1	0.09	1707	3367	5075
wk1_s_trap_1	5078	20.351	50	847180	0	0	362100	NaN	-	-1		0	14	702.819985968073	NaN	0	PEAK	HCD	FTMS	0	0	0	-1	0	0	0	0	1				NaN	1_s_trap_1	0.5628	1.788	25065.5	0.04	1708	3368	5077
wk1_s_trap_1	5081	20.364	50	2330000	0	0	514570	NaN	-	-1		0	46	639.812556400098	1277.610559867	2	MULTI	HCD	FTMS	0	0	0	-1	0	0	0	0	1				NaN	1_s_trap_1	0.5892	1.788	68291.7	0.19	1709	3370	5080
wk1_s_trap_1	5084	20.376	50	932640	0	0	336670	NaN	-	-1		0	33	654.826059859891	1307.63756678658	2	MULTI	HCD	FTMS	0	0	0	-1	0	0	0	0	1				NaN	1_s_trap_1	0.5655	1.788	29385.3	0.04	1710	3372	5083
wk1_s_trap_1	5090	20.404	50	2803200	0	0	151680	NaN	-	-1		0	75	489.25189228832	976.489231643439	2	MULTI	HCD	FTMS	0	0	0	-1	0	0	0	0	1				NaN	1_s_trap_1	0.6045	1.788	93328.5	0.49	1711	3377	5089
wk1_s_trap_1	5093	20.415	50	4393500	0	0	342890	NaN	+	1812	EYQELMNVK	9	94	585.278934247468	1168.54331556174	2	MULTI	HCD	FTMS	0	0	0	-1	0	0	0	0	1	Oxidation (M)	_EYQELM(ox)NVK_	CON__P02538;CON__P04259;CON__P48668;CON__P50446;sp|P02538|K2C6A_HUMAN;sp|P04259|K2C6B_HUMAN;sp|P48668|K2C6C_HUMAN;sp|P50446|K2C6A_MOUSE;sp|Q3UV17|K22O_MOUSE;sp|Q9Z331|K2C6B_MOUSE;tr|Q3UV11|Q3UV11_MOUSE	120.921501159668	1_s_trap_1	0.6241	1.788	125587.8	0.67	1712	3379	5092
wk1_s_trap_1	5099	20.443	50	632930	0	0	54930	NaN	-	-1		0	40	601.324777649873	1200.63500236655	2	MULTI	HCD	FTMS	0	0	0	-1	0	0	0	0	1				NaN	1_s_trap_1	0.5611	1.812	22202	0.04	1713	3384	5098
wk1_s_trap_1	5101	20.449	50	2378000	0	0	463280	NaN	-	-1		0	80	689.343278929217	1376.67200492523	2	MULTI	HCD	FTMS	0	0	0	-1	0	0	0	0	1				NaN	1_s_trap_1	0.5875	1.812	65580.2	0.36	1714	3385	5100
wk1_s_trap_1	5104	20.46	50	424890	0	0	43735	NaN	+	919	DVDGAYMTK	9	41	508.223690918629	NaN	0	PEAK	HCD	FTMS	0	0	0	-1	0	0	0	0	1	Oxidation (M)	_DVDGAYM(ox)TK_	CON__P04264;sp|P04264|K2C1_HUMAN	46.1581497192383	1_s_trap_1	0.5569	1.812	15236	0.07	1715	3387	5103
wk1_s_trap_1	5107	20.473	50	962830	0	0	281610	NaN	-	-1		0	18	774.838698589842	NaN	0	PEAK	HCD	FTMS	0	0	0	-1	0	0	0	0	1				NaN	1_s_trap_1	0.5637	1.812	26475.1	0.05	1716	3389	5106
wk1_s_trap_1	5114	20.507	50	1415400	0	0	216170	NaN	-	-1		0	47	570.282761208567	1138.55096948393	2	MULTI	HCD	FTMS	0	0	0	-1	0	0	0	0	1				NaN	1_s_trap_1	0.5753	1.812	45461.8	0.04	1717	3395	5113
wk1_s_trap_1	5121	20.541	50	266120	0	0	40735	NaN	-	-1		0	19	410.936356702488	NaN	0	PEAK	HCD	FTMS	0	0	0	-1	0	0	0	0	1				NaN	1_s_trap_1	0.555	1.812	12154.9	0.08	1718	3401	5120
wk1_s_trap_1	5124	20.554	50	548050	0	0	94279	NaN	-	-1		0	22	770.829380529121	1539.64420812504	2	MULTI	HCD	FTMS	0	0	0	-1	0	0	0	0	1				NaN	1_s_trap_1	0.5577	1.812	16562.3	0.04	1719	3403	5123
wk1_s_trap_1	5125	20.555	50	780550	0	0	141020	NaN	-	-1		0	38	633.311321940694	1264.60809094819	2	MULTI	HCD	FTMS	0	0	0	-1	0	0	0	0	2				NaN	1_s_trap_1	0.5628	1.812	24942.2	0.04	1720	3403	5123
wk1_s_trap_1	5131	20.582	50	2332800	0	0	478650	NaN	+	2703	NMQDMVEDYRNK	12	83	520.22548160227	1557.65461540701	3	MULTI	HCD	FTMS	0	0	0	-1	0	0	0	0	1	Oxidation (M)	_NM(ox)QDMVEDYRNK_	CON__P04264;sp|P04264|K2C1_HUMAN	47.7121315002441	1_s_trap_1	0.5924	1.812	73548.8	0.27	1721	3408	5130
wk1_s_trap_1	5132	20.584	50	626780	0	0	124630	NaN	-	-1		0	33	633.311321940694	1264.60809094819	2	MULTI	HCD	FTMS	0	0	0	-1	0	0	0	0	2				NaN	1_s_trap_1	0.5596	1.812	19697.9	0.05	1722	3408	5130
wk1_s_trap_1	5134	20.591	50	3267400	0	0	725430	NaN	-	-1		0	53	562.778168619406	2247.08356861122	4	MULTI	HCD	FTMS	0	0	0	-1	0	0	0	0	1				NaN	1_s_trap_1	0.6067	1.812	96922.7	0.39	1723	3409	5133
wk1_s_trap_1	5136	20.599	50	156500	0	0	30569	NaN	-	-1		0	18	377.673876101321	NaN	0	PEAK	HCD	FTMS	0	0	0	-1	0	0	0	0	1				NaN	1_s_trap_1	0.5522	1.814	7544.4	0.04	1724	3410	5135
wk1_s_trap_1	5138	20.606	50	380060	0	0	34493	NaN	-	-1		0	35	645.827169947077	1289.63978696095	2	MULTI	HCD	FTMS	0	0	0	-1	0	0	0	0	1				NaN	1_s_trap_1	0.5556	1.814	13243.2	0.04	1725	3411	5137
wk1_s_trap_1	5139	20.607	50	509680	0	0	91772	NaN	-	-1		0	34	548.251454301834	1094.48835567047	2	MULTI	HCD	FTMS	0	0	0	-1	0	0	0	0	2				NaN	1_s_trap_1	0.5586	1.814	18159.1	0.04	1726	3411	5137
wk1_s_trap_1	5140	20.609	50	115360	0	0	16077	NaN	-	-1		0	18	432.821613454742	NaN	0	PEAK	HCD	FTMS	0	0	0	-1	0	0	0	0	3				NaN	1_s_trap_1	0.5506	1.814	4904.6	0.03	1727	3411	5137
wk1_s_trap_1	5143	20.622	50	934910	0	0	86552	NaN	-	-1		0	37	495.764229120797	989.513905308394	2	MULTI	HCD	FTMS	0	0	0	-1	0	0	0	0	1				NaN	1_s_trap_1	0.5677	1.814	32968.7	0.05	1728	3413	5142
wk1_s_trap_1	5144	20.623	50	1300600	0	0	196800	NaN	-	-1		0	54	714.005322929886	2138.99413938986	3	MULTI	HCD	FTMS	0	0	0	-1	0	0	0	0	2				NaN	1_s_trap_1	0.5699	1.814	36569.2	0.05	1729	3413	5142
wk1_s_trap_1	5146	20.63	50	1230200	0	0	291010	NaN	-	-1		0	46	564.874569224816	NaN	0	PEAK	HCD	FTMS	0	0	0	-1	0	0	0	0	1				NaN	1_s_trap_1	0.5715	1.814	39289.1	0.14	1730	3414	5145
wk1_s_trap_1	5148	20.638	50	1356500	0	0	513750	NaN	-	-1		0	23	716.85058739181	NaN	0	PEAK	HCD	FTMS	0	0	0	-1	0	0	0	0	1				NaN	1_s_trap_1	0.5716	1.814	39370.9	0.05	1731	3415	5147
wk1_s_trap_1	5150	20.645	50	2775400	0	0	405440	NaN	-	-1		0	43	388.724223256189	775.433893579178	2	MULTI	HCD	FTMS	0	0	0	-1	0	0	0	0	1				NaN	1_s_trap_1	0.6097	1.814	101987.9	0.63	1732	3416	5149
wk1_s_trap_1	5154	20.663	50	200660	0	0	31277	NaN	-	-1		0	26	396.896185936561	1187.66672840988	3	MULTI	HCD	FTMS	0	0	0	-1	0	0	0	0	1				NaN	1_s_trap_1	0.554	1.814	10556.4	0.14	1733	3419	5153
wk1_s_trap_1	5156	20.67	45	7386100	0	0	1945400	NaN	+	1020	DVDNAYMIK	9	111	542.752527404044	1083.49050187489	2	MULTI	HCD	FTMS	0	0	0	-1	0	0	0	0	1	Oxidation (M)	_DVDNAYM(ox)IK_	CON__P35908;sp|P35908|K22E_HUMAN	102.001602172852	1_s_trap_1	0.6609	1.814	185811.1	1	1734	3420	5155
wk1_s_trap_1	5159	20.682	50	366750	0	0	48263	NaN	-	-1		0	35	525.55746066012	1573.65055258056	3	MULTI	HCD	FTMS	0	0	0	-1	0	0	0	0	1				NaN	1_s_trap_1	0.5555	1.814	13071.5	0.08	1735	3422	5158
wk1_s_trap_1	5163	20.7	50	684200	0	0	69951	NaN	-	-1		0	44	469.708493865828	937.402434798456	2	MULTI	HCD	FTMS	0	0	0	-1	0	0	0	0	1				NaN	1_s_trap_1	0.5638	1.814	26706.2	0.05	1736	3425	5162
wk1_s_trap_1	5164	20.701	50	2013200	0	0	276650	NaN	-	-1		0	42	715.398675438243	714.391398971643	1	MULTI	HCD	FTMS	0	0	0	-1	0	0	0	0	2				NaN	1_s_trap_1	0.5818	1.814	56204	0.06	1737	3425	5162
wk1_s_trap_1	5168	20.719	50	198490	0	0	34866	NaN	-	-1		0	18	439.218462678861	NaN	0	PEAK	HCD	FTMS	0	0	0	-1	0	0	0	0	1				NaN	1_s_trap_1	0.5527	1.814	8416.4	0.21	1738	3428	5167
wk1_s_trap_1	5171	20.732	50	921670	0	0	349560	NaN	-	-1		0	31	654.826059859891	1307.63756678658	2	MULTI	HCD	FTMS	0	0	0	-1	0	0	0	0	1				NaN	1_s_trap_1	0.566	1.814	30251.5	0.04	1739	3430	5170
wk1_s_trap_1	5174	20.743	50	1509100	0	0	93580	NaN	-	-1		0	64	489.25189228832	976.489231643439	2	MULTI	HCD	FTMS	0	0	0	-1	0	0	0	0	1				NaN	1_s_trap_1	0.5797	1.814	52626.2	0.22	1740	3432	5173
wk1_s_trap_1	5176	20.749	50	905260	0	0	70577	NaN	+	1813	EYQELMNVK	9	55	585.278934247468	1168.54331556174	2	MULTI	HCD	FTMS	0	0	0	-1	0	0	0	0	1	Oxidation (M)	_EYQELM(ox)NVK_	CON__P02538;CON__P04259;CON__P48668;CON__P50446;sp|P02538|K2C6A_HUMAN;sp|P04259|K2C6B_HUMAN;sp|P48668|K2C6C_HUMAN;sp|P50446|K2C6A_MOUSE;sp|Q3UV17|K22O_MOUSE;sp|Q9Z331|K2C6B_MOUSE;tr|Q3UV11|Q3UV11_MOUSE	64.5671463012695	1_s_trap_1	0.5656	1.814	29656.9	0.06	1741	3433	5175
wk1_s_trap_1	5181	20.772	50	252460	0	0	28739	NaN	-	-1		0	33	450.424605187117	NaN	0	PEAK	HCD	FTMS	0	0	0	-1	0	0	0	0	1				NaN	1_s_trap_1	0.5537	1.825	10043.1	0.03	1742	3437	5180
wk1_s_trap_1	5182	20.773	50	680430	0	0	76509	NaN	-	-1		0	40	569.285954228507	NaN	0	PEAK	HCD	FTMS	0	0	0	-1	0	0	0	0	2				NaN	1_s_trap_1	0.5613	1.825	22498.5	0.04	1743	3437	5180
wk1_s_trap_1	5187	20.797	50	751750	0	0	173940	NaN	-	-1		0	33	836.809998362874	NaN	0	PEAK	HCD	FTMS	0	0	0	-1	0	0	0	0	1				NaN	1_s_trap_1	0.5593	1.825	19301.6	0.05	1744	3441	5186
wk1_s_trap_1	5191	20.815	50	1639000	0	0	599430	NaN	-	-1		0	34	629.977010853657	NaN	0	PEAK	HCD	FTMS	0	0	0	-1	0	0	0	0	1				NaN	1_s_trap_1	0.5781	1.825	50023.6	0.06	1745	3444	5190
wk1_s_trap_1	5195	20.833	50	811300	0	0	255130	NaN	-	-1		0	30	666.74320875113	NaN	0	PEAK	HCD	FTMS	0	0	0	-1	0	0	0	0	1				NaN	1_s_trap_1	0.5633	1.825	25861.2	0.06	1746	3447	5194
wk1_s_trap_1	5197	20.84	50	511540	0	0	45336	NaN	-	-1		0	36	824.29557329794	1646.57659366268	2	MULTI	HCD	FTMS	0	0	0	-1	0	0	0	0	1				NaN	1_s_trap_1	0.5561	1.825	13938.7	0.04	1747	3448	5196
wk1_s_trap_1	5198	20.842	50	835650	0	0	150500	NaN	+	6935	YEELQITAGRHGDSVRNSK	19	42	720.697694337117	2159.07125361155	3	MULTI	HCD	FTMS	0	0	0	-1	0	0	0	0	2	Unmodified	_YEELQITAGRHGDSVRNSK_	CON__P04264;sp|P04264|K2C1_HUMAN	32.180850982666	1_s_trap_1	0.5627	1.825	24843.9	0.04	1748	3448	5196
wk1_s_trap_1	5203	20.865	50	2313000	0	0	163280	NaN	-	-1		0	79	555.03019517895	2216.0916748494	4	MULTI	HCD	FTMS	0	0	0	-1	0	0	0	0	1				NaN	1_s_trap_1	0.5901	1.825	69772	0.12	1749	3452	5202
wk1_s_trap_1	5206	20.878	50	1901200	0	0	388820	NaN	-	-1		0	73	521.282384842877	1040.55021675255	2	MULTI	HCD	FTMS	0	0	0	-1	0	0	0	0	1				NaN	1_s_trap_1	0.5854	1.825	62098.3	0.1	1750	3454	5205
wk1_s_trap_1	5209	20.89	50	431160	0	0	38956	NaN	-	-1		0	35	410.885161698698	1229.63365569629	3	MULTI	HCD	FTMS	0	0	0	-1	0	0	0	0	1				NaN	1_s_trap_1	0.5579	1.825	17000.9	0.15	1751	3456	5208
wk1_s_trap_1	5214	20.914	50	700430	0	0	57729	NaN	-	-1		0	48	571.243474710043	1140.47239648689	2	MULTI	HCD	FTMS	0	0	0	-1	0	0	0	0	1				NaN	1_s_trap_1	0.5627	1.825	24839.3	0.04	1752	3460	5213
wk1_s_trap_1	5216	20.92	50	2312900	0	0	417530	NaN	+	-1	NMQDMVEDYRNK	12	83	520.22548160227	1557.65461540701	3	MULTI	HCD	FTMS	0	0	0	-1	0	0	0	0	1	Oxidation (M)	_NM(ox)QDMVEDYRNK_	CON__P04264;sp|P04264|K2C1_HUMAN	27.9667892456055	1_s_trap_1	0.5935	1.825	75268.1	0.21	1753	3461	5215
wk1_s_trap_1	5218	20.925	37	11879000	0	0	808230	NaN	-	-1		0	133	633.311321940694	1264.60809094819	2	MULTI	HCD	FTMS	0	0	0	-1	0	0	0	0	1				NaN	1_s_trap_1	0.6801	1.829	217412	1	1754	3462	5217
wk1_s_trap_1	5219	20.927	50	363410	0	0	40202	NaN	-	-1		0	38	410.936327532454	NaN	0	PEAK	HCD	FTMS	0	0	0	-1	0	0	0	0	2				NaN	1_s_trap_1	0.5567	1.829	14969.6	0.1	1755	3462	5217
wk1_s_trap_1	5220	20.928	50	2369200	0	0	198600	NaN	-	-1		0	61	766.340525591355	765.333249124755	1	MULTI	HCD	FTMS	0	0	0	-1	0	0	0	0	3				NaN	1_s_trap_1	0.5848	1.829	61074	0.07	1756	3462	5217
wk1_s_trap_1	5223	20.939	33	13189000	0	0	735540	NaN	-	-1		0	139	645.827169947077	1289.63978696095	2	MULTI	HCD	FTMS	0	0	0	-1	0	0	0	0	1				NaN	1_s_trap_1	0.6777	1.829	213358.8	1	1757	3464	5222
wk1_s_trap_1	5224	20.941	50	586300	0	0	100890	NaN	-	-1		0	27	460.31173294629	459.30445647969	1	MULTI	HCD	FTMS	0	0	0	-1	0	0	0	0	2				NaN	1_s_trap_1	0.5608	1.829	21707	0.2	1758	3464	5222
wk1_s_trap_1	5232	20.979	50	2950600	0	0	348000	NaN	-	-1		0	49	388.724223256189	775.433893579178	2	MULTI	HCD	FTMS	0	0	0	-1	0	0	0	0	1				NaN	1_s_trap_1	0.6125	1.829	106442.1	0.8	1759	3471	5231
wk1_s_trap_1	5233	20.98	50	543870	0	0	64006	NaN	-	-1		0	43	548.251454301834	1094.48835567047	2	MULTI	HCD	FTMS	0	0	0	-1	0	0	0	0	2				NaN	1_s_trap_1	0.5595	1.829	19553.5	0.03	1760	3471	5231
wk1_s_trap_1	5235	20.988	50	543140	0	0	85127	NaN	-	-1		0	32	566.2290512976	1130.443549662	2	MULTI	HCD	FTMS	0	0	0	-1	0	0	0	0	1				NaN	1_s_trap_1	0.56	1.829	20322.9	0.04	1761	3472	5234
wk1_s_trap_1	5238	20.999	50	684020	0	0	91923	NaN	-	-1		0	47	396.896185936561	1187.66672840988	3	MULTI	HCD	FTMS	0	0	0	-1	0	0	0	0	1				NaN	1_s_trap_1	0.5655	1.829	29457	0.37	1762	3474	5237
wk1_s_trap_1	5240	21.005	14	20438000	0	0	5388700	NaN	+	1021	DVDNAYMIK	9	93	542.752527404044	1083.49050187489	2	MULTI	HCD	FTMS	0	0	0	-1	0	0	0	0	1	Oxidation (M)	_DVDNAYM(ox)IK_	CON__P35908;sp|P35908|K22E_HUMAN	103.833000183105	1_s_trap_1	0.6479	1.829	164633.4	1	1763	3475	5239
wk1_s_trap_1	5242	21.012	50	477530	0	0	40361	NaN	-	-1		0	46	568.748319767013	NaN	0	PEAK	HCD	FTMS	0	0	0	-1	0	0	0	0	1				NaN	1_s_trap_1	0.5578	1.829	16820.3	0.04	1764	3476	5241
wk1_s_trap_1	5244	21.019	50	1553100	0	0	408110	NaN	-	-1		0	35	622.842341667066	NaN	0	PEAK	HCD	FTMS	0	0	0	-1	0	0	0	0	1				NaN	1_s_trap_1	0.5761	1.829	46779.4	0.22	1765	3477	5243
wk1_s_trap_1	5245	21.021	50	969140	0	0	284720	NaN	-	-1		0	31	624.820505886357	NaN	0	PEAK	HCD	FTMS	0	0	0	-1	0	0	0	0	2				NaN	1_s_trap_1	0.5662	1.829	30596.8	0.13	1766	3477	5243
wk1_s_trap_1	5247	21.026	50	489720	0	0	72421	NaN	-	-1		0	36	488.763431145495	NaN	0	PEAK	HCD	FTMS	0	0	0	-1	0	0	0	0	1				NaN	1_s_trap_1	0.5588	1.829	18426.7	0.08	1767	3478	5246
wk1_s_trap_1	5248	21.028	50	305180	0	0	25359	NaN	-	-1		0	38	525.557197137817	NaN	0	PEAK	HCD	FTMS	0	0	0	-1	0	0	0	0	2				NaN	1_s_trap_1	0.5545	1.829	11394.8	0.03	1768	3478	5246
wk1_s_trap_1	5250	21.035	50	699630	0	0	111620	NaN	-	-1		0	45	469.708493865828	937.402434798456	2	MULTI	HCD	FTMS	0	0	0	-1	0	0	0	0	1				NaN	1_s_trap_1	0.5638	1.829	26609.2	0.04	1769	3479	5249
wk1_s_trap_1	5252	21.043	50	1579700	0	0	412700	NaN	-	-1		0	38	714.873124682432	NaN	0	PEAK	HCD	FTMS	0	0	0	-1	0	0	0	0	1				NaN	1_s_trap_1	0.5749	1.829	44838	0.06	1770	3480	5251
wk1_s_trap_1	5255	21.055	50	751210	0	0	167880	NaN	-	-1		0	23	756.828784178304	NaN	0	PEAK	HCD	FTMS	0	0	0	-1	0	0	0	0	1				NaN	1_s_trap_1	0.5612	1.829	22327	0.07	1771	3482	5254
wk1_s_trap_1	5258	21.068	50	143090	0	0	22803	NaN	-	-1		0	15	409.901476673059	NaN	0	PEAK	HCD	FTMS	0	0	0	-1	0	0	0	0	1				NaN	1_s_trap_1	0.5518	1.829	6995.4	0.06	1772	3484	5257
wk1_s_trap_1	5261	21.081	50	194660	0	0	19590	NaN	-	-1		0	24	439.218462678861	NaN	0	PEAK	HCD	FTMS	0	0	0	-1	0	0	0	0	1				NaN	1_s_trap_1	0.5528	1.829	8560.7	0.09	1773	3486	5260
wk1_s_trap_1	5263	21.087	50	395340	0	0	28093	NaN	+	1814	EYQELMNVK	9	40	585.278934247468	1168.54331556174	2	MULTI	HCD	FTMS	0	0	0	-1	0	0	0	0	1	Oxidation (M)	_EYQELM(ox)NVK_	CON__P02538;CON__P04259;CON__P48668;CON__P50446;sp|P02538|K2C6A_HUMAN;sp|P04259|K2C6B_HUMAN;sp|P48668|K2C6C_HUMAN;sp|P50446|K2C6A_MOUSE;sp|Q3UV17|K22O_MOUSE;sp|Q9Z331|K2C6B_MOUSE;tr|Q3UV11|Q3UV11_MOUSE	46.994068145752	1_s_trap_1	0.5559	1.829	13642.4	0.04	1774	3487	5262
wk1_s_trap_1	5268	21.11	50	201630	0	0	19400	NaN	-	-1		0	28	450.424688392028	2247.08705962714	5	MULTI	HCD	FTMS	0	0	0	-1	0	0	0	0	1				NaN	1_s_trap_1	0.5526	1.827	8263.2	0.04	1775	3491	5267
wk1_s_trap_1	5270	21.116	50	1344300	0	0	89589	NaN	-	-1		0	78	569.286317126359	1136.55808131952	2	MULTI	HCD	FTMS	0	0	0	-1	0	0	0	0	1				NaN	1_s_trap_1	0.5739	1.827	43202.3	0.17	1776	3492	5269
wk1_s_trap_1	5274	21.134	50	1875000	0	0	316330	NaN	-	-1		0	29	623.376200417525	622.368923950924	1	MULTI	HCD	FTMS	0	0	0	-1	0	0	0	0	1				NaN	1_s_trap_1	0.5825	1.827	57232.8	0.2	1777	3495	5273
wk1_s_trap_1	5276	21.141	50	946960	0	0	212520	NaN	-	-1		0	38	836.810510996304	NaN	0	PEAK	HCD	FTMS	0	0	0	-1	0	0	0	0	1				NaN	1_s_trap_1	0.5624	1.827	24346.5	0.05	1778	3496	5275
wk1_s_trap_1	5279	21.152	50	5539200	0	0	706180	NaN	-	-1		0	81	630.31500050225	1258.6154480713	2	MULTI	HCD	FTMS	0	0	0	-1	0	0	0	0	1				NaN	1_s_trap_1	0.6394	1.827	150686.4	0.45	1779	3498	5278
wk1_s_trap_1	5282	21.165	50	845590	0	0	71602	NaN	-	-1		0	48	510.012989558449	NaN	0	PEAK	HCD	FTMS	0	0	0	-1	0	0	0	0	1				NaN	1_s_trap_1	0.5653	1.827	29172.6	0.03	1780	3500	5281
wk1_s_trap_1	5284	21.172	21	27205000	0	0	2560000	NaN	+	6942	YEELQITAGRHGDSVRNSK	19	139	540.774980281326	2159.0708152589	4	MULTI	HCD	FTMS	0	0	0	-1	0	0	0	0	1	Unmodified	_YEELQITAGRHGDSVRNSK_	CON__P04264;sp|P04264|K2C1_HUMAN	124.260902404785	1_s_trap_1	0.7177	1.827	294141.8	1	1781	3501	5283
wk1_s_trap_1	5286	21.179	50	1587500	0	0	403360	NaN	-	-1		0	25	718.372727342993	NaN	0	PEAK	HCD	FTMS	0	0	0	-1	0	0	0	0	1				NaN	1_s_trap_1	0.5752	1.827	45286.2	0.05	1782	3502	5285
wk1_s_trap_1	5287	21.18	50	215670	0	0	86535	NaN	-	-1		0	12	408.91953891834	NaN	0	PEAK	HCD	FTMS	0	0	0	-1	0	0	0	0	2				NaN	1_s_trap_1	0.5539	1.827	10428.2	0.13	1783	3502	5285
wk1_s_trap_1	5288	21.182	50	685470	0	0	86076	NaN	-	-1		0	39	591.241046767125	NaN	0	PEAK	HCD	FTMS	0	0	0	-1	0	0	0	0	3				NaN	1_s_trap_1	0.5613	1.827	22609.8	0.04	1784	3502	5285
wk1_s_trap_1	5290	21.188	50	5185700	0	0	266140	NaN	+	6936	YEELQITAGRHGDSVRNSK	19	88	720.697694337117	2159.07125361155	3	MULTI	HCD	FTMS	0	0	0	-1	0	0	0	0	1	Unmodified	_YEELQITAGRHGDSVRNSK_	CON__P04264;sp|P04264|K2C1_HUMAN	95.7666091918945	1_s_trap_1	0.6259	1.827	128458.8	0.12	1785	3503	5289
wk1_s_trap_1	5293	21.199	50	3475300	0	0	250460	NaN	-	-1		0	95	555.03019517895	2216.0916748494	4	MULTI	HCD	FTMS	0	0	0	-1	0	0	0	0	1				NaN	1_s_trap_1	0.6116	1.827	105000.3	0.21	1786	3505	5292
wk1_s_trap_1	5294	21.2	50	1187900	0	0	152040	NaN	-	-1		0	51	779.983169297144	2336.92767849163	3	MULTI	HCD	FTMS	0	0	0	-1	0	0	0	0	2				NaN	1_s_trap_1	0.5665	1.827	31004.7	0.05	1787	3505	5292
wk1_s_trap_1	5295	21.202	50	1549500	0	0	527710	NaN	-	-1		0	32	462.239362530802	1383.69625819261	3	MULTI	HCD	FTMS	0	0	0	-1	0	0	0	0	3				NaN	1_s_trap_1	0.581	1.827	54854.3	0.1	1788	3505	5292
wk1_s_trap_1	5299	21.22	50	1262100	0	0	107740	NaN	-	-1		0	61	509.41637160644	NaN	0	PEAK	HCD	FTMS	0	0	0	-1	0	0	0	0	1				NaN	1_s_trap_1	0.574	1.827	43282.5	0.03	1789	3508	5298
wk1_s_trap_1	5301	21.227	50	782910	0	0	52943	NaN	-	-1		0	37	848.021266669215	2541.04197060784	3	MULTI	HCD	FTMS	0	0	0	-1	0	0	0	0	1				NaN	1_s_trap_1	0.5592	1.827	19138	0.05	1790	3509	5300
wk1_s_trap_1	5302	21.228	50	1210300	0	0	137850	NaN	-	-1		0	61	509.41637160644	NaN	0	PEAK	HCD	FTMS	0	0	0	-1	0	0	0	0	2				NaN	1_s_trap_1	0.5734	1.827	42318.3	0.04	1791	3509	5300
wk1_s_trap_1	5305	21.241	50	288440	0	0	52359	NaN	-	-1		0	28	391.20802599949	NaN	0	PEAK	HCD	FTMS	0	0	0	-1	0	0	0	0	1				NaN	1_s_trap_1	0.5553	1.827	12726.6	0.12	1792	3511	5304
wk1_s_trap_1	5308	21.252	50	1633500	0	0	149490	NaN	-	-1		0	81	571.243474710043	1140.47239648689	2	MULTI	HCD	FTMS	0	0	0	-1	0	0	0	0	1				NaN	1_s_trap_1	0.5791	1.827	51741.4	0.16	1793	3513	5307
wk1_s_trap_1	5310	21.258	50	7025800	0	0	258690	NaN	+	2707	NMQDMVEDYRNK	12	162	520.225458477611	1557.65454603303	3	MULTI	HCD	FTMS	0	0	0	-1	0	0	0	0	1	Oxidation (M)	_NMQDM(ox)VEDYRNK_	CON__P04264;sp|P04264|K2C1_HUMAN	113.418800354004	1_s_trap_1	0.6695	1.795	200045.3	0.76	1794	3514	5309
wk1_s_trap_1	5311	21.259	50	1138800	0	0	101280	NaN	-	-1		0	41	426.549318934863	1276.62612740479	3	MULTI	HCD	FTMS	0	0	0	-1	0	0	0	0	2				NaN	1_s_trap_1	0.5725	1.795	40911.7	0.62	1795	3514	5309
wk1_s_trap_1	5312	21.261	50	184360	0	0	18953	NaN	-	-1		0	28	524.8777	NaN	0	PEAK	HCD	FTMS	0	0	0	-1	0	0	0	0	3				NaN	1_s_trap_1	0.5533	1.795	9487	0.04	1796	3514	5309
wk1_s_trap_1	5314	21.267	30	11411000	0	0	817240	NaN	-	-1		0	113	633.311321940694	1264.60809094819	2	MULTI	HCD	FTMS	0	0	0	-1	0	0	0	0	1				NaN	1_s_trap_1	0.6546	1.795	175478.2	1	1797	3515	5313
wk1_s_trap_1	5316	21.274	50	521460	0	0	57175	NaN	+	0	AAMIVNQLSK	10	40	545.799695550691	1089.58483816818	2	MULTI	HCD	FTMS	0	0	0	-1	0	0	0	0	1	Oxidation (M)	_AAM(ox)IVNQLSK_	sp|P14923|PLAK_HUMAN;sp|Q02257|PLAK_MOUSE;sp|Q6P0K8|PLAK_RAT;tr|A0A8L2R4T1|A0A8L2R4T1_RAT;tr|C9J826|C9J826_HUMAN;tr|C9JK18|C9JK18_HUMAN;tr|C9JKY1|C9JKY1_HUMAN;tr|C9JTX4|C9JTX4_HUMAN	69.4234313964844	1_s_trap_1	0.5588	1.795	18430.8	0.05	1798	3516	5315
wk1_s_trap_1	5318	21.28	41	7953100	0	0	461400	NaN	-	-1		0	130	645.827169947077	1289.63978696095	2	MULTI	HCD	FTMS	0	0	0	-1	0	0	0	0	1				NaN	1_s_trap_1	0.6497	1.795	167488	1	1799	3517	5317
wk1_s_trap_1	5319	21.281	50	1632000	0	0	157340	NaN	+	-1	NMQDMVEDYRNK	12	63	779.834414947439	1557.65427696168	2	MULTI	HCD	FTMS	0	0	0	-1	0	0	0	0	2	Oxidation (M)	_NMQDM(ox)VEDYRNK_	CON__P04264;sp|P04264|K2C1_HUMAN	39.9368782043457	1_s_trap_1	0.5735	1.795	42502.6	0.06	1800	3517	5317
wk1_s_trap_1	5320	21.283	50	2042000	0	0	458270	NaN	-	-1		0	40	553.998219279348	NaN	0	PEAK	HCD	FTMS	0	0	0	-1	0	0	0	0	3				NaN	1_s_trap_1	0.5873	1.795	65193	0.15	1801	3517	5317
wk1_s_trap_1	5323	21.295	50	2132100	0	0	391060	NaN	-	-1		0	41	580.311420961393	NaN	0	PEAK	HCD	FTMS	0	0	0	-1	0	0	0	0	1				NaN	1_s_trap_1	0.5876	1.795	65706.8	0.05	1802	3519	5322
wk1_s_trap_1	5328	21.319	50	4609800	0	0	1362900	NaN	-	-1		0	38	383.673943803679	765.333334674157	2	MULTI	HCD	FTMS	0	0	0	-1	0	0	0	0	1				NaN	1_s_trap_1	0.6409	1.795	153081.2	0.36	1803	3523	5327
wk1_s_trap_1	5331	21.331	50	553740	0	0	58295	NaN	-	-1		0	42	705.243422302875	NaN	0	PEAK	HCD	FTMS	0	0	0	-1	0	0	0	0	1				NaN	1_s_trap_1	0.5583	1.795	17604.4	0.06	1804	3525	5330
wk1_s_trap_1	5332	21.333	50	738180	0	0	72576	NaN	-	-1		0	40	728.347104406973	NaN	0	PEAK	HCD	FTMS	0	0	0	-1	0	0	0	0	2				NaN	1_s_trap_1	0.5604	1.795	21076.7	0.06	1805	3525	5330
wk1_s_trap_1	5334	21.34	50	482440	0	0	87969	NaN	-	-1		0	27	738.819128824679	NaN	0	PEAK	HCD	FTMS	0	0	0	-1	0	0	0	0	1				NaN	1_s_trap_1	0.556	1.795	13773.4	0.05	1806	3526	5333
wk1_s_trap_1	5336	21.346	41	6991000	0	0	1735700	NaN	+	1022	DVDNAYMIK	9	107	542.752527404044	1083.49050187489	2	MULTI	HCD	FTMS	0	0	0	-1	0	0	0	0	1	Oxidation (M)	_DVDNAYM(ox)IK_	CON__P35908;sp|P35908|K22E_HUMAN	98.5231323242188	1_s_trap_1	0.6475	1.756	163920	1	1807	3527	5335
wk1_s_trap_1	5339	21.358	50	408370	0	0	75470	NaN	-	-1		0	26	506.907813375612	NaN	0	PEAK	HCD	FTMS	0	0	0	-1	0	0	0	0	1				NaN	1_s_trap_1	0.5571	1.756	15645.1	0.04	1808	3529	5338
wk1_s_trap_1	5341	21.366	50	962630	0	0	81383	NaN	-	-1		0	59	515.871512939499	NaN	0	PEAK	HCD	FTMS	0	0	0	-1	0	0	0	0	1				NaN	1_s_trap_1	0.5675	1.756	32636.9	0.05	1809	3530	5340
wk1_s_trap_1	5342	21.367	50	604220	0	0	46547	NaN	-	-1		0	55	584.7813	NaN	0	PEAK	HCD	FTMS	0	0	0	-1	0	0	0	0	2				NaN	1_s_trap_1	0.5598	1.756	20051.3	0.05	1810	3530	5340
wk1_s_trap_1	5344	21.375	50	414700	0	0	38349	NaN	-	-1		0	37	589.310537749607	1176.60652256601	2	MULTI	HCD	FTMS	0	0	0	-1	0	0	0	0	1				NaN	1_s_trap_1	0.5564	1.756	14514.1	0.05	1811	3531	5343
wk1_s_trap_1	5345	21.376	50	353310	0	0	53956	NaN	-	-1		0	34	492.227052904821	NaN	0	PEAK	HCD	FTMS	0	0	0	-1	0	0	0	0	2				NaN	1_s_trap_1	0.5566	1.756	14830.3	0.04	1812	3531	5343
wk1_s_trap_1	5347	21.383	50	1149900	0	0	109760	NaN	-	-1		0	60	648.216191816827	NaN	0	PEAK	HCD	FTMS	0	0	0	-1	0	0	0	0	1				NaN	1_s_trap_1	0.5692	1.756	35455.1	0.06	1813	3532	5346
wk1_s_trap_1	5349	21.391	50	1495900	0	0	420720	NaN	-	-1		0	37	622.842341667066	NaN	0	PEAK	HCD	FTMS	0	0	0	-1	0	0	0	0	1				NaN	1_s_trap_1	0.5759	1.756	46517.1	0.25	1814	3533	5348
wk1_s_trap_1	5351	21.396	50	868390	0	0	174560	NaN	-	-1		0	34	756.828784178304	NaN	0	PEAK	HCD	FTMS	0	0	0	-1	0	0	0	0	1				NaN	1_s_trap_1	0.5631	1.756	25475.2	0.07	1815	3534	5350
wk1_s_trap_1	5352	21.398	50	1159700	0	0	377500	NaN	-	-1		0	26	453.898604770091	NaN	0	PEAK	HCD	FTMS	0	0	0	-1	0	0	0	0	2				NaN	1_s_trap_1	0.5736	1.756	42750.1	0.16	1816	3534	5350
wk1_s_trap_1	5353	21.4	50	1366900	0	0	162650	NaN	+	4005	RTNAENEFVTIKK	13	50	517.282891004032	1548.8268436123	3	MULTI	HCD	FTMS	0	0	0	-1	0	0	0	0	3	Unmodified	_RTNAENEFVTIKK_	CON__P04264;sp|P04104|K2C1_MOUSE;sp|P04264|K2C1_HUMAN;sp|Q6IMF3|K2C1_RAT;tr|A0A0G2JST3|A0A0G2JST3_RAT;tr|A0A0G2K509|A0A0G2K509_RAT	54.4023895263672	1_s_trap_1	0.5752	1.756	45397.6	0.05	1817	3534	5350
wk1_s_trap_1	5354	21.401	50	374160	0	0	69177	NaN	-	-1		0	35	491.247867810127	NaN	0	PEAK	HCD	FTMS	0	0	0	-1	0	0	0	0	4				NaN	1_s_trap_1	0.5566	1.756	14813.6	0.04	1818	3534	5350
wk1_s_trap_1	5356	21.409	50	517590	0	0	102460	NaN	-	-1		0	38	522.9169	NaN	0	PEAK	HCD	FTMS	0	0	0	-1	0	0	0	0	1				NaN	1_s_trap_1	0.5592	1.756	19024.6	0.04	1819	3535	5355
wk1_s_trap_1	5358	21.416	50	350400	0	0	73542	NaN	-	-1		0	26	438.245388919185	NaN	0	PEAK	HCD	FTMS	0	0	0	-1	0	0	0	0	1				NaN	1_s_trap_1	0.5556	1.756	13150.8	0.04	1820	3536	5357
wk1_s_trap_1	5360	21.423	50	479600	0	0	60784	NaN	-	-1		0	31	661.858846437591	NaN	0	PEAK	HCD	FTMS	0	0	0	-1	0	0	0	0	1				NaN	1_s_trap_1	0.5569	1.756	15295.7	0.06	1821	3537	5359
wk1_s_trap_1	5364	21.441	50	436460	0	0	32756	NaN	-	-1		0	35	744.777128519904	NaN	0	PEAK	HCD	FTMS	0	0	0	-1	0	0	0	0	1				NaN	1_s_trap_1	0.5554	1.732	12807.1	0.06	1822	3540	5363
wk1_s_trap_1	5366	21.449	50	349990	0	0	102540	NaN	-	-1		0	15	875.80096802779	NaN	0	PEAK	HCD	FTMS	0	0	0	-1	0	0	0	0	1				NaN	1_s_trap_1	0.5535	1.732	9767.1	0.05	1823	3541	5365
wk1_s_trap_1	5368	21.454	50	2682800	0	0	179650	NaN	-	-1		0	97	569.286317126359	1136.55808131952	2	MULTI	HCD	FTMS	0	0	0	-1	0	0	0	0	1				NaN	1_s_trap_1	0.5999	1.732	85779.5	0.63	1824	3542	5367
wk1_s_trap_1	5371	21.467	50	1147700	0	0	325060	NaN	-	-1		0	36	692.340813599038	1382.66707426488	2	MULTI	HCD	FTMS	0	0	0	-1	0	0	0	0	1				NaN	1_s_trap_1	0.5678	1.732	33269.9	0.06	1825	3544	5370
wk1_s_trap_1	5375	21.485	50	382700	0	0	98712	NaN	-	-1		0	35	397.195852463746	792.377151994293	2	MULTI	HCD	FTMS	0	0	0	-1	0	0	0	0	1				NaN	1_s_trap_1	0.5578	1.732	16713.6	0.18	1826	3547	5374
wk1_s_trap_1	5376	21.486	50	1224500	0	0	173910	NaN	-	-1		0	41	388.724223256189	775.433893579178	2	MULTI	HCD	FTMS	0	0	0	-1	0	0	0	0	2				NaN	1_s_trap_1	0.5772	1.732	48641.5	0.1	1827	3547	5374
wk1_s_trap_1	5378	21.494	50	1303100	0	0	71876	NaN	-	-1		0	70	571.299550306233	1710.8768215189	3	MULTI	HCD	FTMS	0	0	0	-1	0	0	0	0	1				NaN	1_s_trap_1	0.572	1.732	40063.8	0.06	1828	3548	5377
wk1_s_trap_1	5379	21.495	50	542750	0	0	60050	NaN	-	-1		0	39	705.492064768836	NaN	0	PEAK	HCD	FTMS	0	0	0	-1	0	0	0	0	2				NaN	1_s_trap_1	0.557	1.732	15548.2	0.06	1829	3548	5377
wk1_s_trap_1	5382	21.506	7.6	65896000	0	0	6080700	NaN	+	6943	YEELQITAGRHGDSVRNSK	19	128	540.774980281326	2159.0708152589	4	MULTI	HCD	FTMS	0	0	0	-1	0	0	0	0	1	Unmodified	_YEELQITAGRHGDSVRNSK_	CON__P04264;sp|P04264|K2C1_HUMAN	133.473999023438	1_s_trap_1	0.7048	1.692	262109.5	1	1830	3550	5381
wk1_s_trap_1	5383	21.508	50	1141100	0	0	68821	NaN	+	3246	QESDQLVLNQHPASDK	16	66	603.630623660643	1807.87004158213	3	MULTI	HCD	FTMS	0	0	0	-1	0	0	0	0	2	Unmodified	_QESDQLVLNQHPASDK_	sp|E9Q557|DESP_MOUSE;sp|F1LMV6|DESP_RAT;sp|P15924|DESP_HUMAN;sp|P15924-2|DESP_HUMAN;sp|P15924-3|DESP_HUMAN;tr|E9PZW0|E9PZW0_MOUSE	45.8830604553223	1_s_trap_1	0.5696	1.692	36075.5	0.09	1831	3550	5381
wk1_s_trap_1	5384	21.509	50	2166200	0	0	672450	NaN	-	-1		0	45	629.977010853657	NaN	0	PEAK	HCD	FTMS	0	0	0	-1	0	0	0	0	3				NaN	1_s_trap_1	0.5874	1.692	65356.3	0.1	1832	3550	5381
wk1_s_trap_1	5386	21.517	50	182720	0	0	28238	NaN	-	-1		0	20	806.619858399753	3222.45032773261	4	MULTI	HCD	FTMS	0	0	0	-1	0	0	0	0	1				NaN	1_s_trap_1	0.5511	1.692	5827.2	0.06	1833	3551	5385
wk1_s_trap_1	5387	21.518	50	398080	0	0	29973	NaN	-	-1		0	38	511.28758845735	1020.5606239815	2	MULTI	HCD	FTMS	0	0	0	-1	0	0	0	0	2				NaN	1_s_trap_1	0.5578	1.692	16845.5	0.05	1834	3551	5385
wk1_s_trap_1	5389	21.524	50	10588000	0	0	559850	NaN	+	6937	YEELQITAGRHGDSVRNSK	19	112	720.697694337117	2159.07125361155	3	MULTI	HCD	FTMS	0	0	0	-1	0	0	0	0	1	Unmodified	_YEELQITAGRHGDSVRNSK_	CON__P04264;sp|P04264|K2C1_HUMAN	99.0214309692383	1_s_trap_1	0.693	1.692	238448.7	0.47	1835	3552	5388
wk1_s_trap_1	5390	21.525	50	357520	0	0	155930	NaN	-	-1		0	16	408.919715087702	1223.73731586331	3	MULTI	HCD	FTMS	0	0	0	-1	0	0	0	0	2				NaN	1_s_trap_1	0.5564	1.692	14563.4	0.11	1836	3552	5388
wk1_s_trap_1	5391	21.527	50	5616600	0	0	321250	NaN	+	4665	SRAEAESWYQTK	12	114	485.900072894685	1454.67838928426	3	MULTI	HCD	FTMS	0	0	0	-1	0	0	0	0	3	Unmodified	_SRAEAESWYQTK_	CON__Q8VED5;sp|Q8VED5|K2C79_MOUSE;tr|A0A0G2JW69|A0A0G2JW69_RAT;tr|A0A8I5ZR22|A0A8I5ZR22_RAT	86.2622528076172	1_s_trap_1	0.6499	1.692	167892.8	0.65	1837	3552	5388
wk1_s_trap_1	5393	21.534	50	403520	0	0	102590	NaN	-	-1		0	34	466.888867019228	NaN	0	PEAK	HCD	FTMS	0	0	0	-1	0	0	0	0	1				NaN	1_s_trap_1	0.5565	1.692	14621.2	0.07	1838	3553	5392
wk1_s_trap_1	5395	21.541	50	2685400	0	0	236700	NaN	-	-1		0	79	555.278345812711	2217.08427738444	4	MULTI	HCD	FTMS	0	0	0	-1	0	0	0	0	1				NaN	1_s_trap_1	0.5965	1.692	80310.5	0.15	1839	3554	5394
wk1_s_trap_1	5401	21.57	50	1920600	0	0	542590	NaN	-	-1		0	49	462.573268699438	NaN	0	PEAK	HCD	FTMS	0	0	0	-1	0	0	0	0	1				NaN	1_s_trap_1	0.5871	1.692	64892.3	0.14	1840	3559	5400
wk1_s_trap_1	5402	21.571	50	2095200	0	0	314430	NaN	-	-1		0	52	579.775109871964	1157.53566681073	2	MULTI	HCD	FTMS	0	0	0	-1	0	0	0	0	2				NaN	1_s_trap_1	0.587	1.692	64649.7	0.06	1841	3559	5400
wk1_s_trap_1	5403	21.573	50	423400	0	0	61665	NaN	-	-1		0	42	491.220072459165	980.425591985129	2	MULTI	HCD	FTMS	0	0	0	-1	0	0	0	0	3				NaN	1_s_trap_1	0.5583	1.692	17638.5	0.12	1842	3559	5400
wk1_s_trap_1	5406	21.585	50	250660	0	0	32934	NaN	-	-1		0	29	528.296035882318	1054.57751883144	2	MULTI	HCD	FTMS	0	0	0	-1	0	0	0	0	1				NaN	1_s_trap_1	0.5532	1.692	9201.8	0.05	1843	3561	5405
wk1_s_trap_1	5408	21.593	50	482200	0	0	61158	NaN	-	-1		0	35	530.749820973521	1059.48508901384	2	MULTI	HCD	FTMS	0	0	0	-1	0	0	0	0	1				NaN	1_s_trap_1	0.5588	1.692	18392.6	0.05	1844	3562	5407
wk1_s_trap_1	5409	21.594	50	445170	0	0	55225	NaN	-	-1		0	30	533.26464758743	NaN	0	PEAK	HCD	FTMS	0	0	0	-1	0	0	0	0	2				NaN	1_s_trap_1	0.5583	1.692	17638.4	0.05	1845	3562	5407
wk1_s_trap_1	5411	21.6	10	34355000	0	0	1827700	NaN	+	2708	NMQDMVEDYRNK	12	149	520.225458477611	1557.65454603303	3	MULTI	HCD	FTMS	0	0	0	-1	0	0	0	0	1	Oxidation (M)	_NMQDM(ox)VEDYRNK_	CON__P04264;sp|P04264|K2C1_HUMAN	122.32559967041	1_s_trap_1	0.6689	1.659	198958.4	1	1846	3563	5410
wk1_s_trap_1	5412	21.601	50	2114800	0	0	156290	NaN	-	-1		0	71	598.799223434364	1195.58389393553	2	MULTI	HCD	FTMS	0	0	0	-1	0	0	0	0	2				NaN	1_s_trap_1	0.5854	1.659	62082.4	0.21	1847	3563	5410
wk1_s_trap_1	5413	21.603	50	938180	0	0	76062	NaN	-	-1		0	41	426.549233148784	1276.62587004655	3	MULTI	HCD	FTMS	0	0	0	-1	0	0	0	0	3				NaN	1_s_trap_1	0.5685	1.659	34385.5	0.3	1848	3563	5410
wk1_s_trap_1	5415	21.609	50	2678000	0	0	173000	NaN	-	-1		0	86	633.311321940694	1264.60809094819	2	MULTI	HCD	FTMS	0	0	0	-1	0	0	0	0	1				NaN	1_s_trap_1	0.5939	1.659	76076	0.23	1849	3564	5414
wk1_s_trap_1	5416	21.61	50	1588100	0	0	120290	NaN	+	638	DERFFSDK	8	78	522.243358290053	1042.47216364691	2	MULTI	HCD	FTMS	0	0	0	-1	0	0	0	0	2	Unmodified	_DERFFSDK_	CON__P02668	78.1916198730469	1_s_trap_1	0.5799	1.659	53102.1	0.16	1850	3564	5414
wk1_s_trap_1	5417	21.611	50	1256900	0	0	100110	NaN	+	1	AAMIVNQLSK	10	63	545.799695550691	1089.58483816818	2	MULTI	HCD	FTMS	0	0	0	-1	0	0	0	0	3	Oxidation (M)	_AAM(ox)IVNQLSK_	sp|P14923|PLAK_HUMAN;sp|Q02257|PLAK_MOUSE;sp|Q6P0K8|PLAK_RAT;tr|A0A8L2R4T1|A0A8L2R4T1_RAT;tr|C9J826|C9J826_HUMAN;tr|C9JK18|C9JK18_HUMAN;tr|C9JKY1|C9JKY1_HUMAN;tr|C9JTX4|C9JTX4_HUMAN	87.3075637817383	1_s_trap_1	0.5727	1.659	41146.6	0.22	1851	3564	5414
wk1_s_trap_1	5418	21.613	50	1369400	0	0	75237	NaN	-	-1		0	62	570.941227975969	1709.80185452811	3	MULTI	HCD	FTMS	0	0	0	-1	0	0	0	0	4				NaN	1_s_trap_1	0.5737	1.659	42865.3	0.16	1852	3564	5414
wk1_s_trap_1	5420	21.618	50	1653200	0	0	93723	NaN	-	-1		0	92	645.827169947077	1289.63978696095	2	MULTI	HCD	FTMS	0	0	0	-1	0	0	0	0	1				NaN	1_s_trap_1	0.5761	1.659	46775.4	0.25	1853	3565	5419
wk1_s_trap_1	5421	21.62	50	342320	0	0	41265	NaN	-	-1		0	33	406.560627161756	1216.66005208547	3	MULTI	HCD	FTMS	0	0	0	-1	0	0	0	0	2				NaN	1_s_trap_1	0.5565	1.659	14725.2	0.38	1854	3565	5419
wk1_s_trap_1	5423	21.626	50	3470800	0	0	174300	NaN	+	2709	NMQDMVEDYRNK	12	98	779.834414947439	1557.65427696168	2	MULTI	HCD	FTMS	0	0	0	-1	0	0	0	0	1	Oxidation (M)	_NMQDM(ox)VEDYRNK_	CON__P04264;sp|P04264|K2C1_HUMAN	183.721893310547	1_s_trap_1	0.6005	1.659	86864.3	0.54	1855	3566	5422
wk1_s_trap_1	5425	21.633	50	677010	0	0	155530	NaN	+	2402	LGIYEAMK	8	38	470.743678106754	939.472803280308	2	MULTI	HCD	FTMS	0	0	0	-1	0	0	0	0	1	Oxidation (M)	_LGIYEAM(ox)K_	sp|E9Q557|DESP_MOUSE;sp|F1LMV6|DESP_RAT;sp|P15924|DESP_HUMAN;sp|P15924-2|DESP_HUMAN;sp|P15924-3|DESP_HUMAN;tr|E9PZW0|E9PZW0_MOUSE	44.3947906494141	1_s_trap_1	0.5654	1.659	29263.5	0.17	1856	3567	5424
wk1_s_trap_1	5426	21.635	50	1529000	0	0	316040	NaN	-	-1		0	38	460.31173294629	459.30445647969	1	MULTI	HCD	FTMS	0	0	0	-1	0	0	0	0	2				NaN	1_s_trap_1	0.5829	1.659	57874.1	0.61	1857	3567	5424
wk1_s_trap_1	5429	21.647	50	291750	0	0	47830	NaN	-	-1		0	32	525.55741896178	NaN	0	PEAK	HCD	FTMS	0	0	0	-1	0	0	0	0	1				NaN	1_s_trap_1	0.5546	1.659	11480.2	0.05	1858	3569	5428
wk1_s_trap_1	5431	21.655	50	144150	0	0	44897	NaN	-	-1		0	18	429.08677818784	428.07950172124	1	MULTI	HCD	FTMS	0	0	0	-1	0	0	0	0	1				NaN	1_s_trap_1	0.5517	1.659	6717.9	0.08	1859	3570	5430
wk1_s_trap_1	5434	21.667	50	174350	0	0	16227	NaN	-	-1		0	23	412.226308328304	1233.65709558511	3	MULTI	HCD	FTMS	0	0	0	-1	0	0	0	0	1				NaN	1_s_trap_1	0.5524	1.659	7915.6	0.03	1860	3572	5433
wk1_s_trap_1	5436	21.673	50	2091800	0	0	330580	NaN	+	4666	SRAEAESWYQTK	12	67	728.346646223691	1454.67873951418	2	MULTI	HCD	FTMS	0	0	0	-1	0	0	0	0	1	Unmodified	_SRAEAESWYQTK_	CON__Q8VED5;sp|Q8VED5|K2C79_MOUSE;tr|A0A0G2JW69|A0A0G2JW69_RAT;tr|A0A8I5ZR22|A0A8I5ZR22_RAT	105.028701782227	1_s_trap_1	0.583	1.659	58068.8	0.22	1861	3573	5435
wk1_s_trap_1	5442	21.701	50	451890	0	0	106610	NaN	-	-1		0	30	506.905570795304	NaN	0	PEAK	HCD	FTMS	0	0	0	-1	0	0	0	0	1				NaN	1_s_trap_1	0.5576	1.637	16518.5	0.1	1862	3578	5441
wk1_s_trap_1	5444	21.707	50	392970	0	0	40831	NaN	-	-1		0	39	584.7816	NaN	0	PEAK	HCD	FTMS	0	0	0	-1	0	0	0	0	1				NaN	1_s_trap_1	0.5558	1.637	13567.1	0.05	1863	3579	5443
wk1_s_trap_1	5445	21.709	50	1220900	0	0	235150	NaN	-	-1		0	37	659.859139033184	NaN	0	PEAK	HCD	FTMS	0	0	0	-1	0	0	0	0	2				NaN	1_s_trap_1	0.57	1.637	36760.4	0.06	1864	3579	5443
wk1_s_trap_1	5447	21.715	50	923800	0	0	87424	NaN	+	1573	EITALAPSTMK	11	47	589.310537749607	1176.60652256601	2	MULTI	HCD	FTMS	0	0	0	-1	0	0	0	0	1	Oxidation (M)	_EITALAPSTM(ox)K_	sp|P60709|ACTB_HUMAN;sp|P60710|ACTB_MOUSE;sp|P60711|ACTB_RAT;sp|P62736|ACTA_HUMAN;sp|P62737|ACTA_MOUSE;sp|P62738|ACTA_RAT;sp|P63259|ACTG_RAT;sp|P63260|ACTG_MOUSE;sp|P63261|ACTG_HUMAN;sp|P63267|ACTH_HUMAN;sp|P63267-2|ACTH_HUMAN;sp|P63268|ACTH_MOUSE;sp|P63269|ACTH_RAT;sp|P68032|ACTC_HUMAN;sp|P68033|ACTC_MOUSE;sp|P68035|ACTC_RAT;sp|P68133|ACTS_HUMAN;sp|P68134|ACTS_MOUSE;sp|P68136|ACTS_RAT;tr|A0A0G2K…	71.6136016845703	1_s_trap_1	0.566	1.637	30188	0.07	1865	3580	5446
wk1_s_trap_1	5448	21.716	50	2340100	0	0	1123800	NaN	-	-1		0	29	576.929139786578	NaN	0	PEAK	HCD	FTMS	0	0	0	-1	0	0	0	0	2				NaN	1_s_trap_1	0.5929	1.637	74318	0.08	1866	3580	5446
wk1_s_trap_1	5449	21.718	50	683840	0	0	275390	NaN	-	-1		0	32	505.907446286874	NaN	0	PEAK	HCD	FTMS	0	0	0	-1	0	0	0	0	3				NaN	1_s_trap_1	0.5629	1.637	25126.9	0.04	1867	3580	5446
wk1_s_trap_1	5452	21.73	50	1663500	0	0	855610	NaN	-	-1		0	32	504.907571958273	NaN	0	PEAK	HCD	FTMS	0	0	0	-1	0	0	0	0	1				NaN	1_s_trap_1	0.5821	1.637	56709.5	0.2	1868	3582	5451
wk1_s_trap_1	5453	21.732	50	670170	0	0	82310	NaN	-	-1		0	43	684.835849384161	1367.65714583512	2	MULTI	HCD	FTMS	0	0	0	-1	0	0	0	0	2				NaN	1_s_trap_1	0.5599	1.637	20264.6	0.06	1869	3582	5451
wk1_s_trap_1	5455	21.737	50	2976300	0	0	183370	NaN	+	4006	RTNAENEFVTIKK	13	76	517.282891004032	1548.8268436123	3	MULTI	HCD	FTMS	0	0	0	-1	0	0	0	0	1	Unmodified	_RTNAENEFVTIKK_	CON__P04264;sp|P04104|K2C1_MOUSE;sp|P04264|K2C1_HUMAN;sp|Q6IMF3|K2C1_RAT;tr|A0A0G2JST3|A0A0G2JST3_RAT;tr|A0A0G2K509|A0A0G2K509_RAT	80.7462921142578	1_s_trap_1	0.6055	1.637	95090	0.39	1870	3583	5454
wk1_s_trap_1	5456	21.739	50	1374600	0	0	397060	NaN	-	-1		0	30	383.674020381718	NaN	0	PEAK	HCD	FTMS	0	0	0	-1	0	0	0	0	2				NaN	1_s_trap_1	0.5792	1.637	51866.1	0.04	1871	3583	5454
wk1_s_trap_1	5459	21.75	50	896950	0	0	265650	NaN	-	-1		0	30	438.245388919185	NaN	0	PEAK	HCD	FTMS	0	0	0	-1	0	0	0	0	1				NaN	1_s_trap_1	0.5684	1.637	34214.3	0.18	1872	3585	5458
wk1_s_trap_1	5461	21.758	50	316750	0	0	58240	NaN	-	-1		0	19	765.3239	NaN	0	PEAK	HCD	FTMS	0	0	0	-1	0	0	0	0	1				NaN	1_s_trap_1	0.5539	1.637	10325	0.05	1873	3586	5460
wk1_s_trap_1	5463	21.765	50	806900	0	0	168670	NaN	-	-1		0	36	453.57227221126	1357.69498723398	3	MULTI	HCD	FTMS	0	0	0	-1	0	0	0	0	1				NaN	1_s_trap_1	0.5655	1.616	29444.9	0.04	1874	3587	5462
wk1_s_trap_1	5466	21.778	50	506130	0	0	68036	NaN	-	-1		0	35	454.721386356865	907.42821978053	2	MULTI	HCD	FTMS	0	0	0	-1	0	0	0	0	1				NaN	1_s_trap_1	0.5598	1.616	20123.1	0.04	1875	3589	5465
wk1_s_trap_1	5469	21.79	50	1611200	0	0	612530	NaN	-	-1		0	27	716.849646040732	NaN	0	PEAK	HCD	FTMS	0	0	0	-1	0	0	0	0	1				NaN	1_s_trap_1	0.5748	1.616	44618.5	0.06	1876	3591	5468
wk1_s_trap_1	5471	21.798	50	1210100	0	0	89247	NaN	+	1440	EFRQILK	7	48	467.278193366622	932.541833800045	2	MULTI	HCD	FTMS	0	0	0	-1	0	0	0	0	1	Unmodified	_EFRQILK_	CON__P20930;sp|P20930|FILA_HUMAN	81.7838592529297	1_s_trap_1	0.5754	1.616	45717.8	0.3	1877	3592	5470
wk1_s_trap_1	5472	21.799	50	1214600	0	0	184960	NaN	-	-1		0	51	569.286317126359	1136.55808131952	2	MULTI	HCD	FTMS	0	0	0	-1	0	0	0	0	2				NaN	1_s_trap_1	0.5719	1.616	39877.8	0.07	1878	3592	5470
wk1_s_trap_1	5475	21.812	50	3483000	0	0	737210	NaN	-	-1		0	68	578.271017416543	1154.52748189989	2	MULTI	HCD	FTMS	0	0	0	-1	0	0	0	0	1				NaN	1_s_trap_1	0.6103	1.616	102929.7	0.14	1879	3594	5474
wk1_s_trap_1	5477	21.819	50	1076000	0	0	251800	NaN	-	-1		0	38	505.890372735425	NaN	0	PEAK	HCD	FTMS	0	0	0	-1	0	0	0	0	1				NaN	1_s_trap_1	0.5705	1.616	37572.3	0.04	1880	3595	5476
wk1_s_trap_1	5479	21.825	50	820010	0	0	237740	NaN	-	-1		0	44	397.195852463746	792.377151994293	2	MULTI	HCD	FTMS	0	0	0	-1	0	0	0	0	1				NaN	1_s_trap_1	0.5678	1.616	33112.2	0.45	1881	3596	5478
wk1_s_trap_1	5480	21.826	50	875520	0	0	60101	NaN	-	-1		0	55	495.903686896871	1484.68923129081	3	MULTI	HCD	FTMS	0	0	0	-1	0	0	0	0	2				NaN	1_s_trap_1	0.5666	1.616	31287	0.1	1882	3596	5478
wk1_s_trap_1	5483	21.839	50	3820300	0	0	490010	NaN	-	-1		0	73	578.271017416543	1154.52748189989	2	MULTI	HCD	FTMS	0	0	0	-1	0	0	0	0	1				NaN	1_s_trap_1	0.6166	1.616	113251.2	0.22	1883	3598	5482
wk1_s_trap_1	5484	21.841	50	1935500	0	0	328790	NaN	-	-1		0	60	658.765915119429	1315.51727730566	2	MULTI	HCD	FTMS	0	0	0	-1	0	0	0	0	2				NaN	1_s_trap_1	0.5817	1.616	55919.6	0.06	1884	3598	5482
wk1_s_trap_1	5486	21.846	21	28367000	0	0	2555100	NaN	+	6944	YEELQITAGRHGDSVRNSK	19	130	540.774980281326	2159.0708152589	4	MULTI	HCD	FTMS	0	0	0	-1	0	0	0	0	1	Unmodified	_YEELQITAGRHGDSVRNSK_	CON__P04264;sp|P04264|K2C1_HUMAN	104.893997192383	1_s_trap_1	0.7247	1.616	311715.1	1	1885	3599	5485
wk1_s_trap_1	5487	21.848	50	852940	0	0	148700	NaN	-	-1		0	31	678.851902522743	NaN	0	PEAK	HCD	FTMS	0	0	0	-1	0	0	0	0	2				NaN	1_s_trap_1	0.5631	1.616	25467.2	0.07	1886	3599	5485
wk1_s_trap_1	5489	21.854	50	527720	0	0	22127	NaN	-	-1		0	48	806.368999307864	3221.44689136506	4	MULTI	HCD	FTMS	0	0	0	-1	0	0	0	0	1				NaN	1_s_trap_1	0.5567	1.616	15067.9	0.05	1887	3600	5488
wk1_s_trap_1	5490	21.855	50	1312600	0	0	602240	NaN	-	-1		0	19	700.818242389359	NaN	0	PEAK	HCD	FTMS	0	0	0	-1	0	0	0	0	2				NaN	1_s_trap_1	0.5707	1.616	37939.3	0.06	1888	3600	5488
wk1_s_trap_1	5492	21.861	39	6629800	0	0	629740	NaN	+	1233	EELAYLRK	8	86	511.28758845735	1020.5606239815	2	MULTI	HCD	FTMS	0	0	0	-1	0	0	0	0	1	Unmodified	_EELAYLRK_	CON__P08779;CON__Q6IFX2;sp|P08779|K1C16_HUMAN;sp|Q6IFX2|K1C42_MOUSE;tr|K7ENW6|K7ENW6_HUMAN	173.111999511719	1_s_trap_1	0.6431	1.616	156765.2	1	1889	3601	5491
wk1_s_trap_1	5493	21.863	50	4473400	0	0	267110	NaN	+	6938	YEELQITAGRHGDSVRNSK	19	82	720.697694337117	2159.07125361155	3	MULTI	HCD	FTMS	0	0	0	-1	0	0	0	0	2	Unmodified	_YEELQITAGRHGDSVRNSK_	CON__P04264;sp|P04264|K2C1_HUMAN	83.2527618408203	1_s_trap_1	0.6163	1.616	112805.1	0.15	1890	3601	5491
wk1_s_trap_1	5495	21.87	50	106560	0	0	15723	NaN	-	-1		0	11	1060.49070259307	NaN	0	PEAK	HCD	FTMS	0	0	0	-1	0	0	0	0	1				NaN	1_s_trap_1	0.55	1.616	3250.6	0.03	1891	3602	5494
wk1_s_trap_1	5497	21.876	50	2604200	0	0	274300	NaN	-	-1		0	82	555.028554994652	2216.08511411221	4	MULTI	HCD	FTMS	0	0	0	-1	0	0	0	0	1				NaN	1_s_trap_1	0.5953	1.616	78304.2	0.05	1892	3603	5496
wk1_s_trap_1	5499	21.883	50	367170	0	0	124120	NaN	-	-1		0	24	586.822388008143	NaN	0	PEAK	HCD	FTMS	0	0	0	-1	0	0	0	0	1				NaN	1_s_trap_1	0.5551	1.616	12411.5	0.04	1893	3604	5498
wk1_s_trap_1	5500	21.884	50	423900	0	0	77538	NaN	-	-1		0	36	743.352826806734	1484.69110068027	2	MULTI	HCD	FTMS	0	0	0	-1	0	0	0	0	2				NaN	1_s_trap_1	0.5557	1.616	13271.9	0.06	1894	3604	5498
wk1_s_trap_1	5503	21.897	50	171340	0	0	51641	NaN	-	-1		0	14	408.919737274372	1223.73738242332	3	MULTI	HCD	FTMS	0	0	0	-1	0	0	0	0	1				NaN	1_s_trap_1	0.5531	1.616	9121.7	0.13	1895	3606	5502
wk1_s_trap_1	5507	21.914	50	1495800	0	0	84671	NaN	-	-1		0	68	492.226966238157	982.439379543115	2	MULTI	HCD	FTMS	0	0	0	-1	0	0	0	0	1				NaN	1_s_trap_1	0.5838	1.616	59393.8	0.33	1896	3609	5506
wk1_s_trap_1	5509	21.919	50	731680	0	0	94878	NaN	-	-1		0	46	528.296035882318	1054.57751883144	2	MULTI	HCD	FTMS	0	0	0	-1	0	0	0	0	1				NaN	1_s_trap_1	0.5634	1.616	26019.1	0.12	1897	3610	5508
wk1_s_trap_1	5510	21.921	50	522000	0	0	230580	NaN	-	-1		0	13	382.244973423175	762.475393913151	2	MULTI	HCD	FTMS	0	0	0	-1	0	0	0	0	2				NaN	1_s_trap_1	0.5605	1.616	21138.9	0.08	1898	3610	5508
wk1_s_trap_1	5512	21.927	50	917850	0	0	121730	NaN	-	-1		0	63	530.749820973521	1059.48508901384	2	MULTI	HCD	FTMS	0	0	0	-1	0	0	0	0	1				NaN	1_s_trap_1	0.5676	1.61	32810.5	0.15	1899	3611	5511
wk1_s_trap_1	5513	21.928	50	876920	0	0	158360	NaN	-	-1		0	49	523.771853639742	1045.52915434628	2	MULTI	HCD	FTMS	0	0	0	-1	0	0	0	0	2				NaN	1_s_trap_1	0.5667	1.61	31337.7	0.05	1900	3611	5511
wk1_s_trap_1	5514	21.93	50	1207000	0	0	128500	NaN	-	-1		0	53	632.789376143129	1263.56419935306	2	MULTI	HCD	FTMS	0	0	0	-1	0	0	0	0	3				NaN	1_s_trap_1	0.5704	1.61	37394.9	0.06	1901	3611	5511
wk1_s_trap_1	5516	21.935	16	27635000	0	0	1403400	NaN	+	2710	NMQDMVEDYRNK	12	166	520.225408404007	1557.65439581222	3	MULTI	HCD	FTMS	0	0	0	-1	0	0	0	0	1	Oxidation (M)	_NMQDM(ox)VEDYRNK_	CON__P04264;sp|P04264|K2C1_HUMAN	145.914596557617	1_s_trap_1	0.6961	1.61	243566.2	1	1902	3612	5515
wk1_s_trap_1	5517	21.937	50	777030	0	0	45615	NaN	-	-1		0	58	645.977919005987	NaN	0	PEAK	HCD	FTMS	0	0	0	-1	0	0	0	0	2				NaN	1_s_trap_1	0.5617	1.61	23119.4	0.05	1903	3612	5515
wk1_s_trap_1	5518	21.939	50	868260	0	0	124160	NaN	-	-1		0	49	647.809931728334	1293.60531052347	2	MULTI	HCD	FTMS	0	0	0	-1	0	0	0	0	3				NaN	1_s_trap_1	0.5649	1.61	28429.6	0.04	1904	3612	5515
wk1_s_trap_1	5520	21.944	50	4170300	0	0	415260	NaN	-	-1		0	93	598.799223434364	1195.58389393553	2	MULTI	HCD	FTMS	0	0	0	-1	0	0	0	0	1				NaN	1_s_trap_1	0.6186	1.61	116548.4	0.52	1905	3613	5519
wk1_s_trap_1	5521	21.946	50	1392200	0	0	152940	NaN	-	-1		0	63	633.311321940694	1264.60809094819	2	MULTI	HCD	FTMS	0	0	0	-1	0	0	0	0	2				NaN	1_s_trap_1	0.5731	1.61	41910.3	0.07	1906	3613	5519
wk1_s_trap_1	5523	21.951	50	2294700	0	0	192620	NaN	+	639	DERFFSDK	8	86	522.243358290053	1042.47216364691	2	MULTI	HCD	FTMS	0	0	0	-1	0	0	0	0	1	Unmodified	_DERFFSDK_	CON__P02668	107.574401855469	1_s_trap_1	0.5932	1.61	74804.3	0.31	1907	3614	5522
wk1_s_trap_1	5525	21.959	50	3614800	0	0	216260	NaN	-	-1		0	103	794.379851806687	1586.74515068017	2	MULTI	HCD	FTMS	0	0	0	-1	0	0	0	0	1				NaN	1_s_trap_1	0.6001	1.61	86109.5	0.38	1908	3615	5524
wk1_s_trap_1	5527	21.964	50	3285000	0	0	186640	NaN	+	2717	NMQDMVEDYRNK	12	93	779.834679210781	1557.65480548836	2	MULTI	HCD	FTMS	0	0	0	-1	0	0	0	0	1	Oxidation (M)	_NMQDM(ox)VEDYRNK_	CON__P04264;sp|P04264|K2C1_HUMAN	160.753997802734	1_s_trap_1	0.5981	1.61	82922.4	0.36	1909	3616	5526
wk1_s_trap_1	5529	21.97	50	201920	0	0	39248	NaN	-	-1		0	20	470.743678106754	939.472803280308	2	MULTI	HCD	FTMS	0	0	0	-1	0	0	0	0	1				NaN	1_s_trap_1	0.5537	1.61	10001.9	0.04	1910	3617	5528
wk1_s_trap_1	5531	21.976	50	693330	0	0	115450	NaN	-	-1		0	22	460.31173294629	459.30445647969	1	MULTI	HCD	FTMS	0	0	0	-1	0	0	0	0	1				NaN	1_s_trap_1	0.5639	1.61	26828.4	0.19	1911	3618	5530
wk1_s_trap_1	5533	21.983	50	2092300	0	0	448470	NaN	-	-1		0	35	616.325321777132	NaN	0	PEAK	HCD	FTMS	0	0	0	-1	0	0	0	0	1				NaN	1_s_trap_1	0.5859	1.61	62833	0.12	1912	3619	5532
wk1_s_trap_1	5535	21.991	50	1606500	0	0	238090	NaN	-	-1		0	66	728.875366596572	1455.73618025994	2	MULTI	HCD	FTMS	0	0	0	-1	0	0	0	0	1				NaN	1_s_trap_1	0.5745	1.61	44166	0.18	1913	3620	5534
wk1_s_trap_1	5536	21.992	50	287530	0	0	74580	NaN	-	-1		0	23	391.952848725632	NaN	0	PEAK	HCD	FTMS	0	0	0	-1	0	0	0	0	2				NaN	1_s_trap_1	0.5549	1.61	12039.8	0.02	1914	3620	5534
wk1_s_trap_1	5538	21.999	50	647620	0	0	230090	NaN	-	-1		0	27	680.828634246129	NaN	0	PEAK	HCD	FTMS	0	0	0	-1	0	0	0	0	1				NaN	1_s_trap_1	0.5603	1.61	20880	0.06	1915	3621	5537
wk1_s_trap_1	5541	22.011	50	1265200	0	0	275920	NaN	+	4667	SRAEAESWYQTK	12	55	728.346646223691	1454.67873951418	2	MULTI	HCD	FTMS	0	0	0	-1	0	0	0	0	1	Unmodified	_SRAEAESWYQTK_	CON__Q8VED5;sp|Q8VED5|K2C79_MOUSE;tr|A0A0G2JW69|A0A0G2JW69_RAT;tr|A0A8I5ZR22|A0A8I5ZR22_RAT	62.0879287719727	1_s_trap_1	0.5695	1.61	36015.3	0.07	1916	3623	5540
wk1_s_trap_1	5544	22.023	50	864480	0	0	82398	NaN	-	-1		0	51	648.780467456976	1295.54638198075	2	MULTI	HCD	FTMS	0	0	0	-1	0	0	0	0	1				NaN	1_s_trap_1	0.5641	1.61	27061.2	0.04	1917	3625	5543
wk1_s_trap_1	5547	22.036	50	241600	0	0	24179	NaN	-	-1		0	33	435.773793467361	869.533034001522	2	MULTI	HCD	FTMS	0	0	0	-1	0	0	0	0	1				NaN	1_s_trap_1	0.554	1.61	10490.8	0.03	1918	3627	5546
wk1_s_trap_1	5549	22.043	50	186290	0	0	26346	NaN	-	-1		0	25	525.55723626468	NaN	0	PEAK	HCD	FTMS	0	0	0	-1	0	0	0	0	1				NaN	1_s_trap_1	0.5523	1.61	7819.3	0.03	1919	3628	5548
wk1_s_trap_1	5555	22.07	50	857820	0	0	84185	NaN	-	-1		0	53	684.835849384161	1367.65714583512	2	MULTI	HCD	FTMS	0	0	0	-1	0	0	0	0	1				NaN	1_s_trap_1	0.5635	1.61	26063.8	0.05	1920	3633	5554
wk1_s_trap_1	5557	22.076	50	2089100	0	0	318330	NaN	+	4007	RTNAENEFVTIKK	13	49	517.282891004032	1548.8268436123	3	MULTI	HCD	FTMS	0	0	0	-1	0	0	0	0	1	Unmodified	_RTNAENEFVTIKK_	CON__P04264;sp|P04104|K2C1_MOUSE;sp|P04264|K2C1_HUMAN;sp|Q6IMF3|K2C1_RAT;tr|A0A0G2JST3|A0A0G2JST3_RAT;tr|A0A0G2K509|A0A0G2K509_RAT	34.3024597167969	1_s_trap_1	0.5898	1.61	69220.4	0.12	1921	3634	5556
[truncated: 59,643 more rows]
