# Supplementary material for: An Integrated Approach to Protein Discovery and Detection From Complex Biofluids
Source: Mol Cell Proteomics. 2023 Jun 9;22(7):100590. doi: 10.1016/j.mcpro.2023.100590 (PMC10388710; doi:10.1016/j.mcpro.2023.100590)
Supplement: Supplemental Data S9 [file mmc9.txt]

Raw file	m/z	Peaks / Da	Single peaks / Da	Isotope patterns / Da	Single isotope patterns / Da	SILAC pairs / Da	Identified SILAC pairs / Da	SILAC identification rate [%]	MS/MS / Da	Identified MS/MS / Da	Identification rate [%]
wk1_s_trap_1	100	0	0	0	0	0	0	NaN	0	0
wk1_s_trap_1	101	0	0	0	0	0	0	NaN	0	0
wk1_s_trap_1	102	0	0	0	0	0	0	NaN	0	0
wk1_s_trap_1	103	0	0	0	0	0	0	NaN	0	0
wk1_s_trap_1	104	0	0	0	0	0	0	NaN	0	0
wk1_s_trap_1	105	0	0	0	0	0	0	NaN	0	0
wk1_s_trap_1	106	0	0	0	0	0	0	NaN	0	0
wk1_s_trap_1	107	0	0	0	0	0	0	NaN	0	0
wk1_s_trap_1	108	0	0	0	0	0	0	NaN	0	0
wk1_s_trap_1	109	0	0	0	0	0	0	NaN	0	0
wk1_s_trap_1	110	0	0	0	0	0	0	NaN	0	0
wk1_s_trap_1	111	0	0	0	0	0	0	NaN	0	0
wk1_s_trap_1	112	0	0	0	0	0	0	NaN	0	0
wk1_s_trap_1	113	0	0	0	0	0	0	NaN	0	0
wk1_s_trap_1	114	0	0	0	0	0	0	NaN	0	0
wk1_s_trap_1	115	0	0	0	0	0	0	NaN	0	0
wk1_s_trap_1	116	0	0	0	0	0	0	NaN	0	0
wk1_s_trap_1	117	0	0	0	0	0	0	NaN	0	0
wk1_s_trap_1	118	0	0	0	0	0	0	NaN	0	0
wk1_s_trap_1	119	0	0	0	0	0	0	NaN	0	0
wk1_s_trap_1	120	0	0	0	0	0	0	NaN	0	0
wk1_s_trap_1	121	0	0	0	0	0	0	NaN	0	0
wk1_s_trap_1	122	0	0	0	0	0	0	NaN	0	0
wk1_s_trap_1	123	0	0	0	0	0	0	NaN	0	0
wk1_s_trap_1	124	0	0	0	0	0	0	NaN	0	0
wk1_s_trap_1	125	0	0	0	0	0	0	NaN	0	0
wk1_s_trap_1	126	0	0	0	0	0	0	NaN	0	0
wk1_s_trap_1	127	0	0	0	0	0	0	NaN	0	0
wk1_s_trap_1	128	0	0	0	0	0	0	NaN	0	0
wk1_s_trap_1	129	0	0	0	0	0	0	NaN	0	0
wk1_s_trap_1	130	0	0	0	0	0	0	NaN	0	0
wk1_s_trap_1	131	0	0	0	0	0	0	NaN	0	0
wk1_s_trap_1	132	0	0	0	0	0	0	NaN	0	0
wk1_s_trap_1	133	0	0	0	0	0	0	NaN	0	0
wk1_s_trap_1	134	0	0	0	0	0	0	NaN	0	0
wk1_s_trap_1	135	0	0	0	0	0	0	NaN	0	0
wk1_s_trap_1	136	0	0	0	0	0	0	NaN	0	0
wk1_s_trap_1	137	0	0	0	0	0	0	NaN	0	0
wk1_s_trap_1	138	0	0	0	0	0	0	NaN	0	0
wk1_s_trap_1	139	0	0	0	0	0	0	NaN	0	0
wk1_s_trap_1	140	0	0	0	0	0	0	NaN	0	0
wk1_s_trap_1	141	0	0	0	0	0	0	NaN	0	0
wk1_s_trap_1	142	0	0	0	0	0	0	NaN	0	0
wk1_s_trap_1	143	0	0	0	0	0	0	NaN	0	0
wk1_s_trap_1	144	0	0	0	0	0	0	NaN	0	0
wk1_s_trap_1	145	0	0	0	0	0	0	NaN	0	0
wk1_s_trap_1	146	0	0	0	0	0	0	NaN	0	0
wk1_s_trap_1	147	0	0	0	0	0	0	NaN	0	0
wk1_s_trap_1	148	0	0	0	0	0	0	NaN	0	0
wk1_s_trap_1	149	0	0	0	0	0	0	NaN	0	0
wk1_s_trap_1	150	0	0	0	0	0	0	NaN	0	0
wk1_s_trap_1	151	0	0	0	0	0	0	NaN	0	0
wk1_s_trap_1	152	0	0	0	0	0	0	NaN	0	0
wk1_s_trap_1	153	0	0	0	0	0	0	NaN	0	0
wk1_s_trap_1	154	0	0	0	0	0	0	NaN	0	0
wk1_s_trap_1	155	0	0	0	0	0	0	NaN	0	0
wk1_s_trap_1	156	0	0	0	0	0	0	NaN	0	0
wk1_s_trap_1	157	0	0	0	0	0	0	NaN	0	0
wk1_s_trap_1	158	0	0	0	0	0	0	NaN	0	0
wk1_s_trap_1	159	0	0	0	0	0	0	NaN	0	0
wk1_s_trap_1	160	0	0	0	0	0	0	NaN	0	0
wk1_s_trap_1	161	0	0	0	0	0	0	NaN	0	0
wk1_s_trap_1	162	0	0	0	0	0	0	NaN	0	0
wk1_s_trap_1	163	0	0	0	0	0	0	NaN	0	0
wk1_s_trap_1	164	0	0	0	0	0	0	NaN	0	0
wk1_s_trap_1	165	0	0	0	0	0	0	NaN	0	0
wk1_s_trap_1	166	0	0	0	0	0	0	NaN	0	0
wk1_s_trap_1	167	0	0	0	0	0	0	NaN	0	0
wk1_s_trap_1	168	0	0	0	0	0	0	NaN	0	0
wk1_s_trap_1	169	0	0	0	0	0	0	NaN	0	0
wk1_s_trap_1	170	0	0	0	0	0	0	NaN	0	0
wk1_s_trap_1	171	0	0	0	0	0	0	NaN	0	0
wk1_s_trap_1	172	0	0	0	0	0	0	NaN	0	0
wk1_s_trap_1	173	0	0	0	0	0	0	NaN	0	0
wk1_s_trap_1	174	0	0	0	0	0	0	NaN	0	0
wk1_s_trap_1	175	0	0	0	0	0	0	NaN	0	0
wk1_s_trap_1	176	0	0	0	0	0	0	NaN	0	0
wk1_s_trap_1	177	0	0	0	0	0	0	NaN	0	0
wk1_s_trap_1	178	0	0	0	0	0	0	NaN	0	0
wk1_s_trap_1	179	0	0	0	0	0	0	NaN	0	0
wk1_s_trap_1	180	0	0	0	0	0	0	NaN	0	0
wk1_s_trap_1	181	0	0	0	0	0	0	NaN	0	0
wk1_s_trap_1	182	0	0	0	0	0	0	NaN	0	0
wk1_s_trap_1	183	0	0	0	0	0	0	NaN	0	0
wk1_s_trap_1	184	0	0	0	0	0	0	NaN	0	0
wk1_s_trap_1	185	0	0	0	0	0	0	NaN	0	0
wk1_s_trap_1	186	0	0	0	0	0	0	NaN	0	0
wk1_s_trap_1	187	0	0	0	0	0	0	NaN	0	0
wk1_s_trap_1	188	0	0	0	0	0	0	NaN	0	0
wk1_s_trap_1	189	0	0	0	0	0	0	NaN	0	0
wk1_s_trap_1	190	0	0	0	0	0	0	NaN	0	0
wk1_s_trap_1	191	0	0	0	0	0	0	NaN	0	0
wk1_s_trap_1	192	0	0	0	0	0	0	NaN	0	0
wk1_s_trap_1	193	0	0	0	0	0	0	NaN	0	0
wk1_s_trap_1	194	0	0	0	0	0	0	NaN	0	0
wk1_s_trap_1	195	0	0	0	0	0	0	NaN	0	0
wk1_s_trap_1	196	0	0	0	0	0	0	NaN	0	0
wk1_s_trap_1	197	0	0	0	0	0	0	NaN	0	0
wk1_s_trap_1	198	0	0	0	0	0	0	NaN	0	0
wk1_s_trap_1	199	0	0	0	0	0	0	NaN	0	0
wk1_s_trap_1	200	0	0	0	0	0	0	NaN	0	0
wk1_s_trap_1	201	0	0	0	0	0	0	NaN	0	0
wk1_s_trap_1	202	0	0	0	0	0	0	NaN	0	0
wk1_s_trap_1	203	0	0	0	0	0	0	NaN	0	0
wk1_s_trap_1	204	0	0	0	0	0	0	NaN	0	0
wk1_s_trap_1	205	0	0	0	0	0	0	NaN	0	0
wk1_s_trap_1	206	0	0	0	0	0	0	NaN	0	0
wk1_s_trap_1	207	0	0	0	0	0	0	NaN	0	0
wk1_s_trap_1	208	0	0	0	0	0	0	NaN	0	0
wk1_s_trap_1	209	0	0	0	0	0	0	NaN	0	0
wk1_s_trap_1	210	0	0	0	0	0	0	NaN	0	0
wk1_s_trap_1	211	0	0	0	0	0	0	NaN	0	0
wk1_s_trap_1	212	0	0	0	0	0	0	NaN	0	0
wk1_s_trap_1	213	0	0	0	0	0	0	NaN	0	0
wk1_s_trap_1	214	0	0	0	0	0	0	NaN	0	0
wk1_s_trap_1	215	0	0	0	0	0	0	NaN	0	0
wk1_s_trap_1	216	0	0	0	0	0	0	NaN	0	0
wk1_s_trap_1	217	0	0	0	0	0	0	NaN	0	0
wk1_s_trap_1	218	0	0	0	0	0	0	NaN	0	0
wk1_s_trap_1	219	0	0	0	0	0	0	NaN	0	0
wk1_s_trap_1	220	0	0	0	0	0	0	NaN	0	0
wk1_s_trap_1	221	0	0	0	0	0	0	NaN	0	0
wk1_s_trap_1	222	0	0	0	0	0	0	NaN	0	0
wk1_s_trap_1	223	0	0	0	0	0	0	NaN	0	0
wk1_s_trap_1	224	0	0	0	0	0	0	NaN	0	0
wk1_s_trap_1	225	0	0	0	0	0	0	NaN	0	0
wk1_s_trap_1	226	0	0	0	0	0	0	NaN	0	0
wk1_s_trap_1	227	0	0	0	0	0	0	NaN	0	0
wk1_s_trap_1	228	0	0	0	0	0	0	NaN	0	0
wk1_s_trap_1	229	0	0	0	0	0	0	NaN	0	0
wk1_s_trap_1	230	0	0	0	0	0	0	NaN	0	0
wk1_s_trap_1	231	0	0	0	0	0	0	NaN	0	0
wk1_s_trap_1	232	0	0	0	0	0	0	NaN	0	0
wk1_s_trap_1	233	0	0	0	0	0	0	NaN	0	0
wk1_s_trap_1	234	0	0	0	0	0	0	NaN	0	0
wk1_s_trap_1	235	0	0	0	0	0	0	NaN	0	0
wk1_s_trap_1	236	0	0	0	0	0	0	NaN	0	0
wk1_s_trap_1	237	0	0	0	0	0	0	NaN	0	0
wk1_s_trap_1	238	0	0	0	0	0	0	NaN	0	0
wk1_s_trap_1	239	0	0	0	0	0	0	NaN	0	0
wk1_s_trap_1	240	0	0	0	0	0	0	NaN	0	0
wk1_s_trap_1	241	0	0	0	0	0	0	NaN	0	0
wk1_s_trap_1	242	0	0	0	0	0	0	NaN	0	0
wk1_s_trap_1	243	0	0	0	0	0	0	NaN	0	0
wk1_s_trap_1	244	0	0	0	0	0	0	NaN	0	0
wk1_s_trap_1	245	0	0	0	0	0	0	NaN	0	0
wk1_s_trap_1	246	0	0	0	0	0	0	NaN	0	0
wk1_s_trap_1	247	0	0	0	0	0	0	NaN	0	0
wk1_s_trap_1	248	0	0	0	0	0	0	NaN	0	0
wk1_s_trap_1	249	0	0	0	0	0	0	NaN	0	0
wk1_s_trap_1	250	0	0	0	0	0	0	NaN	0	0
wk1_s_trap_1	251	0	0	0	0	0	0	NaN	0	0
wk1_s_trap_1	252	0	0	0	0	0	0	NaN	0	0
wk1_s_trap_1	253	0	0	0	0	0	0	NaN	0	0
wk1_s_trap_1	254	0	0	0	0	0	0	NaN	0	0
wk1_s_trap_1	255	0	0	0	0	0	0	NaN	0	0
wk1_s_trap_1	256	0	0	0	0	0	0	NaN	0	0
wk1_s_trap_1	257	0	0	0	0	0	0	NaN	0	0
wk1_s_trap_1	258	0	0	0	0	0	0	NaN	0	0
wk1_s_trap_1	259	0	0	0	0	0	0	NaN	0	0
wk1_s_trap_1	260	0	0	0	0	0	0	NaN	0	0
wk1_s_trap_1	261	0	0	0	0	0	0	NaN	0	0
wk1_s_trap_1	262	0	0	0	0	0	0	NaN	0	0
wk1_s_trap_1	263	0	0	0	0	0	0	NaN	0	0
wk1_s_trap_1	264	0	0	0	0	0	0	NaN	0	0
wk1_s_trap_1	265	0	0	0	0	0	0	NaN	0	0
wk1_s_trap_1	266	0	0	0	0	0	0	NaN	0	0
wk1_s_trap_1	267	0	0	0	0	0	0	NaN	0	0
wk1_s_trap_1	268	0	0	0	0	0	0	NaN	0	0
wk1_s_trap_1	269	0	0	0	0	0	0	NaN	0	0
wk1_s_trap_1	270	0	0	0	0	0	0	NaN	0	0
wk1_s_trap_1	271	0	0	0	0	0	0	NaN	0	0
wk1_s_trap_1	272	0	0	0	0	0	0	NaN	0	0
wk1_s_trap_1	273	0	0	0	0	0	0	NaN	0	0
wk1_s_trap_1	274	0	0	0	0	0	0	NaN	0	0
wk1_s_trap_1	275	0	0	0	0	0	0	NaN	0	0
wk1_s_trap_1	276	0	0	0	0	0	0	NaN	0	0
wk1_s_trap_1	277	0	0	0	0	0	0	NaN	0	0
wk1_s_trap_1	278	0	0	0	0	0	0	NaN	0	0
wk1_s_trap_1	279	0	0	0	0	0	0	NaN	0	0
wk1_s_trap_1	280	0	0	0	0	0	0	NaN	0	0
wk1_s_trap_1	281	0	0	0	0	0	0	NaN	0	0
wk1_s_trap_1	282	0	0	0	0	0	0	NaN	0	0
wk1_s_trap_1	283	0	0	0	0	0	0	NaN	0	0
wk1_s_trap_1	284	0	0	0	0	0	0	NaN	0	0
wk1_s_trap_1	285	0	0	0	0	0	0	NaN	0	0
wk1_s_trap_1	286	0	0	0	0	0	0	NaN	0	0
wk1_s_trap_1	287	0	0	0	0	0	0	NaN	0	0
wk1_s_trap_1	288	0	0	0	0	0	0	NaN	0	0
wk1_s_trap_1	289	0	0	0	0	0	0	NaN	0	0
wk1_s_trap_1	290	0	0	0	0	0	0	NaN	0	0
wk1_s_trap_1	291	38.77	1.834	1.086	0	0.05429	0.0003571	0.6579	0.01071	0.0003571	3.333
wk1_s_trap_1	292	77.54	3.667	2.171	0	0.1086	0.0007143	0.6579	0.02143	0.0007143	3.333
wk1_s_trap_1	293	116.3	5.501	3.257	0	0.1629	0.001071	0.6579	0.03214	0.001071	3.333
wk1_s_trap_1	294	155.1	7.334	4.343	0	0.2171	0.001429	0.6579	0.04286	0.001429	3.333
wk1_s_trap_1	295	193.9	9.168	5.429	0	0.2714	0.001786	0.6579	0.05357	0.001786	3.333
wk1_s_trap_1	296	232.6	11	6.514	0	0.3257	0.002143	0.6579	0.06429	0.002143	3.333
wk1_s_trap_1	297	271.4	12.84	7.6	0	0.38	0.0025	0.6579	0.075	0.0025	3.333
wk1_s_trap_1	298	310.2	14.67	8.686	0	0.4343	0.002857	0.6579	0.08571	0.002857	3.333
wk1_s_trap_1	299	348.9	16.5	9.771	0	0.4886	0.003214	0.6579	0.09643	0.003214	3.333
wk1_s_trap_1	300	387.7	18.34	10.86	0	0.5429	0.003571	0.6579	0.1071	0.003571	3.333
wk1_s_trap_1	301	426.5	20.17	11.94	0	0.5971	0.003929	0.6579	0.1179	0.003929	3.333
wk1_s_trap_1	302	465.3	22	13.03	0	0.6514	0.004286	0.6579	0.1286	0.004286	3.333
wk1_s_trap_1	303	504	23.84	14.11	0	0.7057	0.004643	0.6579	0.1393	0.004643	3.333
wk1_s_trap_1	304	542.8	25.67	15.2	0	0.76	0.005	0.6579	0.15	0.005	3.333
wk1_s_trap_1	305	581.6	27.5	16.29	0	0.8143	0.005357	0.6579	0.1607	0.005357	3.333
wk1_s_trap_1	306	620.3	29.34	17.37	0	0.8686	0.005714	0.6579	0.1714	0.005714	3.333
wk1_s_trap_1	307	659.1	31.17	18.46	0	0.9229	0.006071	0.6579	0.1821	0.006071	3.333
wk1_s_trap_1	308	697.9	33	19.54	0	0.9771	0.006429	0.6579	0.1929	0.006429	3.333
wk1_s_trap_1	309	736.7	34.84	20.63	0	1.031	0.006786	0.6579	0.2036	0.006786	3.333
wk1_s_trap_1	310	775.4	36.67	21.71	0	1.086	0.007143	0.6579	0.2143	0.007143	3.333
wk1_s_trap_1	311	1048	49.45	29.46	0	1.473	0.01	0.6788	0.275	0.01143	4.156
wk1_s_trap_1	312	1320	62.23	37.21	0	1.861	0.01286	0.691	0.3357	0.01571	4.681
wk1_s_trap_1	313	1592	75.01	44.96	0	2.248	0.01571	0.699	0.3964	0.02	5.045
wk1_s_trap_1	314	1864	87.8	52.71	0	2.636	0.01857	0.7046	0.4571	0.02429	5.313
wk1_s_trap_1	315	2136	100.6	60.46	0	3.023	0.02143	0.7088	0.5179	0.02857	5.517
wk1_s_trap_1	316	2408	113.4	68.21	0	3.411	0.02429	0.712	0.5786	0.03286	5.679
wk1_s_trap_1	317	2680	126.1	75.96	0	3.798	0.02714	0.7146	0.6393	0.03714	5.81
wk1_s_trap_1	318	2953	138.9	83.71	0	4.186	0.03	0.7167	0.7	0.04143	5.918
wk1_s_trap_1	319	3225	151.7	91.46	0	4.573	0.03286	0.7185	0.7607	0.04571	6.009
wk1_s_trap_1	320	3497	164.5	99.21	0	4.961	0.03571	0.7199	0.8214	0.05	6.087
wk1_s_trap_1	321	3769	177.3	107	0	5.348	0.03857	0.7212	0.8821	0.05429	6.154
wk1_s_trap_1	322	4041	190	114.7	0	5.736	0.04143	0.7223	0.9429	0.05857	6.212
wk1_s_trap_1	323	4313	202.8	122.5	0	6.123	0.04429	0.7232	1.004	0.06286	6.263
wk1_s_trap_1	324	4585	215.6	130.2	0	6.511	0.04714	0.7241	1.064	0.06714	6.309
wk1_s_trap_1	325	4857	228.4	138	0	6.898	0.05	0.7248	1.125	0.07143	6.349
wk1_s_trap_1	326	5130	241.2	145.7	0	7.286	0.05286	0.7255	1.186	0.07571	6.386
wk1_s_trap_1	327	5402	253.9	153.5	0	7.673	0.05571	0.7261	1.246	0.08	6.418
wk1_s_trap_1	328	5674	266.7	161.2	0	8.061	0.05857	0.7266	1.307	0.08429	6.448
wk1_s_trap_1	329	5946	279.5	169	0	8.448	0.06143	0.7271	1.368	0.08857	6.475
wk1_s_trap_1	330	6218	292.3	176.7	0	8.836	0.06429	0.7276	1.429	0.09286	6.5
wk1_s_trap_1	331	6521	306.3	187.2	0	9.361	0.06607	0.7058	1.501	0.09536	6.351
wk1_s_trap_1	332	6824	320.3	197.7	0	9.886	0.06786	0.6864	1.574	0.09786	6.216
wk1_s_trap_1	333	7127	334.3	208.2	0	10.41	0.06964	0.6689	1.647	0.1004	6.093
wk1_s_trap_1	334	7429	348.3	218.7	0	10.94	0.07143	0.6531	1.72	0.1029	5.98
wk1_s_trap_1	335	7732	362.2	229.2	0	11.46	0.07321	0.6387	1.793	0.1054	5.876
wk1_s_trap_1	336	8035	376.2	239.8	0	11.99	0.075	0.6256	1.866	0.1079	5.781
wk1_s_trap_1	337	8338	390.2	250.3	0	12.51	0.07679	0.6136	1.939	0.1104	5.693
wk1_s_trap_1	338	8641	404.2	260.8	0	13.04	0.07857	0.6026	2.011	0.1129	5.611
wk1_s_trap_1	339	8944	418.2	271.3	0	13.56	0.08036	0.5924	2.084	0.1154	5.535
wk1_s_trap_1	340	9246	432.2	281.8	0	14.09	0.08214	0.583	2.157	0.1179	5.464
wk1_s_trap_1	341	9549	446.2	292.3	0	14.61	0.08393	0.5743	2.23	0.1204	5.397
wk1_s_trap_1	342	9852	460.2	302.8	0	15.14	0.08571	0.5661	2.303	0.1229	5.335
wk1_s_trap_1	343	10150	474.2	313.3	0	15.67	0.0875	0.5586	2.376	0.1254	5.277
wk1_s_trap_1	344	10460	488.2	323.8	0	16.19	0.08929	0.5515	2.449	0.1279	5.222
wk1_s_trap_1	345	10760	502.2	334.3	0	16.72	0.09107	0.5448	2.521	0.1304	5.17
wk1_s_trap_1	346	11060	516.1	344.8	0	17.24	0.09286	0.5386	2.594	0.1329	5.121
wk1_s_trap_1	347	11370	530.1	355.3	0	17.77	0.09464	0.5327	2.667	0.1354	5.075
wk1_s_trap_1	348	11670	544.1	365.8	0	18.29	0.09643	0.5272	2.74	0.1379	5.031
wk1_s_trap_1	349	11970	558.1	376.4	0	18.82	0.09821	0.5219	2.813	0.1404	4.99
wk1_s_trap_1	350	12270	572.1	386.9	0	19.34	0.1	0.517	2.886	0.1429	4.95
wk1_s_trap_1	351	12530	584	396.1	0	19.8	0.1043	0.5266	2.963	0.15	5.062
wk1_s_trap_1	352	12790	595.8	405.3	0	20.26	0.1086	0.5358	3.041	0.1571	5.168
wk1_s_trap_1	353	13050	607.7	414.5	0	20.73	0.1129	0.5445	3.118	0.1643	5.269
wk1_s_trap_1	354	13310	619.5	423.7	0	21.19	0.1171	0.5529	3.196	0.1714	5.364
wk1_s_trap_1	355	13560	631.4	433	0	21.65	0.1214	0.5609	3.273	0.1786	5.456
wk1_s_trap_1	356	13820	643.2	442.2	0	22.11	0.1257	0.5686	3.351	0.1857	5.543
wk1_s_trap_1	357	14080	655.1	451.4	0	22.57	0.13	0.576	3.428	0.1929	5.626
wk1_s_trap_1	358	14340	666.9	460.6	0	23.03	0.1343	0.5831	3.506	0.2	5.705
wk1_s_trap_1	359	14600	678.8	469.8	0	23.49	0.1386	0.5899	3.583	0.2071	5.781
wk1_s_trap_1	360	14860	690.6	479.1	0	23.95	0.1429	0.5964	3.661	0.2143	5.854
wk1_s_trap_1	361	15110	702.4	488.3	0	24.41	0.1471	0.6027	3.738	0.2214	5.923
wk1_s_trap_1	362	15370	714.3	497.5	0	24.88	0.1514	0.6087	3.816	0.2286	5.99
wk1_s_trap_1	363	15630	726.1	506.7	0	25.34	0.1557	0.6146	3.893	0.2357	6.054
wk1_s_trap_1	364	15890	738	516	0	25.8	0.16	0.6202	3.971	0.2429	6.116
wk1_s_trap_1	365	16150	749.8	525.2	0	26.26	0.1643	0.6256	4.048	0.25	6.176
wk1_s_trap_1	366	16400	761.7	534.4	0	26.72	0.1686	0.6309	4.126	0.2571	6.233
wk1_s_trap_1	367	16660	773.5	543.6	0	27.18	0.1729	0.6359	4.203	0.2643	6.288
wk1_s_trap_1	368	16920	785.4	552.8	0	27.64	0.1771	0.6408	4.281	0.2714	6.341
wk1_s_trap_1	369	17180	797.2	562.1	0	28.1	0.1814	0.6456	4.358	0.2786	6.392
wk1_s_trap_1	370	17440	809.1	571.3	0	28.56	0.1857	0.6502	4.436	0.2857	6.441
wk1_s_trap_1	371	17670	820.2	579.1	0	28.96	0.1911	0.6599	4.529	0.3021	6.671
wk1_s_trap_1	372	17910	831.2	587	0	29.35	0.1964	0.6693	4.623	0.3186	6.891
wk1_s_trap_1	373	18150	842.3	594.8	0	29.74	0.2018	0.6785	4.716	0.335	7.103
wk1_s_trap_1	374	18390	853.4	602.7	0	30.13	0.2071	0.6874	4.81	0.3514	7.306
wk1_s_trap_1	375	18630	864.4	610.5	0	30.53	0.2125	0.6961	4.904	0.3679	7.502
wk1_s_trap_1	376	18870	875.5	618.4	0	30.92	0.2179	0.7046	4.997	0.3843	7.69
wk1_s_trap_1	377	19110	886.6	626.2	0	31.31	0.2232	0.7129	5.091	0.4007	7.871
wk1_s_trap_1	378	19340	897.6	634.1	0	31.7	0.2286	0.7209	5.184	0.4171	8.046
wk1_s_trap_1	379	19580	908.7	641.9	0	32.1	0.2339	0.7288	5.278	0.4336	8.215
wk1_s_trap_1	380	19820	919.8	649.8	0	32.49	0.2393	0.7365	5.371	0.45	8.378
wk1_s_trap_1	381	20060	930.8	657.6	0	32.88	0.2446	0.744	5.465	0.4664	8.535
wk1_s_trap_1	382	20300	941.9	665.5	0	33.27	0.25	0.7513	5.559	0.4829	8.687
wk1_s_trap_1	383	20540	953	673.3	0	33.67	0.2554	0.7585	5.652	0.4993	8.834
wk1_s_trap_1	384	20780	964	681.2	0	34.06	0.2607	0.7655	5.746	0.5157	8.976
wk1_s_trap_1	385	21010	975.1	689	0	34.45	0.2661	0.7723	5.839	0.5321	9.113
wk1_s_trap_1	386	21250	986.2	696.9	0	34.84	0.2714	0.779	5.933	0.5486	9.246
wk1_s_trap_1	387	21490	997.2	704.7	0	35.24	0.2768	0.7855	6.026	0.565	9.375
wk1_s_trap_1	388	21730	1008	712.6	0	35.63	0.2821	0.7919	6.12	0.5814	9.5
wk1_s_trap_1	389	21970	1019	720.4	0	36.02	0.2875	0.7981	6.214	0.5979	9.622
wk1_s_trap_1	390	22210	1030	728.3	0	36.41	0.2929	0.8042	6.307	0.6143	9.74
wk1_s_trap_1	391	22480	1043	738	0	36.9	0.2964	0.8033	6.387	0.6271	9.819
wk1_s_trap_1	392	22750	1055	747.7	0	37.39	0.3	0.8024	6.467	0.64	9.896
wk1_s_trap_1	393	23020	1068	757.4	0	37.87	0.3036	0.8016	6.547	0.6529	9.972
wk1_s_trap_1	394	23290	1080	767.1	0	38.36	0.3071	0.8007	6.627	0.6657	10.05
wk1_s_trap_1	395	23570	1093	776.9	0	38.84	0.3107	0.7999	6.707	0.6786	10.12
wk1_s_trap_1	396	23840	1105	786.6	0	39.33	0.3143	0.7991	6.787	0.6914	10.19
wk1_s_trap_1	397	24110	1118	796.3	0	39.81	0.3179	0.7983	6.867	0.7043	10.26
wk1_s_trap_1	398	24380	1130	806	0	40.3	0.3214	0.7976	6.947	0.7171	10.32
wk1_s_trap_1	399	24650	1143	815.7	0	40.79	0.325	0.7968	7.027	0.73	10.39
wk1_s_trap_1	400	24920	1155	825.4	0	41.27	0.3286	0.7961	7.107	0.7429	10.45
wk1_s_trap_1	401	25200	1168	835.1	0	41.76	0.3321	0.7954	7.187	0.7557	10.51
wk1_s_trap_1	402	25470	1180	844.9	0	42.24	0.3357	0.7947	7.267	0.7686	10.58
wk1_s_trap_1	403	25740	1193	854.6	0	42.73	0.3393	0.794	7.347	0.7814	10.64
wk1_s_trap_1	404	26010	1205	864.3	0	43.21	0.3429	0.7934	7.427	0.7943	10.69
wk1_s_trap_1	405	26280	1218	874	0	43.7	0.3464	0.7927	7.507	0.8071	10.75
wk1_s_trap_1	406	26550	1230	883.7	0	44.19	0.35	0.7921	7.587	0.82	10.81
wk1_s_trap_1	407	26830	1242	893.4	0	44.67	0.3536	0.7915	7.667	0.8329	10.86
wk1_s_trap_1	408	27100	1255	903.1	0	45.16	0.3571	0.7909	7.747	0.8457	10.92
wk1_s_trap_1	409	27370	1267	912.9	0	45.64	0.3607	0.7903	7.827	0.8586	10.97
wk1_s_trap_1	410	27640	1280	922.6	0	46.13	0.3643	0.7897	7.907	0.8714	11.02
wk1_s_trap_1	411	27890	1291	931.3	0	46.57	0.3686	0.7915	7.989	0.8814	11.03
wk1_s_trap_1	412	28130	1303	940.1	0	47	0.3729	0.7932	8.07	0.8914	11.05
wk1_s_trap_1	413	28380	1314	948.9	0	47.44	0.3771	0.7949	8.151	0.9014	11.06
wk1_s_trap_1	414	28630	1325	957.6	0	47.88	0.3814	0.7966	8.233	0.9114	11.07
wk1_s_trap_1	415	28870	1337	966.4	0	48.32	0.3857	0.7983	8.314	0.9214	11.08
wk1_s_trap_1	416	29120	1348	975.2	0	48.76	0.39	0.7999	8.396	0.9314	11.09
wk1_s_trap_1	417	29370	1359	983.9	0	49.2	0.3943	0.8015	8.477	0.9414	11.11
wk1_s_trap_1	418	29620	1371	992.7	0	49.63	0.3986	0.803	8.559	0.9514	11.12
wk1_s_trap_1	419	29860	1382	1001	0	50.07	0.4029	0.8045	8.64	0.9614	11.13
wk1_s_trap_1	420	30110	1393	1010	0	50.51	0.4071	0.8061	8.721	0.9714	11.14
wk1_s_trap_1	421	30360	1405	1019	0	50.95	0.4114	0.8075	8.803	0.9814	11.15
wk1_s_trap_1	422	30600	1416	1028	0	51.39	0.4157	0.809	8.884	0.9914	11.16
wk1_s_trap_1	423	30850	1427	1037	0	51.83	0.42	0.8104	8.966	1.001	11.17
wk1_s_trap_1	424	31100	1439	1045	0	52.26	0.4243	0.8118	9.047	1.011	11.18
wk1_s_trap_1	425	31340	1450	1054	0	52.7	0.4286	0.8132	9.129	1.021	11.19
wk1_s_trap_1	426	31590	1462	1063	0	53.14	0.4329	0.8146	9.21	1.031	11.2
wk1_s_trap_1	427	31840	1473	1072	0	53.58	0.4371	0.8159	9.291	1.041	11.21
wk1_s_trap_1	428	32080	1484	1080	0	54.02	0.4414	0.8172	9.373	1.051	11.22
wk1_s_trap_1	429	32330	1496	1089	0	54.45	0.4457	0.8185	9.454	1.061	11.23
wk1_s_trap_1	430	32580	1507	1098	0	54.89	0.45	0.8198	9.536	1.071	11.24
wk1_s_trap_1	431	32770	1516	1106	0	55.3	0.4564	0.8253	9.69	1.103	11.38
wk1_s_trap_1	432	32970	1525	1114	0	55.71	0.4629	0.8308	9.845	1.135	11.53
wk1_s_trap_1	433	33160	1534	1122	0	56.12	0.4693	0.8361	10	1.167	11.67
wk1_s_trap_1	434	33360	1542	1131	0	56.54	0.4757	0.8414	10.15	1.199	11.8
wk1_s_trap_1	435	33550	1551	1139	0	56.95	0.4821	0.8467	10.31	1.23	11.93
wk1_s_trap_1	436	33750	1560	1147	0	57.36	0.4886	0.8518	10.46	1.262	12.06
wk1_s_trap_1	437	33950	1569	1155	0	57.77	0.495	0.8569	10.62	1.294	12.19
wk1_s_trap_1	438	34140	1578	1164	0	58.18	0.5014	0.8619	10.77	1.326	12.31
wk1_s_trap_1	439	34340	1587	1172	0	58.59	0.5079	0.8668	10.93	1.357	12.42
wk1_s_trap_1	440	34530	1596	1180	0	59	0.5143	0.8717	11.08	1.389	12.54
wk1_s_trap_1	441	34730	1604	1188	0	59.41	0.5207	0.8765	11.24	1.421	12.65
wk1_s_trap_1	442	34920	1613	1196	0	59.82	0.5271	0.8812	11.39	1.453	12.75
wk1_s_trap_1	443	35120	1622	1205	0	60.23	0.5336	0.8859	11.55	1.485	12.86
wk1_s_trap_1	444	35310	1631	1213	0	60.64	0.54	0.8905	11.7	1.516	12.96
wk1_s_trap_1	445	35510	1640	1221	0	61.05	0.5464	0.895	11.86	1.548	13.06
wk1_s_trap_1	446	35700	1649	1229	0	61.46	0.5529	0.8995	12.01	1.58	13.16
wk1_s_trap_1	447	35900	1658	1238	0	61.87	0.5593	0.9039	12.16	1.612	13.25
wk1_s_trap_1	448	36090	1666	1246	0	62.29	0.5657	0.9083	12.32	1.644	13.34
wk1_s_trap_1	449	36290	1675	1254	0	62.7	0.5721	0.9126	12.47	1.675	13.43
wk1_s_trap_1	450	36490	1684	1262	0	63.11	0.5786	0.9168	12.63	1.707	13.52
wk1_s_trap_1	451	36470	1683	1265	0	63.25	0.5836	0.9226	12.71	1.728	13.59
wk1_s_trap_1	452	36450	1682	1268	0	63.4	0.5886	0.9283	12.8	1.749	13.67
wk1_s_trap_1	453	36430	1680	1271	0	63.55	0.5936	0.934	12.88	1.77	13.75
wk1_s_trap_1	454	36410	1679	1274	0	63.7	0.5986	0.9397	12.96	1.791	13.82
wk1_s_trap_1	455	36390	1678	1277	0	63.84	0.6036	0.9454	13.05	1.812	13.89
wk1_s_trap_1	456	36380	1676	1280	0	63.99	0.6086	0.951	13.13	1.834	13.96
wk1_s_trap_1	457	36360	1675	1283	0	64.14	0.6136	0.9567	13.21	1.855	14.04
wk1_s_trap_1	458	36340	1674	1286	0	64.28	0.6186	0.9622	13.3	1.876	14.11
wk1_s_trap_1	459	36320	1672	1289	0	64.43	0.6236	0.9678	13.38	1.897	14.18
wk1_s_trap_1	460	36300	1671	1292	0	64.58	0.6286	0.9733	13.46	1.918	14.24
wk1_s_trap_1	461	36280	1670	1295	0	64.73	0.6336	0.9789	13.55	1.939	14.31
wk1_s_trap_1	462	36270	1669	1297	0	64.87	0.6386	0.9843	13.63	1.96	14.38
wk1_s_trap_1	463	36250	1667	1300	0	65.02	0.6436	0.9898	13.72	1.981	14.44
wk1_s_trap_1	464	36230	1666	1303	0	65.17	0.6486	0.9952	13.8	2.002	14.51
wk1_s_trap_1	465	36210	1665	1306	0	65.31	0.6536	1.001	13.88	2.023	14.57
wk1_s_trap_1	466	36190	1663	1309	0	65.46	0.6586	1.006	13.97	2.044	14.64
wk1_s_trap_1	467	36180	1662	1312	0	65.61	0.6636	1.011	14.05	2.065	14.7
wk1_s_trap_1	468	36160	1661	1315	0	65.76	0.6686	1.017	14.13	2.086	14.76
wk1_s_trap_1	469	36140	1659	1318	0	65.9	0.6736	1.022	14.22	2.107	14.82
wk1_s_trap_1	470	36120	1658	1321	0	66.05	0.6786	1.027	14.3	2.129	14.89
wk1_s_trap_1	471	36080	1656	1321	0	66.06	0.6825	1.033	14.31	2.151	15.03
wk1_s_trap_1	472	36050	1654	1322	0	66.08	0.6864	1.039	14.33	2.174	15.18
wk1_s_trap_1	473	36010	1652	1322	0	66.09	0.6904	1.045	14.34	2.197	15.32
wk1_s_trap_1	474	35970	1650	1322	0	66.1	0.6943	1.05	14.35	2.22	15.47
wk1_s_trap_1	475	35930	1648	1322	0	66.12	0.6982	1.056	14.36	2.243	15.61
wk1_s_trap_1	476	35890	1646	1323	0	66.13	0.7021	1.062	14.38	2.266	15.76
wk1_s_trap_1	477	35860	1645	1323	0	66.14	0.7061	1.067	14.39	2.289	15.9
wk1_s_trap_1	478	35820	1643	1323	0	66.16	0.71	1.073	14.4	2.311	16.05
wk1_s_trap_1	479	35780	1641	1323	0	66.17	0.7139	1.079	14.42	2.334	16.19
wk1_s_trap_1	480	35740	1639	1324	0	66.19	0.7179	1.085	14.43	2.357	16.34
wk1_s_trap_1	481	35710	1637	1324	0	66.2	0.7218	1.09	14.44	2.38	16.48
wk1_s_trap_1	482	35670	1635	1324	0	66.21	0.7257	1.096	14.45	2.403	16.62
wk1_s_trap_1	483	35630	1633	1325	0	66.23	0.7296	1.102	14.47	2.426	16.77
wk1_s_trap_1	484	35590	1631	1325	0	66.24	0.7336	1.107	14.48	2.449	16.91
wk1_s_trap_1	485	35550	1629	1325	0	66.25	0.7375	1.113	14.49	2.471	17.05
wk1_s_trap_1	486	35520	1627	1325	0	66.27	0.7414	1.119	14.51	2.494	17.2
wk1_s_trap_1	487	35480	1625	1326	0	66.28	0.7454	1.125	14.52	2.517	17.34
wk1_s_trap_1	488	35440	1623	1326	0	66.29	0.7493	1.13	14.53	2.54	17.48
wk1_s_trap_1	489	35400	1621	1326	0	66.31	0.7532	1.136	14.54	2.563	17.62
wk1_s_trap_1	490	35370	1619	1326	0	66.32	0.7571	1.142	14.56	2.586	17.76
wk1_s_trap_1	491	35300	1616	1324	0	66.2	0.7589	1.146	14.6	2.6	17.81
wk1_s_trap_1	492	35230	1613	1321	0	66.07	0.7607	1.151	14.64	2.614	17.85
wk1_s_trap_1	493	35160	1610	1319	0	65.94	0.7625	1.156	14.68	2.627	17.9
wk1_s_trap_1	494	35090	1607	1316	0	65.82	0.7643	1.161	14.72	2.641	17.94
wk1_s_trap_1	495	35020	1604	1314	0	65.69	0.7661	1.166	14.77	2.655	17.98
wk1_s_trap_1	496	34950	1601	1311	0	65.56	0.7679	1.171	14.81	2.669	18.03
wk1_s_trap_1	497	34880	1597	1309	0	65.44	0.7696	1.176	14.85	2.683	18.07
wk1_s_trap_1	498	34810	1594	1306	0	65.31	0.7714	1.181	14.89	2.697	18.11
wk1_s_trap_1	499	34740	1591	1304	0	65.19	0.7732	1.186	14.93	2.711	18.15
wk1_s_trap_1	500	34670	1588	1301	0	65.06	0.775	1.191	14.98	2.725	18.2
wk1_s_trap_1	501	34600	1585	1299	0	64.93	0.7768	1.196	15.02	2.739	18.24
wk1_s_trap_1	502	34530	1582	1296	0	64.81	0.7786	1.201	15.06	2.753	18.28
wk1_s_trap_1	503	34460	1578	1294	0	64.68	0.7804	1.206	15.1	2.767	18.32
wk1_s_trap_1	504	34400	1575	1291	0	64.56	0.7821	1.212	15.14	2.781	18.36
wk1_s_trap_1	505	34330	1572	1289	0	64.43	0.7839	1.217	15.18	2.795	18.41
wk1_s_trap_1	506	34260	1569	1286	0	64.3	0.7857	1.222	15.23	2.809	18.45
wk1_s_trap_1	507	34190	1566	1284	0	64.18	0.7875	1.227	15.27	2.822	18.49
wk1_s_trap_1	508	34120	1563	1281	0	64.05	0.7893	1.232	15.31	2.836	18.53
wk1_s_trap_1	509	34050	1559	1279	0	63.93	0.7911	1.237	15.35	2.85	18.57
wk1_s_trap_1	510	33980	1556	1276	0	63.8	0.7929	1.243	15.39	2.864	18.61
wk1_s_trap_1	511	33950	1555	1275	0	63.74	0.7964	1.249	15.45	2.867	18.56
wk1_s_trap_1	512	33910	1553	1274	0	63.68	0.8	1.256	15.51	2.871	18.51
wk1_s_trap_1	513	33880	1552	1273	0	63.63	0.8036	1.263	15.56	2.874	18.47
wk1_s_trap_1	514	33840	1550	1271	0	63.57	0.8071	1.27	15.62	2.877	18.42
wk1_s_trap_1	515	33810	1548	1270	0	63.51	0.8107	1.277	15.68	2.88	18.38
wk1_s_trap_1	516	33780	1547	1269	0	63.45	0.8143	1.283	15.73	2.884	18.33
wk1_s_trap_1	517	33740	1545	1268	0	63.39	0.8179	1.29	15.79	2.887	18.28
wk1_s_trap_1	518	33710	1544	1267	0	63.34	0.8214	1.297	15.84	2.89	18.24
wk1_s_trap_1	519	33670	1542	1266	0	63.28	0.825	1.304	15.9	2.893	18.2
wk1_s_trap_1	520	33640	1540	1264	0	63.22	0.8286	1.311	15.96	2.896	18.15
wk1_s_trap_1	521	33600	1539	1263	0	63.16	0.8321	1.317	16.01	2.9	18.11
wk1_s_trap_1	522	33570	1537	1262	0	63.11	0.8357	1.324	16.07	2.903	18.06
wk1_s_trap_1	523	33540	1536	1261	0	63.05	0.8393	1.331	16.13	2.906	18.02
wk1_s_trap_1	524	33500	1534	1260	0	62.99	0.8429	1.338	16.18	2.909	17.98
wk1_s_trap_1	525	33470	1533	1259	0	62.93	0.8464	1.345	16.24	2.912	17.93
wk1_s_trap_1	526	33430	1531	1257	0	62.87	0.85	1.352	16.3	2.916	17.89
wk1_s_trap_1	527	33400	1529	1256	0	62.82	0.8536	1.359	16.35	2.919	17.85
wk1_s_trap_1	528	33370	1528	1255	0	62.76	0.8571	1.366	16.41	2.922	17.81
wk1_s_trap_1	529	33330	1526	1254	0	62.7	0.8607	1.373	16.47	2.925	17.77
wk1_s_trap_1	530	33300	1525	1253	0	62.64	0.8643	1.38	16.52	2.929	17.73
wk1_s_trap_1	531	33240	1522	1250	0	62.51	0.8636	1.381	16.53	2.928	17.72
wk1_s_trap_1	532	33180	1519	1248	0	62.38	0.8629	1.383	16.53	2.927	17.71
wk1_s_trap_1	533	33110	1517	1245	0	62.25	0.8621	1.385	16.53	2.926	17.7
wk1_s_trap_1	534	33050	1514	1242	0	62.12	0.8614	1.387	16.54	2.926	17.69
wk1_s_trap_1	535	32990	1511	1240	0	61.98	0.8607	1.389	16.54	2.925	17.68
wk1_s_trap_1	536	32930	1508	1237	0	61.85	0.86	1.39	16.55	2.924	17.67
wk1_s_trap_1	537	32870	1506	1234	0	61.72	0.8593	1.392	16.55	2.924	17.67
wk1_s_trap_1	538	32810	1503	1232	0	61.59	0.8586	1.394	16.55	2.923	17.66
wk1_s_trap_1	539	32750	1500	1229	0	61.46	0.8579	1.396	16.56	2.922	17.65
wk1_s_trap_1	540	32690	1497	1226	0	61.32	0.8571	1.398	16.56	2.921	17.64
wk1_s_trap_1	541	32630	1495	1224	0	61.19	0.8564	1.4	16.56	2.921	17.63
wk1_s_trap_1	542	32560	1492	1221	0	61.06	0.8557	1.401	16.57	2.92	17.62
wk1_s_trap_1	543	32500	1489	1219	0	60.93	0.855	1.403	16.57	2.919	17.62
wk1_s_trap_1	544	32440	1487	1216	0	60.8	0.8543	1.405	16.58	2.919	17.61
wk1_s_trap_1	545	32380	1484	1213	0	60.67	0.8536	1.407	16.58	2.918	17.6
wk1_s_trap_1	546	32320	1481	1211	0	60.53	0.8529	1.409	16.58	2.917	17.59
wk1_s_trap_1	547	32260	1478	1208	0	60.4	0.8521	1.411	16.59	2.916	17.58
wk1_s_trap_1	548	32200	1476	1205	0	60.27	0.8514	1.413	16.59	2.916	17.57
wk1_s_trap_1	549	32140	1473	1203	0	60.14	0.8507	1.415	16.6	2.915	17.56
wk1_s_trap_1	550	32080	1470	1200	0	60.01	0.85	1.416	16.6	2.914	17.56
wk1_s_trap_1	551	32010	1468	1197	0	59.83	0.8529	1.425	16.64	2.929	17.6
wk1_s_trap_1	552	31950	1465	1193	0	59.65	0.8557	1.435	16.68	2.944	17.65
wk1_s_trap_1	553	31890	1462	1189	0	59.47	0.8586	1.444	16.71	2.958	17.7
wk1_s_trap_1	554	31830	1460	1186	0	59.3	0.8614	1.453	16.75	2.973	17.75
wk1_s_trap_1	555	31770	1457	1182	0	59.12	0.8643	1.462	16.79	2.987	17.79
wk1_s_trap_1	556	31710	1454	1179	0	58.94	0.8671	1.471	16.83	3.002	17.84
wk1_s_trap_1	557	31650	1452	1175	0	58.76	0.87	1.481	16.87	3.017	17.89
wk1_s_trap_1	558	31590	1449	1172	0	58.58	0.8729	1.49	16.9	3.031	17.93
wk1_s_trap_1	559	31530	1447	1168	0	58.41	0.8757	1.499	16.94	3.046	17.98
wk1_s_trap_1	560	31470	1444	1165	0	58.23	0.8786	1.509	16.98	3.061	18.03
wk1_s_trap_1	561	31410	1441	1161	0	58.05	0.8814	1.518	17.02	3.075	18.07
wk1_s_trap_1	562	31350	1439	1157	0	57.87	0.8843	1.528	17.05	3.09	18.12
wk1_s_trap_1	563	31290	1436	1154	0	57.69	0.8871	1.538	17.09	3.105	18.16
wk1_s_trap_1	564	31230	1433	1150	0	57.52	0.89	1.547	17.13	3.119	18.21
wk1_s_trap_1	565	31170	1431	1147	0	57.34	0.8929	1.557	17.17	3.134	18.25
wk1_s_trap_1	566	31100	1428	1143	0	57.16	0.8957	1.567	17.21	3.149	18.3
wk1_s_trap_1	567	31040	1425	1140	0	56.98	0.8986	1.577	17.24	3.163	18.34
wk1_s_trap_1	568	30980	1423	1136	0	56.81	0.9014	1.587	17.28	3.178	18.39
wk1_s_trap_1	569	30920	1420	1133	0	56.63	0.9043	1.597	17.32	3.192	18.43
wk1_s_trap_1	570	30860	1418	1129	0	56.45	0.9071	1.607	17.36	3.207	18.48
wk1_s_trap_1	571	30790	1415	1125	0	56.25	0.9043	1.608	17.34	3.189	18.39
wk1_s_trap_1	572	30730	1412	1121	0	56.05	0.9014	1.608	17.33	3.17	18.29
wk1_s_trap_1	573	30660	1409	1117	0	55.86	0.8986	1.609	17.31	3.151	18.2
wk1_s_trap_1	574	30590	1406	1113	0	55.66	0.8957	1.609	17.3	3.133	18.11
wk1_s_trap_1	575	30530	1403	1109	0	55.46	0.8929	1.61	17.28	3.114	18.02
wk1_s_trap_1	576	30460	1400	1105	0	55.26	0.89	1.61	17.27	3.096	17.93
wk1_s_trap_1	577	30390	1397	1101	0	55.07	0.8871	1.611	17.25	3.077	17.83
wk1_s_trap_1	578	30320	1394	1097	0	54.87	0.8843	1.612	17.24	3.059	17.74
wk1_s_trap_1	579	30260	1391	1093	0	54.67	0.8814	1.612	17.23	3.04	17.65
wk1_s_trap_1	580	30190	1388	1090	0	54.47	0.8786	1.613	17.21	3.021	17.56
wk1_s_trap_1	581	30120	1385	1086	0	54.28	0.8757	1.613	17.2	3.003	17.46
wk1_s_trap_1	582	30050	1382	1082	0	54.08	0.8729	1.614	17.18	2.984	17.37
wk1_s_trap_1	583	29990	1379	1078	0	53.88	0.87	1.615	17.17	2.966	17.28
wk1_s_trap_1	584	29920	1376	1074	0	53.68	0.8671	1.615	17.15	2.947	17.18
wk1_s_trap_1	585	29850	1373	1070	0	53.49	0.8643	1.616	17.14	2.929	17.09
wk1_s_trap_1	586	29780	1370	1066	0	53.29	0.8614	1.616	17.12	2.91	16.99
wk1_s_trap_1	587	29720	1367	1062	0	53.09	0.8586	1.617	17.11	2.891	16.9
wk1_s_trap_1	588	29650	1364	1058	0	52.89	0.8557	1.618	17.09	2.873	16.81
wk1_s_trap_1	589	29580	1361	1054	0	52.7	0.8529	1.618	17.08	2.854	16.71
wk1_s_trap_1	590	29520	1358	1050	0	52.5	0.85	1.619	17.06	2.836	16.62
wk1_s_trap_1	591	29420	1355	1044	0	52.18	0.8479	1.625	17.03	2.825	16.58
wk1_s_trap_1	592	29330	1351	1037	0	51.86	0.8457	1.631	17	2.814	16.55
wk1_s_trap_1	593	29240	1347	1031	0	51.54	0.8436	1.637	16.97	2.804	16.52
wk1_s_trap_1	594	29150	1343	1024	0	51.22	0.8414	1.643	16.94	2.793	16.49
wk1_s_trap_1	595	29060	1339	1018	0	50.91	0.8393	1.649	16.91	2.782	16.45
wk1_s_trap_1	596	28960	1335	1012	0	50.59	0.8371	1.655	16.88	2.771	16.42
wk1_s_trap_1	597	28870	1331	1005	0	50.27	0.835	1.661	16.85	2.761	16.38
wk1_s_trap_1	598	28780	1328	999	0	49.95	0.8329	1.667	16.82	2.75	16.35
wk1_s_trap_1	599	28690	1324	992.6	0	49.63	0.8307	1.674	16.79	2.739	16.32
wk1_s_trap_1	600	28590	1320	986.2	0	49.31	0.8286	1.68	16.76	2.729	16.28
wk1_s_trap_1	601	28500	1316	979.8	0	48.99	0.8264	1.687	16.73	2.718	16.25
wk1_s_trap_1	602	28410	1312	973.5	0	48.67	0.8243	1.694	16.7	2.707	16.21
wk1_s_trap_1	603	28320	1308	967.1	0	48.35	0.8221	1.7	16.67	2.696	16.18
wk1_s_trap_1	604	28230	1304	960.7	0	48.03	0.82	1.707	16.63	2.686	16.15
wk1_s_trap_1	605	28130	1301	954.3	0	47.72	0.8179	1.714	16.6	2.675	16.11
wk1_s_trap_1	606	28040	1297	947.9	0	47.4	0.8157	1.721	16.57	2.664	16.08
wk1_s_trap_1	607	27950	1293	941.6	0	47.08	0.8136	1.728	16.54	2.654	16.04
wk1_s_trap_1	608	27860	1289	935.2	0	46.76	0.8114	1.735	16.51	2.643	16.01
wk1_s_trap_1	609	27770	1285	928.8	0	46.44	0.8093	1.743	16.48	2.632	15.97
wk1_s_trap_1	610	27670	1281	922.4	0	46.12	0.8071	1.75	16.45	2.621	15.94
wk1_s_trap_1	611	27590	1278	916.1	0	45.81	0.805	1.757	16.47	2.608	15.83
wk1_s_trap_1	612	27500	1274	909.8	0	45.49	0.8029	1.765	16.49	2.595	15.73
wk1_s_trap_1	613	27410	1270	903.5	0	45.18	0.8007	1.772	16.52	2.582	15.63
wk1_s_trap_1	614	27330	1267	897.2	0	44.86	0.7986	1.78	16.54	2.569	15.53
wk1_s_trap_1	615	27240	1263	890.9	0	44.54	0.7964	1.788	16.56	2.555	15.43
wk1_s_trap_1	616	27160	1259	884.6	0	44.23	0.7943	1.796	16.58	2.542	15.33
wk1_s_trap_1	617	27070	1256	878.3	0	43.91	0.7921	1.804	16.6	2.529	15.23
wk1_s_trap_1	618	26980	1252	872	0	43.6	0.79	1.812	16.62	2.516	15.13
wk1_s_trap_1	619	26900	1248	865.7	0	43.28	0.7879	1.82	16.65	2.502	15.03
wk1_s_trap_1	620	26810	1245	859.4	0	42.97	0.7857	1.829	16.67	2.489	14.93
wk1_s_trap_1	621	26720	1241	853	0	42.65	0.7836	1.837	16.69	2.476	14.84
wk1_s_trap_1	622	26640	1238	846.7	0	42.34	0.7814	1.846	16.71	2.463	14.74
wk1_s_trap_1	623	26550	1234	840.4	0	42.02	0.7793	1.854	16.73	2.45	14.64
wk1_s_trap_1	624	26460	1230	834.1	0	41.71	0.7771	1.863	16.76	2.436	14.54
wk1_s_trap_1	625	26380	1227	827.8	0	41.39	0.775	1.872	16.78	2.423	14.44
wk1_s_trap_1	626	26290	1223	821.5	0	41.08	0.7729	1.882	16.8	2.41	14.35
wk1_s_trap_1	627	26200	1219	815.2	0	40.76	0.7707	1.891	16.82	2.397	14.25
wk1_s_trap_1	628	26120	1216	808.9	0	40.44	0.7686	1.9	16.84	2.384	14.15
wk1_s_trap_1	629	26030	1212	802.6	0	40.13	0.7664	1.91	16.86	2.37	14.06
wk1_s_trap_1	630	25940	1208	796.3	0	39.81	0.7643	1.92	16.89	2.357	13.96
wk1_s_trap_1	631	25900	1206	793.4	0	39.67	0.765	1.928	16.91	2.354	13.92
wk1_s_trap_1	632	25850	1204	790.6	0	39.53	0.7657	1.937	16.93	2.351	13.89
wk1_s_trap_1	633	25800	1202	787.7	0	39.39	0.7664	1.946	16.96	2.349	13.85
wk1_s_trap_1	634	25750	1200	784.9	0	39.24	0.7671	1.955	16.98	2.346	13.81
wk1_s_trap_1	635	25700	1198	782	0	39.1	0.7679	1.964	17	2.343	13.78
wk1_s_trap_1	636	25660	1196	779.1	0	38.96	0.7686	1.973	17.03	2.34	13.74
wk1_s_trap_1	637	25610	1194	776.3	0	38.81	0.7693	1.982	17.05	2.337	13.71
wk1_s_trap_1	638	25560	1192	773.4	0	38.67	0.77	1.991	17.07	2.334	13.67
wk1_s_trap_1	639	25510	1190	770.6	0	38.53	0.7707	2	17.1	2.331	13.64
wk1_s_trap_1	640	25470	1188	767.7	0	38.39	0.7714	2.01	17.12	2.329	13.6
wk1_s_trap_1	641	25420	1186	764.9	0	38.24	0.7721	2.019	17.15	2.326	13.56
wk1_s_trap_1	642	25370	1184	762	0	38.1	0.7729	2.028	17.17	2.323	13.53
wk1_s_trap_1	643	25320	1182	759.1	0	37.96	0.7736	2.038	17.19	2.32	13.49
wk1_s_trap_1	644	25280	1179	756.3	0	37.81	0.7743	2.048	17.22	2.317	13.46
wk1_s_trap_1	645	25230	1177	753.4	0	37.67	0.775	2.057	17.24	2.314	13.42
wk1_s_trap_1	646	25180	1175	750.6	0	37.53	0.7757	2.067	17.26	2.311	13.39
wk1_s_trap_1	647	25130	1173	747.7	0	37.39	0.7764	2.077	17.29	2.309	13.35
wk1_s_trap_1	648	25090	1171	744.9	0	37.24	0.7771	2.087	17.31	2.306	13.32
wk1_s_trap_1	649	25040	1169	742	0	37.1	0.7779	2.097	17.33	2.303	13.29
wk1_s_trap_1	650	24990	1167	739.1	0	36.96	0.7786	2.107	17.36	2.3	13.25
wk1_s_trap_1	651	24910	1164	736.3	0	36.81	0.7761	2.108	17.36	2.305	13.28
wk1_s_trap_1	652	24840	1160	733.4	0	36.67	0.7736	2.11	17.36	2.309	13.3
wk1_s_trap_1	653	24760	1157	730.6	0	36.53	0.7711	2.111	17.36	2.314	13.33
wk1_s_trap_1	654	24690	1153	727.7	0	36.38	0.7686	2.112	17.36	2.319	13.36
wk1_s_trap_1	655	24610	1150	724.8	0	36.24	0.7661	2.114	17.36	2.323	13.38
wk1_s_trap_1	656	24530	1146	722	0	36.1	0.7636	2.115	17.36	2.328	13.41
wk1_s_trap_1	657	24460	1143	719.1	0	35.95	0.7611	2.117	17.36	2.332	13.44
wk1_s_trap_1	658	24380	1139	716.2	0	35.81	0.7586	2.118	17.36	2.337	13.47
wk1_s_trap_1	659	24310	1136	713.4	0	35.67	0.7561	2.12	17.36	2.342	13.49
wk1_s_trap_1	660	24230	1132	710.5	0	35.53	0.7536	2.121	17.36	2.346	13.52
wk1_s_trap_1	661	24150	1129	707.6	0	35.38	0.7511	2.123	17.36	2.351	13.55
wk1_s_trap_1	662	24080	1125	704.8	0	35.24	0.7486	2.124	17.36	2.356	13.57
wk1_s_trap_1	663	24000	1122	701.9	0	35.1	0.7461	2.126	17.36	2.36	13.6
wk1_s_trap_1	664	23930	1118	699	0	34.95	0.7436	2.127	17.36	2.365	13.63
wk1_s_trap_1	665	23850	1115	696.2	0	34.81	0.7411	2.129	17.36	2.37	13.65
wk1_s_trap_1	666	23770	1111	693.3	0	34.67	0.7386	2.131	17.36	2.374	13.68
wk1_s_trap_1	667	23700	1108	690.4	0	34.52	0.7361	2.132	17.36	2.379	13.71
wk1_s_trap_1	668	23620	1104	687.6	0	34.38	0.7336	2.134	17.36	2.384	13.73
wk1_s_trap_1	669	23550	1101	684.7	0	34.24	0.7311	2.135	17.36	2.388	13.76
wk1_s_trap_1	670	23470	1097	681.9	0	34.09	0.7286	2.137	17.36	2.393	13.79
wk1_s_trap_1	671	23410	1094	678.3	0	33.92	0.7271	2.144	17.34	2.383	13.74
wk1_s_trap_1	672	23340	1091	674.7	0	33.74	0.7257	2.151	17.33	2.374	13.69
wk1_s_trap_1	673	23280	1088	671.2	0	33.56	0.7243	2.158	17.32	2.364	13.65
wk1_s_trap_1	674	23210	1086	667.6	0	33.38	0.7229	2.165	17.31	2.354	13.6
wk1_s_trap_1	675	23150	1083	664.1	0	33.2	0.7214	2.173	17.29	2.345	13.56
wk1_s_trap_1	676	23080	1080	660.5	0	33.03	0.72	2.18	17.28	2.335	13.51
wk1_s_trap_1	677	23020	1077	657	0	32.85	0.7186	2.188	17.27	2.325	13.46
wk1_s_trap_1	678	22950	1074	653.4	0	32.67	0.7171	2.195	17.26	2.316	13.42
wk1_s_trap_1	679	22890	1071	649.8	0	32.49	0.7157	2.203	17.24	2.306	13.37
wk1_s_trap_1	680	22820	1069	646.3	0	32.31	0.7143	2.21	17.23	2.296	13.33
wk1_s_trap_1	681	22760	1066	642.7	0	32.14	0.7129	2.218	17.22	2.287	13.28
wk1_s_trap_1	682	22700	1063	639.2	0	31.96	0.7114	2.226	17.21	2.277	13.23
wk1_s_trap_1	683	22630	1060	635.6	0	31.78	0.71	2.234	17.19	2.267	13.19
wk1_s_trap_1	684	22570	1057	632.1	0	31.6	0.7086	2.242	17.18	2.258	13.14
wk1_s_trap_1	685	22500	1054	628.5	0	31.43	0.7071	2.25	17.17	2.248	13.09
wk1_s_trap_1	686	22440	1052	624.9	0	31.25	0.7057	2.258	17.16	2.239	13.05
wk1_s_trap_1	687	22370	1049	621.4	0	31.07	0.7043	2.267	17.14	2.229	13
wk1_s_trap_1	688	22310	1046	617.8	0	30.89	0.7029	2.275	17.13	2.219	12.95
wk1_s_trap_1	689	22240	1043	614.3	0	30.71	0.7014	2.284	17.12	2.21	12.91
wk1_s_trap_1	690	22180	1040	610.7	0	30.54	0.7	2.292	17.11	2.2	12.86
wk1_s_trap_1	691	22150	1039	609.9	0	30.5	0.6986	2.291	17.11	2.192	12.81
wk1_s_trap_1	692	22130	1038	609.2	0	30.46	0.6971	2.289	17.12	2.185	12.76
wk1_s_trap_1	693	22100	1037	608.4	0	30.42	0.6957	2.287	17.13	2.177	12.71
wk1_s_trap_1	694	22080	1035	607.6	0	30.38	0.6943	2.285	17.14	2.17	12.66
wk1_s_trap_1	695	22050	1034	606.8	0	30.34	0.6929	2.284	17.14	2.162	12.61
wk1_s_trap_1	696	22020	1033	606	0	30.3	0.6914	2.282	17.15	2.155	12.56
wk1_s_trap_1	697	22000	1032	605.3	0	30.26	0.69	2.28	17.16	2.147	12.51
wk1_s_trap_1	698	21970	1031	604.5	0	30.22	0.6886	2.278	17.17	2.14	12.47
wk1_s_trap_1	699	21950	1029	603.7	0	30.19	0.6871	2.276	17.17	2.132	12.42
wk1_s_trap_1	700	21920	1028	602.9	0	30.15	0.6857	2.275	17.18	2.125	12.37
wk1_s_trap_1	701	21900	1027	602.2	0	30.11	0.6843	2.273	17.19	2.117	12.32
wk1_s_trap_1	702	21870	1026	601.4	0	30.07	0.6829	2.271	17.2	2.11	12.27
wk1_s_trap_1	703	21840	1025	600.6	0	30.03	0.6814	2.269	17.2	2.102	12.22
wk1_s_trap_1	704	21820	1023	599.8	0	29.99	0.68	2.267	17.21	2.095	12.17
wk1_s_trap_1	705	21790	1022	599	0	29.95	0.6786	2.266	17.22	2.087	12.12
wk1_s_trap_1	706	21770	1021	598.3	0	29.91	0.6771	2.264	17.23	2.08	12.07
wk1_s_trap_1	707	21740	1020	597.5	0	29.87	0.6757	2.262	17.23	2.072	12.03
wk1_s_trap_1	708	21720	1018	596.7	0	29.84	0.6743	2.26	17.24	2.065	11.98
wk1_s_trap_1	709	21690	1017	595.9	0	29.8	0.6729	2.258	17.25	2.057	11.93
wk1_s_trap_1	710	21660	1016	595.1	0	29.76	0.6714	2.256	17.26	2.05	11.88
wk1_s_trap_1	711	21600	1013	592.3	0	29.62	0.6686	2.258	17.22	2.041	11.86
wk1_s_trap_1	712	21540	1011	589.5	0	29.47	0.6657	2.259	17.18	2.032	11.83
wk1_s_trap_1	713	21480	1008	586.6	0	29.33	0.6629	2.26	17.14	2.023	11.81
wk1_s_trap_1	714	21420	1005	583.8	0	29.19	0.66	2.261	17.09	2.014	11.78
wk1_s_trap_1	715	21360	1003	581	0	29.05	0.6571	2.262	17.05	2.005	11.76
wk1_s_trap_1	716	21300	999.8	578.1	0	28.91	0.6543	2.263	17.01	1.996	11.73
wk1_s_trap_1	717	21240	997.1	575.3	0	28.76	0.6514	2.265	16.97	1.987	11.71
wk1_s_trap_1	718	21180	994.4	572.5	0	28.62	0.6486	2.266	16.93	1.979	11.69
wk1_s_trap_1	719	21120	991.7	569.6	0	28.48	0.6457	2.267	16.89	1.97	11.66
wk1_s_trap_1	720	21060	989	566.8	0	28.34	0.6429	2.268	16.85	1.961	11.64
wk1_s_trap_1	721	21000	986.2	564	0	28.2	0.64	2.27	16.81	1.952	11.61
wk1_s_trap_1	722	20940	983.5	561.1	0	28.06	0.6371	2.271	16.77	1.943	11.59
wk1_s_trap_1	723	20880	980.8	558.3	0	27.91	0.6343	2.272	16.73	1.934	11.56
wk1_s_trap_1	724	20820	978.1	555.4	0	27.77	0.6314	2.274	16.69	1.925	11.54
wk1_s_trap_1	725	20760	975.4	552.6	0	27.63	0.6286	2.275	16.65	1.916	11.51
wk1_s_trap_1	726	20700	972.7	549.8	0	27.49	0.6257	2.276	16.61	1.907	11.48
wk1_s_trap_1	727	20640	970	546.9	0	27.35	0.6229	2.278	16.57	1.898	11.46
wk1_s_trap_1	728	20580	967.3	544.1	0	27.21	0.62	2.279	16.52	1.889	11.43
wk1_s_trap_1	729	20520	964.5	541.3	0	27.06	0.6171	2.28	16.48	1.88	11.41
wk1_s_trap_1	730	20460	961.8	538.4	0	26.92	0.6143	2.282	16.44	1.871	11.38
wk1_s_trap_1	731	20420	960.1	536.8	0	26.84	0.6114	2.278	16.44	1.872	11.39
wk1_s_trap_1	732	20380	958.4	535.2	0	26.76	0.6086	2.274	16.43	1.873	11.4
wk1_s_trap_1	733	20340	956.7	533.5	0	26.68	0.6057	2.271	16.42	1.874	11.41
wk1_s_trap_1	734	20310	955	531.9	0	26.59	0.6029	2.267	16.42	1.874	11.42
wk1_s_trap_1	735	20270	953.2	530.2	0	26.51	0.6	2.263	16.41	1.875	11.42
wk1_s_trap_1	736	20230	951.5	528.6	0	26.43	0.5971	2.259	16.41	1.876	11.43
wk1_s_trap_1	737	20190	949.8	527	0	26.35	0.5943	2.255	16.4	1.876	11.44
wk1_s_trap_1	738	20150	948.1	525.3	0	26.27	0.5914	2.252	16.39	1.877	11.45
wk1_s_trap_1	739	20120	946.4	523.7	0	26.19	0.5886	2.248	16.39	1.878	11.46
wk1_s_trap_1	740	20080	944.7	522.1	0	26.1	0.5857	2.244	16.38	1.879	11.47
wk1_s_trap_1	741	20040	942.9	520.4	0	26.02	0.5829	2.24	16.38	1.879	11.48
wk1_s_trap_1	742	20000	941.2	518.8	0	25.94	0.58	2.236	16.37	1.88	11.48
wk1_s_trap_1	743	19970	939.5	517.2	0	25.86	0.5771	2.232	16.36	1.881	11.49
wk1_s_trap_1	744	19930	937.8	515.5	0	25.78	0.5743	2.228	16.36	1.881	11.5
wk1_s_trap_1	745	19890	936.1	513.9	0	25.69	0.5714	2.224	16.35	1.882	11.51
wk1_s_trap_1	746	19850	934.3	512.3	0	25.61	0.5686	2.22	16.35	1.883	11.52
wk1_s_trap_1	747	19810	932.6	510.6	0	25.53	0.5657	2.216	16.34	1.884	11.53
wk1_s_trap_1	748	19780	930.9	509	0	25.45	0.5629	2.212	16.33	1.884	11.54
wk1_s_trap_1	749	19740	929.2	507.4	0	25.37	0.56	2.208	16.33	1.885	11.54
wk1_s_trap_1	750	19700	927.5	505.7	0	25.29	0.5571	2.203	16.32	1.886	11.55
wk1_s_trap_1	751	19670	925.9	504.5	0	25.23	0.5582	2.213	16.31	1.889	11.58
wk1_s_trap_1	752	19630	924.3	503.3	0	25.17	0.5593	2.222	16.29	1.892	11.61
wk1_s_trap_1	753	19600	922.7	502.1	0	25.11	0.5604	2.232	16.28	1.895	11.65
wk1_s_trap_1	754	19560	921.1	500.9	0	25.05	0.5614	2.241	16.26	1.899	11.68
wk1_s_trap_1	755	19530	919.5	499.8	0	24.99	0.5625	2.251	16.24	1.902	11.71
wk1_s_trap_1	756	19490	918	498.6	0	24.93	0.5636	2.261	16.23	1.905	11.74
wk1_s_trap_1	757	19460	916.4	497.4	0	24.87	0.5646	2.271	16.21	1.908	11.77
wk1_s_trap_1	758	19420	914.8	496.2	0	24.81	0.5657	2.28	16.2	1.911	11.8
wk1_s_trap_1	759	19390	913.2	495	0	24.75	0.5668	2.29	16.18	1.915	11.83
wk1_s_trap_1	760	19350	911.6	493.8	0	24.69	0.5679	2.3	16.17	1.918	11.86
wk1_s_trap_1	761	19320	910	492.6	0	24.63	0.5689	2.31	16.15	1.921	11.89
wk1_s_trap_1	762	19280	908.4	491.4	0	24.57	0.57	2.32	16.14	1.924	11.92
wk1_s_trap_1	763	19250	906.9	490.2	0	24.51	0.5711	2.33	16.12	1.927	11.96
wk1_s_trap_1	764	19210	905.3	489	0	24.45	0.5721	2.34	16.11	1.931	11.99
wk1_s_trap_1	765	19180	903.7	487.8	0	24.39	0.5732	2.35	16.09	1.934	12.02
wk1_s_trap_1	766	19140	902.1	486.6	0	24.33	0.5743	2.36	16.08	1.937	12.05
wk1_s_trap_1	767	19110	900.5	485.4	0	24.27	0.5754	2.37	16.06	1.94	12.08
wk1_s_trap_1	768	19070	898.9	484.2	0	24.21	0.5764	2.381	16.05	1.944	12.11
wk1_s_trap_1	769	19040	897.3	483	0	24.15	0.5775	2.391	16.03	1.947	12.14
wk1_s_trap_1	770	19000	895.8	481.9	0	24.09	0.5786	2.401	16.01	1.95	12.18
wk1_s_trap_1	771	18990	895.3	481.7	0	24.08	0.575	2.388	15.97	1.941	12.16
wk1_s_trap_1	772	18980	894.9	481.5	0	24.07	0.5714	2.374	15.92	1.932	12.14
wk1_s_trap_1	773	18980	894.5	481.3	0	24.06	0.5679	2.36	15.87	1.923	12.12
wk1_s_trap_1	774	18970	894	481.1	0	24.05	0.5643	2.346	15.82	1.914	12.1
wk1_s_trap_1	775	18960	893.6	480.9	0	24.04	0.5607	2.332	15.77	1.905	12.08
wk1_s_trap_1	776	18950	893.2	480.7	0	24.04	0.5571	2.318	15.73	1.896	12.06
wk1_s_trap_1	777	18940	892.7	480.5	0	24.03	0.5536	2.304	15.68	1.887	12.04
wk1_s_trap_1	778	18930	892.3	480.3	0	24.02	0.55	2.29	15.63	1.879	12.02
wk1_s_trap_1	779	18920	891.9	480.1	0	24.01	0.5464	2.276	15.58	1.87	12
wk1_s_trap_1	780	18920	891.4	479.9	0	24	0.5429	2.262	15.53	1.861	11.98
wk1_s_trap_1	781	18910	891	479.7	0	23.99	0.5393	2.248	15.48	1.852	11.96
wk1_s_trap_1	782	18900	890.6	479.5	0	23.98	0.5357	2.234	15.44	1.843	11.94
wk1_s_trap_1	783	18890	890.1	479.4	0	23.97	0.5321	2.22	15.39	1.834	11.92
wk1_s_trap_1	784	18880	889.7	479.2	0	23.96	0.5286	2.206	15.34	1.825	11.9
wk1_s_trap_1	785	18870	889.3	479	0	23.95	0.525	2.192	15.29	1.816	11.88
wk1_s_trap_1	786	18870	888.8	478.8	0	23.94	0.5214	2.178	15.24	1.807	11.86
wk1_s_trap_1	787	18860	888.4	478.6	0	23.93	0.5179	2.164	15.19	1.798	11.83
wk1_s_trap_1	788	18850	888	478.4	0	23.92	0.5143	2.15	15.15	1.789	11.81
wk1_s_trap_1	789	18840	887.6	478.2	0	23.91	0.5107	2.136	15.1	1.78	11.79
wk1_s_trap_1	790	18830	887.1	478	0	23.9	0.5071	2.122	15.05	1.771	11.77
wk1_s_trap_1	791	18800	885.7	475.5	0	23.77	0.5025	2.114	14.96	1.752	11.72
wk1_s_trap_1	792	18760	884.3	472.9	0	23.65	0.4979	2.105	14.86	1.733	11.66
wk1_s_trap_1	793	18730	882.9	470.4	0	23.52	0.4932	2.097	14.77	1.714	11.61
wk1_s_trap_1	794	18700	881.6	467.8	0	23.39	0.4886	2.089	14.67	1.694	11.55
wk1_s_trap_1	795	18660	880.2	465.3	0	23.26	0.4839	2.08	14.58	1.675	11.49
wk1_s_trap_1	796	18630	878.8	462.7	0	23.14	0.4793	2.071	14.48	1.656	11.43
wk1_s_trap_1	797	18600	877.4	460.2	0	23.01	0.4746	2.063	14.39	1.636	11.38
wk1_s_trap_1	798	18560	876	457.7	0	22.88	0.47	2.054	14.29	1.617	11.32
wk1_s_trap_1	799	18530	874.6	455.1	0	22.76	0.4654	2.045	14.2	1.598	11.26
wk1_s_trap_1	800	18490	873.2	452.6	0	22.63	0.4607	2.036	14.1	1.579	11.2
wk1_s_trap_1	801	18460	871.8	450	0	22.5	0.4561	2.027	14.01	1.559	11.13
wk1_s_trap_1	802	18430	870.4	447.5	0	22.37	0.4514	2.018	13.91	1.54	11.07
wk1_s_trap_1	803	18390	869	444.9	0	22.25	0.4468	2.008	13.82	1.521	11.01
wk1_s_trap_1	804	18360	867.6	442.4	0	22.12	0.4421	1.999	13.72	1.501	10.94
wk1_s_trap_1	805	18330	866.2	439.9	0	21.99	0.4375	1.989	13.63	1.482	10.88
wk1_s_trap_1	806	18290	864.8	437.3	0	21.87	0.4329	1.98	13.53	1.463	10.81
wk1_s_trap_1	807	18260	863.4	434.8	0	21.74	0.4282	1.97	13.44	1.444	10.74
wk1_s_trap_1	808	18230	862.1	432.2	0	21.61	0.4236	1.96	13.34	1.424	10.68
wk1_s_trap_1	809	18190	860.7	429.7	0	21.48	0.4189	1.95	13.25	1.405	10.61
wk1_s_trap_1	810	18160	859.3	427.1	0	21.36	0.4143	1.94	13.15	1.386	10.54
wk1_s_trap_1	811	18130	858.1	424.5	0	21.23	0.4132	1.947	13.12	1.385	10.56
wk1_s_trap_1	812	18100	856.9	421.9	0	21.1	0.4121	1.954	13.08	1.384	10.58
wk1_s_trap_1	813	18070	855.6	419.3	0	20.97	0.4111	1.961	13.05	1.384	10.6
wk1_s_trap_1	814	18040	854.4	416.7	0	20.84	0.41	1.968	13.02	1.383	10.62
wk1_s_trap_1	815	18010	853.2	414.1	0	20.71	0.4089	1.975	12.98	1.382	10.65
wk1_s_trap_1	816	17980	852	411.5	0	20.58	0.4079	1.982	12.95	1.381	10.67
wk1_s_trap_1	817	17950	850.8	408.9	0	20.45	0.4068	1.989	12.92	1.381	10.69
wk1_s_trap_1	818	17920	849.6	406.3	0	20.32	0.4057	1.997	12.88	1.38	10.71
wk1_s_trap_1	819	17890	848.4	403.7	0	20.19	0.4046	2.004	12.85	1.379	10.73
wk1_s_trap_1	820	17860	847.2	401.1	0	20.06	0.4036	2.012	12.82	1.379	10.76
wk1_s_trap_1	821	17830	846	398.5	0	19.93	0.4025	2.02	12.78	1.378	10.78
wk1_s_trap_1	822	17800	844.8	395.9	0	19.8	0.4014	2.028	12.75	1.377	10.8
wk1_s_trap_1	823	17770	843.5	393.3	0	19.67	0.4004	2.036	12.72	1.376	10.82
wk1_s_trap_1	824	17740	842.3	390.7	0	19.54	0.3993	2.044	12.69	1.376	10.85
wk1_s_trap_1	825	17710	841.1	388.1	0	19.41	0.3982	2.052	12.65	1.375	10.87
wk1_s_trap_1	826	17680	839.9	385.5	0	19.28	0.3971	2.06	12.62	1.374	10.89
wk1_s_trap_1	827	17650	838.7	382.9	0	19.15	0.3961	2.069	12.59	1.374	10.91
wk1_s_trap_1	828	17620	837.5	380.3	0	19.02	0.395	2.077	12.55	1.373	10.94
wk1_s_trap_1	829	17590	836.3	377.7	0	18.89	0.3939	2.086	12.52	1.372	10.96
wk1_s_trap_1	830	17560	835.1	375.1	0	18.76	0.3929	2.094	12.49	1.371	10.98
wk1_s_trap_1	831	17520	833.6	371.8	0	18.59	0.3879	2.086	12.4	1.356	10.93
wk1_s_trap_1	832	17480	832	368.5	0	18.43	0.3829	2.078	12.32	1.34	10.87
wk1_s_trap_1	833	17450	830.5	365.2	0	18.26	0.3779	2.069	12.24	1.324	10.82
wk1_s_trap_1	834	17410	829	361.9	0	18.1	0.3729	2.06	12.16	1.309	10.76
wk1_s_trap_1	835	17370	827.4	358.6	0	17.93	0.3679	2.051	12.08	1.293	10.71
wk1_s_trap_1	836	17330	825.9	355.3	0	17.77	0.3629	2.042	12	1.277	10.65
wk1_s_trap_1	837	17290	824.4	352	0	17.6	0.3579	2.033	11.91	1.261	10.59
wk1_s_trap_1	838	17250	822.9	348.7	0	17.44	0.3529	2.024	11.83	1.246	10.53
wk1_s_trap_1	839	17220	821.3	345.4	0	17.27	0.3479	2.014	11.75	1.23	10.47
wk1_s_trap_1	840	17180	819.8	342.1	0	17.11	0.3429	2.004	11.67	1.214	10.41
wk1_s_trap_1	841	17140	818.3	338.8	0	16.94	0.3379	1.994	11.59	1.199	10.34
wk1_s_trap_1	842	17100	816.8	335.5	0	16.78	0.3329	1.984	11.5	1.183	10.28
wk1_s_trap_1	843	17060	815.2	332.2	0	16.61	0.3279	1.974	11.42	1.167	10.22
wk1_s_trap_1	844	17020	813.7	328.9	0	16.45	0.3229	1.963	11.34	1.151	10.15
wk1_s_trap_1	845	16990	812.2	325.6	0	16.28	0.3179	1.952	11.26	1.136	10.09
wk1_s_trap_1	846	16950	810.6	322.3	0	16.12	0.3129	1.941	11.18	1.12	10.02
wk1_s_trap_1	847	16910	809.1	319	0	15.95	0.3079	1.93	11.1	1.104	9.953
wk1_s_trap_1	848	16870	807.6	315.7	0	15.79	0.3029	1.918	11.01	1.089	9.884
wk1_s_trap_1	849	16830	806.1	312.4	0	15.62	0.2979	1.907	10.93	1.073	9.814
wk1_s_trap_1	850	16790	804.5	309.1	0	15.46	0.2929	1.895	10.85	1.057	9.743
wk1_s_trap_1	851	16780	803.9	308	0	15.4	0.2943	1.911	10.79	1.058	9.806
wk1_s_trap_1	852	16760	803.3	306.9	0	15.34	0.2957	1.927	10.73	1.059	9.87
wk1_s_trap_1	853	16750	802.7	305.7	0	15.29	0.2971	1.944	10.67	1.06	9.935
wk1_s_trap_1	854	16730	802.1	304.6	0	15.23	0.2986	1.96	10.61	1.061	10
wk1_s_trap_1	855	16720	801.5	303.5	0	15.17	0.3	1.977	10.56	1.063	10.07
wk1_s_trap_1	856	16700	800.8	302.3	0	15.12	0.3014	1.994	10.5	1.064	10.13
wk1_s_trap_1	857	16690	800.2	301.2	0	15.06	0.3029	2.011	10.44	1.065	10.2
wk1_s_trap_1	858	16670	799.6	300.1	0	15	0.3043	2.028	10.38	1.066	10.27
wk1_s_trap_1	859	16660	799	298.9	0	14.95	0.3057	2.045	10.32	1.067	10.34
wk1_s_trap_1	860	16640	798.4	297.8	0	14.89	0.3071	2.063	10.26	1.068	10.41
wk1_s_trap_1	861	16630	797.7	296.7	0	14.83	0.3086	2.08	10.2	1.069	10.48
wk1_s_trap_1	862	16610	797.1	295.5	0	14.78	0.31	2.098	10.14	1.07	10.55
wk1_s_trap_1	863	16600	796.5	294.4	0	14.72	0.3114	2.116	10.08	1.071	10.62
wk1_s_trap_1	864	16580	795.9	293.2	0	14.66	0.3129	2.134	10.03	1.072	10.69
wk1_s_trap_1	865	16570	795.3	292.1	0	14.61	0.3143	2.152	9.966	1.073	10.77
wk1_s_trap_1	866	16550	794.7	291	0	14.55	0.3157	2.17	9.907	1.074	10.84
wk1_s_trap_1	867	16540	794	289.8	0	14.49	0.3171	2.188	9.848	1.075	10.92
wk1_s_trap_1	868	16520	793.4	288.7	0	14.44	0.3186	2.207	9.789	1.076	11
wk1_s_trap_1	869	16510	792.8	287.6	0	14.38	0.32	2.226	9.73	1.078	11.07
wk1_s_trap_1	870	16490	792.2	286.4	0	14.32	0.3214	2.244	9.671	1.079	11.15
wk1_s_trap_1	871	16480	791.4	285.7	0	14.29	0.32	2.24	9.614	1.066	11.09
wk1_s_trap_1	872	16460	790.7	285	0	14.25	0.3186	2.235	9.557	1.054	11.03
wk1_s_trap_1	873	16440	789.9	284.4	0	14.22	0.3171	2.231	9.5	1.042	10.97
wk1_s_trap_1	874	16430	789.1	283.7	0	14.18	0.3157	2.226	9.443	1.03	10.91
wk1_s_trap_1	875	16410	788.4	283	0	14.15	0.3143	2.221	9.386	1.018	10.84
wk1_s_trap_1	876	16390	787.6	282.3	0	14.11	0.3129	2.217	9.329	1.006	10.78
wk1_s_trap_1	877	16370	786.9	281.6	0	14.08	0.3114	2.212	9.271	0.9936	10.72
wk1_s_trap_1	878	16360	786.1	280.9	0	14.04	0.31	2.207	9.214	0.9814	10.65
wk1_s_trap_1	879	16340	785.3	280.2	0	14.01	0.3086	2.203	9.157	0.9693	10.59
wk1_s_trap_1	880	16320	784.6	279.5	0	13.98	0.3071	2.198	9.1	0.9571	10.52
wk1_s_trap_1	881	16310	783.8	278.8	0	13.94	0.3057	2.193	9.043	0.945	10.45
wk1_s_trap_1	882	16290	783.1	278.1	0	13.91	0.3043	2.188	8.986	0.9329	10.38
wk1_s_trap_1	883	16270	782.3	277.4	0	13.87	0.3029	2.183	8.929	0.9207	10.31
wk1_s_trap_1	884	16260	781.5	276.7	0	13.84	0.3014	2.179	8.871	0.9086	10.24
wk1_s_trap_1	885	16240	780.8	276	0	13.8	0.3	2.174	8.814	0.8964	10.17
wk1_s_trap_1	886	16220	780	275.3	0	13.77	0.2986	2.169	8.757	0.8843	10.1
wk1_s_trap_1	887	16210	779.3	274.6	0	13.73	0.2971	2.164	8.7	0.8721	10.02
wk1_s_trap_1	888	16190	778.5	274	0	13.7	0.2957	2.159	8.643	0.86	9.95
wk1_s_trap_1	889	16170	777.7	273.3	0	13.66	0.2943	2.154	8.586	0.8479	9.875
wk1_s_trap_1	890	16150	777	272.6	0	13.63	0.2929	2.149	8.529	0.8357	9.799
wk1_s_trap_1	891	16140	776.4	271.4	0	13.57	0.2889	2.129	8.475	0.8218	9.697
wk1_s_trap_1	892	16130	775.9	270.3	0	13.51	0.285	2.109	8.421	0.8079	9.594
wk1_s_trap_1	893	16110	775.3	269.1	0	13.46	0.2811	2.089	8.367	0.7939	9.489
wk1_s_trap_1	894	16100	774.8	267.9	0	13.4	0.2771	2.069	8.313	0.78	9.383
wk1_s_trap_1	895	16090	774.2	266.8	0	13.34	0.2732	2.048	8.259	0.7661	9.276
wk1_s_trap_1	896	16070	773.6	265.6	0	13.28	0.2693	2.028	8.205	0.7521	9.167
wk1_s_trap_1	897	16060	773.1	264.5	0	13.22	0.2654	2.007	8.151	0.7382	9.057
wk1_s_trap_1	898	16050	772.5	263.3	0	13.17	0.2614	1.986	8.097	0.7243	8.945
wk1_s_trap_1	899	16030	772	262.2	0	13.11	0.2575	1.964	8.043	0.7104	8.832
wk1_s_trap_1	900	16020	771.4	261	0	13.05	0.2536	1.943	7.989	0.6964	8.717
wk1_s_trap_1	901	16010	770.9	259.8	0	12.99	0.2496	1.921	7.935	0.6825	8.601
wk1_s_trap_1	902	16000	770.3	258.7	0	12.93	0.2457	1.9	7.881	0.6686	8.483
wk1_s_trap_1	903	15980	769.7	257.5	0	12.88	0.2418	1.878	7.827	0.6546	8.363
wk1_s_trap_1	904	15970	769.2	256.4	0	12.82	0.2379	1.856	7.774	0.6407	8.242
wk1_s_trap_1	905	15960	768.6	255.2	0	12.76	0.2339	1.833	7.72	0.6268	8.119
wk1_s_trap_1	906	15940	768.1	254.1	0	12.7	0.23	1.811	7.666	0.6129	7.995
wk1_s_trap_1	907	15930	767.5	252.9	0	12.65	0.2261	1.788	7.612	0.5989	7.868
wk1_s_trap_1	908	15920	767	251.7	0	12.59	0.2221	1.765	7.558	0.585	7.74
wk1_s_trap_1	909	15900	766.4	250.6	0	12.53	0.2182	1.742	7.504	0.5711	7.61
wk1_s_trap_1	910	15890	765.8	249.4	0	12.47	0.2143	1.718	7.45	0.5571	7.478
wk1_s_trap_1	911	15860	764.7	247.3	0	12.36	0.2125	1.719	7.402	0.5536	7.479
wk1_s_trap_1	912	15830	763.6	245.1	0	12.26	0.2107	1.719	7.354	0.55	7.479
wk1_s_trap_1	913	15800	762.4	243	0	12.15	0.2089	1.72	7.306	0.5464	7.479
wk1_s_trap_1	914	15770	761.3	240.9	0	12.04	0.2071	1.72	7.259	0.5429	7.479
wk1_s_trap_1	915	15750	760.1	238.7	0	11.94	0.2054	1.721	7.211	0.5393	7.479
wk1_s_trap_1	916	15720	759	236.6	0	11.83	0.2036	1.721	7.163	0.5357	7.479
wk1_s_trap_1	917	15690	757.8	234.4	0	11.72	0.2018	1.722	7.115	0.5321	7.479
wk1_s_trap_1	918	15660	756.7	232.3	0	11.61	0.2	1.722	7.067	0.5286	7.479
wk1_s_trap_1	919	15630	755.5	230.1	0	11.51	0.1982	1.723	7.019	0.525	7.479
wk1_s_trap_1	920	15600	754.4	228	0	11.4	0.1964	1.723	6.971	0.5214	7.48
wk1_s_trap_1	921	15570	753.2	225.9	0	11.29	0.1946	1.724	6.924	0.5179	7.48
wk1_s_trap_1	922	15550	752.1	223.7	0	11.19	0.1929	1.724	6.876	0.5143	7.48
wk1_s_trap_1	923	15520	751	221.6	0	11.08	0.1911	1.725	6.828	0.5107	7.48
wk1_s_trap_1	924	15490	749.8	219.4	0	10.97	0.1893	1.725	6.78	0.5071	7.48
wk1_s_trap_1	925	15460	748.7	217.3	0	10.86	0.1875	1.726	6.732	0.5036	7.48
wk1_s_trap_1	926	15430	747.5	215.1	0	10.76	0.1857	1.726	6.684	0.5	7.48
wk1_s_trap_1	927	15400	746.4	213	0	10.65	0.1839	1.727	6.636	0.4964	7.48
wk1_s_trap_1	928	15370	745.2	210.9	0	10.54	0.1821	1.728	6.589	0.4929	7.48
wk1_s_trap_1	929	15350	744.1	208.7	0	10.44	0.1804	1.728	6.541	0.4893	7.481
wk1_s_trap_1	930	15320	742.9	206.6	0	10.33	0.1786	1.729	6.493	0.4857	7.481
wk1_s_trap_1	931	15300	742	206.8	0	10.34	0.1775	1.717	6.472	0.4818	7.444
wk1_s_trap_1	932	15280	741.1	207	0	10.35	0.1764	1.704	6.451	0.4779	7.407
wk1_s_trap_1	933	15270	740.2	207.3	0	10.36	0.1754	1.692	6.431	0.4739	7.37
wk1_s_trap_1	934	15250	739.3	207.5	0	10.37	0.1743	1.68	6.41	0.47	7.332
wk1_s_trap_1	935	15230	738.4	207.7	0	10.39	0.1732	1.668	6.389	0.4661	7.295
wk1_s_trap_1	936	15210	737.5	207.9	0	10.4	0.1721	1.656	6.369	0.4621	7.257
wk1_s_trap_1	937	15200	736.6	208.2	0	10.41	0.1711	1.644	6.348	0.4582	7.218
wk1_s_trap_1	938	15180	735.7	208.4	0	10.42	0.17	1.631	6.327	0.4543	7.18
wk1_s_trap_1	939	15160	734.8	208.6	0	10.43	0.1689	1.619	6.306	0.4504	7.141
wk1_s_trap_1	940	15140	733.9	208.9	0	10.44	0.1679	1.607	6.286	0.4464	7.102
wk1_s_trap_1	941	15130	733	209.1	0	10.45	0.1668	1.595	6.265	0.4425	7.063
wk1_s_trap_1	942	15110	732.1	209.3	0	10.47	0.1657	1.583	6.244	0.4386	7.024
wk1_s_trap_1	943	15090	731.2	209.5	0	10.48	0.1646	1.571	6.224	0.4346	6.984
wk1_s_trap_1	944	15080	730.3	209.8	0	10.49	0.1636	1.56	6.203	0.4307	6.944
wk1_s_trap_1	945	15060	729.4	210	0	10.5	0.1625	1.548	6.182	0.4268	6.904
wk1_s_trap_1	946	15040	728.5	210.2	0	10.51	0.1614	1.536	6.161	0.4229	6.863
wk1_s_trap_1	947	15020	727.6	210.5	0	10.52	0.1604	1.524	6.141	0.4189	6.822
wk1_s_trap_1	948	15010	726.7	210.7	0	10.53	0.1593	1.512	6.12	0.415	6.781
wk1_s_trap_1	949	14990	725.8	210.9	0	10.55	0.1582	1.5	6.099	0.4111	6.74
wk1_s_trap_1	950	14970	724.9	211.1	0	10.56	0.1571	1.488	6.079	0.4071	6.698
wk1_s_trap_1	951	14970	724.6	213.1	0	10.66	0.1579	1.481	6.081	0.4064	6.684
wk1_s_trap_1	952	14970	724.2	215.1	0	10.76	0.1586	1.474	6.084	0.4057	6.669
wk1_s_trap_1	953	14960	723.8	217.1	0	10.86	0.1593	1.467	6.086	0.405	6.655
wk1_s_trap_1	954	14960	723.4	219.1	0	10.96	0.16	1.46	6.089	0.4043	6.64
wk1_s_trap_1	955	14960	723.1	221.1	0	11.06	0.1607	1.453	6.091	0.4036	6.626
wk1_s_trap_1	956	14950	722.7	223.1	0	11.16	0.1614	1.447	6.094	0.4029	6.611
wk1_s_trap_1	957	14950	722.3	225.1	0	11.26	0.1621	1.44	6.096	0.4021	6.597
wk1_s_trap_1	958	14950	722	227.1	0	11.36	0.1629	1.434	6.099	0.4014	6.582
wk1_s_trap_1	959	14940	721.6	229.1	0	11.46	0.1636	1.428	6.101	0.4007	6.568
wk1_s_trap_1	960	14940	721.2	231.1	0	11.56	0.1643	1.422	6.104	0.4	6.554
wk1_s_trap_1	961	14940	720.9	233.1	0	11.66	0.165	1.415	6.106	0.3993	6.539
wk1_s_trap_1	962	14930	720.5	235.1	0	11.76	0.1657	1.409	6.109	0.3986	6.525
wk1_s_trap_1	963	14930	720.1	237.1	0	11.86	0.1664	1.404	6.111	0.3979	6.51
wk1_s_trap_1	964	14930	719.8	239.1	0	11.96	0.1671	1.398	6.114	0.3971	6.496
wk1_s_trap_1	965	14920	719.4	241.1	0	12.06	0.1679	1.392	6.116	0.3964	6.482
wk1_s_trap_1	966	14920	719	243.1	0	12.16	0.1686	1.387	6.119	0.3957	6.467
wk1_s_trap_1	967	14920	718.7	245.1	0	12.26	0.1693	1.381	6.121	0.395	6.453
wk1_s_trap_1	968	14910	718.3	247.1	0	12.36	0.17	1.376	6.124	0.3943	6.439
wk1_s_trap_1	969	14910	717.9	249.1	0	12.46	0.1707	1.37	6.126	0.3936	6.425
wk1_s_trap_1	970	14910	717.6	251.1	0	12.56	0.1714	1.365	6.129	0.3929	6.41
wk1_s_trap_1	971	14890	716.3	252.8	0	12.64	0.1718	1.359	6.11	0.3936	6.442
wk1_s_trap_1	972	14870	715.1	254.6	0	12.73	0.1721	1.352	6.091	0.3943	6.474
wk1_s_trap_1	973	14840	713.9	256.3	0	12.81	0.1725	1.346	6.072	0.395	6.505
wk1_s_trap_1	974	14820	712.7	258	0	12.9	0.1729	1.34	6.053	0.3957	6.538
wk1_s_trap_1	975	14800	711.5	259.7	0	12.98	0.1732	1.334	6.034	0.3964	6.57
wk1_s_trap_1	976	14780	710.3	261.4	0	13.07	0.1736	1.328	6.015	0.3971	6.603
wk1_s_trap_1	977	14760	709.1	263.1	0	13.15	0.1739	1.322	5.996	0.3979	6.635
wk1_s_trap_1	978	14740	707.8	264.8	0	13.24	0.1743	1.316	5.977	0.3986	6.668
wk1_s_trap_1	979	14720	706.6	266.5	0	13.33	0.1746	1.311	5.958	0.3993	6.701
wk1_s_trap_1	980	14700	705.4	268.2	0	13.41	0.175	1.305	5.939	0.4	6.735
wk1_s_trap_1	981	14680	704.2	269.9	0	13.5	0.1754	1.299	5.92	0.4007	6.768
wk1_s_trap_1	982	14660	703	271.6	0	13.58	0.1757	1.294	5.901	0.4014	6.802
wk1_s_trap_1	983	14640	701.8	273.3	0	13.67	0.1761	1.288	5.882	0.4021	6.836
wk1_s_trap_1	984	14620	700.6	275	0	13.75	0.1764	1.283	5.864	0.4029	6.871
wk1_s_trap_1	985	14590	699.3	276.8	0	13.84	0.1768	1.278	5.845	0.4036	6.905
wk1_s_trap_1	986	14570	698.1	278.5	0	13.92	0.1771	1.272	5.826	0.4043	6.94
wk1_s_trap_1	987	14550	696.9	280.2	0	14.01	0.1775	1.267	5.807	0.405	6.975
wk1_s_trap_1	988	14530	695.7	281.9	0	14.09	0.1779	1.262	5.788	0.4057	7.01
wk1_s_trap_1	989	14510	694.5	283.6	0	14.18	0.1782	1.257	5.769	0.4064	7.045
wk1_s_trap_1	990	14490	693.3	285.3	0	14.26	0.1786	1.252	5.75	0.4071	7.081
wk1_s_trap_1	991	14480	692.5	286.4	0	14.32	0.1761	1.23	5.723	0.4014	7.014
wk1_s_trap_1	992	14460	691.8	287.5	0	14.38	0.1736	1.207	5.696	0.3957	6.947
wk1_s_trap_1	993	14450	691	288.6	0	14.43	0.1711	1.185	5.67	0.39	6.879
wk1_s_trap_1	994	14440	690.2	289.7	0	14.49	0.1686	1.164	5.643	0.3843	6.81
wk1_s_trap_1	995	14420	689.5	290.8	0	14.54	0.1661	1.142	5.616	0.3786	6.741
wk1_s_trap_1	996	14410	688.7	291.9	0	14.6	0.1636	1.121	5.589	0.3729	6.671
wk1_s_trap_1	997	14400	688	293	0	14.65	0.1611	1.099	5.562	0.3671	6.6
wk1_s_trap_1	998	14390	687.2	294.1	0	14.71	0.1586	1.078	5.536	0.3614	6.529
wk1_s_trap_1	999	14370	686.5	295.2	0	14.76	0.1561	1.057	5.509	0.3557	6.457
wk1_s_trap_1	1000	14360	685.7	296.4	0	14.82	0.1536	1.036	5.482	0.35	6.384
wk1_s_trap_1	1001	14350	684.9	297.5	0	14.87	0.1511	1.016	5.455	0.3443	6.311
wk1_s_trap_1	1002	14330	684.2	298.6	0	14.93	0.1486	0.9952	5.429	0.3386	6.237
wk1_s_trap_1	1003	14320	683.4	299.7	0	14.98	0.1461	0.9749	5.402	0.3329	6.162
wk1_s_trap_1	1004	14310	682.7	300.8	0	15.04	0.1436	0.9546	5.375	0.3271	6.086
wk1_s_trap_1	1005	14290	681.9	301.9	0	15.09	0.1411	0.9346	5.348	0.3214	6.01
wk1_s_trap_1	1006	14280	681.1	303	0	15.15	0.1386	0.9147	5.321	0.3157	5.933
wk1_s_trap_1	1007	14270	680.4	304.1	0	15.21	0.1361	0.8949	5.295	0.31	5.855
wk1_s_trap_1	1008	14250	679.6	305.2	0	15.26	0.1336	0.8753	5.268	0.3043	5.776
wk1_s_trap_1	1009	14240	678.9	306.3	0	15.32	0.1311	0.8558	5.241	0.2986	5.697
wk1_s_trap_1	1010	14230	678.1	307.4	0	15.37	0.1286	0.8364	5.214	0.2929	5.616
wk1_s_trap_1	1011	14210	677.3	308.9	0	15.45	0.1296	0.8393	5.216	0.2975	5.703
wk1_s_trap_1	1012	14200	676.6	310.4	0	15.52	0.1307	0.8422	5.219	0.3021	5.79
wk1_s_trap_1	1013	14190	675.8	311.9	0	15.59	0.1318	0.8451	5.221	0.3068	5.876
wk1_s_trap_1	1014	14180	675	313.4	0	15.67	0.1329	0.8479	5.223	0.3114	5.963
wk1_s_trap_1	1015	14160	674.2	314.9	0	15.74	0.1339	0.8507	5.225	0.3161	6.049
wk1_s_trap_1	1016	14150	673.4	316.3	0	15.82	0.135	0.8535	5.227	0.3207	6.136
wk1_s_trap_1	1017	14140	672.7	317.8	0	15.89	0.1361	0.8563	5.229	0.3254	6.222
wk1_s_trap_1	1018	14130	671.9	319.3	0	15.97	0.1371	0.859	5.231	0.33	6.308
wk1_s_trap_1	1019	14110	671.1	320.8	0	16.04	0.1382	0.8617	5.234	0.3346	6.394
wk1_s_trap_1	1020	14100	670.3	322.3	0	16.11	0.1393	0.8644	5.236	0.3393	6.48
wk1_s_trap_1	1021	14090	669.5	323.8	0	16.19	0.1404	0.867	5.238	0.3439	6.566
wk1_s_trap_1	1022	14080	668.8	325.3	0	16.26	0.1414	0.8696	5.24	0.3486	6.652
wk1_s_trap_1	1023	14060	668	326.7	0	16.34	0.1425	0.8722	5.242	0.3532	6.738
wk1_s_trap_1	1024	14050	667.2	328.2	0	16.41	0.1436	0.8748	5.244	0.3579	6.824
wk1_s_trap_1	1025	14040	666.4	329.7	0	16.49	0.1446	0.8774	5.246	0.3625	6.909
wk1_s_trap_1	1026	14030	665.6	331.2	0	16.56	0.1457	0.8799	5.249	0.3671	6.995
wk1_s_trap_1	1027	14010	664.9	332.7	0	16.63	0.1468	0.8824	5.251	0.3718	7.081
wk1_s_trap_1	1028	14000	664.1	334.2	0	16.71	0.1479	0.8849	5.253	0.3764	7.166
wk1_s_trap_1	1029	13990	663.3	335.7	0	16.78	0.1489	0.8874	5.255	0.3811	7.252
wk1_s_trap_1	1030	13980	662.5	337.1	0	16.86	0.15	0.8898	5.257	0.3857	7.337
wk1_s_trap_1	1031	13950	661.2	339.2	0	16.96	0.1496	0.8825	5.247	0.3857	7.351
wk1_s_trap_1	1032	13930	659.9	341.2	0	17.06	0.1493	0.8752	5.237	0.3857	7.365
wk1_s_trap_1	1033	13910	658.6	343.2	0	17.16	0.1489	0.868	5.227	0.3857	7.379
wk1_s_trap_1	1034	13890	657.3	345.2	0	17.26	0.1486	0.8609	5.217	0.3857	7.393
wk1_s_trap_1	1035	13860	656	347.2	0	17.36	0.1482	0.8538	5.207	0.3857	7.407
wk1_s_trap_1	1036	13840	654.6	349.2	0	17.46	0.1479	0.8469	5.197	0.3857	7.422
wk1_s_trap_1	1037	13820	653.3	351.2	0	17.56	0.1475	0.84	5.187	0.3857	7.436
wk1_s_trap_1	1038	13800	652	353.2	0	17.66	0.1471	0.8332	5.177	0.3857	7.45
wk1_s_trap_1	1039	13770	650.7	355.2	0	17.76	0.1468	0.8265	5.167	0.3857	7.465
wk1_s_trap_1	1040	13750	649.4	357.2	0	17.86	0.1464	0.8198	5.157	0.3857	7.479
wk1_s_trap_1	1041	13730	648.1	359.2	0	17.96	0.1461	0.8133	5.147	0.3857	7.494
wk1_s_trap_1	1042	13710	646.8	361.2	0	18.06	0.1457	0.8068	5.137	0.3857	7.508
wk1_s_trap_1	1043	13680	645.5	363.2	0	18.16	0.1454	0.8003	5.127	0.3857	7.523
wk1_s_trap_1	1044	13660	644.1	365.2	0	18.26	0.145	0.794	5.117	0.3857	7.538
wk1_s_trap_1	1045	13640	642.8	367.2	0	18.36	0.1446	0.7877	5.107	0.3857	7.552
wk1_s_trap_1	1046	13620	641.5	369.3	0	18.46	0.1443	0.7815	5.097	0.3857	7.567
wk1_s_trap_1	1047	13590	640.2	371.3	0	18.56	0.1439	0.7753	5.087	0.3857	7.582
wk1_s_trap_1	1048	13570	638.9	373.3	0	18.66	0.1436	0.7693	5.077	0.3857	7.597
wk1_s_trap_1	1049	13550	637.6	375.3	0	18.76	0.1432	0.7632	5.067	0.3857	7.612
wk1_s_trap_1	1050	13530	636.3	377.3	0	18.86	0.1429	0.7573	5.057	0.3857	7.627
wk1_s_trap_1	1051	13510	635	379.4	0	18.97	0.1421	0.7492	5.029	0.3814	7.585
wk1_s_trap_1	1052	13480	633.7	381.6	0	19.08	0.1414	0.7412	5.001	0.3771	7.542
wk1_s_trap_1	1053	13460	632.4	383.8	0	19.19	0.1407	0.7334	4.972	0.3729	7.498
wk1_s_trap_1	1054	13440	631.1	385.9	0	19.3	0.14	0.7255	4.944	0.3686	7.454
wk1_s_trap_1	1055	13420	629.8	388.1	0	19.4	0.1393	0.7178	4.916	0.3643	7.41
wk1_s_trap_1	1056	13400	628.5	390.2	0	19.51	0.1386	0.7102	4.888	0.36	7.365
wk1_s_trap_1	1057	13380	627.2	392.4	0	19.62	0.1379	0.7027	4.86	0.3557	7.32
wk1_s_trap_1	1058	13350	625.9	394.5	0	19.73	0.1371	0.6952	4.831	0.3514	7.274
wk1_s_trap_1	1059	13330	624.6	396.7	0	19.84	0.1364	0.6878	4.803	0.3471	7.227
wk1_s_trap_1	1060	13310	623.3	398.9	0	19.94	0.1357	0.6805	4.775	0.3429	7.18
wk1_s_trap_1	1061	13290	622.1	401	0	20.05	0.135	0.6733	4.747	0.3386	7.133
wk1_s_trap_1	1062	13270	620.8	403.2	0	20.16	0.1343	0.6661	4.719	0.3343	7.084
wk1_s_trap_1	1063	13240	619.5	405.3	0	20.27	0.1336	0.6591	4.69	0.33	7.036
wk1_s_trap_1	1064	13220	618.2	407.5	0	20.37	0.1329	0.6521	4.662	0.3257	6.986
wk1_s_trap_1	1065	13200	616.9	409.6	0	20.48	0.1321	0.6452	4.634	0.3214	6.936
wk1_s_trap_1	1066	13180	615.6	411.8	0	20.59	0.1314	0.6383	4.606	0.3171	6.886
wk1_s_trap_1	1067	13160	614.3	414	0	20.7	0.1307	0.6315	4.577	0.3129	6.835
wk1_s_trap_1	1068	13140	613	416.1	0	20.81	0.13	0.6248	4.549	0.3086	6.783
wk1_s_trap_1	1069	13110	611.7	418.3	0	20.91	0.1293	0.6182	4.521	0.3043	6.73
wk1_s_trap_1	1070	13090	610.4	420.4	0	21.02	0.1286	0.6116	4.493	0.3	6.677
wk1_s_trap_1	1071	13080	609.6	422.9	0	21.15	0.1282	0.6063	4.469	0.2996	6.705
wk1_s_trap_1	1072	13070	608.8	425.4	0	21.27	0.1279	0.6011	4.445	0.2993	6.733
wk1_s_trap_1	1073	13060	607.9	427.9	0	21.39	0.1275	0.596	4.421	0.2989	6.761
wk1_s_trap_1	1074	13040	607.1	430.3	0	21.52	0.1271	0.5909	4.397	0.2986	6.79
wk1_s_trap_1	1075	13030	606.3	432.8	0	21.64	0.1268	0.5859	4.373	0.2982	6.819
wk1_s_trap_1	1076	13020	605.4	435.3	0	21.77	0.1264	0.5809	4.349	0.2979	6.848
wk1_s_trap_1	1077	13010	604.6	437.8	0	21.89	0.1261	0.576	4.325	0.2975	6.878
wk1_s_trap_1	1078	13000	603.8	440.3	0	22.01	0.1257	0.5711	4.301	0.2971	6.908
wk1_s_trap_1	1079	12980	602.9	442.7	0	22.14	0.1254	0.5663	4.277	0.2968	6.938
wk1_s_trap_1	1080	12970	602.1	445.2	0	22.26	0.125	0.5615	4.254	0.2964	6.969
wk1_s_trap_1	1081	12960	601.3	447.7	0	22.38	0.1246	0.5568	4.23	0.2961	7
wk1_s_trap_1	1082	12950	600.4	450.2	0	22.51	0.1243	0.5522	4.206	0.2957	7.031
wk1_s_trap_1	1083	12930	599.6	452.6	0	22.63	0.1239	0.5476	4.182	0.2954	7.063
wk1_s_trap_1	1084	12920	598.8	455.1	0	22.76	0.1236	0.543	4.158	0.295	7.095
wk1_s_trap_1	1085	12910	597.9	457.6	0	22.88	0.1232	0.5385	4.134	0.2946	7.127
wk1_s_trap_1	1086	12900	597.1	460.1	0	23	0.1229	0.5341	4.11	0.2943	7.16
wk1_s_trap_1	1087	12890	596.3	462.6	0	23.13	0.1225	0.5297	4.086	0.2939	7.193
wk1_s_trap_1	1088	12870	595.4	465	0	23.25	0.1221	0.5253	4.062	0.2936	7.227
wk1_s_trap_1	1089	12860	594.6	467.5	0	23.38	0.1218	0.521	4.038	0.2932	7.261
wk1_s_trap_1	1090	12850	593.8	470	0	23.5	0.1214	0.5167	4.014	0.2929	7.295
wk1_s_trap_1	1091	12820	592.4	470.5	0	23.53	0.1207	0.5131	3.985	0.2925	7.339
wk1_s_trap_1	1092	12800	591.1	471	0	23.55	0.12	0.5095	3.956	0.2921	7.384
wk1_s_trap_1	1093	12770	589.7	471.5	0	23.58	0.1193	0.5059	3.927	0.2918	7.429
wk1_s_trap_1	1094	12750	588.4	472.1	0	23.6	0.1186	0.5024	3.899	0.2914	7.475
wk1_s_trap_1	1095	12720	587	472.6	0	23.63	0.1179	0.4988	3.87	0.2911	7.522
wk1_s_trap_1	1096	12700	585.7	473.1	0	23.65	0.1171	0.4952	3.841	0.2907	7.569
wk1_s_trap_1	1097	12670	584.4	473.6	0	23.68	0.1164	0.4917	3.812	0.2904	7.617
wk1_s_trap_1	1098	12650	583	474.1	0	23.71	0.1157	0.4881	3.783	0.29	7.666
wk1_s_trap_1	1099	12620	581.7	474.6	0	23.73	0.115	0.4846	3.754	0.2896	7.716
wk1_s_trap_1	1100	12590	580.3	475.1	0	23.76	0.1143	0.4811	3.725	0.2893	7.766
wk1_s_trap_1	1101	12570	579	475.7	0	23.78	0.1136	0.4775	3.696	0.2889	7.817
wk1_s_trap_1	1102	12540	577.7	476.2	0	23.81	0.1129	0.474	3.667	0.2886	7.869
wk1_s_trap_1	1103	12520	576.3	476.7	0	23.83	0.1121	0.4705	3.638	0.2882	7.922
wk1_s_trap_1	1104	12490	575	477.2	0	23.86	0.1114	0.467	3.609	0.2879	7.975
wk1_s_trap_1	1105	12470	573.6	477.7	0	23.89	0.1107	0.4635	3.58	0.2875	8.03
wk1_s_trap_1	1106	12440	572.3	478.2	0	23.91	0.11	0.46	3.551	0.2871	8.085
wk1_s_trap_1	1107	12420	570.9	478.7	0	23.94	0.1093	0.4566	3.522	0.2868	8.142
wk1_s_trap_1	1108	12390	569.6	479.3	0	23.96	0.1086	0.4531	3.494	0.2864	8.199
wk1_s_trap_1	1109	12370	568.3	479.8	0	23.99	0.1079	0.4496	3.465	0.2861	8.257
wk1_s_trap_1	1110	12340	566.9	480.3	0	24.01	0.1071	0.4462	3.436	0.2857	8.316
wk1_s_trap_1	1111	12310	565.5	480.7	0	24.04	0.1061	0.4413	3.418	0.2836	8.297
wk1_s_trap_1	1112	12290	564.2	481.2	0	24.06	0.105	0.4364	3.4	0.2814	8.277
wk1_s_trap_1	1113	12260	562.8	481.6	0	24.08	0.1039	0.4316	3.382	0.2793	8.258
wk1_s_trap_1	1114	12230	561.5	482.1	0	24.1	0.1029	0.4267	3.364	0.2771	8.238
wk1_s_trap_1	1115	12210	560.1	482.5	0	24.13	0.1018	0.4219	3.346	0.275	8.218
wk1_s_trap_1	1116	12180	558.8	482.9	0	24.15	0.1007	0.4171	3.329	0.2729	8.197
wk1_s_trap_1	1117	12150	557.4	483.4	0	24.17	0.09964	0.4123	3.311	0.2707	8.177
wk1_s_trap_1	1118	12130	556	483.8	0	24.19	0.09857	0.4075	3.293	0.2686	8.156
wk1_s_trap_1	1119	12100	554.7	484.3	0	24.21	0.0975	0.4027	3.275	0.2664	8.135
wk1_s_trap_1	1120	12070	553.3	484.7	0	24.24	0.09643	0.3979	3.257	0.2643	8.114
wk1_s_trap_1	1121	12050	552	485.2	0	24.26	0.09536	0.3931	3.239	0.2621	8.093
wk1_s_trap_1	1122	12020	550.6	485.6	0	24.28	0.09429	0.3883	3.221	0.26	8.071
wk1_s_trap_1	1123	11990	549.2	486	0	24.3	0.09321	0.3836	3.204	0.2579	8.049
wk1_s_trap_1	1124	11970	547.9	486.5	0	24.32	0.09214	0.3788	3.186	0.2557	8.027
wk1_s_trap_1	1125	11940	546.5	486.9	0	24.35	0.09107	0.3741	3.168	0.2536	8.005
wk1_s_trap_1	1126	11910	545.2	487.4	0	24.37	0.09	0.3693	3.15	0.2514	7.982
wk1_s_trap_1	1127	11890	543.8	487.8	0	24.39	0.08893	0.3646	3.132	0.2493	7.959
wk1_s_trap_1	1128	11860	542.5	488.3	0	24.41	0.08786	0.3599	3.114	0.2471	7.936
wk1_s_trap_1	1129	11830	541.1	488.7	0	24.44	0.08679	0.3552	3.096	0.245	7.912
wk1_s_trap_1	1130	11810	539.7	489.1	0	24.46	0.08571	0.3505	3.079	0.2429	7.889
wk1_s_trap_1	1131	11800	539	491.1	0	24.55	0.08857	0.3607	3.078	0.2511	8.156
wk1_s_trap_1	1132	11780	538.2	493	0	24.65	0.09143	0.3709	3.078	0.2593	8.424
wk1_s_trap_1	1133	11770	537.4	494.9	0	24.74	0.09429	0.381	3.077	0.2675	8.692
wk1_s_trap_1	1134	11760	536.6	496.8	0	24.84	0.09714	0.3911	3.077	0.2757	8.96
wk1_s_trap_1	1135	11750	535.9	498.7	0	24.94	0.1	0.401	3.077	0.2839	9.228
wk1_s_trap_1	1136	11740	535.1	500.6	0	25.03	0.1029	0.4109	3.076	0.2921	9.496
wk1_s_trap_1	1137	11730	534.3	502.5	0	25.13	0.1057	0.4207	3.076	0.3004	9.764
wk1_s_trap_1	1138	11710	533.5	504.5	0	25.22	0.1086	0.4304	3.076	0.3086	10.03
wk1_s_trap_1	1139	11700	532.8	506.4	0	25.32	0.1114	0.4401	3.075	0.3168	10.3
wk1_s_trap_1	1140	11690	532	508.3	0	25.41	0.1143	0.4497	3.075	0.325	10.57
wk1_s_trap_1	1141	11680	531.2	510.2	0	25.51	0.1171	0.4592	3.075	0.3332	10.84
wk1_s_trap_1	1142	11670	530.4	512.1	0	25.61	0.12	0.4686	3.074	0.3414	11.11
wk1_s_trap_1	1143	11650	529.7	514	0	25.7	0.1229	0.478	3.074	0.3496	11.37
wk1_s_trap_1	1144	11640	528.9	515.9	0	25.8	0.1257	0.4873	3.074	0.3579	11.64
wk1_s_trap_1	1145	11630	528.1	517.9	0	25.89	0.1286	0.4966	3.073	0.3661	11.91
wk1_s_trap_1	1146	11620	527.3	519.8	0	25.99	0.1314	0.5057	3.073	0.3743	12.18
wk1_s_trap_1	1147	11610	526.6	521.7	0	26.08	0.1343	0.5148	3.072	0.3825	12.45
wk1_s_trap_1	1148	11600	525.8	523.6	0	26.18	0.1371	0.5238	3.072	0.3907	12.72
wk1_s_trap_1	1149	11580	525	525.5	0	26.28	0.14	0.5328	3.072	0.3989	12.99
wk1_s_trap_1	1150	11570	524.3	527.4	0	26.37	0.1429	0.5417	3.071	0.4071	13.26
wk1_s_trap_1	1151	11570	523.7	529.8	0	26.49	0.1407	0.5312	3.069	0.4	13.03
wk1_s_trap_1	1152	11560	523.2	532.1	0	26.61	0.1386	0.5208	3.066	0.3929	12.81
wk1_s_trap_1	1153	11560	522.7	534.4	0	26.72	0.1364	0.5106	3.064	0.3857	12.59
wk1_s_trap_1	1154	11550	522.2	536.8	0	26.84	0.1343	0.5003	3.061	0.3786	12.37
wk1_s_trap_1	1155	11550	521.7	539.1	0	26.96	0.1321	0.4902	3.059	0.3714	12.14
wk1_s_trap_1	1156	11550	521.2	541.4	0	27.07	0.13	0.4802	3.056	0.3643	11.92
wk1_s_trap_1	1157	11540	520.7	543.8	0	27.19	0.1279	0.4703	3.054	0.3571	11.69
wk1_s_trap_1	1158	11540	520.2	546.1	0	27.31	0.1257	0.4604	3.051	0.35	11.47
wk1_s_trap_1	1159	11530	519.6	548.4	0	27.42	0.1236	0.4506	3.049	0.3429	11.25
wk1_s_trap_1	1160	11530	519.1	550.8	0	27.54	0.1214	0.4409	3.046	0.3357	11.02
wk1_s_trap_1	1161	11520	518.6	553.1	0	27.66	0.1193	0.4313	3.044	0.3286	10.79
wk1_s_trap_1	1162	11520	518.1	555.5	0	27.77	0.1171	0.4218	3.041	0.3214	10.57
wk1_s_trap_1	1163	11520	517.6	557.8	0	27.89	0.115	0.4123	3.039	0.3143	10.34
wk1_s_trap_1	1164	11510	517.1	560.1	0	28.01	0.1129	0.403	3.036	0.3071	10.12
wk1_s_trap_1	1165	11510	516.6	562.5	0	28.12	0.1107	0.3937	3.034	0.3	9.888
wk1_s_trap_1	1166	11500	516.1	564.8	0	28.24	0.1086	0.3845	3.031	0.2929	9.661
wk1_s_trap_1	1167	11500	515.5	567.1	0	28.36	0.1064	0.3753	3.029	0.2857	9.433
wk1_s_trap_1	1168	11490	515	569.5	0	28.47	0.1043	0.3663	3.026	0.2786	9.205
wk1_s_trap_1	1169	11490	514.5	571.8	0	28.59	0.1021	0.3573	3.024	0.2714	8.976
wk1_s_trap_1	1170	11490	514	574.1	0	28.71	0.1	0.3483	3.021	0.2643	8.747
wk1_s_trap_1	1171	11450	512.4	573.3	0	28.67	0.1004	0.3501	3.009	0.265	8.806
wk1_s_trap_1	1172	11420	510.7	572.5	0	28.63	0.1007	0.3518	2.997	0.2657	8.866
wk1_s_trap_1	1173	11380	509.1	571.7	0	28.59	0.1011	0.3536	2.985	0.2664	8.926
wk1_s_trap_1	1174	11350	507.5	570.9	0	28.54	0.1014	0.3553	2.973	0.2671	8.986
wk1_s_trap_1	1175	11310	505.8	570.1	0	28.5	0.1018	0.3571	2.961	0.2679	9.047
wk1_s_trap_1	1176	11280	504.2	569.3	0	28.46	0.1021	0.3589	2.949	0.2686	9.109
wk1_s_trap_1	1177	11240	502.6	568.4	0	28.42	0.1025	0.3606	2.936	0.2693	9.171
wk1_s_trap_1	1178	11210	500.9	567.6	0	28.38	0.1029	0.3624	2.924	0.27	9.233
wk1_s_trap_1	1179	11180	499.3	566.8	0	28.34	0.1032	0.3642	2.912	0.2707	9.296
wk1_s_trap_1	1180	11140	497.6	566	0	28.3	0.1036	0.366	2.9	0.2714	9.36
wk1_s_trap_1	1181	11110	496	565.2	0	28.26	0.1039	0.3678	2.888	0.2721	9.424
wk1_s_trap_1	1182	11070	494.4	564.4	0	28.22	0.1043	0.3696	2.876	0.2729	9.488
wk1_s_trap_1	1183	11040	492.7	563.6	0	28.18	0.1046	0.3714	2.864	0.2736	9.554
wk1_s_trap_1	1184	11000	491.1	562.7	0	28.14	0.105	0.3732	2.851	0.2743	9.619
wk1_s_trap_1	1185	10970	489.5	561.9	0	28.1	0.1054	0.375	2.839	0.275	9.686
wk1_s_trap_1	1186	10940	487.8	561.1	0	28.06	0.1057	0.3768	2.827	0.2757	9.752
wk1_s_trap_1	1187	10900	486.2	560.3	0	28.02	0.1061	0.3786	2.815	0.2764	9.82
wk1_s_trap_1	1188	10870	484.6	559.5	0	27.97	0.1064	0.3805	2.803	0.2771	9.888
wk1_s_trap_1	1189	10830	482.9	558.7	0	27.93	0.1068	0.3823	2.791	0.2779	9.956
wk1_s_trap_1	1190	10800	481.3	557.9	0	27.89	0.1071	0.3841	2.779	0.2786	10.03
wk1_s_trap_1	1191	10780	480.2	557.4	0	27.87	0.1068	0.3832	2.774	0.2779	10.02
wk1_s_trap_1	1192	10750	479.2	557	0	27.85	0.1064	0.3822	2.769	0.2771	10.01
wk1_s_trap_1	1193	10730	478.1	556.5	0	27.83	0.1061	0.3812	2.764	0.2764	10
wk1_s_trap_1	1194	10710	477	556.1	0	27.8	0.1057	0.3802	2.759	0.2757	9.995
wk1_s_trap_1	1195	10690	476	555.6	0	27.78	0.1054	0.3793	2.754	0.275	9.987
wk1_s_trap_1	1196	10670	474.9	555.2	0	27.76	0.105	0.3783	2.749	0.2743	9.979
wk1_s_trap_1	1197	10640	473.9	554.7	0	27.74	0.1046	0.3773	2.744	0.2736	9.971
wk1_s_trap_1	1198	10620	472.8	554.3	0	27.71	0.1043	0.3763	2.739	0.2729	9.963
wk1_s_trap_1	1199	10600	471.7	553.8	0	27.69	0.1039	0.3753	2.734	0.2721	9.956
wk1_s_trap_1	1200	10580	470.7	553.4	0	27.67	0.1036	0.3743	2.729	0.2714	9.948
wk1_s_trap_1	1201	10560	469.6	552.9	0	27.65	0.1032	0.3734	2.724	0.2707	9.94
wk1_s_trap_1	1202	10530	468.5	552.5	0	27.62	0.1029	0.3724	2.719	0.27	9.932
wk1_s_trap_1	1203	10510	467.5	552	0	27.6	0.1025	0.3714	2.714	0.2693	9.924
wk1_s_trap_1	1204	10490	466.4	551.6	0	27.58	0.1021	0.3704	2.709	0.2686	9.916
wk1_s_trap_1	1205	10470	465.4	551.1	0	27.56	0.1018	0.3694	2.704	0.2679	9.908
wk1_s_trap_1	1206	10450	464.3	550.7	0	27.53	0.1014	0.3684	2.699	0.2671	9.899
wk1_s_trap_1	1207	10420	463.2	550.2	0	27.51	0.1011	0.3674	2.694	0.2664	9.891
wk1_s_trap_1	1208	10400	462.2	549.8	0	27.49	0.1007	0.3664	2.689	0.2657	9.883
wk1_s_trap_1	1209	10380	461.1	549.3	0	27.47	0.1004	0.3654	2.684	0.265	9.875
wk1_s_trap_1	1210	10360	460.1	548.9	0	27.44	0.1	0.3644	2.679	0.2643	9.867
wk1_s_trap_1	1211	10350	459.8	548.8	0	27.44	0.09964	0.3631	2.678	0.2636	9.841
wk1_s_trap_1	1212	10350	459.6	548.8	0	27.44	0.09929	0.3618	2.678	0.2629	9.816
wk1_s_trap_1	1213	10350	459.4	548.8	0	27.44	0.09893	0.3606	2.677	0.2621	9.791
wk1_s_trap_1	1214	10340	459.2	548.7	0	27.44	0.09857	0.3593	2.677	0.2614	9.765
wk1_s_trap_1	1215	10340	459	548.7	0	27.43	0.09821	0.358	2.677	0.2607	9.74
wk1_s_trap_1	1216	10330	458.8	548.6	0	27.43	0.09786	0.3567	2.676	0.26	9.714
wk1_s_trap_1	1217	10330	458.6	548.6	0	27.43	0.0975	0.3554	2.676	0.2593	9.689
wk1_s_trap_1	1218	10320	458.4	548.6	0	27.43	0.09714	0.3542	2.676	0.2586	9.664
wk1_s_trap_1	1219	10320	458.1	548.5	0	27.43	0.09679	0.3529	2.675	0.2579	9.638
wk1_s_trap_1	1220	10320	457.9	548.5	0	27.43	0.09643	0.3516	2.675	0.2571	9.613
wk1_s_trap_1	1221	10310	457.7	548.5	0	27.42	0.09607	0.3503	2.675	0.2564	9.587
wk1_s_trap_1	1222	10310	457.5	548.4	0	27.42	0.09571	0.349	2.674	0.2557	9.562
wk1_s_trap_1	1223	10300	457.3	548.4	0	27.42	0.09536	0.3478	2.674	0.255	9.537
wk1_s_trap_1	1224	10300	457.1	548.4	0	27.42	0.095	0.3465	2.674	0.2543	9.511
wk1_s_trap_1	1225	10300	456.9	548.3	0	27.42	0.09464	0.3452	2.673	0.2536	9.486
wk1_s_trap_1	1226	10290	456.7	548.3	0	27.41	0.09429	0.3439	2.673	0.2529	9.46
wk1_s_trap_1	1227	10290	456.4	548.2	0	27.41	0.09393	0.3426	2.672	0.2521	9.435
wk1_s_trap_1	1228	10280	456.2	548.2	0	27.41	0.09357	0.3414	2.672	0.2514	9.409
wk1_s_trap_1	1229	10280	456	548.2	0	27.41	0.09321	0.3401	2.672	0.2507	9.384
wk1_s_trap_1	1230	10270	455.8	548.1	0	27.41	0.09286	0.3388	2.671	0.25	9.358
wk1_s_trap_1	1231	10250	454.6	547.8	0	27.39	0.0925	0.3377	2.672	0.2493	9.329
wk1_s_trap_1	1232	10220	453.4	547.6	0	27.38	0.09214	0.3366	2.673	0.2486	9.3
wk1_s_trap_1	1233	10200	452.2	547.3	0	27.36	0.09179	0.3354	2.674	0.2479	9.271
wk1_s_trap_1	1234	10170	451	547	0	27.35	0.09143	0.3343	2.674	0.2471	9.241
wk1_s_trap_1	1235	10150	449.8	546.7	0	27.33	0.09107	0.3332	2.675	0.2464	9.212
wk1_s_trap_1	1236	10120	448.6	546.4	0	27.32	0.09071	0.3321	2.676	0.2457	9.183
wk1_s_trap_1	1237	10100	447.4	546.1	0	27.3	0.09036	0.3309	2.676	0.245	9.154
wk1_s_trap_1	1238	10070	446.2	545.8	0	27.29	0.09	0.3298	2.677	0.2443	9.125
wk1_s_trap_1	1239	10050	445	545.5	0	27.28	0.08964	0.3287	2.678	0.2436	9.096
wk1_s_trap_1	1240	10020	443.8	545.2	0	27.26	0.08929	0.3275	2.679	0.2429	9.067
wk1_s_trap_1	1241	9998	442.6	544.9	0	27.25	0.08893	0.3264	2.679	0.2421	9.038
wk1_s_trap_1	1242	9973	441.4	544.6	0	27.23	0.08857	0.3253	2.68	0.2414	9.009
wk1_s_trap_1	1243	9948	440.2	544.3	0	27.22	0.08821	0.3241	2.681	0.2407	8.979
wk1_s_trap_1	1244	9923	439	544	0	27.2	0.08786	0.323	2.681	0.24	8.95
wk1_s_trap_1	1245	9898	437.8	543.8	0	27.19	0.0875	0.3218	2.682	0.2393	8.921
wk1_s_trap_1	1246	9873	436.6	543.5	0	27.17	0.08714	0.3207	2.683	0.2386	8.892
wk1_s_trap_1	1247	9848	435.4	543.2	0	27.16	0.08679	0.3196	2.684	0.2379	8.863
wk1_s_trap_1	1248	9823	434.3	542.9	0	27.14	0.08643	0.3184	2.684	0.2371	8.834
wk1_s_trap_1	1249	9798	433.1	542.6	0	27.13	0.08607	0.3173	2.685	0.2364	8.806
wk1_s_trap_1	1250	9773	431.9	542.3	0	27.11	0.08571	0.3161	2.686	0.2357	8.777
wk1_s_trap_1	1251	9741	430.4	540.7	0	27.04	0.08571	0.317	2.686	0.2357	8.777
wk1_s_trap_1	1252	9709	429	539.1	0	26.96	0.08571	0.318	2.686	0.2357	8.777
wk1_s_trap_1	1253	9676	427.5	537.5	0	26.88	0.08571	0.3189	2.686	0.2357	8.777
wk1_s_trap_1	1254	9644	426	535.9	0	26.8	0.08571	0.3199	2.686	0.2357	8.777
wk1_s_trap_1	1255	9612	424.6	534.4	0	26.72	0.08571	0.3208	2.686	0.2357	8.777
wk1_s_trap_1	1256	9580	423.1	532.8	0	26.64	0.08571	0.3218	2.686	0.2357	8.777
wk1_s_trap_1	1257	9548	421.7	531.2	0	26.56	0.08571	0.3227	2.686	0.2357	8.777
wk1_s_trap_1	1258	9515	420.2	529.6	0	26.48	0.08571	0.3237	2.686	0.2357	8.777
wk1_s_trap_1	1259	9483	418.8	528	0	26.4	0.08571	0.3247	2.686	0.2357	8.777
wk1_s_trap_1	1260	9451	417.3	526.4	0	26.32	0.08571	0.3256	2.686	0.2357	8.777
wk1_s_trap_1	1261	9419	415.9	524.8	0	26.24	0.08571	0.3266	2.686	0.2357	8.777
wk1_s_trap_1	1262	9387	414.4	523.3	0	26.16	0.08571	0.3276	2.686	0.2357	8.777
wk1_s_trap_1	1263	9355	413	521.7	0	26.08	0.08571	0.3286	2.686	0.2357	8.777
wk1_s_trap_1	1264	9322	411.5	520.1	0	26	0.08571	0.3296	2.686	0.2357	8.777
wk1_s_trap_1	1265	9290	410.1	518.5	0	25.93	0.08571	0.3306	2.686	0.2357	8.777
wk1_s_trap_1	1266	9258	408.6	516.9	0	25.85	0.08571	0.3316	2.686	0.2357	8.777
wk1_s_trap_1	1267	9226	407.2	515.3	0	25.77	0.08571	0.3327	2.686	0.2357	8.777
wk1_s_trap_1	1268	9194	405.7	513.7	0	25.69	0.08571	0.3337	2.686	0.2357	8.777
wk1_s_trap_1	1269	9162	404.3	512.2	0	25.61	0.08571	0.3347	2.686	0.2357	8.777
wk1_s_trap_1	1270	9129	402.8	510.6	0	25.53	0.08571	0.3358	2.686	0.2357	8.777
wk1_s_trap_1	1271	9105	401.8	508.6	0	25.43	0.08286	0.3259	2.667	0.2275	8.53
wk1_s_trap_1	1272	9081	400.8	506.5	0	25.33	0.08	0.3159	2.649	0.2193	8.279
wk1_s_trap_1	1273	9057	399.8	504.5	0	25.23	0.07714	0.3058	2.63	0.2111	8.026
wk1_s_trap_1	1274	9032	398.8	502.5	0	25.13	0.07429	0.2957	2.611	0.2029	7.768
wk1_s_trap_1	1275	9008	397.8	500.5	0	25.03	0.07143	0.2854	2.593	0.1946	7.507
wk1_s_trap_1	1276	8984	396.8	498.5	0	24.92	0.06857	0.2751	2.574	0.1864	7.242
wk1_s_trap_1	1277	8960	395.7	496.5	0	24.82	0.06571	0.2647	2.556	0.1782	6.973
wk1_s_trap_1	1278	8935	394.7	494.5	0	24.72	0.06286	0.2542	2.537	0.17	6.7
wk1_s_trap_1	1279	8911	393.7	492.4	0	24.62	0.06	0.2437	2.519	0.1618	6.424
wk1_s_trap_1	1280	8887	392.7	490.4	0	24.52	0.05714	0.233	2.5	0.1536	6.143
wk1_s_trap_1	1281	8863	391.7	488.4	0	24.42	0.05429	0.2223	2.481	0.1454	5.858
wk1_s_trap_1	1282	8838	390.7	486.4	0	24.32	0.05143	0.2115	2.463	0.1371	5.568
wk1_s_trap_1	1283	8814	389.7	484.4	0	24.22	0.04857	0.2005	2.444	0.1289	5.275
wk1_s_trap_1	1284	8790	388.7	482.4	0	24.12	0.04571	0.1895	2.426	0.1207	4.976
wk1_s_trap_1	1285	8765	387.7	480.4	0	24.02	0.04286	0.1784	2.407	0.1125	4.674
wk1_s_trap_1	1286	8741	386.6	478.3	0	23.92	0.04	0.1672	2.389	0.1043	4.366
wk1_s_trap_1	1287	8717	385.6	476.3	0	23.82	0.03714	0.156	2.37	0.09607	4.054
wk1_s_trap_1	1288	8693	384.6	474.3	0	23.72	0.03429	0.1446	2.351	0.08786	3.736
wk1_s_trap_1	1289	8668	383.6	472.3	0	23.62	0.03143	0.1331	2.333	0.07964	3.414
wk1_s_trap_1	1290	8644	382.6	470.3	0	23.51	0.02857	0.1215	2.314	0.07143	3.086
wk1_s_trap_1	1291	8595	380.6	466.8	0	23.34	0.02821	0.1209	2.272	0.07071	3.113
wk1_s_trap_1	1292	8546	378.5	463.3	0	23.17	0.02786	0.1202	2.229	0.07	3.14
wk1_s_trap_1	1293	8496	376.5	459.9	0	22.99	0.0275	0.1196	2.187	0.06929	3.168
wk1_s_trap_1	1294	8447	374.4	456.4	0	22.82	0.02714	0.1189	2.144	0.06857	3.198
wk1_s_trap_1	1295	8398	372.4	452.9	0	22.65	0.02679	0.1183	2.102	0.06786	3.229
wk1_s_trap_1	1296	8348	370.3	449.5	0	22.47	0.02643	0.1176	2.059	0.06714	3.26
wk1_s_trap_1	1297	8299	368.3	446	0	22.3	0.02607	0.1169	2.017	0.06643	3.294
wk1_s_trap_1	1298	8250	366.3	442.5	0	22.13	0.02571	0.1162	1.974	0.06571	3.329
wk1_s_trap_1	1299	8200	364.2	439	0	21.95	0.02536	0.1155	1.932	0.065	3.365
wk1_s_trap_1	1300	8151	362.2	435.6	0	21.78	0.025	0.1148	1.889	0.06429	3.403
wk1_s_trap_1	1301	8102	360.1	432.1	0	21.61	0.02464	0.1141	1.847	0.06357	3.442
wk1_s_trap_1	1302	8052	358.1	428.6	0	21.43	0.02429	0.1133	1.804	0.06286	3.484
wk1_s_trap_1	1303	8003	356.1	425.2	0	21.26	0.02393	0.1126	1.762	0.06214	3.527
wk1_s_trap_1	1304	7954	354	421.7	0	21.08	0.02357	0.1118	1.719	0.06143	3.573
wk1_s_trap_1	1305	7905	352	418.2	0	20.91	0.02321	0.111	1.677	0.06071	3.621
wk1_s_trap_1	1306	7855	349.9	414.7	0	20.74	0.02286	0.1102	1.634	0.06	3.671
wk1_s_trap_1	1307	7806	347.9	411.3	0	20.56	0.0225	0.1094	1.592	0.05929	3.724
wk1_s_trap_1	1308	7757	345.8	407.8	0	20.39	0.02214	0.1086	1.549	0.05857	3.781
wk1_s_trap_1	1309	7707	343.8	404.3	0	20.22	0.02179	0.1078	1.507	0.05786	3.84
wk1_s_trap_1	1310	7658	341.8	400.9	0	20.04	0.02143	0.1069	1.464	0.05714	3.902
wk1_s_trap_1	1311	7620	340.1	398.9	0	19.95	0.02071	0.1039	1.452	0.055	3.788
wk1_s_trap_1	1312	7582	338.4	397	0	19.85	0.02	0.1008	1.439	0.05286	3.672
wk1_s_trap_1	1313	7544	336.7	395	0	19.75	0.01929	0.09764	1.427	0.05071	3.554
wk1_s_trap_1	1314	7507	335	393.1	0	19.66	0.01857	0.09448	1.414	0.04857	3.434
wk1_s_trap_1	1315	7469	333.3	391.2	0	19.56	0.01786	0.0913	1.402	0.04643	3.312
wk1_s_trap_1	1316	7431	331.6	389.2	0	19.46	0.01714	0.08808	1.389	0.04429	3.188
wk1_s_trap_1	1317	7393	329.9	387.3	0	19.37	0.01643	0.08483	1.377	0.04214	3.061
wk1_s_trap_1	1318	7355	328.2	385.4	0	19.27	0.01571	0.08155	1.364	0.04	2.932
wk1_s_trap_1	1319	7317	326.5	383.4	0	19.17	0.015	0.07824	1.352	0.03786	2.801
wk1_s_trap_1	1320	7280	324.8	381.5	0	19.08	0.01429	0.07489	1.339	0.03571	2.667
wk1_s_trap_1	1321	7242	323.1	379.6	0	18.98	0.01357	0.07151	1.327	0.03357	2.53
wk1_s_trap_1	1322	7204	321.4	377.6	0	18.88	0.01286	0.06809	1.314	0.03143	2.391
wk1_s_trap_1	1323	7166	319.7	375.7	0	18.78	0.01214	0.06464	1.302	0.02929	2.25
wk1_s_trap_1	1324	7128	318	373.8	0	18.69	0.01143	0.06116	1.289	0.02714	2.105
wk1_s_trap_1	1325	7090	316.3	371.8	0	18.59	0.01071	0.05763	1.277	0.025	1.958
wk1_s_trap_1	1326	7053	314.6	369.9	0	18.49	0.01	0.05407	1.264	0.02286	1.808
wk1_s_trap_1	1327	7015	313	368	0	18.4	0.009286	0.05047	1.252	0.02071	1.655
wk1_s_trap_1	1328	6977	311.3	366	0	18.3	0.008571	0.04684	1.239	0.01857	1.499
wk1_s_trap_1	1329	6939	309.6	364.1	0	18.2	0.007857	0.04316	1.227	0.01643	1.339
wk1_s_trap_1	1330	6901	307.9	362.1	0	18.11	0.007143	0.03945	1.214	0.01429	1.176
wk1_s_trap_1	1331	6871	306.6	360	0	18	0.006786	0.0377	1.204	0.01357	1.128
wk1_s_trap_1	1332	6840	305.3	357.8	0	17.89	0.006429	0.03593	1.193	0.01286	1.078
wk1_s_trap_1	1333	6809	304	355.6	0	17.78	0.006071	0.03414	1.182	0.01214	1.027
wk1_s_trap_1	1334	6779	302.6	353.5	0	17.67	0.005714	0.03233	1.171	0.01143	0.9756
wk1_s_trap_1	1335	6748	301.3	351.3	0	17.56	0.005357	0.0305	1.161	0.01071	0.9231
wk1_s_trap_1	1336	6718	300	349.1	0	17.46	0.005	0.02864	1.15	0.01	0.8696
wk1_s_trap_1	1337	6687	298.7	346.9	0	17.35	0.004643	0.02676	1.139	0.009286	0.815
wk1_s_trap_1	1338	6657	297.4	344.8	0	17.24	0.004286	0.02486	1.129	0.008571	0.7595
wk1_s_trap_1	1339	6626	296.1	342.6	0	17.13	0.003929	0.02293	1.118	0.007857	0.7029
wk1_s_trap_1	1340	6596	294.8	340.4	0	17.02	0.003571	0.02098	1.107	0.007143	0.6452
wk1_s_trap_1	1341	6565	293.5	338.3	0	16.91	0.003214	0.019	1.096	0.006429	0.5863
wk1_s_trap_1	1342	6534	292.2	336.1	0	16.8	0.002857	0.017	1.086	0.005714	0.5263
wk1_s_trap_1	1343	6504	290.9	333.9	0	16.7	0.0025	0.01497	1.075	0.005	0.4651
wk1_s_trap_1	1344	6473	289.6	331.7	0	16.59	0.002143	0.01292	1.064	0.004286	0.4027
wk1_s_trap_1	1345	6443	288.3	329.6	0	16.48	0.001786	0.01084	1.054	0.003571	0.339
wk1_s_trap_1	1346	6412	287	327.4	0	16.37	0.001429	0.008727	1.043	0.002857	0.274
wk1_s_trap_1	1347	6382	285.7	325.2	0	16.26	0.001071	0.006589	1.032	0.002143	0.2076
wk1_s_trap_1	1348	6351	284.3	323.1	0	16.15	0.0007143	0.004422	1.021	0.001429	0.1399
wk1_s_trap_1	1349	6321	283	320.9	0	16.04	0.0003571	0.002226	1.011	0.0007143	0.07067
wk1_s_trap_1	1350	6290	281.7	318.7	0	15.94	0	0	1	0	0
wk1_s_trap_1	1351	6260	280.5	316.3	0	15.82	0	0	0.9921	0	0
wk1_s_trap_1	1352	6230	279.2	313.9	0	15.7	0	0	0.9843	0	0
wk1_s_trap_1	1353	6200	278	311.6	0	15.58	0	0	0.9764	0	0
wk1_s_trap_1	1354	6171	276.8	309.2	0	15.46	0	0	0.9686	0	0
wk1_s_trap_1	1355	6141	275.5	306.8	0	15.34	0	0	0.9607	0	0
wk1_s_trap_1	1356	6111	274.3	304.4	0	15.22	0	0	0.9529	0	0
wk1_s_trap_1	1357	6081	273	302	0	15.1	0	0	0.945	0	0
wk1_s_trap_1	1358	6051	271.8	299.6	0	14.98	0	0	0.9371	0	0
wk1_s_trap_1	1359	6021	270.5	297.2	0	14.86	0	0	0.9293	0	0
wk1_s_trap_1	1360	5991	269.3	294.9	0	14.74	0	0	0.9214	0	0
wk1_s_trap_1	1361	5961	268	292.5	0	14.62	0	0	0.9136	0	0
wk1_s_trap_1	1362	5932	266.8	290.1	0	14.5	0	0	0.9057	0	0
wk1_s_trap_1	1363	5902	265.6	287.7	0	14.39	0	0	0.8979	0	0
wk1_s_trap_1	1364	5872	264.3	285.3	0	14.27	0	0	0.89	0	0
wk1_s_trap_1	1365	5842	263.1	282.9	0	14.15	0	0	0.8821	0	0
wk1_s_trap_1	1366	5812	261.8	280.5	0	14.03	0	0	0.8743	0	0
wk1_s_trap_1	1367	5782	260.6	278.2	0	13.91	0	0	0.8664	0	0
wk1_s_trap_1	1368	5752	259.3	275.8	0	13.79	0	0	0.8586	0	0
wk1_s_trap_1	1369	5723	258.1	273.4	0	13.67	0	0	0.8507	0	0
wk1_s_trap_1	1370	5693	256.9	271	0	13.55	0	0	0.8429	0	0
wk1_s_trap_1	1371	5657	255.3	269.2	0	13.46	0	0	0.8311	0	0
wk1_s_trap_1	1372	5622	253.7	267.4	0	13.37	0	0	0.8193	0	0
wk1_s_trap_1	1373	5587	252.1	265.6	0	13.28	0	0	0.8075	0	0
wk1_s_trap_1	1374	5551	250.5	263.7	0	13.19	0	0	0.7957	0	0
wk1_s_trap_1	1375	5516	249	261.9	0	13.1	0	0	0.7839	0	0
wk1_s_trap_1	1376	5480	247.4	260.1	0	13.01	0	0	0.7721	0	0
wk1_s_trap_1	1377	5445	245.8	258.3	0	12.92	0	0	0.7604	0	0
wk1_s_trap_1	1378	5410	244.2	256.5	0	12.82	0	0	0.7486	0	0
wk1_s_trap_1	1379	5374	242.6	254.7	0	12.73	0	0	0.7368	0	0
wk1_s_trap_1	1380	5339	241.1	252.9	0	12.64	0	0	0.725	0	0
wk1_s_trap_1	1381	5303	239.5	251	0	12.55	0	0	0.7132	0	0
wk1_s_trap_1	1382	5268	237.9	249.2	0	12.46	0	0	0.7014	0	0
wk1_s_trap_1	1383	5233	236.3	247.4	0	12.37	0	0	0.6896	0	0
wk1_s_trap_1	1384	5197	234.7	245.6	0	12.28	0	0	0.6779	0	0
wk1_s_trap_1	1385	5162	233.2	243.8	0	12.19	0	0	0.6661	0	0
wk1_s_trap_1	1386	5126	231.6	242	0	12.1	0	0	0.6543	0	0
wk1_s_trap_1	1387	5091	230	240.2	0	12.01	0	0	0.6425	0	0
wk1_s_trap_1	1388	5056	228.4	238.3	0	11.92	0	0	0.6307	0	0
wk1_s_trap_1	1389	5020	226.8	236.5	0	11.83	0	0	0.6189	0	0
wk1_s_trap_1	1390	4985	225.3	234.7	0	11.74	0	0	0.6071	0	0
wk1_s_trap_1	1391	4964	224.4	233.6	0	11.68	0	0	0.6004	0	0
wk1_s_trap_1	1392	4944	223.4	232.5	0	11.62	0	0	0.5936	0	0
wk1_s_trap_1	1393	4924	222.5	231.4	0	11.57	0	0	0.5868	0	0
wk1_s_trap_1	1394	4903	221.6	230.3	0	11.51	0	0	0.58	0	0
wk1_s_trap_1	1395	4883	220.7	229.1	0	11.46	0	0	0.5732	0	0
wk1_s_trap_1	1396	4863	219.8	228	0	11.4	0	0	0.5664	0	0
wk1_s_trap_1	1397	4842	218.9	226.9	0	11.35	0	0	0.5596	0	0
wk1_s_trap_1	1398	4822	218	225.8	0	11.29	0	0	0.5529	0	0
wk1_s_trap_1	1399	4801	217.1	224.7	0	11.23	0	0	0.5461	0	0
wk1_s_trap_1	1400	4781	216.2	223.6	0	11.18	0	0	0.5393	0	0
wk1_s_trap_1	1401	4761	215.2	222.5	0	11.12	0	0	0.5325	0	0
wk1_s_trap_1	1402	4740	214.3	221.3	0	11.07	0	0	0.5257	0	0
wk1_s_trap_1	1403	4720	213.4	220.2	0	11.01	0	0	0.5189	0	0
wk1_s_trap_1	1404	4699	212.5	219.1	0	10.96	0	0	0.5121	0	0
wk1_s_trap_1	1405	4679	211.6	218	0	10.9	0	0	0.5054	0	0
wk1_s_trap_1	1406	4659	210.7	216.9	0	10.84	0	0	0.4986	0	0
wk1_s_trap_1	1407	4638	209.8	215.8	0	10.79	0	0	0.4918	0	0
wk1_s_trap_1	1408	4618	208.9	214.7	0	10.73	0	0	0.485	0	0
wk1_s_trap_1	1409	4598	208	213.5	0	10.68	0	0	0.4782	0	0
wk1_s_trap_1	1410	4577	207.1	212.4	0	10.62	0	0	0.4714	0	0
wk1_s_trap_1	1411	4555	206.1	210.7	0	10.53	0	0	0.4668	0	0
wk1_s_trap_1	1412	4532	205.2	208.9	0	10.45	0	0	0.4621	0	0
wk1_s_trap_1	1413	4510	204.2	207.2	0	10.36	0	0	0.4575	0	0
wk1_s_trap_1	1414	4487	203.3	205.5	0	10.27	0	0	0.4529	0	0
wk1_s_trap_1	1415	4465	202.3	203.7	0	10.19	0	0	0.4482	0	0
wk1_s_trap_1	1416	4443	201.4	202	0	10.1	0	0	0.4436	0	0
wk1_s_trap_1	1417	4420	200.4	200.2	0	10.01	0	0	0.4389	0	0
wk1_s_trap_1	1418	4398	199.5	198.5	0	9.924	0	0	0.4343	0	0
wk1_s_trap_1	1419	4375	198.6	196.7	0	9.837	0	0	0.4296	0	0
wk1_s_trap_1	1420	4353	197.6	195	0	9.75	0	0	0.425	0	0
wk1_s_trap_1	1421	4330	196.7	193.3	0	9.663	0	0	0.4204	0	0
wk1_s_trap_1	1422	4308	195.7	191.5	0	9.576	0	0	0.4157	0	0
wk1_s_trap_1	1423	4285	194.8	189.8	0	9.489	0	0	0.4111	0	0
wk1_s_trap_1	1424	4263	193.8	188	0	9.401	0	0	0.4064	0	0
wk1_s_trap_1	1425	4241	192.9	186.3	0	9.314	0	0	0.4018	0	0
wk1_s_trap_1	1426	4218	191.9	184.5	0	9.227	0	0	0.3971	0	0
wk1_s_trap_1	1427	4196	191	182.8	0	9.14	0	0	0.3925	0	0
wk1_s_trap_1	1428	4173	190.1	181.1	0	9.053	0	0	0.3879	0	0
wk1_s_trap_1	1429	4151	189.1	179.3	0	8.966	0	0	0.3832	0	0
wk1_s_trap_1	1430	4128	188.2	177.6	0	8.879	0	0	0.3786	0	0
wk1_s_trap_1	1431	4109	187.3	176.2	0	8.808	0	0	0.3714	0	0
wk1_s_trap_1	1432	4089	186.5	174.8	0	8.738	0	0	0.3643	0	0
wk1_s_trap_1	1433	4069	185.7	173.4	0	8.668	0	0	0.3571	0	0
wk1_s_trap_1	1434	4049	184.8	171.9	0	8.597	0	0	0.35	0	0
wk1_s_trap_1	1435	4030	184	170.5	0	8.527	0	0	0.3429	0	0
wk1_s_trap_1	1436	4010	183.1	169.1	0	8.456	0	0	0.3357	0	0
wk1_s_trap_1	1437	3990	182.3	167.7	0	8.386	0	0	0.3286	0	0
wk1_s_trap_1	1438	3970	181.5	166.3	0	8.316	0	0	0.3214	0	0
wk1_s_trap_1	1439	3950	180.6	164.9	0	8.245	0	0	0.3143	0	0
wk1_s_trap_1	1440	3931	179.8	163.5	0	8.175	0	0	0.3071	0	0
wk1_s_trap_1	1441	3911	179	162.1	0	8.105	0	0	0.3	0	0
wk1_s_trap_1	1442	3891	178.1	160.7	0	8.034	0	0	0.2929	0	0
wk1_s_trap_1	1443	3871	177.3	159.3	0	7.964	0	0	0.2857	0	0
wk1_s_trap_1	1444	3852	176.4	157.9	0	7.894	0	0	0.2786	0	0
wk1_s_trap_1	1445	3832	175.6	156.5	0	7.823	0	0	0.2714	0	0
wk1_s_trap_1	1446	3812	174.8	155.1	0	7.753	0	0	0.2643	0	0
wk1_s_trap_1	1447	3792	173.9	153.6	0	7.682	0	0	0.2571	0	0
wk1_s_trap_1	1448	3772	173.1	152.2	0	7.612	0	0	0.25	0	0
wk1_s_trap_1	1449	3753	172.3	150.8	0	7.542	0	0	0.2429	0	0
wk1_s_trap_1	1450	3733	171.4	149.4	0	7.471	0	0	0.2357	0	0
wk1_s_trap_1	1451	3713	170.6	148.4	0	7.42	0	0	0.2329	0	0
wk1_s_trap_1	1452	3694	169.7	147.4	0	7.369	0	0	0.23	0	0
wk1_s_trap_1	1453	3674	168.8	146.4	0	7.318	0	0	0.2271	0	0
wk1_s_trap_1	1454	3654	167.9	145.3	0	7.267	0	0	0.2243	0	0
wk1_s_trap_1	1455	3635	167	144.3	0	7.216	0	0	0.2214	0	0
wk1_s_trap_1	1456	3615	166.2	143.3	0	7.165	0	0	0.2186	0	0
wk1_s_trap_1	1457	3596	165.3	142.3	0	7.114	0	0	0.2157	0	0
wk1_s_trap_1	1458	3576	164.4	141.3	0	7.063	0	0	0.2129	0	0
wk1_s_trap_1	1459	3556	163.5	140.2	0	7.012	0	0	0.21	0	0
wk1_s_trap_1	1460	3537	162.7	139.2	0	6.961	0	0	0.2071	0	0
wk1_s_trap_1	1461	3517	161.8	138.2	0	6.91	0	0	0.2043	0	0
wk1_s_trap_1	1462	3498	160.9	137.2	0	6.859	0	0	0.2014	0	0
wk1_s_trap_1	1463	3478	160	136.2	0	6.807	0	0	0.1986	0	0
wk1_s_trap_1	1464	3458	159.2	135.1	0	6.756	0	0	0.1957	0	0
wk1_s_trap_1	1465	3439	158.3	134.1	0	6.705	0	0	0.1929	0	0
wk1_s_trap_1	1466	3419	157.4	133.1	0	6.654	0	0	0.19	0	0
wk1_s_trap_1	1467	3400	156.5	132.1	0	6.603	0	0	0.1871	0	0
wk1_s_trap_1	1468	3380	155.7	131	0	6.552	0	0	0.1843	0	0
wk1_s_trap_1	1469	3360	154.8	130	0	6.501	0	0	0.1814	0	0
wk1_s_trap_1	1470	3341	153.9	129	0	6.45	0	0	0.1786	0	0
wk1_s_trap_1	1471	3319	152.9	128.1	0	6.403	0	0	0.1757	0	0
wk1_s_trap_1	1472	3297	151.9	127.1	0	6.356	0	0	0.1729	0	0
wk1_s_trap_1	1473	3275	150.9	126.2	0	6.309	0	0	0.17	0	0
wk1_s_trap_1	1474	3253	149.9	125.2	0	6.261	0	0	0.1671	0	0
wk1_s_trap_1	1475	3231	148.9	124.3	0	6.214	0	0	0.1643	0	0
wk1_s_trap_1	1476	3209	147.9	123.3	0	6.167	0	0	0.1614	0	0
wk1_s_trap_1	1477	3187	146.9	122.4	0	6.12	0	0	0.1586	0	0
wk1_s_trap_1	1478	3165	145.9	121.5	0	6.073	0	0	0.1557	0	0
wk1_s_trap_1	1479	3143	144.9	120.5	0	6.026	0	0	0.1529	0	0
wk1_s_trap_1	1480	3121	143.8	119.6	0	5.979	0	0	0.15	0	0
wk1_s_trap_1	1481	3099	142.8	118.6	0	5.931	0	0	0.1471	0	0
wk1_s_trap_1	1482	3077	141.8	117.7	0	5.884	0	0	0.1443	0	0
wk1_s_trap_1	1483	3055	140.8	116.7	0	5.837	0	0	0.1414	0	0
wk1_s_trap_1	1484	3033	139.8	115.8	0	5.79	0	0	0.1386	0	0
wk1_s_trap_1	1485	3011	138.8	114.9	0	5.743	0	0	0.1357	0	0
wk1_s_trap_1	1486	2989	137.8	113.9	0	5.696	0	0	0.1329	0	0
wk1_s_trap_1	1487	2967	136.8	113	0	5.649	0	0	0.13	0	0
wk1_s_trap_1	1488	2945	135.8	112	0	5.601	0	0	0.1271	0	0
wk1_s_trap_1	1489	2923	134.8	111.1	0	5.554	0	0	0.1243	0	0
wk1_s_trap_1	1490	2901	133.8	110.1	0	5.507	0	0	0.1214	0	0
wk1_s_trap_1	1491	2880	132.9	108.9	0	5.443	0	0	0.1193	0	0
wk1_s_trap_1	1492	2859	131.9	107.6	0	5.379	0	0	0.1171	0	0
wk1_s_trap_1	1493	2838	131	106.3	0	5.314	0	0	0.115	0	0
wk1_s_trap_1	1494	2817	130.1	105	0	5.25	0	0	0.1129	0	0
wk1_s_trap_1	1495	2796	129.2	103.7	0	5.186	0	0	0.1107	0	0
wk1_s_trap_1	1496	2775	128.3	102.4	0	5.121	0	0	0.1086	0	0
wk1_s_trap_1	1497	2754	127.4	101.1	0	5.057	0	0	0.1064	0	0
wk1_s_trap_1	1498	2733	126.4	99.86	0	4.993	0	0	0.1043	0	0
wk1_s_trap_1	1499	2712	125.5	98.57	0	4.929	0	0	0.1021	0	0
wk1_s_trap_1	1500	2690	124.6	97.29	0	4.864	0	0	0.1	0	0
wk1_s_trap_1	1501	2669	123.7	96	0	4.8	0	0	0.09786	0	0
wk1_s_trap_1	1502	2648	122.8	94.71	0	4.736	0	0	0.09571	0	0
wk1_s_trap_1	1503	2627	121.9	93.43	0	4.671	0	0	0.09357	0	0
wk1_s_trap_1	1504	2606	120.9	92.14	0	4.607	0	0	0.09143	0	0
wk1_s_trap_1	1505	2585	120	90.86	0	4.543	0	0	0.08929	0	0
wk1_s_trap_1	1506	2564	119.1	89.57	0	4.479	0	0	0.08714	0	0
wk1_s_trap_1	1507	2543	118.2	88.29	0	4.414	0	0	0.085	0	0
wk1_s_trap_1	1508	2522	117.3	87	0	4.35	0	0	0.08286	0	0
wk1_s_trap_1	1509	2501	116.3	85.71	0	4.286	0	0	0.08071	0	0
wk1_s_trap_1	1510	2480	115.4	84.43	0	4.221	0	0	0.07857	0	0
wk1_s_trap_1	1511	2459	114.5	83.21	0	4.161	0	0	0.07786	0	0
wk1_s_trap_1	1512	2437	113.5	82	0	4.1	0	0	0.07714	0	0
wk1_s_trap_1	1513	2416	112.6	80.79	0	4.039	0	0	0.07643	0	0
wk1_s_trap_1	1514	2394	111.6	79.57	0	3.979	0	0	0.07571	0	0
wk1_s_trap_1	1515	2373	110.7	78.36	0	3.918	0	0	0.075	0	0
wk1_s_trap_1	1516	2352	109.7	77.14	0	3.857	0	0	0.07429	0	0
wk1_s_trap_1	1517	2330	108.8	75.93	0	3.796	0	0	0.07357	0	0
wk1_s_trap_1	1518	2309	107.8	74.71	0	3.736	0	0	0.07286	0	0
wk1_s_trap_1	1519	2287	106.9	73.5	0	3.675	0	0	0.07214	0	0
wk1_s_trap_1	1520	2266	105.9	72.29	0	3.614	0	0	0.07143	0	0
wk1_s_trap_1	1521	2244	105	71.07	0	3.554	0	0	0.07071	0	0
wk1_s_trap_1	1522	2223	104	69.86	0	3.493	0	0	0.07	0	0
wk1_s_trap_1	1523	2201	103.1	68.64	0	3.432	0	0	0.06929	0	0
wk1_s_trap_1	1524	2180	102.1	67.43	0	3.371	0	0	0.06857	0	0
wk1_s_trap_1	1525	2159	101.1	66.21	0	3.311	0	0	0.06786	0	0
wk1_s_trap_1	1526	2137	100.2	65	0	3.25	0	0	0.06714	0	0
wk1_s_trap_1	1527	2116	99.24	63.79	0	3.189	0	0	0.06643	0	0
wk1_s_trap_1	1528	2094	98.29	62.57	0	3.129	0	0	0.06571	0	0
wk1_s_trap_1	1529	2073	97.34	61.36	0	3.068	0	0	0.065	0	0
wk1_s_trap_1	1530	2051	96.39	60.14	0	3.007	0	0	0.06429	0	0
wk1_s_trap_1	1531	2029	95.34	59.56	0	2.978	0	0	0.06286	0	0
wk1_s_trap_1	1532	2007	94.29	58.99	0	2.949	0	0	0.06143	0	0
wk1_s_trap_1	1533	1985	93.24	58.41	0	2.92	0	0	0.06	0	0
wk1_s_trap_1	1534	1963	92.2	57.83	0	2.891	0	0	0.05857	0	0
wk1_s_trap_1	1535	1940	91.15	57.25	0	2.862	0	0	0.05714	0	0
wk1_s_trap_1	1536	1918	90.1	56.67	0	2.834	0	0	0.05571	0	0
wk1_s_trap_1	1537	1896	89.06	56.09	0	2.805	0	0	0.05429	0	0
wk1_s_trap_1	1538	1874	88.01	55.51	0	2.776	0	0	0.05286	0	0
wk1_s_trap_1	1539	1851	86.96	54.94	0	2.747	0	0	0.05143	0	0
wk1_s_trap_1	1540	1829	85.91	54.36	0	2.718	0	0	0.05	0	0
wk1_s_trap_1	1541	1807	84.87	53.78	0	2.689	0	0	0.04857	0	0
wk1_s_trap_1	1542	1785	83.82	53.2	0	2.66	0	0	0.04714	0	0
wk1_s_trap_1	1543	1762	82.77	52.62	0	2.631	0	0	0.04571	0	0
wk1_s_trap_1	1544	1740	81.73	52.04	0	2.602	0	0	0.04429	0	0
wk1_s_trap_1	1545	1718	80.68	51.46	0	2.573	0	0	0.04286	0	0
wk1_s_trap_1	1546	1696	79.63	50.89	0	2.544	0	0	0.04143	0	0
wk1_s_trap_1	1547	1674	78.58	50.31	0	2.515	0	0	0.04	0	0
wk1_s_trap_1	1548	1651	77.54	49.73	0	2.486	0	0	0.03857	0	0
wk1_s_trap_1	1549	1629	76.49	49.15	0	2.457	0	0	0.03714	0	0
wk1_s_trap_1	1550	1607	75.44	48.57	0	2.429	0	0	0.03571	0	0
wk1_s_trap_1	1551	1587	74.52	47.93	0	2.396	0	0	0.035	0	0
wk1_s_trap_1	1552	1567	73.6	47.29	0	2.364	0	0	0.03429	0	0
wk1_s_trap_1	1553	1548	72.67	46.64	0	2.332	0	0	0.03357	0	0
wk1_s_trap_1	1554	1528	71.75	46	0	2.3	0	0	0.03286	0	0
wk1_s_trap_1	1555	1508	70.83	45.36	0	2.268	0	0	0.03214	0	0
wk1_s_trap_1	1556	1488	69.9	44.71	0	2.236	0	0	0.03143	0	0
wk1_s_trap_1	1557	1469	68.98	44.07	0	2.204	0	0	0.03071	0	0
wk1_s_trap_1	1558	1449	68.06	43.43	0	2.171	0	0	0.03	0	0
wk1_s_trap_1	1559	1429	67.13	42.79	0	2.139	0	0	0.02929	0	0
wk1_s_trap_1	1560	1410	66.21	42.14	0	2.107	0	0	0.02857	0	0
wk1_s_trap_1	1561	1390	65.29	41.5	0	2.075	0	0	0.02786	0	0
wk1_s_trap_1	1562	1370	64.36	40.86	0	2.043	0	0	0.02714	0	0
wk1_s_trap_1	1563	1350	63.44	40.21	0	2.011	0	0	0.02643	0	0
wk1_s_trap_1	1564	1331	62.52	39.57	0	1.979	0	0	0.02571	0	0
wk1_s_trap_1	1565	1311	61.59	38.93	0	1.946	0	0	0.025	0	0
wk1_s_trap_1	1566	1291	60.67	38.29	0	1.914	0	0	0.02429	0	0
wk1_s_trap_1	1567	1271	59.75	37.64	0	1.882	0	0	0.02357	0	0
wk1_s_trap_1	1568	1252	58.82	37	0	1.85	0	0	0.02286	0	0
wk1_s_trap_1	1569	1232	57.9	36.36	0	1.818	0	0	0.02214	0	0
wk1_s_trap_1	1570	1212	56.98	35.71	0	1.786	0	0	0.02143	0	0
wk1_s_trap_1	1571	1198	56.32	34.93	0	1.746	0	0	0.02119	0	0
wk1_s_trap_1	1572	1183	55.66	34.14	0	1.707	0	0	0.02095	0	0
wk1_s_trap_1	1573	1168	55.01	33.36	0	1.668	0	0	0.02071	0	0
wk1_s_trap_1	1574	1154	54.35	32.57	0	1.629	0	0	0.02048	0	0
wk1_s_trap_1	1575	1139	53.69	31.79	0	1.589	0	0	0.02024	0	0
wk1_s_trap_1	1576	1125	53.04	31	0	1.55	0	0	0.02	0	0
wk1_s_trap_1	1577	1110	52.38	30.21	0	1.511	0	0	0.01976	0	0
wk1_s_trap_1	1578	1096	51.72	29.43	0	1.471	0	0	0.01952	0	0
wk1_s_trap_1	1579	1081	51.07	28.64	0	1.432	0	0	0.01929	0	0
wk1_s_trap_1	1580	1066	50.41	27.86	0	1.393	0	0	0.01905	0	0
wk1_s_trap_1	1581	1052	49.75	27.07	0	1.354	0	0	0.01881	0	0
wk1_s_trap_1	1582	1037	49.1	26.29	0	1.314	0	0	0.01857	0	0
wk1_s_trap_1	1583	1023	48.44	25.5	0	1.275	0	0	0.01833	0	0
wk1_s_trap_1	1584	1008	47.78	24.71	0	1.236	0	0	0.0181	0	0
wk1_s_trap_1	1585	993.3	47.13	23.93	0	1.196	0	0	0.01786	0	0
wk1_s_trap_1	1586	978.7	46.47	23.14	0	1.157	0	0	0.01762	0	0
wk1_s_trap_1	1587	964.1	45.81	22.36	0	1.118	0	0	0.01738	0	0
wk1_s_trap_1	1588	949.5	45.16	21.57	0	1.079	0	0	0.01714	0	0
wk1_s_trap_1	1589	934.9	44.5	20.79	0	1.039	0	0	0.0169	0	0
wk1_s_trap_1	1590	920.3	43.84	20	0	1	0	0	0.01667	0	0
wk1_s_trap_1	1591	907.1	43.22	19.7	0	0.985	0	0	0.01583	0	0
wk1_s_trap_1	1592	893.9	42.6	19.4	0	0.97	0	0	0.015	0	0
wk1_s_trap_1	1593	880.7	41.98	19.1	0	0.955	0	0	0.01417	0	0
wk1_s_trap_1	1594	867.5	41.36	18.8	0	0.94	0	0	0.01333	0	0
wk1_s_trap_1	1595	854.4	40.74	18.5	0	0.925	0	0	0.0125	0	0
wk1_s_trap_1	1596	841.2	40.12	18.2	0	0.91	0	0	0.01167	0	0
wk1_s_trap_1	1597	828	39.49	17.9	0	0.895	0	0	0.01083	0	0
wk1_s_trap_1	1598	814.8	38.87	17.6	0	0.88	0	0	0.01	0	0
wk1_s_trap_1	1599	801.6	38.25	17.3	0	0.865	0	0	0.009167	0	0
wk1_s_trap_1	1600	788.4	37.63	17	0	0.85	0	0	0.008333	0	0
wk1_s_trap_1	1601	775.2	37.01	16.7	0	0.835	0	0	0.0075	0	0
wk1_s_trap_1	1602	762	36.39	16.4	0	0.82	0	0	0.006667	0	0
wk1_s_trap_1	1603	748.8	35.77	16.1	0	0.805	0	0	0.005833	0	0
wk1_s_trap_1	1604	735.6	35.15	15.8	0	0.79	0	0	0.005	0	0
wk1_s_trap_1	1605	722.4	34.53	15.5	0	0.775	0	0	0.004167	0	0
wk1_s_trap_1	1606	709.2	33.9	15.2	0	0.76	0	0	0.003333	0	0
wk1_s_trap_1	1607	696	33.28	14.9	0	0.745	0	0	0.0025	0	0
wk1_s_trap_1	1608	682.8	32.66	14.6	0	0.73	0	0	0.001667	0	0
wk1_s_trap_1	1609	669.6	32.04	14.3	0	0.715	0	0	0.0008333	0	0
wk1_s_trap_1	1610	656.4	31.42	14	0	0.7	0	0	0	0
wk1_s_trap_1	1611	651.1	31.15	14	0	0.7	0	0	0	0
wk1_s_trap_1	1612	645.7	30.89	14	0	0.7	0	0	0	0
wk1_s_trap_1	1613	640.4	30.62	14	0	0.7	0	0	0	0
wk1_s_trap_1	1614	635	30.35	14	0	0.7	0	0	0	0
wk1_s_trap_1	1615	629.7	30.08	14	0	0.7	0	0	0	0
wk1_s_trap_1	1616	624.3	29.82	14	0	0.7	0	0	0	0
wk1_s_trap_1	1617	619	29.55	14	0	0.7	0	0	0	0
wk1_s_trap_1	1618	613.6	29.28	14	0	0.7	0	0	0	0
wk1_s_trap_1	1619	608.3	29.01	14	0	0.7	0	0	0	0
wk1_s_trap_1	1620	603	28.75	14	0	0.7	0	0	0	0
wk1_s_trap_1	1621	597.6	28.48	14	0	0.7	0	0	0	0
wk1_s_trap_1	1622	592.3	28.21	14	0	0.7	0	0	0	0
wk1_s_trap_1	1623	586.9	27.95	14	0	0.7	0	0	0	0
wk1_s_trap_1	1624	581.6	27.68	14	0	0.7	0	0	0	0
wk1_s_trap_1	1625	576.2	27.41	14	0	0.7	0	0	0	0
wk1_s_trap_1	1626	570.9	27.14	14	0	0.7	0	0	0	0
wk1_s_trap_1	1627	565.5	26.88	14	0	0.7	0	0	0	0
wk1_s_trap_1	1628	560.2	26.61	14	0	0.7	0	0	0	0
wk1_s_trap_1	1629	554.8	26.34	14	0	0.7	0	0	0	0
wk1_s_trap_1	1630	549.5	26.07	14	0	0.7	0	0	0	0
wk1_s_trap_1	1631	544.2	25.81	14	0	0.7	0	0	0	0
wk1_s_trap_1	1632	538.8	25.54	14	0	0.7	0	0	0	0
wk1_s_trap_1	1633	533.5	25.27	14	0	0.7	0	0	0	0
wk1_s_trap_1	1634	528.1	25.01	14	0	0.7	0	0	0	0
wk1_s_trap_1	1635	522.8	24.74	14	0	0.7	0	0	0	0
wk1_s_trap_1	1636	517.4	24.47	14	0	0.7	0	0	0	0
wk1_s_trap_1	1637	512.1	24.2	14	0	0.7	0	0	0	0
wk1_s_trap_1	1638	506.7	23.94	14	0	0.7	0	0	0	0
wk1_s_trap_1	1639	501.4	23.67	14	0	0.7	0	0	0	0
wk1_s_trap_1	1640	496	23.4	14	0	0.7	0	0	0	0
wk1_s_trap_1	1641	490.7	23.14	14	0	0.7	0	0	0	0
wk1_s_trap_1	1642	485.4	22.87	14	0	0.7	0	0	0	0
wk1_s_trap_1	1643	480	22.6	14	0	0.7	0	0	0	0
wk1_s_trap_1	1644	474.7	22.33	14	0	0.7	0	0	0	0
wk1_s_trap_1	1645	469.3	22.07	14	0	0.7	0	0	0	0
wk1_s_trap_1	1646	464	21.8	14	0	0.7	0	0	0	0
wk1_s_trap_1	1647	458.6	21.53	14	0	0.7	0	0	0	0
wk1_s_trap_1	1648	453.3	21.26	14	0	0.7	0	0	0	0
wk1_s_trap_1	1649	447.9	21	14	0	0.7	0	0	0	0
wk1_s_trap_1	1650	442.6	20.73	14	0	0.7	0	0	0	0
wk1_s_trap_1	1651	437.3	20.46	14	0	0.7	0	0	0	0
wk1_s_trap_1	1652	431.9	20.2	14	0	0.7	0	0	0	0
wk1_s_trap_1	1653	426.6	19.93	14	0	0.7	0	0	0	0
wk1_s_trap_1	1654	421.2	19.66	14	0	0.7	0	0	0	0
wk1_s_trap_1	1655	415.9	19.39	14	0	0.7	0	0	0	0
wk1_s_trap_1	1656	410.5	19.13	14	0	0.7	0	0	0	0
wk1_s_trap_1	1657	405.2	18.86	14	0	0.7	0	0	0	0
wk1_s_trap_1	1658	399.8	18.59	14	0	0.7	0	0	0	0
wk1_s_trap_1	1659	394.5	18.32	14	0	0.7	0	0	0	0
wk1_s_trap_1	1660	389.2	18.06	14	0	0.7	0	0	0	0
wk1_s_trap_1	1661	383.8	17.79	14	0	0.7	0	0	0	0
wk1_s_trap_1	1662	378.5	17.52	14	0	0.7	0	0	0	0
wk1_s_trap_1	1663	373.1	17.26	14	0	0.7	0	0	0	0
wk1_s_trap_1	1664	367.8	16.99	14	0	0.7	0	0	0	0
wk1_s_trap_1	1665	362.4	16.72	14	0	0.7	0	0	0	0
wk1_s_trap_1	1666	357.1	16.45	14	0	0.7	0	0	0	0
wk1_s_trap_1	1667	351.7	16.19	14	0	0.7	0	0	0	0
wk1_s_trap_1	1668	346.4	15.92	14	0	0.7	0	0	0	0
wk1_s_trap_1	1669	341	15.65	14	0	0.7	0	0	0	0
wk1_s_trap_1	1670	335.7	15.38	14	0	0.7	0	0	0	0
wk1_s_trap_1	1671	330.4	15.12	14	0	0.7	0	0	0	0
wk1_s_trap_1	1672	325	14.85	14	0	0.7	0	0	0	0
wk1_s_trap_1	1673	319.7	14.58	14	0	0.7	0	0	0	0
wk1_s_trap_1	1674	314.3	14.32	14	0	0.7	0	0	0	0
wk1_s_trap_1	1675	309	14.05	14	0	0.7	0	0	0	0
wk1_s_trap_1	1676	303.6	13.78	14	0	0.7	0	0	0	0
wk1_s_trap_1	1677	298.3	13.51	14	0	0.7	0	0	0	0
wk1_s_trap_1	1678	292.9	13.25	14	0	0.7	0	0	0	0
wk1_s_trap_1	1679	287.6	12.98	14	0	0.7	0	0	0	0
wk1_s_trap_1	1680	282.3	12.71	14	0	0.7	0	0	0	0
wk1_s_trap_1	1681	276.9	12.45	14	0	0.7	0	0	0	0
wk1_s_trap_1	1682	271.6	12.18	14	0	0.7	0	0	0	0
wk1_s_trap_1	1683	266.2	11.91	14	0	0.7	0	0	0	0
wk1_s_trap_1	1684	260.9	11.64	14	0	0.7	0	0	0	0
wk1_s_trap_1	1685	255.5	11.38	14	0	0.7	0	0	0	0
wk1_s_trap_1	1686	250.2	11.11	14	0	0.7	0	0	0	0
wk1_s_trap_1	1687	244.8	10.84	14	0	0.7	0	0	0	0
wk1_s_trap_1	1688	239.5	10.57	14	0	0.7	0	0	0	0
wk1_s_trap_1	1689	234.1	10.31	14	0	0.7	0	0	0	0
wk1_s_trap_1	1690	228.8	10.04	14	0	0.7	0	0	0	0
wk1_s_trap_1	1691	223.5	9.773	14	0	0.7	0	0	0	0
wk1_s_trap_1	1692	218.1	9.505	14	0	0.7	0	0	0	0
wk1_s_trap_1	1693	212.8	9.238	14	0	0.7	0	0	0	0
wk1_s_trap_1	1694	207.4	8.971	14	0	0.7	0	0	0	0
wk1_s_trap_1	1695	202.1	8.704	14	0	0.7	0	0	0	0
wk1_s_trap_1	1696	196.7	8.436	14	0	0.7	0	0	0	0
wk1_s_trap_1	1697	191.4	8.169	14	0	0.7	0	0	0	0
wk1_s_trap_1	1698	186	7.902	14	0	0.7	0	0	0	0
wk1_s_trap_1	1699	180.7	7.635	14	0	0.7	0	0	0	0
wk1_s_trap_1	1700	175.4	7.367	14	0	0.7	0	0	0	0
wk1_s_trap_1	1701	170	7.1	14	0	0.7	0	0	0	0
wk1_s_trap_1	1702	164.7	6.833	14	0	0.7	0	0	0	0
wk1_s_trap_1	1703	159.3	6.566	14	0	0.7	0	0	0	0
wk1_s_trap_1	1704	154	6.298	14	0	0.7	0	0	0	0
wk1_s_trap_1	1705	148.6	6.031	14	0	0.7	0	0	0	0
wk1_s_trap_1	1706	143.3	5.764	14	0	0.7	0	0	0	0
wk1_s_trap_1	1707	137.9	5.497	14	0	0.7	0	0	0	0
wk1_s_trap_1	1708	132.6	5.229	14	0	0.7	0	0	0	0
wk1_s_trap_1	1709	127.2	4.962	14	0	0.7	0	0	0	0
wk1_s_trap_1	1710	121.9	4.695	14	0	0.7	0	0	0	0
wk1_s_trap_1	1711	116.6	4.428	14	0	0.7	0	0	0	0
wk1_s_trap_1	1712	111.2	4.16	14	0	0.7	0	0	0	0
wk1_s_trap_1	1713	105.9	3.893	14	0	0.7	0	0	0	0
wk1_s_trap_1	1714	100.5	3.626	14	0	0.7	0	0	0	0
wk1_s_trap_1	1715	95.18	3.359	14	0	0.7	0	0	0	0
wk1_s_trap_1	1716	89.83	3.091	14	0	0.7	0	0	0	0
wk1_s_trap_1	1717	84.49	2.824	14	0	0.7	0	0	0	0
wk1_s_trap_1	1718	79.14	2.557	14	0	0.7	0	0	0	0
wk1_s_trap_1	1719	73.8	2.29	14	0	0.7	0	0	0	0
wk1_s_trap_1	1720	68.45	2.023	14	0	0.7	0	0	0	0
wk1_s_trap_1	1721	63.11	1.755	14	0	0.7	0	0	0	0
wk1_s_trap_1	1722	57.76	1.488	14	0	0.7	0	0	0	0
wk1_s_trap_1	1723	52.42	1.221	14	0	0.7	0	0	0	0
wk1_s_trap_1	1724	47.07	0.9535	14	0	0.7	0	0	0	0
wk1_s_trap_1	1725	41.73	0.6863	14	0	0.7	0	0	0	0
wk1_s_trap_1	1726	36.38	0.419	14	0	0.7	0	0	0	0
wk1_s_trap_1	1727	31.04	0.1518	14	0	0.7	0	0	0	0
wk1_s_trap_1	1728	25.69	-0.1155	14	0	0.7	0	0	0	0
wk1_s_trap_1	1729	20.35	-0.3827	14	0	0.7	0	0	0	0
wk1_s_trap_1	1730	15	-0.65	14	0	0.7	0	0	0	0
wk1_s_trap_1	1731	9.655	-0.9172	14	0	0.7	0	0	0	0
wk1_s_trap_1	1732	4.31	-1.184	14	0	0.7	0	0	0	0
wk1_s_trap_1	1733	-1.035	-1.452	14	0	0.7	0	0	0	0
wk1_s_trap_1	1734	-6.38	-1.719	14	0	0.7	0	0	0	0
wk1_s_trap_1	1735	-11.72	-1.986	14	0	0.7	0	0	0	0
wk1_s_trap_1	1736	-17.07	-2.253	14	0	0.7	0	0	0	0
wk1_s_trap_1	1737	-22.41	-2.521	14	0	0.7	0	0	0	0
wk1_s_trap_1	1738	-27.76	-2.788	14	0	0.7	0	0	0	0
wk1_s_trap_1	1739	-33.1	-3.055	14	0	0.7	0	0	0	0
wk1_s_trap_1	1740	-38.45	-3.322	14	0	0.7	0	0	0	0
wk1_s_trap_1	1741	-43.79	-3.59	14	0	0.7	0	0	0	0
wk1_s_trap_1	1742	-49.14	-3.857	14	0	0.7	0	0	0	0
wk1_s_trap_1	1743	-54.48	-4.124	14	0	0.7	0	0	0	0
wk1_s_trap_1	1744	-59.83	-4.391	14	0	0.7	0	0	0	0
wk1_s_trap_1	1745	-65.17	-4.659	14	0	0.7	0	0	0	0
wk1_s_trap_1	1746	-70.52	-4.926	14	0	0.7	0	0	0	0
wk1_s_trap_1	1747	-75.86	-5.193	14	0	0.7	0	0	0	0
wk1_s_trap_1	1748	-81.21	-5.46	14	0	0.7	0	0	0	0
wk1_s_trap_1	1749	-86.55	-5.728	14	0	0.7	0	0	0	0
wk1_s_trap_1	1750	-91.9	-5.995	14	0	0.7	0	0	0	0
wk1_s_trap_1	1751	-97.24	-6.262	14	0	0.7	0	0	0	0
wk1_s_trap_1	1752	-102.6	-6.529	14	0	0.7	0	0	0	0
wk1_s_trap_1	1753	-107.9	-6.797	14	0	0.7	0	0	0	0
wk1_s_trap_1	1754	-113.3	-7.064	14	0	0.7	0	0	0	0
wk1_s_trap_1	1755	-118.6	-7.331	14	0	0.7	0	0	0	0
wk1_s_trap_1	1756	-124	-7.598	14	0	0.7	0	0	0	0
wk1_s_trap_1	1757	-129.3	-7.866	14	0	0.7	0	0	0	0
wk1_s_trap_1	1758	-134.7	-8.133	14	0	0.7	0	0	0	0
wk1_s_trap_1	1759	-140	-8.4	14	0	0.7	0	0	0	0
wk1_s_trap_1	1760	-145.3	-8.667	14	0	0.7	0	0	0	0
wk1_s_trap_1	1761	-150.7	-8.935	14	0	0.7	0	0	0	0
wk1_s_trap_1	1762	-156	-9.202	14	0	0.7	0	0	0	0
wk1_s_trap_1	1763	-161.4	-9.469	14	0	0.7	0	0	0	0
wk1_s_trap_1	1764	-166.7	-9.736	14	0	0.7	0	0	0	0
wk1_s_trap_1	1765	-172.1	-10	14	0	0.7	0	0	0	0
wk1_s_trap_1	1766	-177.4	-10.27	14	0	0.7	0	0	0	0
wk1_s_trap_1	1767	-182.8	-10.54	14	0	0.7	0	0	0	0
wk1_s_trap_1	1768	-188.1	-10.81	14	0	0.7	0	0	0	0
wk1_s_trap_1	1769	-193.5	-11.07	14	0	0.7	0	0	0	0
wk1_s_trap_1	1770	-198.8	-11.34	14	0	0.7	0	0	0	0
wk1_s_trap_1	1771	-204.1	-11.61	14	0	0.7	0	0	0	0
wk1_s_trap_1	1772	-209.5	-11.87	14	0	0.7	0	0	0	0
wk1_s_trap_1	1773	-214.8	-12.14	14	0	0.7	0	0	0	0
wk1_s_trap_1	1774	-220.2	-12.41	14	0	0.7	0	0	0	0
wk1_s_trap_1	1775	-225.5	-12.68	14	0	0.7	0	0	0	0
wk1_s_trap_1	1776	-230.9	-12.94	14	0	0.7	0	0	0	0
wk1_s_trap_1	1777	-236.2	-13.21	14	0	0.7	0	0	0	0
wk1_s_trap_1	1778	-241.6	-13.48	14	0	0.7	0	0	0	0
wk1_s_trap_1	1779	-246.9	-13.75	14	0	0.7	0	0	0	0
wk1_s_trap_1	1780	-252.2	-14.01	14	0	0.7	0	0	0	0
wk1_s_trap_1	1781	-257.6	-14.28	14	0	0.7	0	0	0	0
wk1_s_trap_1	1782	-262.9	-14.55	14	0	0.7	0	0	0	0
wk1_s_trap_1	1783	-268.3	-14.81	14	0	0.7	0	0	0	0
wk1_s_trap_1	1784	-273.6	-15.08	14	0	0.7	0	0	0	0
wk1_s_trap_1	1785	-279	-15.35	14	0	0.7	0	0	0	0
wk1_s_trap_1	1786	-284.3	-15.62	14	0	0.7	0	0	0	0
wk1_s_trap_1	1787	-289.7	-15.88	14	0	0.7	0	0	0	0
wk1_s_trap_1	1788	-295	-16.15	14	0	0.7	0	0	0	0
wk1_s_trap_1	1789	-300.4	-16.42	14	0	0.7	0	0	0	0
wk1_s_trap_1	1790	-305.7	-16.68	14	0	0.7	0	0	0	0
wk1_s_trap_1	1791	-311	-16.95	14	0	0.7	0	0	0	0
wk1_s_trap_1	1792	-316.4	-17.22	14	0	0.7	0	0	0	0
wk1_s_trap_1	1793	-321.7	-17.49	14	0	0.7	0	0	0	0
wk1_s_trap_1	1794	-327.1	-17.75	14	0	0.7	0	0	0	0
wk1_s_trap_1	1795	-332.4	-18.02	14	0	0.7	0	0	0	0
wk1_s_trap_1	1796	-337.8	-18.29	14	0	0.7	0	0	0	0
wk1_s_trap_1	1797	-343.1	-18.56	14	0	0.7	0	0	0	0
wk1_s_trap_1	1798	-348.5	-18.82	14	0	0.7	0	0	0	0
wk1_s_trap_1	1799	-353.8	-19.09	14	0	0.7	0	0	0	0
wk1_s_trap_1	1800	-359.1	-19.36	14	0	0.7	0	0	0	0
wk1_s_trap_1	1801	-364.5	-19.62	14	0	0.7	0	0	0	0
wk1_s_trap_1	1802	-369.8	-19.89	14	0	0.7	0	0	0	0
wk1_s_trap_1	1803	-375.2	-20.16	14	0	0.7	0	0	0	0
wk1_s_trap_1	1804	-380.5	-20.43	14	0	0.7	0	0	0	0
wk1_s_trap_1	1805	-385.9	-20.69	14	0	0.7	0	0	0	0
wk1_s_trap_1	1806	-391.2	-20.96	14	0	0.7	0	0	0	0
wk1_s_trap_1	1807	-396.6	-21.23	14	0	0.7	0	0	0	0
wk1_s_trap_1	1808	-401.9	-21.5	14	0	0.7	0	0	0	0
wk1_s_trap_1	1809	-407.3	-21.76	14	0	0.7	0	0	0	0
wk1_s_trap_1	1810	-412.6	-22.03	14	0	0.7	0	0	0	0
wk1_s_trap_1	1811	-417.9	-22.3	14	0	0.7	0	0	0	0
wk1_s_trap_1	1812	-423.3	-22.56	14	0	0.7	0	0	0	0
wk1_s_trap_1	1813	-428.6	-22.83	14	0	0.7	0	0	0	0
wk1_s_trap_1	1814	-434	-23.1	14	0	0.7	0	0	0	0
wk1_s_trap_1	1815	-439.3	-23.37	14	0	0.7	0	0	0	0
wk1_s_trap_1	1816	-444.7	-23.63	14	0	0.7	0	0	0	0
wk1_s_trap_1	1817	-450	-23.9	14	0	0.7	0	0	0	0
wk1_s_trap_1	1818	-455.4	-24.17	14	0	0.7	0	0	0	0
wk1_s_trap_1	1819	-460.7	-24.44	14	0	0.7	0	0	0	0
wk1_s_trap_1	1820	-466	-24.7	14	0	0.7	0	0	0	0
wk1_s_trap_1	1821	-471.4	-24.97	14	0	0.7	0	0	0	0
wk1_s_trap_1	1822	-476.7	-25.24	14	0	0.7	0	0	0	0
wk1_s_trap_1	1823	-482.1	-25.5	14	0	0.7	0	0	0	0
wk1_s_trap_1	1824	-487.4	-25.77	14	0	0.7	0	0	0	0
wk1_s_trap_1	1825	-492.8	-26.04	14	0	0.7	0	0	0	0
wk1_s_trap_1	1826	-498.1	-26.31	14	0	0.7	0	0	0	0
wk1_s_trap_1	1827	-503.5	-26.57	14	0	0.7	0	0	0	0
wk1_s_trap_1	1828	-508.8	-26.84	14	0	0.7	0	0	0	0
wk1_s_trap_1	1829	-514.2	-27.11	14	0	0.7	0	0	0	0
wk1_s_trap_1	1830	-519.5	-27.37	14	0	0.7	0	0	0	0
wk1_s_trap_1	1831	-524.8	-27.64	14	0	0.7	0	0	0	0
wk1_s_trap_1	1832	-530.2	-27.91	14	0	0.7	0	0	0	0
wk1_s_trap_1	1833	-535.5	-28.18	14	0	0.7	0	0	0	0
wk1_s_trap_1	1834	-540.9	-28.44	14	0	0.7	0	0	0	0
wk1_s_trap_1	1835	-546.2	-28.71	14	0	0.7	0	0	0	0
wk1_s_trap_1	1836	-551.6	-28.98	14	0	0.7	0	0	0	0
wk1_s_trap_1	1837	-556.9	-29.25	14	0	0.7	0	0	0	0
wk1_s_trap_1	1838	-562.3	-29.51	14	0	0.7	0	0	0	0
wk1_s_trap_1	1839	-567.6	-29.78	14	0	0.7	0	0	0	0
wk1_s_trap_1	1840	-572.9	-30.05	14	0	0.7	0	0	0	0
wk1_s_trap_1	1841	-578.3	-30.31	14	0	0.7	0	0	0	0
wk1_s_trap_1	1842	-583.6	-30.58	14	0	0.7	0	0	0	0
wk1_s_trap_1	1843	-589	-30.85	14	0	0.7	0	0	0	0
wk1_s_trap_1	1844	-594.3	-31.12	14	0	0.7	0	0	0	0
wk1_s_trap_1	1845	-599.7	-31.38	14	0	0.7	0	0	0	0
wk1_s_trap_1	1846	-605	-31.65	14	0	0.7	0	0	0	0
wk1_s_trap_1	1847	-610.4	-31.92	14	0	0.7	0	0	0	0
wk1_s_trap_1	1848	-615.7	-32.19	14	0	0.7	0	0	0	0
wk1_s_trap_1	1849	-621.1	-32.45	14	0	0.7	0	0	0	0
wk1_s_trap_1	1850	-626.4	-32.72	14	0	0.7	0	0	0	0
wk1_s_trap_1	1851	-631.7	-32.99	14	0	0.7	0	0	0	0
wk1_s_trap_1	1852	-637.1	-33.25	14	0	0.7	0	0	0	0
wk1_s_trap_1	1853	-642.4	-33.52	14	0	0.7	0	0	0	0
wk1_s_trap_1	1854	-647.8	-33.79	14	0	0.7	0	0	0	0
wk1_s_trap_1	1855	-653.1	-34.06	14	0	0.7	0	0	0	0
wk1_s_trap_1	1856	-658.5	-34.32	14	0	0.7	0	0	0	0
wk1_s_trap_1	1857	-663.8	-34.59	14	0	0.7	0	0	0	0
wk1_s_trap_1	1858	-669.2	-34.86	14	0	0.7	0	0	0	0
wk1_s_trap_1	1859	-674.5	-35.13	14	0	0.7	0	0	0	0
wk1_s_trap_1	1860	-679.8	-35.39	14	0	0.7	0	0	0	0
wk1_s_trap_1	1861	-685.2	-35.66	14	0	0.7	0	0	0	0
wk1_s_trap_1	1862	-690.5	-35.93	14	0	0.7	0	0	0	0
wk1_s_trap_1	1863	-695.9	-36.19	14	0	0.7	0	0	0	0
wk1_s_trap_1	1864	-701.2	-36.46	14	0	0.7	0	0	0	0
wk1_s_trap_1	1865	-706.6	-36.73	14	0	0.7	0	0	0	0
wk1_s_trap_1	1866	-711.9	-37	14	0	0.7	0	0	0	0
wk1_s_trap_1	1867	-717.3	-37.26	14	0	0.7	0	0	0	0
wk1_s_trap_1	1868	-722.6	-37.53	14	0	0.7	0	0	0	0
wk1_s_trap_1	1869	-728	-37.8	14	0	0.7	0	0	0	0
wk1_s_trap_1	1870	-733.3	-38.06	14	0	0.7	0	0	0	0
wk1_s_trap_1	1871	-738.6	-38.33	14	0	0.7	0	0	0	0
wk1_s_trap_1	1872	-744	-38.6	14	0	0.7	0	0	0	0
wk1_s_trap_1	1873	-749.3	-38.87	14	0	0.7	0	0	0	0
wk1_s_trap_1	1874	-754.7	-39.13	14	0	0.7	0	0	0	0
wk1_s_trap_1	1875	-760	-39.4	14	0	0.7	0	0	0	0
wk1_s_trap_1	1876	-765.4	-39.67	14	0	0.7	0	0	0	0
wk1_s_trap_1	1877	-770.7	-39.94	14	0	0.7	0	0	0	0
wk1_s_trap_1	1878	-776.1	-40.2	14	0	0.7	0	0	0	0
wk1_s_trap_1	1879	-781.4	-40.47	14	0	0.7	0	0	0	0
wk1_s_trap_1	1880	-786.7	-40.74	14	0	0.7	0	0	0	0
wk1_s_trap_1	1881	-792.1	-41	14	0	0.7	0	0	0	0
wk1_s_trap_1	1882	-797.4	-41.27	14	0	0.7	0	0	0	0
wk1_s_trap_1	1883	-802.8	-41.54	14	0	0.7	0	0	0	0
wk1_s_trap_1	1884	-808.1	-41.81	14	0	0.7	0	0	0	0
wk1_s_trap_1	1885	-813.5	-42.07	14	0	0.7	0	0	0	0
wk1_s_trap_1	1886	-818.8	-42.34	14	0	0.7	0	0	0	0
wk1_s_trap_1	1887	-824.2	-42.61	14	0	0.7	0	0	0	0
wk1_s_trap_1	1888	-829.5	-42.88	14	0	0.7	0	0	0	0
wk1_s_trap_1	1889	-834.9	-43.14	14	0	0.7	0	0	0	0
wk1_s_trap_1	1890	-840.2	-43.41	14	0	0.7	0	0	0	0
wk1_s_trap_1	1891	-845.5	-43.68	14	0	0.7	0	0	0	0
wk1_s_trap_1	1892	-850.9	-43.94	14	0	0.7	0	0	0	0
wk1_s_trap_1	1893	-856.2	-44.21	14	0	0.7	0	0	0	0
wk1_s_trap_1	1894	-861.6	-44.48	14	0	0.7	0	0	0	0
wk1_s_trap_1	1895	-866.9	-44.75	14	0	0.7	0	0	0	0
wk1_s_trap_1	1896	-872.3	-45.01	14	0	0.7	0	0	0	0
wk1_s_trap_1	1897	-877.6	-45.28	14	0	0.7	0	0	0	0
wk1_s_trap_1	1898	-883	-45.55	14	0	0.7	0	0	0	0
wk1_s_trap_1	1899	-888.3	-45.82	14	0	0.7	0	0	0	0
wk1_s_trap_1	1900	-893.6	-46.08	14	0	0.7	0	0	0	0
wk1_s_trap_1	1901	-899	-46.35	14	0	0.7	0	0	0	0
wk1_s_trap_1	1902	-904.3	-46.62	14	0	0.7	0	0	0	0
wk1_s_trap_1	1903	-909.7	-46.88	14	0	0.7	0	0	0	0
wk1_s_trap_1	1904	-915	-47.15	14	0	0.7	0	0	0	0
wk1_s_trap_1	1905	-920.4	-47.42	14	0	0.7	0	0	0	0
wk1_s_trap_1	1906	-925.7	-47.69	14	0	0.7	0	0	0	0
wk1_s_trap_1	1907	-931.1	-47.95	14	0	0.7	0	0	0	0
wk1_s_trap_1	1908	-936.4	-48.22	14	0	0.7	0	0	0	0
wk1_s_trap_1	1909	-941.8	-48.49	14	0	0.7	0	0	0	0
wk1_s_trap_1	1910	-947.1	-48.75	14	0	0.7	0	0	0	0
wk1_s_trap_1	1911	-952.4	-49.02	14	0	0.7	0	0	0	0
wk1_s_trap_1	1912	-957.8	-49.29	14	0	0.7	0	0	0	0
wk1_s_trap_1	1913	-963.1	-49.56	14	0	0.7	0	0	0	0
wk1_s_trap_1	1914	-968.5	-49.82	14	0	0.7	0	0	0	0
wk1_s_trap_1	1915	-973.8	-50.09	14	0	0.7	0	0	0	0
wk1_s_trap_1	1916	-979.2	-50.36	14	0	0.7	0	0	0	0
wk1_s_trap_1	1917	-984.5	-50.63	14	0	0.7	0	0	0	0
wk1_s_trap_1	1918	-989.9	-50.89	14	0	0.7	0	0	0	0
wk1_s_trap_1	1919	-995.2	-51.16	14	0	0.7	0	0	0	0
wk1_s_trap_1	1920	-1001	-51.43	14	0	0.7	0	0	0	0
wk1_s_trap_1	1921	-1006	-51.69	14	0	0.7	0	0	0	0
wk1_s_trap_1	1922	-1011	-51.96	14	0	0.7	0	0	0	0
wk1_s_trap_1	1923	-1017	-52.23	14	0	0.7	0	0	0	0
wk1_s_trap_1	1924	-1022	-52.5	14	0	0.7	0	0	0	0
wk1_s_trap_1	1925	-1027	-52.76	14	0	0.7	0	0	0	0
wk1_s_trap_1	1926	-1033	-53.03	14	0	0.7	0	0	0	0
wk1_s_trap_1	1927	-1038	-53.3	14	0	0.7	0	0	0	0
wk1_s_trap_1	1928	-1043	-53.57	14	0	0.7	0	0	0	0
wk1_s_trap_1	1929	-1049	-53.83	14	0	0.7	0	0	0	0
wk1_s_trap_1	1930	-1054	-54.1	14	0	0.7	0	0	0	0
wk1_s_trap_1	1931	-1059	-54.37	14	0	0.7	0	0	0	0
wk1_s_trap_1	1932	-1065	-54.63	14	0	0.7	0	0	0	0
wk1_s_trap_1	1933	-1070	-54.9	14	0	0.7	0	0	0	0
wk1_s_trap_1	1934	-1075	-55.17	14	0	0.7	0	0	0	0
wk1_s_trap_1	1935	-1081	-55.44	14	0	0.7	0	0	0	0
wk1_s_trap_1	1936	-1086	-55.7	14	0	0.7	0	0	0	0
wk1_s_trap_1	1937	-1091	-55.97	14	0	0.7	0	0	0	0
wk1_s_trap_1	1938	-1097	-56.24	14	0	0.7	0	0	0	0
wk1_s_trap_1	1939	-1102	-56.51	14	0	0.7	0	0	0	0
wk1_s_trap_1	1940	-1107	-56.77	14	0	0.7	0	0	0	0
wk1_s_trap_1	1941	-1113	-57.04	14	0	0.7	0	0	0	0
wk1_s_trap_1	1942	-1118	-57.31	14	0	0.7	0	0	0	0
wk1_s_trap_1	1943	-1123	-57.57	14	0	0.7	0	0	0	0
wk1_s_trap_1	1944	-1129	-57.84	14	0	0.7	0	0	0	0
wk1_s_trap_1	1945	-1134	-58.11	14	0	0.7	0	0	0	0
wk1_s_trap_1	1946	-1140	-58.38	14	0	0.7	0	0	0	0
wk1_s_trap_1	1947	-1145	-58.64	14	0	0.7	0	0	0	0
wk1_s_trap_1	1948	-1150	-58.91	14	0	0.7	0	0	0	0
wk1_s_trap_1	1949	-1156	-59.18	14	0	0.7	0	0	0	0
wk1_s_trap_1	1950	-1161	-59.44	14	0	0.7	0	0	0	0
wk1_s_trap_1	1951	-1166	-59.71	14	0	0.7	0	0	0	0
wk1_s_trap_1	1952	-1172	-59.98	14	0	0.7	0	0	0	0
wk1_s_trap_1	1953	-1177	-60.25	14	0	0.7	0	0	0	0
wk1_s_trap_1	1954	-1182	-60.51	14	0	0.7	0	0	0	0
wk1_s_trap_1	1955	-1188	-60.78	14	0	0.7	0	0	0	0
wk1_s_trap_1	1956	-1193	-61.05	14	0	0.7	0	0	0	0
wk1_s_trap_1	1957	-1198	-61.32	14	0	0.7	0	0	0	0
wk1_s_trap_1	1958	-1204	-61.58	14	0	0.7	0	0	0	0
wk1_s_trap_1	1959	-1209	-61.85	14	0	0.7	0	0	0	0
wk1_s_trap_1	1960	-1214	-62.12	14	0	0.7	0	0	0	0
wk1_s_trap_1	1961	-1220	-62.38	14	0	0.7	0	0	0	0
wk1_s_trap_1	1962	-1225	-62.65	14	0	0.7	0	0	0	0
wk1_s_trap_1	1963	-1230	-62.92	14	0	0.7	0	0	0	0
wk1_s_trap_1	1964	-1236	-63.19	14	0	0.7	0	0	0	0
wk1_s_trap_1	1965	-1241	-63.45	14	0	0.7	0	0	0	0
wk1_s_trap_1	1966	-1246	-63.72	14	0	0.7	0	0	0	0
wk1_s_trap_1	1967	-1252	-63.99	14	0	0.7	0	0	0	0
wk1_s_trap_1	1968	-1257	-64.26	14	0	0.7	0	0	0	0
wk1_s_trap_1	1969	-1262	-64.52	14	0	0.7	0	0	0	0
wk1_s_trap_1	1970	-1268	-64.79	14	0	0.7	0	0	0	0
wk1_s_trap_1	1971	-1273	-65.06	14	0	0.7	0	0	0	0
wk1_s_trap_1	1972	-1278	-65.32	14	0	0.7	0	0	0	0
wk1_s_trap_1	1973	-1284	-65.59	14	0	0.7	0	0	0	0
wk1_s_trap_1	1974	-1289	-65.86	14	0	0.7	0	0	0	0
wk1_s_trap_1	1975	-1295	-66.13	14	0	0.7	0	0	0	0
wk1_s_trap_1	1976	-1300	-66.39	14	0	0.7	0	0	0	0
wk1_s_trap_1	1977	-1305	-66.66	14	0	0.7	0	0	0	0
wk1_s_trap_1	1978	-1311	-66.93	14	0	0.7	0	0	0	0
wk1_s_trap_1	1979	-1316	-67.2	14	0	0.7	0	0	0	0
wk1_s_trap_1	1980	-1321	-67.46	14	0	0.7	0	0	0	0
wk1_s_trap_1	1981	-1327	-67.73	14	0	0.7	0	0	0	0
wk1_s_trap_1	1982	-1332	-68	14	0	0.7	0	0	0	0
wk1_s_trap_1	1983	-1337	-68.26	14	0	0.7	0	0	0	0
wk1_s_trap_1	1984	-1343	-68.53	14	0	0.7	0	0	0	0
wk1_s_trap_1	1985	-1348	-68.8	14	0	0.7	0	0	0	0
wk1_s_trap_1	1986	-1353	-69.07	14	0	0.7	0	0	0	0
wk1_s_trap_1	1987	-1359	-69.33	14	0	0.7	0	0	0	0
wk1_s_trap_1	1988	-1364	-69.6	14	0	0.7	0	0	0	0
wk1_s_trap_1	1989	-1369	-69.87	14	0	0.7	0	0	0	0
wk1_s_trap_1	1990	-1375	-70.13	14	0	0.7	0	0	0	0
wk1_s_trap_1	1991	-1380	-70.4	14	0	0.7	0	0	0	0
wk1_s_trap_1	1992	-1385	-70.67	14	0	0.7	0	0	0	0
wk1_s_trap_1	1993	-1391	-70.94	14	0	0.7	0	0	0	0
wk1_s_trap_1	1994	-1396	-71.2	14	0	0.7	0	0	0	0
wk1_s_trap_1	1995	-1401	-71.47	14	0	0.7	0	0	0	0
wk1_s_trap_1	1996	-1407	-71.74	14	0	0.7	0	0	0	0
wk1_s_trap_1	1997	-1412	-72.01	14	0	0.7	0	0	0	0
wk1_s_trap_1	1998	-1417	-72.27	14	0	0.7	0	0	0	0
wk1_s_trap_1	1999	-1423	-72.54	14	0	0.7	0	0	0	0
wk1_s_trap_1	2000	-1428	-72.81	14	0	0.7	0	0	0	0
wk1_s_trap_1	2001	-1433	-73.07	14	0	0.7	0	0	0	0
wk1_s_trap_1	2002	-1439	-73.34	14	0	0.7	0	0	0	0
wk1_s_trap_1	2003	-1444	-73.61	14	0	0.7	0	0	0	0
wk1_s_trap_1	2004	-1450	-73.88	14	0	0.7	0	0	0	0
wk1_s_trap_1	2005	-1455	-74.14	14	0	0.7	0	0	0	0
wk1_s_trap_1	2006	-1460	-74.41	14	0	0.7	0	0	0	0
wk1_s_trap_1	2007	-1466	-74.68	14	0	0.7	0	0	0	0
wk1_s_trap_1	2008	-1471	-74.95	14	0	0.7	0	0	0	0
wk1_s_trap_1	2009	-1476	-75.21	14	0	0.7	0	0	0	0
wk1_s_trap_1	2010	-1482	-75.48	14	0	0.7	0	0	0	0
wk1_s_trap_1	2011	-1487	-75.75	14	0	0.7	0	0	0	0
wk1_s_trap_1	2012	-1492	-76.01	14	0	0.7	0	0	0	0
wk1_s_trap_1	2013	-1498	-76.28	14	0	0.7	0	0	0	0
wk1_s_trap_1	2014	-1503	-76.55	14	0	0.7	0	0	0	0
wk1_s_trap_1	2015	-1508	-76.82	14	0	0.7	0	0	0	0
wk1_s_trap_1	2016	-1514	-77.08	14	0	0.7	0	0	0	0
wk1_s_trap_1	2017	-1519	-77.35	14	0	0.7	0	0	0	0
wk1_s_trap_1	2018	-1524	-77.62	14	0	0.7	0	0	0	0
wk1_s_trap_1	2019	-1530	-77.89	14	0	0.7	0	0	0	0
wk1_s_trap_1	2020	-1535	-78.15	14	0	0.7	0	0	0	0
wk1_s_trap_1	2021	-1540	-78.42	14	0	0.7	0	0	0	0
wk1_s_trap_1	2022	-1546	-78.69	14	0	0.7	0	0	0	0
wk1_s_trap_1	2023	-1551	-78.95	14	0	0.7	0	0	0	0
wk1_s_trap_1	2024	-1556	-79.22	14	0	0.7	0	0	0	0
wk1_s_trap_1	2025	-1562	-79.49	14	0	0.7	0	0	0	0
wk1_s_trap_1	2026	-1567	-79.76	14	0	0.7	0	0	0	0
wk1_s_trap_1	2027	-1572	-80.02	14	0	0.7	0	0	0	0
wk1_s_trap_1	2028	-1578	-80.29	14	0	0.7	0	0	0	0
wk1_s_trap_1	2029	-1583	-80.56	14	0	0.7	0	0	0	0
wk1_s_trap_1	2030	-1588	-80.82	14	0	0.7	0	0	0	0
wk1_s_trap_1	2031	-1594	-81.09	14	0	0.7	0	0	0	0
wk1_s_trap_1	2032	-1599	-81.36	14	0	0.7	0	0	0	0
wk1_s_trap_1	2033	-1605	-81.63	14	0	0.7	0	0	0	0
wk1_s_trap_1	2034	-1610	-81.89	14	0	0.7	0	0	0	0
wk1_s_trap_1	2035	-1615	-82.16	14	0	0.7	0	0	0	0
wk1_s_trap_1	2036	-1621	-82.43	14	0	0.7	0	0	0	0
wk1_s_trap_1	2037	-1626	-82.7	14	0	0.7	0	0	0	0
wk1_s_trap_1	2038	-1631	-82.96	14	0	0.7	0	0	0	0
wk1_s_trap_1	2039	-1637	-83.23	14	0	0.7	0	0	0	0
wk1_s_trap_1	2040	-1642	-83.5	14	0	0.7	0	0	0	0
wk1_s_trap_1	2041	-1647	-83.76	14	0	0.7	0	0	0	0
wk1_s_trap_1	2042	-1653	-84.03	14	0	0.7	0	0	0	0
wk1_s_trap_1	2043	-1658	-84.3	14	0	0.7	0	0	0	0
wk1_s_trap_1	2044	-1663	-84.57	14	0	0.7	0	0	0	0
wk1_s_trap_1	2045	-1669	-84.83	14	0	0.7	0	0	0	0
wk1_s_trap_1	2046	-1674	-85.1	14	0	0.7	0	0	0	0
wk1_s_trap_1	2047	-1679	-85.37	14	0	0.7	0	0	0	0
wk1_s_trap_1	2048	-1685	-85.64	14	0	0.7	0	0	0	0
wk1_s_trap_1	2049	-1690	-85.9	14	0	0.7	0	0	0	0
wk1_s_trap_1	2050	-1695	-86.17	14	0	0.7	0	0	0	0
wk1_s_trap_1	2051	-1701	-86.44	14	0	0.7	0	0	0	0
wk1_s_trap_1	2052	-1706	-86.7	14	0	0.7	0	0	0	0
wk1_s_trap_1	2053	-1711	-86.97	14	0	0.7	0	0	0	0
wk1_s_trap_1	2054	-1717	-87.24	14	0	0.7	0	0	0	0
wk1_s_trap_1	2055	-1722	-87.51	14	0	0.7	0	0	0	0
wk1_s_trap_1	2056	-1727	-87.77	14	0	0.7	0	0	0	0
wk1_s_trap_1	2057	-1733	-88.04	14	0	0.7	0	0	0	0
wk1_s_trap_1	2058	-1738	-88.31	14	0	0.7	0	0	0	0
wk1_s_trap_1	2059	-1744	-88.58	14	0	0.7	0	0	0	0
wk1_s_trap_1	2060	-1749	-88.84	14	0	0.7	0	0	0	0
wk1_s_trap_1	2061	-1754	-89.11	14	0	0.7	0	0	0	0
wk1_s_trap_1	2062	-1760	-89.38	14	0	0.7	0	0	0	0
wk1_s_trap_1	2063	-1765	-89.64	14	0	0.7	0	0	0	0
wk1_s_trap_1	2064	-1770	-89.91	14	0	0.7	0	0	0	0
wk1_s_trap_1	2065	-1776	-90.18	14	0	0.7	0	0	0	0
wk1_s_trap_1	2066	-1781	-90.45	14	0	0.7	0	0	0	0
wk1_s_trap_1	2067	-1786	-90.71	14	0	0.7	0	0	0	0
wk1_s_trap_1	2068	-1792	-90.98	14	0	0.7	0	0	0	0
wk1_s_trap_1	2069	-1797	-91.25	14	0	0.7	0	0	0	0
wk1_s_trap_1	2070	-1802	-91.51	14	0	0.7	0	0	0	0
wk1_s_trap_1	2071	-1808	-91.78	14	0	0.7	0	0	0	0
wk1_s_trap_1	2072	-1813	-92.05	14	0	0.7	0	0	0	0
wk1_s_trap_1	2073	-1818	-92.32	14	0	0.7	0	0	0	0
wk1_s_trap_1	2074	-1824	-92.58	14	0	0.7	0	0	0	0
wk1_s_trap_1	2075	-1829	-92.85	14	0	0.7	0	0	0	0
wk1_s_trap_1	2076	-1834	-93.12	14	0	0.7	0	0	0	0
wk1_s_trap_1	2077	-1840	-93.39	14	0	0.7	0	0	0	0
wk1_s_trap_1	2078	-1845	-93.65	14	0	0.7	0	0	0	0
wk1_s_trap_1	2079	-1850	-93.92	14	0	0.7	0	0	0	0
wk1_s_trap_1	2080	-1856	-94.19	14	0	0.7	0	0	0	0
wk1_s_trap_1	2081	-1861	-94.45	14	0	0.7	0	0	0	0
wk1_s_trap_1	2082	-1866	-94.72	14	0	0.7	0	0	0	0
wk1_s_trap_1	2083	-1872	-94.99	14	0	0.7	0	0	0	0
wk1_s_trap_1	2084	-1877	-95.26	14	0	0.7	0	0	0	0
wk1_s_trap_1	2085	-1882	-95.52	14	0	0.7	0	0	0	0
wk1_s_trap_1	2086	-1888	-95.79	14	0	0.7	0	0	0	0
wk1_s_trap_1	2087	-1893	-96.06	14	0	0.7	0	0	0	0
wk1_s_trap_1	2088	-1899	-96.33	14	0	0.7	0	0	0	0
wk1_s_trap_1	2089	-1904	-96.59	14	0	0.7	0	0	0	0
wk1_s_trap_1	2090	-1909	-96.86	14	0	0.7	0	0	0	0
wk1_s_trap_1	2091	-1915	-97.13	14	0	0.7	0	0	0	0
wk1_s_trap_1	2092	-1920	-97.39	14	0	0.7	0	0	0	0
wk1_s_trap_1	2093	-1925	-97.66	14	0	0.7	0	0	0	0
wk1_s_trap_1	2094	-1931	-97.93	14	0	0.7	0	0	0	0
wk1_s_trap_1	2095	-1936	-98.2	14	0	0.7	0	0	0	0
wk1_s_trap_1	2096	-1941	-98.46	14	0	0.7	0	0	0	0
wk1_s_trap_1	2097	-1947	-98.73	14	0	0.7	0	0	0	0
wk1_s_trap_1	2098	-1952	-99	14	0	0.7	0	0	0	0
[truncated: 59,623 more rows]
