# Supplementary material for: An Integrated Approach to Protein Discovery and Detection From Complex Biofluids
Source: Mol Cell Proteomics. 2023 Jun 9;22(7):100590. doi: 10.1016/j.mcpro.2023.100590 (PMC10388710; doi:10.1016/j.mcpro.2023.100590)
Supplement: Supplemental Data S11 [file mmc11.txt]

Sequence	N-term cleavage window	C-term cleavage window	Amino acid before	First amino acid	Second amino acid	Second last amino acid	Last amino acid	Amino acid after	A Count	R Count	N Count	D Count	C Count	Q Count	E Count	G Count	H Count	I Count	L Count	K Count	M Count	F Count	P Count	S Count	T Count	W Count	Y Count	V Count	U Count	O Count	Length	Missed cleavages	Mass	Proteins	Leading razor protein	Start position	End position	Unique (Groups)	Unique (Proteins)	Charges	PEP	Score	Experiment 1_s_trap_1	Experiment 1_s_trap_2	Experiment 3_s_trap_1	Experiment 3_s_trap_2	Experiment 5_digest_1	Experiment 5_digest_2	Experiment 5_s_trap_1
AAMIVNQLSK	EDPVVVTKAAMIVNQL	MIVNQLSKKEASRRAL	K	A	A	S	K	K	2	0	1	0	0	1	0	0	0	1	1	1	1	0	0	1	0	0	0	1	0	0	10	0	1073.5903	sp|Q6P0K8|PLAK_RAT;sp|Q02257|PLAK_MOUSE;sp|P14923|PLAK_HUMAN;tr|A0A8L2R4T1|A0A8L2R4T1_RAT;tr|C9JTX4|C9JTX4_HUMAN;tr|C9J826|C9J826_HUMAN;tr|C9JK18|C9JK18_HUMAN;tr|C9JKY1|C9JKY1_HUMAN	sp|Q6P0K8|PLAK_RAT	162	171	yes	no	2	5.3141E-05	103.56	1	1
AAQEEYVK	GGKKENLKAAQEEYVK	AAQEEYVKRALANSLA	K	A	A	V	K	R	2	0	0	0	0	1	2	0	0	0	0	1	0	0	0	0	0	0	1	1	0	0	8	0	936.45526	tr|H3BR68|H3BR68_HUMAN;tr|H3BQN4|H3BQN4_HUMAN;sp|P04075|ALDOA_HUMAN;tr|J3KPS3|J3KPS3_HUMAN;sp|P04075-2|ALDOA_HUMAN	tr|H3BR68|H3BR68_HUMAN	89	96	yes	no	2	0.00090984	68.422		1
ADLEMQIESLTEELAYLK	LDELTLTKADLEMQIE	TEELAYLKKNHEEEMK	K	A	D	L	K	K	2	0	0	1	0	1	4	0	0	1	4	1	1	0	0	1	1	0	1	0	0	0	18	0	2095.0395	sp|P13645|K1C10_HUMAN;CON__P13645;tr|A0A1B0GVI3|A0A1B0GVI3_HUMAN;sp|Q6IFW6|K1C10_RAT;tr|A0A0G2K2V6|A0A0G2K2V6_RAT	sp|P13645|K1C10_HUMAN	267	284	yes	no	2;3	1.9647E-227	234.69	4	4	4	4			4
AEAESLYQSK	EDIAQKSKAEAESLYQ	AESLYQSKYEELQITA	K	A	E	S	K	Y	2	0	0	0	0	1	2	0	0	0	1	1	0	0	0	2	0	0	1	0	0	0	10	0	1124.535	sp|P04264|K2C1_HUMAN;CON__P04264	sp|P04264|K2C1_HUMAN	367	376	yes	no	2	3.6313E-68	194.84	1	1	1	1			1
AEFVEVTK	RLSQKFPKAEFVEVTK	AEFVEVTKLVTDLTKV	K	A	E	T	K	L	1	0	0	0	0	0	2	0	0	0	0	1	0	1	0	0	1	0	0	2	0	0	8	0	921.48075	CON__P02769	CON__P02769	249	256	yes	yes	2	0.0094295	95.909			1	1
AFSAVDTDGNGTINAQELGAALK	EEEAQYKKAFSAVDTD	QELGAALKATGKNLSE	K	A	F	L	K	A	5	0	2	2	0	1	1	3	0	1	2	1	0	1	0	1	2	0	0	1	0	0	23	0	2262.1128	sp|Q9NZT1|CALL5_HUMAN	sp|Q9NZT1|CALL5_HUMAN	16	38	yes	yes	2;3	1.2594E-22	117.92	2	1	2	2			2
AGELTPEEEAQYK	________________	PEEEAQYKKAFSAVDT	M	A	G	Y	K	K	2	0	0	0	0	1	4	1	0	0	1	1	0	0	1	0	1	0	1	0	0	0	13	0	1463.678	sp|Q9NZT1|CALL5_HUMAN	sp|Q9NZT1|CALL5_HUMAN	2	14	yes	yes	2	1.0959E-06	125.75	1	1		1			1
AGELTPEEEAQYKK	________________	EEEAQYKKAFSAVDTD	M	A	G	K	K	A	2	0	0	0	0	1	4	1	0	0	1	2	0	0	1	0	1	0	1	0	0	0	14	1	1591.773	sp|Q9NZT1|CALL5_HUMAN	sp|Q9NZT1|CALL5_HUMAN	2	15	yes	yes	2	2.5012E-15	138.22	1	1	1	1			1
AITGFDDPFSGK	QQIYAAEKAITGFDDP	FDDPFSGKTVSVSEAI	K	A	I	G	K	T	1	0	0	2	0	0	0	2	0	1	0	1	0	2	1	1	1	0	0	0	0	0	12	0	1253.5928	sp|P15924|DESP_HUMAN;sp|P15924-3|DESP_HUMAN;sp|P15924-2|DESP_HUMAN;sp|F1LMV6|DESP_RAT	sp|P15924|DESP_HUMAN	2092	2103	no	no	2	0.012306	61.353	1	1
ALAAAGYDVEK	VSLAALKKALAAAGYD	AAGYDVEKNNSRIKLG	K	A	L	E	K	N	4	0	0	1	0	0	1	1	0	0	1	1	0	0	0	0	0	0	1	1	0	0	11	0	1106.5608	tr|A0A0G2K654|A0A0G2K654_RAT;sp|P15864|H12_MOUSE;sp|P16403|H12_HUMAN;sp|P15865|H14_RAT;sp|P10412|H14_HUMAN;tr|M0R7B4|M0R7B4_RAT;sp|P43277|H13_MOUSE;sp|P16402|H13_HUMAN;sp|P43274|H14_MOUSE;sp|P22492|H1T_HUMAN;sp|Q07133|H1T_MOUSE;sp|P06349|H1T_RAT;tr|I7HFT9|I7HFT9_MOUSE;sp|Q02539|H11_HUMAN	tr|A0A0G2K654|A0A0G2K654_RAT	65	75	yes	no	2	0.012724	81.338
ALDPEISSGEGLRYQK	GQELLGYKALDPEISS	GEGLRYQKLGDEDNWF	K	A	L	Q	K	L	1	1	0	1	0	1	2	2	0	1	2	1	0	0	1	2	0	0	1	0	0	0	16	0	1761.8897	sp|Q08554-2|DSC1_HUMAN;sp|Q08554|DSC1_HUMAN	sp|Q08554-2|DSC1_HUMAN	495	510	yes	no	3	0.0081925	54.598	1	1
ALNEINQFYQK	VDDKHYQKALNEINQF	EINQFYQKFPQYLQYL	K	A	L	Q	K	F	1	0	2	0	0	2	1	0	0	1	1	1	0	1	0	0	0	0	1	0	0	0	11	0	1366.6881	CON__P02663	CON__P02663	81	91	yes	yes	2	1.0781E-66	199.29	1	1	1	1			1
ALNSIIDVYHK	________________	SIIDVYHKYSLIKGNF	K	A	L	H	K	Y	1	0	1	1	0	0	0	0	1	2	1	1	0	0	0	1	0	0	1	1	0	0	11	0	1271.6874	sp|P05109|S10A8_HUMAN	sp|P05109|S10A8_HUMAN	8	18	yes	yes	2	0.0036395	105.4	1
ALNSIIDVYHKYSLIK	________________	YHKYSLIKGNFHAVYR	K	A	L	I	K	G	1	0	1	1	0	0	0	0	1	3	2	2	0	0	0	2	0	0	2	1	0	0	16	1	1876.0458	sp|P05109|S10A8_HUMAN	sp|P05109|S10A8_HUMAN	8	23	yes	yes	3;4	6.3016E-10	43.297					2	2
ANSSATETINK	RVQYDLQKANSSATET	SATETINKLKVQEQEL	K	A	N	N	K	L	2	0	2	0	0	0	1	0	0	1	0	1	0	0	0	2	2	0	0	0	0	0	11	0	1134.5517	sp|P15924|DESP_HUMAN	sp|P15924|DESP_HUMAN	1517	1527	yes	yes	2	0.0044673	102.55	1	1
AQQIHSQTSQQYPLYDLDLGK	TMKTELQKAQQIHSQT	LYDLDLGKFGEKVTQL	K	A	Q	G	K	F	1	0	0	2	0	5	0	1	1	1	3	1	0	0	1	2	1	0	2	0	0	0	21	0	2432.1972	sp|P15924|DESP_HUMAN;sp|P15924-3|DESP_HUMAN;sp|P15924-2|DESP_HUMAN	sp|P15924|DESP_HUMAN	835	855	yes	no	3	2.6853E-09	71.735	1	2	1				1
AQYEDIAQK	DSIIAEVKAQYEDIAQ	QYEDIAQKSKAEAESL	K	A	Q	Q	K	S	2	0	0	1	0	2	1	0	0	1	0	1	0	0	0	0	0	0	1	0	0	0	9	0	1064.5138	sp|P04264|K2C1_HUMAN	sp|P04264|K2C1_HUMAN	356	364	no	no	2	1.0122E-29	169.57	3	2	3	2			3
AQYEEIANRSRTEAESWYQTK	DSIIAEVKAQYEEIAN	AESWYQTKYEELQQTA	K	A	Q	T	K	Y	3	2	1	0	0	2	4	0	0	1	0	1	0	0	0	2	2	1	2	0	0	0	21	0	2559.199	sp|P13647|K2C5_HUMAN;CON__P13647;tr|H0YI76|H0YI76_HUMAN;tr|H0YIN9|H0YIN9_HUMAN	sp|P13647|K2C5_HUMAN	344	364	yes	no	3;4	2.6512E-07	58.672	3	2	5	3			2
AQYEEIAQRSK	DSIIAEVKAQYEEIAQ	EEIAQRSKEEAEALYH	K	A	Q	S	K	E	2	1	0	0	0	2	2	0	0	1	0	1	0	0	0	1	0	0	1	0	0	0	11	0	1321.6626	sp|P35908|K22E_HUMAN;CON__P35908	sp|P35908|K22E_HUMAN	354	364	no	no	2;3	8.7602E-47	181.44	1	1	2	2			1
AQYEEIAQRSRAEAESWYQTK	DSIIAEVKAQYEEIAQ	AESWYQTKYEELQVTA	K	A	Q	T	K	Y	4	2	0	0	0	3	4	0	0	1	0	1	0	0	0	2	1	1	2	0	0	0	21	0	2543.2041	sp|P48668|K2C6C_HUMAN;sp|P02538|K2C6A_HUMAN;CON__P48668;CON__P04259;CON__P02538;sp|P04259|K2C6B_HUMAN	sp|P48668|K2C6C_HUMAN	339	359	no	no	4	6.4622E-18	94.384
ASGPPVSELITK	KPAGMRRKASGPPVSE	PVSELITKAVAASKER	K	A	S	T	K	A	1	0	0	0	0	0	1	1	0	1	1	1	0	0	2	2	1	0	0	1	0	0	12	0	1197.6605	tr|A0A0G2K654|A0A0G2K654_RAT;sp|P15864|H12_MOUSE;sp|P16403|H12_HUMAN;sp|P15865|H14_RAT;sp|P10412|H14_HUMAN;tr|M0R7B4|M0R7B4_RAT;sp|P43277|H13_MOUSE;sp|P16402|H13_HUMAN	tr|A0A0G2K654|A0A0G2K654_RAT	35	46	yes	no	2	0.0045449	83.775							1
ASLENSLEETK	LQSQLSMKASLENSLE	ENSLEETKGRYCMQLA	K	A	S	T	K	G	1	0	1	0	0	0	3	0	0	0	2	1	0	0	0	2	1	0	0	0	0	0	11	0	1219.5932	sp|P02533|K1C14_HUMAN;CON__P02533;sp|Q9Z2K1|K1C16_MOUSE;CON__Q9Z2K1;CON__Q3ZAW8;tr|Q6IFU9|Q6IFU9_RAT;tr|Q6IFV0|Q6IFV0_RAT;sp|P08779|K1C16_HUMAN;CON__P08779;tr|K7ENW6|K7ENW6_HUMAN	sp|P02533|K1C14_HUMAN	353	363	no	no	2	6.0283E-98	214.83	1	1	1	1			1
ATAVMPDGQFK	GYPAPNFKATAVMPDG	VMPDGQFKDISLSEYK	K	A	T	F	K	D	2	0	0	1	0	1	0	1	0	0	0	1	1	1	1	0	1	0	0	1	0	0	11	0	1163.5645	tr|B1AXW4|B1AXW4_MOUSE;tr|B1AXW5|B1AXW5_MOUSE;tr|A0A0A0MSI0|A0A0A0MSI0_HUMAN;tr|B1AXW6|B1AXW6_MOUSE;tr|A0A0G2K3Z9|A0A0G2K3Z9_RAT;sp|Q63716|PRDX1_RAT;sp|Q06830|PRDX1_HUMAN;sp|P35700|PRDX1_MOUSE	tr|B1AXW4|B1AXW4_MOUSE	17	27	yes	no	2	0.0012652	69.812	1	1
ATVQQLEGRWRLVDSK	________________	RWRLVDSKGFDEYMKE	M	A	T	S	K	G	1	2	0	1	0	2	1	1	0	0	2	1	0	0	0	1	1	1	0	2	0	0	16	0	1885.017	sp|Q01469|FABP5_HUMAN	sp|Q01469|FABP5_HUMAN	2	17	yes	yes	3	2.4817E-09	92.773	1	1	2	1			1
AWSVARLSQK	KFGERALKAWSVARLS	SVARLSQKFPKAEFVE	K	A	W	Q	K	F	2	1	0	0	0	1	0	0	0	0	1	1	0	0	0	2	0	1	0	1	0	0	10	0	1144.6353	CON__P02769	CON__P02769	236	245	yes	yes	2	0.022459	85.731			1	1
DAEAWFNEK	QLAEQNRKDAEAWFNE	AEAWFNEKSKELTTEI	K	D	A	E	K	S	2	0	1	1	0	0	2	0	0	0	0	1	0	1	0	0	0	1	0	0	0	0	9	0	1108.4825	sp|P13645|K1C10_HUMAN;CON__P13645;tr|A0A1B0GVI3|A0A1B0GVI3_HUMAN;sp|Q6IFW6|K1C10_RAT;tr|A0A0G2K2V6|A0A0G2K2V6_RAT;sp|Q7Z3Y7|K1C28_HUMAN;CON__Q7Z3Y7	sp|P13645|K1C10_HUMAN	335	343	yes	no	2	1.2008E-50	178.83	1	1	1	1			1
DAEEWFFTK	KMAEKNRKDAEEWFFT	AEEWFFTKTEELNREV	K	D	A	T	K	T	1	0	0	1	0	0	2	0	0	0	0	1	0	2	0	0	1	1	0	0	0	0	9	0	1171.5186	sp|P02533|K1C14_HUMAN;CON__P02533;sp|Q6IFU7|K1C42_RAT	sp|P02533|K1C14_HUMAN	301	309	no	no	2	1.7995E-50	175.38	1	1	1	1			1
DAIPENLPPLTADFAEDK	HCIAEVEKDAIPENLP	TADFAEDKDVCKNYQE	K	D	A	D	K	D	3	0	1	3	0	0	2	0	0	1	2	1	0	1	3	0	1	0	0	0	0	0	18	0	1954.9524	CON__P02769	CON__P02769	319	336	yes	yes	2;3	1.0121E-26	136.33			2	2
DANNPAEDGDAK	KGKADAGKDANNPAED	PAEDGDAKTDQAQKAD	K	D	A	A	K	T	3	0	2	3	0	0	1	1	0	0	0	1	0	0	1	0	0	0	0	0	0	0	12	0	1215.5004	sp|P18437|HMGN2_RAT	sp|P18437|HMGN2_RAT	65	76	yes	yes	2	1.0701E-13	133.23							2
DATNVGDEGGFAPNILENK	VIKEKYGKDATNVGDE	APNILENKEGLELLKT	K	D	A	N	K	E	2	0	3	2	0	0	2	3	0	1	1	1	0	1	1	0	1	0	0	1	0	0	19	0	1959.9174	sp|P06733-2|ENOA_HUMAN;tr|A0A2R8Y6G6|A0A2R8Y6G6_HUMAN;sp|P06733|ENOA_HUMAN;tr|B0QZL1|B0QZL1_MOUSE;tr|A0A8I6GJ97|A0A8I6GJ97_RAT;tr|A0A8I6ASH7|A0A8I6ASH7_RAT;tr|Q6PHC1|Q6PHC1_MOUSE;tr|A0A8L2QCV1|A0A8L2QCV1_RAT;tr|A0A8I6AR18|A0A8I6AR18_RAT;tr|M0R5J4|M0R5J4_RAT;tr|A0A8I6ART9|A0A8I6ART9_RAT;sp|P17182|ENOA_MOUSE;sp|P04764|ENOA_RAT	sp|P06733-2|ENOA_HUMAN	110	128	yes	no	2	0.014053	41.644		1
DAVEDLESVGK	GGLGKLGKDAVEDLES	EDLESVGKGAVHDVKD	K	D	A	G	K	G	1	0	0	2	0	0	2	1	0	0	1	1	0	0	0	1	0	0	0	2	0	0	11	0	1160.5561	sp|P81605|DCD_HUMAN;sp|P81605-2|DCD_HUMAN	sp|P81605|DCD_HUMAN	86	96	yes	no	2	0.00022792	103.7	1	2	2	2			2
DDELTGF	GYQVDKNKDDELTGF_	KDDELTGF________	K	D	D	G	F	-	0	0	0	2	0	0	1	1	0	0	1	0	0	1	0	0	1	0	0	0	0	0	7	0	795.32866	sp|P01040|CYTA_HUMAN	sp|P01040|CYTA_HUMAN	92	98	yes	yes	1	0.00059141	104.94	1	1	1
DDQDGAFTK	TFTAVSEKDDQDGAFT	DQDGAFTKWRVENSWG	K	D	D	T	K	W	1	0	0	3	0	1	0	1	0	0	0	1	0	1	0	0	1	0	0	0	0	0	9	0	995.4196	tr|K7ESE8|K7ESE8_HUMAN;sp|Q13867|BLMH_HUMAN	tr|K7ESE8|K7ESE8_HUMAN	207	215	yes	no	2	0.0012366	76.679	1	2
DDSPDLPK	NECFLSHKDDSPDLPK	DDSPDLPKLKPDPNTL	K	D	D	P	K	L	0	0	0	3	0	0	0	0	0	0	1	1	0	0	2	1	0	0	0	0	0	0	8	0	885.40798	CON__P02769	CON__P02769	131	138	yes	yes	2	0.035049	78.324			1	1
DEAEALYQTK	ELIAQRSKDEAEALYQ	AEALYQTKYQELQITA	K	D	E	T	K	Y	2	0	0	1	0	1	2	0	0	0	1	1	0	0	0	0	1	0	1	0	0	0	10	0	1166.5455	sp|Q7Z794|K2C1B_HUMAN;CON__Q7Z794	sp|Q7Z794|K2C1B_HUMAN	351	360	no	no	2	0.040365	72.607		1
DERFFSDK	EQPIRCEKDERFFSDK	DERFFSDKIAKYIPIQ	K	D	E	D	K	I	0	1	0	2	0	0	1	0	0	0	0	1	0	2	0	1	0	0	0	0	0	0	8	0	1042.472	CON__P02668	CON__P02668	14	21	yes	yes	2	0.0037438	107.57	1	2
DGVVEITGK	DELTVKTKDGVVEITG	GVVEITGKHEERQDEH	K	D	G	G	K	H	0	0	0	1	0	0	1	2	0	1	0	1	0	0	0	0	1	0	0	2	0	0	9	0	916.48656	sp|P04792|HSPB1_HUMAN;tr|A0A6Q8PHJ6|A0A6Q8PHJ6_HUMAN;tr|A0A6Q8PFK8|A0A6Q8PFK8_HUMAN	sp|P04792|HSPB1_HUMAN	115	123	yes	no	2	0.034651	74.301		1
DIENQYETQITQIEHEVSSSGQEVQSSAK	QLIAKNRKDIENQYET	QEVQSSAKEVTQLRHG	K	D	I	A	K	E	1	0	1	1	0	5	5	1	1	3	0	1	0	0	0	5	2	0	1	2	0	0	29	0	3263.5066	sp|P35527|K1C9_HUMAN;CON__P35527;tr|K7EQQ3|K7EQQ3_HUMAN	sp|P35527|K1C9_HUMAN	340	368	yes	no	3;4	6.5457E-213	259.32	3	3	5	4			5
DIISDTSGDFRK	MYKTDLEKDIISDTSG	DTSGDFRKLMVALAKG	K	D	I	R	K	L	0	1	0	3	0	0	0	1	0	2	0	1	0	1	0	2	1	0	0	0	0	0	12	0	1352.6572	tr|B0V2N5|B0V2N5_MOUSE;sp|P07356|ANXA2_MOUSE	tr|B0V2N5|B0V2N5_MOUSE	91	102	no	no	2	0.039767	28.013
DLAEYQK	SQLMLLRKDLAEYQKT	KDLAEYQKTCEDLKER	K	D	L	Q	K	T	1	0	0	1	0	1	1	0	0	0	1	1	0	0	0	0	0	0	1	0	0	0	7	0	865.41815	tr|Q05DD9|Q05DD9_MOUSE;tr|E9Q2E2|E9Q2E2_MOUSE;sp|Q80UF4|SDCG8_MOUSE	tr|Q05DD9|Q05DD9_MOUSE	253	259	yes	no	2	0.039156	62.338	1	1
DLGEEHFK	SEIAHRFKDLGEEHFK	DLGEEHFKGLVLIAFS	K	D	L	F	K	G	0	0	0	1	0	0	2	1	1	0	1	1	0	1	0	0	0	0	0	0	0	0	8	0	973.45051	CON__P02769	CON__P02769	37	44	yes	yes	2	0.026562	89.296			1
DLRNVSTGDVNVEMNAAPGVDLTQLLNNMRSQYEQLAEQNRK	KNHEEEMKDLRNVSTG	QLAEQNRKDAEAWFNE	K	D	L	R	K	D	3	3	6	3	0	4	3	2	0	0	5	1	2	0	1	2	2	0	1	4	0	0	42	0	4730.3141	sp|P13645|K1C10_HUMAN;CON__P13645;tr|A0A1B0GVI3|A0A1B0GVI3_HUMAN	sp|P13645|K1C10_HUMAN	293	334	yes	no	5	2.9158E-14	52.057		1
DLSMIVLLPNEIDGLQK	LEIPYKGKDLSMIVLL	NEIDGLQKLEEKLTAE	K	D	L	Q	K	L	0	0	1	2	0	1	1	1	0	2	4	1	1	0	1	1	0	0	0	1	0	0	17	0	1897.0231	sp|P29508|SPB3_HUMAN;sp|P48594|SPB4_HUMAN;tr|H0Y5H9|H0Y5H9_HUMAN	sp|P29508|SPB3_HUMAN	240	256	yes	no	2	1.5159E-08	113.47	1	1	1	1
DQIVDLTVGNNK	YNTIDDLKDQIVDLTV	DLTVGNNKTLLDIDNT	K	D	Q	N	K	T	0	0	2	2	0	1	0	1	0	1	1	1	0	0	0	0	1	0	0	2	0	0	12	0	1314.6779	sp|P35527|K1C9_HUMAN;CON__P35527	sp|P35527|K1C9_HUMAN	213	224	yes	no	2	4.9374E-162	255.11	1	1	1	1			1
DVDAAYMNK	NEFVMLKKDVDAAYMN	VDAAYMNKVELEAKVD	K	D	V	N	K	V	2	0	1	2	0	0	0	0	0	0	0	1	1	0	0	0	0	0	1	1	0	0	9	0	1025.4488	sp|P48668|K2C6C_HUMAN;sp|P02538|K2C6A_HUMAN;CON__P48668;CON__P04259;CON__P02538;sp|P50446|K2C6A_MOUSE;CON__P50446;sp|O95678|K2C75_HUMAN;CON__O95678;sp|Q14CN4-3|K2C72_HUMAN;sp|Q14CN4-2|K2C72_HUMAN;sp|Q14CN4|K2C72_HUMAN;CON__Q14CN4-1;sp|Q6IME9|K2C72_MOUSE;sp|Q6IG04|K2C72_RAT;CON__Q6IME9;sp|P13647|K2C5_HUMAN;CON__P13647;sp|Q6P6Q2|K2C5_RAT;CON__Q5XQN5;tr|F7FFV2|F7FFV2_RAT;sp|Q922U2|K2C5_MOUSE;CON__Q9…	sp|P13647|K2C5_HUMAN	278	286	no	no	1;2	1.8494E-20	151.29	3	3	1	1			2
DVDGAYMTK	NEFVTIKKDVDGAYMT	VDGAYMTKVDLQAKLD	K	D	V	T	K	V	1	0	0	2	0	0	0	1	0	0	0	1	1	0	0	0	1	0	1	1	0	0	9	0	998.4379	sp|P04264|K2C1_HUMAN;CON__P04264	sp|P04264|K2C1_HUMAN	290	298	yes	no	2	0.0025534	106.91	14	7	2	2			3
DVDNAYMIK	NDFVTLKKDVDNAYMI	VDNAYMIKVELQSKVD	K	D	V	I	K	V	1	0	1	2	0	0	0	0	0	1	0	1	1	0	0	0	0	0	1	1	0	0	9	0	1067.4957	sp|P35908|K22E_HUMAN;CON__P35908	sp|P35908|K22E_HUMAN	288	296	yes	no	2	0.0010034	113.5	2	2	2	2			1
DVLDSVL	KGAVHDVKDVLDSVL_	KDVLDSVL________	K	D	V	V	L	-	0	0	0	2	0	0	0	0	0	0	2	0	0	0	0	1	0	0	0	2	0	0	7	0	759.40143	sp|P81605|DCD_HUMAN	sp|P81605|DCD_HUMAN	104	110	yes	yes	1	0.0090058	56.51		1
DVLGAAK	IGLALQGKDVLGAAKT	KDVLGAAKTGSGKTLA	K	D	V	A	K	T	2	0	0	1	0	0	0	1	0	0	1	1	0	0	0	0	0	0	0	1	0	0	7	0	672.38064	tr|A0A8I5KXY1|A0A8I5KXY1_HUMAN;tr|A0A8I5KPM1|A0A8I5KPM1_HUMAN;tr|A0A8I5KUU7|A0A8I5KUU7_HUMAN;tr|A0A8I5KQZ1|A0A8I5KQZ1_HUMAN;tr|A0A3B3ISR7|A0A3B3ISR7_HUMAN;tr|E9PIF2|E9PIF2_HUMAN;tr|D3ZBY5|D3ZBY5_RAT;sp|Q80Y44|DDX10_MOUSE;sp|Q13206|DDX10_HUMAN;tr|A0A8I5KSH6|A0A8I5KSH6_HUMAN	tr|A0A8I5KXY1|A0A8I5KXY1_HUMAN	108	114	yes	no	1	0.00097376	59.641			1	1
DYSPYFK	RQRPAEIKDYSPYFKT	KDYSPYFKTIEDLRNK	K	D	Y	F	K	T	0	0	0	1	0	0	0	0	0	0	0	1	0	1	1	1	0	0	2	0	0	0	7	0	918.41233	sp|P02533|K1C14_HUMAN;CON__P02533;tr|A0A0G2JW58|A0A0G2JW58_RAT;tr|A0A0G2JT54|A0A0G2JT54_RAT;sp|Q6IFV1|K1C14_RAT;tr|A0A8I6A5I5|A0A8I6A5I5_RAT;tr|A0A0G2JXJ9|A0A0G2JXJ9_RAT;sp|Q9Z2K1|K1C16_MOUSE;CON__Q9Z2K1;CON__Q3ZAW8;sp|P08779|K1C16_HUMAN;CON__P08779;sp|Q61781|K1C14_MOUSE	sp|P02533|K1C14_HUMAN	161	167	no	no	1;2	0.0010821	95.541	2	1	1	2			1
EDLARLLRDYQELMNTK	EDALQQAKEDLARLLR	YQELMNTKLALDLEIA	K	E	D	T	K	L	1	2	1	2	0	1	2	0	0	0	4	1	1	0	0	0	1	0	1	0	0	0	17	0	2107.0732	sp|P04264|K2C1_HUMAN;CON__P04264	sp|P04264|K2C1_HUMAN	456	472	yes	no	3;4	1.1018E-77	189.81	3	3	3	3			2
EDLARLLRDYQELMNVK	EEALQQAKEDLARLLR	YQELMNVKLALDVEIA	K	E	D	V	K	L	1	2	1	2	0	1	2	0	0	0	4	1	1	0	0	0	0	0	1	1	0	0	17	0	2105.0939	sp|P35908|K22E_HUMAN;CON__P35908	sp|P35908|K22E_HUMAN	454	470	yes	no	3	0.00065039	60.209	1	1	1	1			1
EEAEALYHSK	EEIAQRSKEEAEALYH	AEALYHSKYEELQVTV	K	E	E	S	K	Y	2	0	0	0	0	0	3	0	1	0	1	1	0	0	0	1	0	0	1	0	0	0	10	0	1175.5459	sp|P35908|K22E_HUMAN;CON__P35908	sp|P35908|K22E_HUMAN	365	374	yes	no	2;3	1.5167E-41	182.76	2	2	2	2			1
EELAYLK	EMQIESLKEELAYLKK	KEELAYLKKNHEEEMN	K	E	E	L	K	K	1	0	0	0	0	0	2	0	0	0	2	1	0	0	0	0	0	0	1	0	0	0	7	0	864.45928	sp|P02533|K1C14_HUMAN;CON__P02533;tr|A0A0G2JW58|A0A0G2JW58_RAT;tr|A0A0G2JT54|A0A0G2JT54_RAT;sp|Q6IFV1|K1C14_RAT;sp|Q6IFU7|K1C42_RAT;tr|K7ESE1|K7ESE1_HUMAN;tr|A0A8I6A5I5|A0A8I6A5I5_RAT;tr|A0A0G2JXJ9|A0A0G2JXJ9_RAT;tr|K7EMS3|K7EMS3_HUMAN;tr|C9JM50|C9JM50_HUMAN;sp|P08727|K1C19_HUMAN;CON__P08727;sp|Q63279|K1C19_RAT;sp|P19001|K1C19_MOUSE;CON__P19001;sp|Q61781|K1C14_MOUSE;tr|A0A8I5ZN82|A0A8I5ZN82_RAT;t…	sp|P02533|K1C14_HUMAN	244	250	no	no	2	0.0036838	99.384	1	1	1	1			1
EELAYLRK	EMQIEGLKEELAYLRK	EELAYLRKNHEEEMLA	K	E	E	R	K	N	1	1	0	0	0	0	2	0	0	0	2	1	0	0	0	0	0	0	1	0	0	0	8	0	1020.5604	sp|P08779|K1C16_HUMAN;CON__P08779;tr|K7ENW6|K7ENW6_HUMAN	sp|P08779|K1C16_HUMAN	246	253	no	no	2	2.1949E-51	186.43	2	1	1	1
EEMSQLTGQNSGDVNVEINVAPGK	MALKKNHKEEMSQLTG	EINVAPGKDLTKTLND	K	E	E	G	K	D	1	0	3	1	0	2	3	3	0	1	1	1	1	0	1	2	1	0	0	3	0	0	24	0	2515.186	sp|P35527|K1C9_HUMAN;CON__P35527;tr|K7EQQ3|K7EQQ3_HUMAN	sp|P35527|K1C9_HUMAN	294	317	yes	no	2;3	8.3528E-98	194.25	8	12	5	11			7
EFRQILK	ELKELLEKEFRQILKN	KEFRQILKNPDDPDMV	K	E	F	L	K	N	0	1	0	0	0	1	1	0	0	1	1	1	0	1	0	0	0	0	0	0	0	0	7	0	932.54435	sp|P20930|FILA_HUMAN;CON__P20930	sp|P20930|FILA_HUMAN	40	46	yes	no	2	0.0016337	107.67	1	1	1	1
EIETYHNLLEGGQEDFESSGAGK	SIKMRLEKEIETYHNL	FESSGAGKIGLGGRGG	K	E	I	G	K	I	1	0	1	1	0	1	5	4	1	1	2	1	0	1	0	2	1	0	1	0	0	0	23	0	2509.1245	sp|P35527|K1C9_HUMAN;CON__P35527;tr|K7EQQ3|K7EQQ3_HUMAN	sp|P35527|K1C9_HUMAN	450	472	yes	no	2;3	5.1737E-132	217.86	3	4	4	3			3
EITALAPSTMK	GIADRMQKEITALAPS	ALAPSTMKIKIIAPPE	K	E	I	M	K	I	2	0	0	0	0	0	1	0	0	1	1	1	1	0	1	1	2	0	0	0	0	0	11	0	1160.6111	tr|A0A2R8YFE2|A0A2R8YFE2_HUMAN;tr|F8WGM8|F8WGM8_MOUSE;tr|B1ATY1|B1ATY1_MOUSE;tr|A0A8I6AQR0|A0A8I6AQR0_RAT;tr|E9Q1F2|E9Q1F2_MOUSE;tr|A0A8I6G8Y4|A0A8I6G8Y4_RAT;tr|A0A804HKV3|A0A804HKV3_HUMAN;tr|A0A6Q8PFE4|A0A6Q8PFE4_HUMAN;sp|P63267-2|ACTH_HUMAN;tr|E7EVS6|E7EVS6_HUMAN;tr|I3L4N8|I3L4N8_HUMAN;tr|A6NL76|A6NL76_HUMAN;tr|A0A8I5Y704|A0A8I5Y704_RAT;tr|A0A804GS07|A0A804GS07_HUMAN;tr|A0A8I5ZXG0|A0A8I5ZXG0_RA…	tr|A0A2R8YFE2|A0A2R8YFE2_HUMAN	20	30	yes	no	2	0.0083189	85.807	2	2	1
ELEDINRK	TINSESEKELEDINRK	ELEDINRKMLFLRGFR	K	E	L	R	K	M	0	1	1	1	0	0	2	0	0	1	1	1	0	0	0	0	0	0	0	0	0	0	8	0	1015.5298	sp|Q9NSI6|BRWD1_HUMAN	sp|Q9NSI6|BRWD1_HUMAN	2298	2305	yes	yes	2	0.0077126	97.602
ELTTEIDNNIEQISSYK	AWFNEKSKELTTEIDN	IEQISSYKSEITELRR	K	E	L	Y	K	S	0	0	2	1	0	1	3	0	0	3	1	1	0	0	0	2	2	0	1	0	0	0	17	0	1995.9637	sp|P13645|K1C10_HUMAN;CON__P13645;tr|A0A1B0GVI3|A0A1B0GVI3_HUMAN	sp|P13645|K1C10_HUMAN	346	362	yes	no	2;3	4.1209E-251	332.41	6	6	4	5			6
EMSVQEAYK	IVDPETNKEMSVQEAY	MSVQEAYKKGLIDYET	K	E	M	Y	K	K	1	0	0	0	0	1	2	0	0	0	0	1	1	0	0	1	0	0	1	1	0	0	9	0	1083.4907	sp|P15924|DESP_HUMAN;sp|P15924-3|DESP_HUMAN;sp|P15924-2|DESP_HUMAN;sp|F1LMV6|DESP_RAT	sp|P15924|DESP_HUMAN	2476	2484	no	no	2	0.0054636	84.568	1	1
ENLGWQK	QKARQCEKENLGWQKL	KENLGWQKLESEKAIK	K	E	N	Q	K	L	0	0	1	0	0	1	1	1	0	0	1	1	0	0	0	0	0	1	0	0	0	0	7	0	873.43447	sp|P15924|DESP_HUMAN;sp|P15924-3|DESP_HUMAN;sp|P15924-2|DESP_HUMAN	sp|P15924|DESP_HUMAN	1151	1157	yes	no	2	0.033363	69.432	1	1
ENLPISGHK	AYYESTRKENLPISGH	NLPISGHKHRKHSHHD	K	E	N	H	K	H	0	0	1	0	0	0	1	1	1	1	1	1	0	0	1	1	0	0	0	0	0	0	9	0	993.52434	sp|P20930|FILA_HUMAN;CON__P20930	sp|P20930|FILA_HUMAN	92	100	yes	no	2	0.0035401	112.41	1	1		1
EPFNLFYIEK	ISGPGVDKEPFNLFYI	FNLFYIEKDTGDIFCT	K	E	P	E	K	D	0	0	1	0	0	0	2	0	0	1	1	1	0	2	1	0	0	0	1	0	0	0	10	0	1298.6547	sp|Q08554-2|DSC1_HUMAN;sp|Q08554|DSC1_HUMAN;tr|A0A8I6GE75|A0A8I6GE75_RAT;tr|A0A0G2KA90|A0A0G2KA90_RAT	sp|Q08554-2|DSC1_HUMAN	180	189	yes	no	2	0.021851	75.378		1
EQYNMLGGK	TLKNKVTKEQYNMLGG	QYNMLGGKYQGTILSI	K	E	Q	G	K	Y	0	0	1	0	0	1	1	2	0	0	1	1	1	0	0	0	0	0	1	0	0	0	9	0	1038.4804	sp|Q02413|DSG1_HUMAN	sp|Q02413|DSG1_HUMAN	451	459	yes	yes	2	0.008446	79.469		1
ERSGVSLAALK	TKAVAASKERSGVSLA	GVSLAALKKALAAAGY	K	E	R	L	K	K	2	1	0	0	0	0	1	1	0	0	2	1	0	0	0	2	0	0	0	1	0	0	11	0	1129.6455	tr|A0A0G2K654|A0A0G2K654_RAT;sp|P15864|H12_MOUSE;sp|P16403|H12_HUMAN;sp|P15865|H14_RAT;sp|P10412|H14_HUMAN;tr|M0R7B4|M0R7B4_RAT;sp|P43277|H13_MOUSE;sp|P16402|H13_HUMAN;sp|P43274|H14_MOUSE;sp|P43275|H11_MOUSE;sp|D4A3K5|H11_RAT	tr|A0A0G2K654|A0A0G2K654_RAT	53	63	yes	no	2	0.011232	61.65
ESYSVYVYK	KERKRSRKESYSVYVY	SYSVYVYKVLKQVHPD	K	E	S	Y	K	V	0	0	0	0	0	0	1	0	0	0	0	1	0	0	0	2	0	0	3	2	0	0	9	0	1136.539	sp|Q00715|H2B1_RAT;tr|G3V9C7|G3V9C7_RAT;tr|A0A8I6AGQ8|A0A8I6AGQ8_RAT;tr|A0A8I5ZLH6|A0A8I5ZLH6_RAT;sp|Q99880|H2B1L_HUMAN;sp|Q99879|H2B1M_HUMAN;sp|Q99877|H2B1N_HUMAN;sp|Q93079|H2B1H_HUMAN;sp|Q8CGP2|H2B1P_MOUSE;sp|Q8CGP1|H2B1K_MOUSE;sp|Q6ZWY9|H2B1C_MOUSE;sp|Q64525|H2B2B_MOUSE;sp|Q64478|H2B1H_MOUSE;sp|Q64475|H2B1B_MOUSE;sp|Q5QNW6|H2B2F_HUMAN;sp|P62807|H2B1C_HUMAN;sp|P58876|H2B1D_HUMAN;sp|P57053|H2BFS…	sp|Q00715|H2B1_RAT	36	44	yes	no	2	0.007201	86.833							1
EVTQLRHGVQELEIELQSQLSK	QEVQSSAKEVTQLRHG	ELQSQLSKKAALEKSL	K	E	V	S	K	K	0	1	0	0	0	4	4	1	1	1	4	1	0	0	0	2	1	0	0	2	0	0	22	0	2563.3606	sp|P35527|K1C9_HUMAN;CON__P35527;tr|K7EQQ3|K7EQQ3_HUMAN	sp|P35527|K1C9_HUMAN	369	390	yes	no	3;4	7.4267E-262	271.94	3	2	3	2			2
EYQDLMNVK	QDMARLLKEYQDLMNV	YQDLMNVKLALDVEIA	K	E	Y	V	K	L	0	0	1	1	0	1	1	0	0	0	1	1	1	0	0	0	0	0	1	1	0	0	9	0	1138.5329	tr|A0A8I6G380|A0A8I6G380_RAT;tr|A0A8I5ZMI8|A0A8I5ZMI8_RAT;sp|Q4FZU2|K2C6A_RAT;tr|A0A8I6AP90|A0A8I6AP90_RAT;tr|A0A0G2JUG1|A0A0G2JUG1_RAT	tr|A0A8I6G380|A0A8I6G380_RAT	436	444	yes	no	2	0.010424	75.854	1	1
EYQELMNVK	QDLARLLKEYQELMNV	YQELMNVKLALDVEIA	K	E	Y	V	K	L	0	0	1	0	0	1	2	0	0	0	1	1	1	0	0	0	0	0	1	1	0	0	9	0	1152.5485	sp|P48668|K2C6C_HUMAN;sp|P02538|K2C6A_HUMAN;CON__P48668;CON__P04259;CON__P02538;sp|P50446|K2C6A_MOUSE;CON__P50446;tr|Q3UV11|Q3UV11_MOUSE;sp|Q9Z331|K2C6B_MOUSE;sp|P04259|K2C6B_HUMAN	sp|P48668|K2C6C_HUMAN	447	455	no	no	2	3.8311E-13	136.11	2	2	2	2			2
FASFIDK	QIKTLNNKFASFIDKV	KFASFIDKVRFLEQQN	K	F	A	D	K	V	1	0	0	1	0	0	0	0	0	1	0	1	0	2	0	1	0	0	0	0	0	0	7	0	826.4225	sp|P35908|K22E_HUMAN;CON__P35908;sp|Q3TTY5|K22E_MOUSE;CON__Q3TTY5;sp|Q6IFZ9|K2C74_MOUSE;sp|Q9R0H5|K2C71_MOUSE;CON__Q9R0H5;tr|A0A0G2JXH6|A0A0G2JXH6_RAT;tr|A0A8L2UIP9|A0A8L2UIP9_RAT;sp|Q6NXH9|K2C73_MOUSE;CON__Q6NXH9;sp|Q6IG03|K2C73_RAT;tr|H0YHD9|H0YHD9_HUMAN;tr|F8VS61|F8VS61_HUMAN;sp|Q86Y46-2|K2C73_HUMAN;sp|Q3SY84|K2C71_HUMAN;CON__Q3SY84;tr|D3ZXB7|D3ZXB7_RAT;sp|Q7RTS7|K2C74_HUMAN;CON__Q7RTS7;sp|Q86…	sp|P35908|K22E_HUMAN	189	195	no	no	1;2	0.0028712	106.42	2	2	2	1			1
FEETTADGRK	FSCTLGEKFEETTADG	ETTADGRKTQTVCNFT	K	F	E	R	K	T	1	1	0	1	0	0	2	1	0	0	0	1	0	1	0	0	2	0	0	0	0	0	10	0	1152.5411	sp|Q01469|FABP5_HUMAN;tr|I6L8B7|I6L8B7_HUMAN	sp|Q01469|FABP5_HUMAN	73	82	yes	no	2;3	0.0044684	99.802	3	2
FLDQNLQK	SENCNKNKFLDQNLQK	FLDQNLQKYQAECSQF	K	F	L	Q	K	Y	0	0	1	1	0	2	0	0	0	0	2	1	0	1	0	0	0	0	0	0	0	0	8	0	1004.5291	sp|P15924|DESP_HUMAN;sp|P15924-3|DESP_HUMAN;sp|P15924-2|DESP_HUMAN;sp|F1LMV6|DESP_RAT	sp|P15924|DESP_HUMAN	1057	1064	no	no	2	0.011194	105.2			1	1
FSAFLDK	YPPGQPEKFSAFLDKV	KFSAFLDKVVGLQK__	K	F	S	D	K	V	1	0	0	1	0	0	0	0	0	0	1	1	0	2	0	1	0	0	0	0	0	0	7	0	826.4225	tr|E9Q161|E9Q161_MOUSE;tr|A0A087WT15|A0A087WT15_HUMAN;tr|A0A096LP10|A0A096LP10_HUMAN;tr|Q8BML3|Q8BML3_MOUSE;sp|Q9NP73-2|ALG13_HUMAN;sp|Q9D8C3-2|ALG13_MOUSE;sp|Q5I0K7|ALG13_RAT	tr|E9Q161|E9Q161_MOUSE	49	55	yes	no	1	2.5713E-06	128.57			1
FYQTSVESVDFANAPEESRK	EYLDAIKKFYQTSVES	NAPEESRKKINSWVES	K	F	Y	R	K	K	2	1	1	1	0	1	3	0	0	0	0	1	0	2	1	3	1	0	1	2	0	0	20	0	2303.0706	sp|P29508|SPB3_HUMAN;sp|P29508-2|SPB3_HUMAN	sp|P29508|SPB3_HUMAN	126	145	yes	no	3	0.010091	38.017		1	1
GADVWFK	CPQYIRKKGADVWFKE	KGADVWFKELDINTDG	K	G	A	F	K	E	1	0	0	1	0	0	0	1	0	0	0	1	0	1	0	0	0	1	0	1	0	0	7	0	821.40719	sp|P05109|S10A8_HUMAN	sp|P05109|S10A8_HUMAN	50	56	yes	yes	2	0.0057097	69.432	1	1	1	1
GFDEYMK	RWRLVDSKGFDEYMKE	KGFDEYMKELGVGIAL	K	G	F	M	K	E	0	0	0	1	0	0	1	1	0	0	0	1	1	1	0	0	0	0	1	0	0	0	7	0	888.36875	sp|Q01469|FABP5_HUMAN	sp|Q01469|FABP5_HUMAN	18	24	yes	yes	2	0.013001	62.714	1	2
GFFDPNTEENLTYLQLK	SDPSDDTKGFFDPNTE	NLTYLQLKERCIKDEE	K	G	F	L	K	E	0	0	2	1	0	1	2	1	0	0	3	1	0	2	1	0	2	0	1	0	0	0	17	0	2027.984	sp|P15924|DESP_HUMAN;sp|P15924-3|DESP_HUMAN;sp|P15924-2|DESP_HUMAN;sp|F1LMV6|DESP_RAT	sp|P15924|DESP_HUMAN	2414	2430	no	no	2	3.3143E-07	94.767	1	1	1	1			1
GGSISGGGYGSGGGK	YGSGGGSKGGSISGGG	GYGSGGGKHSSGGGSR	K	G	G	G	K	H	0	0	0	0	0	0	0	9	0	1	0	1	0	0	0	3	0	0	1	0	0	0	15	0	1196.5422	sp|P35908|K22E_HUMAN;CON__P35908	sp|P35908|K22E_HUMAN	581	595	yes	no	2	1.4204E-15	128.85	1	1	1	1			1
GLIDYETFK	SVQEAYKKGLIDYETF	LIDYETFKELCEQECE	K	G	L	F	K	E	0	0	0	1	0	0	1	1	0	1	1	1	0	1	0	0	1	0	1	0	0	0	9	0	1084.5441	sp|P15924|DESP_HUMAN;sp|P15924-3|DESP_HUMAN;sp|P15924-2|DESP_HUMAN;sp|F1LMV6|DESP_RAT	sp|P15924|DESP_HUMAN	2486	2494	no	no	2	0.010504	96.253	1
GSPGVPSFAAGPPISEGK	FTKENPVKGSPGVPSF	GPPISEGKYFSSNPII	K	G	S	G	K	Y	2	0	0	0	0	0	1	4	0	1	0	1	0	1	4	3	0	0	0	1	0	0	18	0	1653.8362	tr|Q2L6G8|Q2L6G8_HUMAN;tr|G8JLG2|G8JLG2_HUMAN;sp|Q15517|CDSN_HUMAN	tr|Q2L6G8|Q2L6G8_HUMAN	332	349	yes	no	2	1.7349E-06	86.772	1	1	2	1			1
GTNYLADVFEK	FLSACDKKGTNYLADV	YLADVFEKKDKNEDKK	K	G	T	E	K	K	1	0	1	1	0	0	1	1	0	0	1	1	0	1	0	0	1	0	1	1	0	0	11	0	1255.6085	sp|P31151|S10A7_HUMAN	sp|P31151|S10A7_HUMAN	51	61	yes	yes	2	9.3627E-05	110.53	1	1	1	1
GVSGSCNIDVVCPEGDGRRDIIRAVGAYSK	LAAASGEKGVSGSCNI	RAVGAYSKSGTLACTG	K	G	V	S	K	S	2	3	1	3	2	0	1	5	0	3	0	1	0	0	1	3	0	0	1	4	0	0	30	0	3206.5561	CON__P15636	CON__P15636	206	235	yes	yes	4;5	2.0814E-49	129.27							2
GYSPTHREEEYGK	SSEKKERKGYSPTHRE	HREEEYGKNHHNSSKK	K	G	Y	G	K	N	0	1	0	0	0	0	3	2	1	0	0	1	0	0	1	1	1	0	2	0	0	0	13	0	1551.6954	sp|P20930|FILA_HUMAN;CON__P20930	sp|P20930|FILA_HUMAN	163	175	yes	no	3;4	0.00040318	92.19	2	2	1	1			1
HGNSHQGEPRDYSK	KIKEWYEKHGNSHQGE	GEPRDYSKYYKTIDDL	K	H	G	S	K	Y	0	1	1	1	0	1	1	2	2	0	0	1	0	0	1	2	0	0	1	0	0	0	14	0	1610.7186	sp|P13645|K1C10_HUMAN;CON__P13645;tr|A0A1B0GVI3|A0A1B0GVI3_HUMAN	sp|P13645|K1C10_HUMAN	185	198	yes	no	3;4	9.0316E-08	108.97	3	3	2	2			3
HLVDEPQNLIK	STVFDKLKHLVDEPQN	DEPQNLIKQNCDQFEK	K	H	L	I	K	Q	0	0	1	1	0	1	1	0	1	1	2	1	0	0	1	0	0	0	0	1	0	0	11	0	1304.7089	CON__P02769	CON__P02769	402	412	yes	yes	2	1.3754E-35	188.87			1	1			1
HSSGGGSRGGSSSGGGYGSGGGGSSSVK	GYGSGGGKHSSGGGSR	GGGSSSVKGSSGEAFG	K	H	S	V	K	G	0	1	0	0	0	0	0	13	1	0	0	1	0	0	0	10	0	0	1	1	0	0	28	0	2312.9966	sp|P35908|K22E_HUMAN;CON__P35908	sp|P35908|K22E_HUMAN	596	623	yes	no	4	1.4584E-17	94.72	1	1	1	1			1
IDALNENK	TKIPAVFKIDALNENK	IDALNENKVLVLDTDY	K	I	D	N	K	V	1	0	2	1	0	0	1	0	0	1	1	1	0	0	0	0	0	0	0	0	0	0	8	0	915.46616	CON__P02754	CON__P02754	84	91	yes	yes	2	9.1236E-21	157.21	1	1					1
IEEIEREIIK	YVVREEDKIEEIEREI	EIEREIIKQEENVDPD	K	I	E	I	K	Q	0	1	0	0	0	0	4	0	0	4	0	1	0	0	0	0	0	0	0	0	0	0	10	0	1270.7133	tr|A0A5F9ZHX5|A0A5F9ZHX5_HUMAN;tr|F1LPP8|F1LPP8_RAT;tr|A0A8I5ZZ60|A0A8I5ZZ60_RAT;tr|F7C528|F7C528_MOUSE;sp|Q12873-2|CHD3_HUMAN;sp|Q12873|CHD3_HUMAN;tr|E9Q614|E9Q614_MOUSE;tr|A0A8I6AF31|A0A8I6AF31_RAT;tr|B1AR17|B1AR17_MOUSE;sp|Q12873-3|CHD3_HUMAN;tr|A0A8I6GIY0|A0A8I6GIY0_RAT;tr|A0A8V8TR54|A0A8V8TR54_HUMAN	tr|A0A5F9ZHX5|A0A5F9ZHX5_HUMAN	1277	1286	yes	no	2	6.6226E-05	122.13	1	1		1
IEIERLQSLTENLTK	SRSLNESKIEIERLQS	SLTENLTKEHLMLEEE	K	I	E	T	K	E	0	1	1	0	0	1	3	0	0	2	3	1	0	0	0	1	2	0	0	0	0	0	15	0	1785.9836	sp|P15924|DESP_HUMAN;sp|F1LMV6|DESP_RAT	sp|P15924|DESP_HUMAN	1701	1715	no	no	3	0.012444	50.843	2	2					1
IETMREK	KGACLLPKIETMREKV	KIETMREKVLASSARQ	K	I	E	E	K	V	0	1	0	0	0	0	2	0	0	1	0	1	1	0	0	0	1	0	0	0	0	0	7	0	905.46405	CON__P02769	CON__P02769	205	211	yes	yes	2	0.0062144	104.45				1
IIAATIENAQPILQIDNARLAADDFRTK	TIEDLRNKIIAATIEN	AADDFRTKYEHELALR	K	I	I	T	K	Y	6	2	2	3	0	2	1	0	0	5	2	1	0	1	1	0	2	0	0	0	0	0	28	0	3080.6618	sp|P08779|K1C16_HUMAN;CON__P08779	sp|P08779|K1C16_HUMAN	178	205	yes	no	3;4	2.2922E-72	166.06	2	1	2	1			2
ILTATVDNANILLQIDNARLAADDFRTK	TIEELQNKILTATVDN	AADDFRTKFETEQALR	K	I	L	T	K	F	5	2	3	4	0	1	0	0	0	3	4	1	0	1	0	0	3	0	0	1	0	0	28	0	3084.6568	sp|Q04695|K1C17_HUMAN;CON__Q04695;tr|K7EPJ9|K7EPJ9_HUMAN	sp|Q04695|K1C17_HUMAN	145	172	yes	no	4	9.4219E-13	74.206	1	1	1	1
ILTATVDNANVLLQIDNARLAADDFRTK	TIEDLRNKILTATVDN	AADDFRTKYETELNLR	K	I	L	T	K	Y	5	2	3	4	0	1	0	0	0	2	4	1	0	1	0	0	3	0	0	2	0	0	28	0	3070.6411	sp|P02533|K1C14_HUMAN;CON__P02533	sp|P02533|K1C14_HUMAN	176	203	yes	no	3;4	3.6492E-39	145.89	2	1	1	1			1
INSKGEGHKDTETESAVAK	TICSAYLKINSKGEGH	ETESAVAKSLEKLGGP	K	I	N	A	K	S	2	0	1	1	0	0	3	2	1	1	0	3	0	0	0	2	2	0	0	1	0	0	19	2	1999.9811	sp|Q8WZ42-3|TITIN_HUMAN;sp|Q8WZ42-10|TITIN_HUMAN;tr|A0A0A0MRA3|A0A0A0MRA3_HUMAN;sp|Q8WZ42-9|TITIN_HUMAN;sp|Q8WZ42-5|TITIN_HUMAN;sp|Q8WZ42-2|TITIN_HUMAN;sp|Q8WZ42|TITIN_HUMAN;sp|Q8WZ42-8|TITIN_HUMAN;sp|Q8WZ42-13|TITIN_HUMAN;tr|A0A0A0MTS7|A0A0A0MTS7_HUMAN;sp|Q8WZ42-12|TITIN_HUMAN	sp|Q8WZ42-3|TITIN_HUMAN	3546	3564	yes	no	3	0.0072504	23.683	1	1
INSWVESQTNEK	APEESRKKINSWVESQ	VESQTNEKIKNLIPEG	K	I	N	E	K	I	0	0	2	0	0	1	2	0	0	1	0	1	0	0	0	2	1	1	0	1	0	0	12	0	1433.6787	sp|P29508|SPB3_HUMAN;sp|P29508-2|SPB3_HUMAN;sp|P48594|SPB4_HUMAN;tr|H0Y5H9|H0Y5H9_HUMAN;tr|C9JZ65|C9JZ65_HUMAN;tr|D3ZKA0|D3ZKA0_RAT	sp|P29508|SPB3_HUMAN	147	158	yes	no	2	0.0014835	96.342	1	1
IQDWYDK	ANNDLENKIQDWYDKK	KIQDWYDKKGPAAIQK	K	I	Q	D	K	K	0	0	0	2	0	1	0	0	0	1	0	1	0	0	0	0	0	1	1	0	0	0	7	0	966.4447	sp|P35527|K1C9_HUMAN;CON__P35527	sp|P35527|K1C9_HUMAN	185	191	yes	no	2	2.5424E-05	120.49	2	1	1	1			1
IQSQFTDAQK	FGDDDKRKIQSQFTDA	SQFTDAQKHYQTLVIQ	K	I	Q	Q	K	H	1	0	0	1	0	3	0	0	0	1	0	1	0	1	0	1	1	0	0	0	0	0	10	0	1164.5775	sp|P15924|DESP_HUMAN;sp|P15924-3|DESP_HUMAN;sp|P15924-2|DESP_HUMAN	sp|P15924|DESP_HUMAN	608	617	yes	no	2	2.7833E-14	149.72	1	1
ITRLTYEIEDEK	QIKELNEKITRLTYEI	TYEIEDEKRRRKSVED	K	I	T	E	K	R	0	1	0	1	0	0	3	0	0	2	1	1	0	0	0	0	2	0	1	0	0	0	12	0	1508.7722	sp|P15924|DESP_HUMAN;sp|P15924-3|DESP_HUMAN;sp|P15924-2|DESP_HUMAN;sp|F1LMV6|DESP_RAT	sp|P15924|DESP_HUMAN	1111	1122	no	no	2;3	0.00020561	111.96	1	1	1	1			2
IYPVGYFTK	GMTYSKGKIYPVGYFT	YPVGYFTKENPVKGSP	K	I	Y	T	K	E	0	0	0	0	0	0	0	1	0	1	0	1	0	1	1	0	1	0	2	1	0	0	9	0	1086.575	tr|Q2L6G8|Q2L6G8_HUMAN;tr|G8JLG2|G8JLG2_HUMAN;sp|Q15517|CDSN_HUMAN;tr|A0A8I5ZKH8|A0A8I5ZKH8_RAT;sp|Q7TPC1|CDSN_MOUSE	tr|Q2L6G8|Q2L6G8_HUMAN	318	326	yes	no	2	0.16144	51.346							1
KDVDGAYMTK	ENEFVTIKKDVDGAYM	VDGAYMTKVDLQAKLD	K	K	D	T	K	V	1	0	0	2	0	0	0	1	0	0	0	2	1	0	0	0	1	0	1	1	0	0	10	1	1126.5329	sp|P04264|K2C1_HUMAN;CON__P04264	sp|P04264|K2C1_HUMAN	289	298	yes	no	2	0.0090089	68.657			1	1
KNHEEEMK	TEELAYLKKNHEEEMK	KNHEEEMKDLRNVSTG	K	K	N	M	K	D	0	0	1	0	0	0	3	0	1	0	0	2	1	0	0	0	0	0	0	0	0	0	8	1	1043.4706	sp|P13645|K1C10_HUMAN;CON__P13645;tr|A0A1B0GVI3|A0A1B0GVI3_HUMAN;sp|Q6IFW6|K1C10_RAT;tr|A0A0G2K2V6|A0A0G2K2V6_RAT;sp|Q61414|K1C15_MOUSE;tr|B1AQ77|B1AQ77_MOUSE;CON__A2A4G1;sp|Q7Z3Y7|K1C28_HUMAN;CON__Q7Z3Y7;tr|K7EQH6|K7EQH6_HUMAN;tr|C9JTG5|C9JTG5_HUMAN;sp|P19012-2|K1C15_HUMAN;tr|A8MT21|A8MT21_HUMAN;sp|P08730-2|K1C13_MOUSE;tr|Q6IFW7|Q6IFW7_RAT;sp|P08730|K1C13_MOUSE;CON__P08730-1;sp|Q6IFV4|K1C13_RAT;…	sp|P13645|K1C10_HUMAN	285	292	no	no	2	0.013779	30.185
KSPIKASDLTK	VGRWNNNKKSPIKASD	IKASDLTKFGDCGGSD	K	K	S	T	K	F	1	0	0	1	0	0	0	0	0	1	1	3	0	0	1	2	1	0	0	0	0	0	11	2	1186.6921	tr|J3KP30|J3KP30_HUMAN;sp|Q5QJE6|TDIF2_HUMAN	tr|J3KP30|J3KP30_HUMAN	380	390	yes	no	2	0.0039385	87.308	1			1
KYEDEINK	DLVEDYKKKYEDEINK	KYEDEINKRTAAENDF	K	K	Y	N	K	R	0	0	1	1	0	0	2	0	0	1	0	2	0	0	0	0	0	0	1	0	0	0	8	1	1037.5029	sp|P35908|K22E_HUMAN;CON__P35908;tr|A0A0G2JWX4|A0A0G2JWX4_RAT;sp|Q6IG02|K22E_RAT;sp|Q3TTY5|K22E_MOUSE;CON__Q3TTY5	sp|P35908|K22E_HUMAN	267	274	no	no	2	4.7945E-118	236.82	2	1	1	1			1
LAADDFRIK	IVQIDNAKLAADDFRI	AADDFRIKLESERSLH	K	L	A	I	K	L	2	1	0	2	0	0	0	0	0	1	1	1	0	1	0	0	0	0	0	0	0	0	9	0	1047.5713	sp|O76014|KRT37_HUMAN;sp|O76015|KRT38_HUMAN;CON__O76015;CON__O76014	sp|O76014|KRT37_HUMAN	184	192	yes	no	2	7.0543E-21	157.33	1	1
LADISLGK	TLGPKFKKLADISLGK	LADISLGKESYPDLDP	K	L	A	G	K	E	1	0	0	1	0	0	0	1	0	1	2	1	0	0	0	1	0	0	0	0	0	0	8	0	815.47527	sp|Q02413|DSG1_HUMAN;sp|Q02413-2|DSG1_HUMAN;sp|Q7TSF0|DSG1C_MOUSE;sp|Q61495|DSG1A_MOUSE;tr|D3ZM39|D3ZM39_RAT;sp|Q7TSF1|DSG1B_MOUSE	sp|Q02413|DSG1_HUMAN	758	765	yes	no	2	0.029394	57.177	1
LADLECALQQAK	TLSDAKCKLADLECAL	ECALQQAKQDMARQLC	K	L	A	A	K	Q	3	0	0	1	1	2	1	0	0	0	3	1	0	0	0	0	0	0	0	0	0	0	12	0	1358.6864	sp|Q9NSB2|KRT84_HUMAN;CON__Q9NSB2;CON__Q6ISB0	sp|Q9NSB2|KRT84_HUMAN	427	438	yes	no	2	0.0062144	59.35							1
LAELEEALQK	ALKDARNKLAELEEAL	ELEEALQKAKQDMARL	K	L	A	Q	K	A	2	0	0	0	0	1	3	0	0	0	3	1	0	0	0	0	0	0	0	0	0	0	10	0	1142.6183	sp|P13647|K2C5_HUMAN;CON__P13647;tr|H0YI76|H0YI76_HUMAN	sp|P13647|K2C5_HUMAN	432	441	yes	no	2	1.6105E-134	229.44	2	2	2	2			2
LAELEGALQK	ALSDARCKLAELEGAL	ELEGALQKAKQDMACL	K	L	A	Q	K	A	2	0	0	0	0	1	2	1	0	0	3	1	0	0	0	0	0	0	0	0	0	0	10	0	1070.5972	sp|O43790|KRT86_HUMAN;CON__O43790;sp|P78385|KRT83_HUMAN;CON__Q6NT21;CON__P78385;sp|Q14533|KRT81_HUMAN;CON__Q14533;sp|A6NCN2|KR87P_HUMAN;tr|E9Q1Y9|E9Q1Y9_MOUSE;CON__Q61726;sp|Q9ERE2|KRT81_MOUSE;sp|P97861|KRT86_MOUSE;sp|Q6IMF0|KRT87_MOUSE;sp|Q9Z2T6|KRT85_MOUSE;sp|P78386|KRT85_HUMAN;CON__P78386;tr|F5GYI5|F5GYI5_HUMAN	sp|O43790|KRT86_HUMAN	368	377	yes	no	2	0.0008968	90.709
LALDVEIATYRK	YQELMNVKLALDVEIA	VEIATYRKLLEGEECR	K	L	A	R	K	L	2	1	0	1	0	0	1	0	0	1	2	1	0	0	0	0	1	0	1	1	0	0	12	0	1390.782	sp|P35908|K22E_HUMAN;CON__P35908;tr|A0A0G2JWX4|A0A0G2JWX4_RAT;sp|Q6IG02|K22E_RAT;tr|H0YID6|H0YID6_HUMAN;sp|P48668|K2C6C_HUMAN;sp|P02538|K2C6A_HUMAN;CON__P48668;CON__P04259;CON__P02538;sp|P50446|K2C6A_MOUSE;CON__P50446;tr|Q3UV11|Q3UV11_MOUSE;sp|Q9Z331|K2C6B_MOUSE;sp|Q5XKE5|K2C79_HUMAN;CON__Q5XKE5;sp|O95678|K2C75_HUMAN;CON__O95678;sp|Q6IG05|K2C75_RAT;sp|Q8BGZ7|K2C75_MOUSE;CON__Q8BGZ7;sp|P07744|K2C4…	sp|P35908|K22E_HUMAN	471	482	no	no	2;3	8.5703E-10	111.52	3	3	2	2			1
LAQAYYESTRK	EFLLMVFKLAQAYYES	AYYESTRKENLPISGH	K	L	A	R	K	E	2	1	0	0	0	1	1	0	0	0	1	1	0	0	0	1	1	0	2	0	0	0	11	0	1328.6725	sp|P20930|FILA_HUMAN;CON__P20930	sp|P20930|FILA_HUMAN	81	91	yes	no	2;3	0.010807	84.213	2	2
LEAAVAQSEQQGEAALSDARCK	NAKCQNSKLEAAVAQS	ALSDARCKLAELEGAL	K	L	E	C	K	L	6	1	0	1	1	3	3	1	0	0	2	1	0	0	0	2	0	0	0	1	0	0	22	0	2331.1125	sp|O43790|KRT86_HUMAN;CON__O43790;sp|P78385|KRT83_HUMAN;CON__Q6NT21;CON__P78385;sp|Q14533|KRT81_HUMAN;CON__Q14533;sp|A6NCN2|KR87P_HUMAN	sp|O43790|KRT86_HUMAN	346	367	yes	no	3	0.0051716	29.444
LEGLEDALQK	ALKDAKNKLEGLEDAL	GLEDALQKAKQDLARL	K	L	E	Q	K	A	1	0	0	1	0	1	2	1	0	0	3	1	0	0	0	0	0	0	0	0	0	0	10	0	1114.587	sp|P48668|K2C6C_HUMAN;sp|P02538|K2C6A_HUMAN;CON__P48668;CON__P04259;CON__P02538;sp|P50446|K2C6A_MOUSE;CON__P50446;tr|Q3UV11|Q3UV11_MOUSE;sp|Q9Z331|K2C6B_MOUSE;sp|P04259|K2C6B_HUMAN;tr|A0A8I6G380|A0A8I6G380_RAT;tr|A0A8I5ZMI8|A0A8I5ZMI8_RAT;sp|Q4FZU2|K2C6A_RAT;tr|A0A8I6AP90|A0A8I6AP90_RAT;tr|A0A0G2JUG1|A0A0G2JUG1_RAT	sp|P48668|K2C6C_HUMAN	427	436	no	no	2	4.5859E-46	177.97	1	1	1	1			1
LENLFEALNNK	GEDGEMVKLENLFEAL	LFEALNNKNCQALRAK	K	L	E	N	K	N	1	0	3	0	0	0	2	0	0	0	3	1	0	1	0	0	0	0	0	0	0	0	11	0	1303.6772	sp|P31944|CASPE_HUMAN	sp|P31944|CASPE_HUMAN	105	115	yes	yes	2	0.001914	94.692	1	1		1
LGHPDTLNQGEFK	TFHQYSVKLGHPDTLN	TLNQGEFKELVRKDLQ	K	L	G	F	K	E	0	0	1	1	0	1	1	2	1	0	2	1	0	1	1	0	1	0	0	0	0	0	13	0	1454.7154	sp|P06702|S10A9_HUMAN	sp|P06702|S10A9_HUMAN	26	38	yes	yes	2;3	4.0925E-05	104.82	2	2	1	1	1
LGIYEAMK	YNETTKQKLGIYEAMK	LGIYEAMKIGLVRPGT	K	L	G	M	K	I	1	0	0	0	0	0	1	1	0	1	1	1	1	0	0	0	0	0	1	0	0	0	8	0	923.47864	sp|P15924|DESP_HUMAN;sp|P15924-3|DESP_HUMAN;sp|P15924-2|DESP_HUMAN;sp|F1LMV6|DESP_RAT	sp|P15924|DESP_HUMAN	2272	2279	no	no	2	0.030744	44.395	1	1
LISEVDSDGDGEISFQEFLTAAK	LSEAQLRKLISEVDSD	QEFLTAAKKARAGLED	K	L	I	A	K	K	2	0	0	3	0	1	3	2	0	2	2	1	0	2	0	3	1	0	0	1	0	0	23	0	2470.1751	sp|Q9NZT1|CALL5_HUMAN	sp|Q9NZT1|CALL5_HUMAN	52	74	yes	yes	2;3	0.00010778	66.246	2	2	2	2			1
LIVTQTMK	________________	LIVTQTMKGLDIQKVA	-	L	I	M	K	G	0	0	0	0	0	1	0	0	0	1	1	1	1	0	0	0	2	0	0	1	0	0	8	0	932.53649	CON__P02754	CON__P02754	1	8	yes	yes	2	0.00012703	122.13							1
LKPDPNTLCDEFK	DDSPDLPKLKPDPNTL	NTLCDEFKADEKKFWG	K	L	K	F	K	A	0	0	1	2	1	0	1	0	0	0	2	2	0	1	2	0	1	0	0	0	0	0	13	0	1575.7603	CON__P02769	CON__P02769	139	151	yes	yes	3	0.022502	43.761			1				1
LLETECPQYIRK	VYRDDLKKLLETECPQ	ECPQYIRKKGADVWFK	K	L	L	R	K	K	0	1	0	0	1	1	2	0	0	1	2	1	0	0	1	0	1	0	1	0	0	0	12	0	1548.797	sp|P05109|S10A8_HUMAN	sp|P05109|S10A8_HUMAN	37	48	yes	yes	3	1.909E-06	93.258	1	1		1			1
LLNDEDPVVVTK	RALPELTKLLNDEDPV	EDPVVVTKAAMIVNQL	K	L	L	T	K	A	0	0	1	2	0	0	1	0	0	0	2	1	0	0	1	0	1	0	0	3	0	0	12	0	1340.7187	sp|Q6P0K8|PLAK_RAT;sp|Q02257|PLAK_MOUSE;sp|P14923|PLAK_HUMAN;tr|A0A8L2R4T1|A0A8L2R4T1_RAT;tr|C9JTX4|C9JTX4_HUMAN;tr|C9J826|C9J826_HUMAN;tr|C9JK18|C9JK18_HUMAN;tr|C9JKY1|C9JKY1_HUMAN	sp|Q6P0K8|PLAK_RAT	150	161	yes	no	2	0.00022018	116.23	1	1
LLNQPNQWPLVK	YGIPAIVKLLNQPNQW	PNQWPLVKATIGLIRN	K	L	L	V	K	A	0	0	2	0	0	2	0	0	0	0	3	1	0	0	2	0	0	1	0	1	0	0	12	0	1448.814	sp|Q6P0K8|PLAK_RAT;sp|Q02257|PLAK_MOUSE;sp|P14923|PLAK_HUMAN;tr|A0A8L2R4T1|A0A8L2R4T1_RAT	sp|Q6P0K8|PLAK_RAT	488	499	yes	no	2	0.0015933	89.698		1					1
LLTEFNK	NVHHQFQKLLTEFNKS	KLLTEFNKSTDAYELK	K	L	L	N	K	S	0	0	1	0	0	0	1	0	0	0	2	1	0	1	0	0	1	0	0	0	0	0	7	0	863.47527	sp|P29508|SPB3_HUMAN;sp|P29508-2|SPB3_HUMAN;sp|P48594|SPB4_HUMAN;tr|H0Y5H9|H0Y5H9_HUMAN	sp|P29508|SPB3_HUMAN	88	94	yes	no	2	0.0016039	107.74	1
LNDLEDALQQAK	ALKDAKNKLNDLEDAL	EDALQQAKEDLARLLR	K	L	N	A	K	E	2	0	1	2	0	2	1	0	0	0	3	1	0	0	0	0	0	0	0	0	0	0	12	0	1356.6885	sp|P04264|K2C1_HUMAN;CON__P04264	sp|P04264|K2C1_HUMAN	444	455	yes	no	2;3	9.7709E-302	318.75	2	1	1	1			1
LNDLEEALQQAK	ALKDARNKLNDLEEAL	EEALQQAKEDLARLLR	K	L	N	A	K	E	2	0	1	1	0	2	2	0	0	0	3	1	0	0	0	0	0	0	0	0	0	0	12	0	1370.7042	sp|P35908|K22E_HUMAN;CON__P35908	sp|P35908|K22E_HUMAN	442	453	yes	no	2	5.6953E-171	303.26	1	1	2	2			1
LQDLEEALQQSK	ALQDAWQKLQDLEEAL	EEALQQSKEELARLLR	K	L	Q	S	K	E	1	0	0	1	0	3	2	0	0	0	3	1	0	0	0	1	0	0	0	0	0	0	12	0	1400.7147	sp|Q7Z794|K2C1B_HUMAN;CON__Q7Z794	sp|Q7Z794|K2C1B_HUMAN	428	439	yes	no	2	0.0046897	79.659				1
LQNSIQESTQNFDDHLK	SLEAELKKLQNSIQES	QNFDDHLKRLFERRVK	K	L	Q	L	K	R	0	0	2	2	0	3	1	0	1	1	2	1	0	1	0	2	1	0	0	0	0	0	17	0	2015.9548	tr|A0A494BAF3|A0A494BAF3_MOUSE;tr|A0A494BB99|A0A494BB99_MOUSE;sp|E9Q7R9|CFA43_MOUSE	tr|A0A494BAF3|A0A494BAF3_MOUSE	86	102	yes	no	2	0.006302	81.017	1	1
LVNELTEFAK	CPFDEHVKLVNELTEF	NELTEFAKTCVADESH	K	L	V	A	K	T	1	0	1	0	0	0	2	0	0	0	2	1	0	1	0	0	1	0	0	1	0	0	10	0	1162.6234	CON__P02769	CON__P02769	66	75	yes	yes	2	8.6064E-18	149.82	1	1	1	2			1
LVTDLTK	AEFVEVTKLVTDLTKV	KLVTDLTKVHKECCHG	K	L	V	T	K	V	0	0	0	1	0	0	0	0	0	0	2	1	0	0	0	0	2	0	0	1	0	0	7	0	788.46437	CON__P02769	CON__P02769	257	263	no	no	1;2	0.0058165	97.602	1	1	2	1
MDSLVTANTK	________________	SLVTANTKFCFDLFQE	-	M	D	T	K	F	1	0	1	1	0	0	0	0	0	0	1	1	1	0	0	1	2	0	0	1	0	0	10	0	1078.5329	sp|Q96P63|SPB12_HUMAN;sp|Q96P63-2|SPB12_HUMAN	sp|Q96P63|SPB12_HUMAN	1	10	yes	no	2	0.0018404	60.064		1		1
MDTSRMQPIK	________________	TSRMQPIKLARVTKVL	-	M	D	I	K	L	0	1	0	1	0	1	0	0	0	1	0	1	2	0	1	1	1	0	0	0	0	0	10	0	1205.5897	tr|A0A0A0MY14|A0A0A0MY14_RAT	tr|A0A0A0MY14|A0A0A0MY14_RAT	1	10	yes	yes	2	0.031736	63.565			1	1
MLTELEK	________________	________________	-	M	L	E	K	A	0	0	0	0	0	0	2	0	0	0	2	1	1	0	0	0	1	0	0	0	0	0	7	0	862.447	sp|P05109|S10A8_HUMAN	sp|P05109|S10A8_HUMAN	1	7	yes	yes	2	0.00084165	105.39	1	1
MNNETTTLISLK	________________	TTTLISLKEAMKRLLR	-	M	N	L	K	E	0	0	2	0	0	0	1	0	0	1	2	1	1	0	0	1	3	0	0	0	0	0	12	0	1363.7017	tr|F8WEP5|F8WEP5_HUMAN;sp|Q147U7|SMCO1_HUMAN	tr|F8WEP5|F8WEP5_HUMAN	1	12	yes	no	2	0.006442	45.997
MNSLSEANTK	________________	SLSEANTKFMFDLFQQ	-	M	N	T	K	F	1	0	2	0	0	0	1	0	0	0	1	1	1	0	0	2	1	0	0	0	0	0	10	0	1093.5074	sp|P29508|SPB3_HUMAN;sp|P29508-2|SPB3_HUMAN;sp|P48594|SPB4_HUMAN;tr|C9JZ65|C9JZ65_HUMAN	sp|P29508|SPB3_HUMAN	1	10	yes	no	2	0.01409	73.985		1
MTRREAERALDTMNFDVIK	________________	TMNFDVIKGKPVRIMW	-	M	T	I	K	G	2	3	1	2	0	0	2	0	0	1	1	1	2	1	0	0	2	0	0	1	0	0	19	0	2295.1464	tr|A0A7I2V4N4|A0A7I2V4N4_HUMAN	tr|A0A7I2V4N4|A0A7I2V4N4_HUMAN	1	19	yes	yes	2	0.0043045	42.095	1
NDYDQLQK	EDRFDQQKNDYDQLQK	NDYDQLQKARQCEKEN	K	N	D	Q	K	A	0	0	1	2	0	2	0	0	0	0	1	1	0	0	0	0	0	0	1	0	0	0	8	0	1022.4669	sp|P15924|DESP_HUMAN;sp|P15924-3|DESP_HUMAN;sp|P15924-2|DESP_HUMAN;sp|F1LMV6|DESP_RAT	sp|P15924|DESP_HUMAN	1137	1144	no	no	2	0.0017271	109.86	1	1	1	1
NKDDELTGF	LTGYQVDKNKDDELTG	KDDELTGF________	K	N	K	G	F	-	0	0	1	2	0	0	1	1	0	0	1	1	0	1	0	0	1	0	0	0	0	0	9	1	1037.4666	sp|P01040|CYTA_HUMAN	sp|P01040|CYTA_HUMAN	90	98	yes	yes	2	0.032343	37.727
NKLNDLEDALQQAK	ENALKDAKNKLNDLED	EDALQQAKEDLARLLR	K	N	K	A	K	E	2	0	2	2	0	2	1	0	0	0	3	2	0	0	0	0	0	0	0	0	0	0	14	1	1598.8264	sp|P04264|K2C1_HUMAN;CON__P04264	sp|P04264|K2C1_HUMAN	442	455	yes	no	2	0.03349	50.108			1
NKYEDEINK	QDLVEDFKNKYEDEIN	KYEDEINKRTTAENEF	K	N	K	N	K	R	0	0	2	1	0	0	2	0	0	1	0	2	0	0	0	0	0	0	1	0	0	0	9	1	1151.5459	sp|P48668|K2C6C_HUMAN;sp|P02538|K2C6A_HUMAN;CON__P48668;CON__P04259;CON__P02538;sp|Q5XKE5|K2C79_HUMAN;CON__Q5XKE5;tr|F8VUG2|F8VUG2_HUMAN;tr|F8W1U3|F8W1U3_HUMAN;tr|A0A8I6G4D8|A0A8I6G4D8_RAT;sp|Q10758|K2C8_RAT;sp|P05787|K2C8_HUMAN;CON__P05787;sp|P11679|K2C8_MOUSE;sp|P05787-2|K2C8_HUMAN;CON__H-INV:HIT000292931;CON__Q9H552;CON__H-INV:HIT000016045;tr|F8VP67|F8VP67_HUMAN;sp|P13647|K2C5_HUMAN;CON__P1364…	sp|P13647|K2C5_HUMAN	256	264	no	no	2	9.8186E-08	146.79		1	1	1
NLPLADQGSSHHITVK	CEGRMTLKNLPLADQG	SSHHITVKINELKSVQ	K	N	L	V	K	I	1	0	1	1	0	1	0	1	2	1	2	1	0	0	1	2	1	0	0	1	0	0	16	0	1715.8955	sp|P15924|DESP_HUMAN;sp|P15924-3|DESP_HUMAN;sp|P15924-2|DESP_HUMAN	sp|P15924|DESP_HUMAN	690	705	yes	no	3	1.2797E-05	75.911	1	1	1	2			1
NLSEAQLRK	AALKATGKNLSEAQLR	LSEAQLRKLISEVDSD	K	N	L	R	K	L	1	1	1	0	0	1	1	0	0	0	2	1	0	0	0	1	0	0	0	0	0	0	9	0	1057.588	sp|Q9NZT1|CALL5_HUMAN	sp|Q9NZT1|CALL5_HUMAN	43	51	yes	yes	2	7.7227E-14	144.12	1	1	1	1			1
NMQDMVEDYRNK	SRLDSELKNMQDMVED	MVEDYRNKYEDEINKR	K	N	M	N	K	Y	0	1	2	2	0	1	1	0	0	0	0	1	2	0	0	0	0	0	1	1	0	0	12	0	1541.6603	sp|P04264|K2C1_HUMAN;CON__P04264	sp|P04264|K2C1_HUMAN	258	269	yes	no	2;3	2.5153E-129	236.92	16	13	15	12			13
NNLEALEDFEK	KLVGRDPKNNLEALED	EALEDFEKAAGARGLS	K	N	N	E	K	A	1	0	2	1	0	0	3	0	0	0	2	1	0	1	0	0	0	0	0	0	0	0	11	0	1320.6198	sp|P31025|LCN1_HUMAN	sp|P31025|LCN1_HUMAN	140	150	yes	yes	2	0.0034144	89.247	1	1
NPDDPDMVDVFMDHLDIDHNK	KEFRQILKNPDDPDMV	HLDIDHNKKIDFTEFL	K	N	P	N	K	K	0	0	2	7	0	0	0	0	2	1	1	1	2	1	2	0	0	0	0	2	0	0	21	0	2481.0577	sp|P20930|FILA_HUMAN;CON__P20930	sp|P20930|FILA_HUMAN	47	67	yes	no	4	7.8643E-29	115.66	1	2	1	1			1
NQFETEINITK	DEEIISLKNQFETEIN	ETEINITKTTIHQLTM	K	N	Q	T	K	T	0	0	2	0	0	1	2	0	0	2	0	1	0	1	0	0	2	0	0	0	0	0	11	0	1335.667	sp|P15924|DESP_HUMAN	sp|P15924|DESP_HUMAN	1364	1374	no	no	2	0.0035523	90.108	1	1
NQILNLTTDNANILLQIDNARLAADDFRLK	YKTIDDLKNQILNLTT	AADDFRLKYENEVALR	K	N	Q	L	K	Y	4	2	5	4	0	2	0	0	0	3	6	1	0	1	0	0	2	0	0	0	0	0	30	0	3395.8161	sp|P13645|K1C10_HUMAN;CON__P13645;tr|A0A1B0GVI3|A0A1B0GVI3_HUMAN	sp|P13645|K1C10_HUMAN	208	237	yes	no	3;4;5	2.0328E-112	195.21	2	4	5	4			1
NVQDAIADAEQRGEHALK	AHVKKQCKNVQDAIAD	QRGEHALKDARNKLND	K	N	V	L	K	D	4	1	1	2	0	2	2	1	1	1	1	1	0	0	0	0	0	0	0	1	0	0	18	0	1963.9712	sp|P35908|K22E_HUMAN;CON__P35908	sp|P35908|K22E_HUMAN	419	436	yes	no	3;4	1.1087E-18	109.38	4	4	3	2			3
NYSPYYNTIDDLK	KGPAAIQKNYSPYYNT	YNTIDDLKDQIVDLTV	K	N	Y	L	K	D	0	0	2	2	0	0	0	0	0	1	1	1	0	0	1	1	1	0	3	0	0	0	13	0	1604.7359	sp|P35527|K1C9_HUMAN;CON__P35527	sp|P35527|K1C9_HUMAN	200	212	yes	no	2	3.2781E-87	200.68	1	1	2	3			2
QALEASNRIQESK	QEIEKFQKQALEASNR	SNRIQESKNQCTQVVQ	K	Q	A	S	K	N	2	1	1	0	0	2	2	0	0	1	1	1	0	0	0	2	0	0	0	0	0	0	13	0	1472.7583	sp|P15924|DESP_HUMAN;sp|F1LMV6|DESP_RAT	sp|P15924|DESP_HUMAN	1790	1802	no	no	3	0.0084897	72.496	1	1	1				1
QCANLQNAIADAEQRGELALK	AEIDNVKKQCANLQNA	QRGELALKDARNKLAE	K	Q	C	L	K	D	5	1	2	1	1	3	2	1	0	1	3	1	0	0	0	0	0	0	0	0	0	0	21	0	2312.1543	sp|P13647|K2C5_HUMAN;CON__P13647;CON__Q5XQN5;tr|H0YI76|H0YI76_HUMAN	sp|P13647|K2C5_HUMAN	406	426	yes	no	3	0.040957	22.626		1
QESDQLVLNQHPASDK	EKELNKLKQESDQLVL	NQHPASDKIEAYMDTL	K	Q	E	D	K	I	1	0	1	2	0	3	1	0	1	0	2	1	0	0	1	2	0	0	0	1	0	0	16	0	1807.8701	sp|P15924|DESP_HUMAN;sp|P15924-3|DESP_HUMAN;sp|P15924-2|DESP_HUMAN;sp|F1LMV6|DESP_RAT	sp|P15924|DESP_HUMAN	331	346	no	no	3	0.00065151	74.783	1	1
QISNLQQSISDAEQRGENALK	SEIDNVKKQISNLQQS	QRGENALKDAKNKLND	K	Q	I	L	K	D	2	1	2	1	0	4	2	1	0	2	2	1	0	0	0	3	0	0	0	0	0	0	21	0	2328.167	sp|P04264|K2C1_HUMAN;CON__P04264	sp|P04264|K2C1_HUMAN	418	438	yes	no	2;3	2.7094E-128	218.25	9	8	4	4			4
QLEDGRTLSDYNIQK	QRLIFAGKQLEDGRTL	LSDYNIQK________	K	Q	L	Q	K	-	0	1	1	2	0	2	1	1	0	1	2	1	0	0	0	1	1	0	1	0	0	0	15	0	1778.8799	tr|M0R1V7|M0R1V7_HUMAN;tr|A0A8I6AN99|A0A8I6AN99_RAT;tr|A0A8I6A5Y3|A0A8I6A5Y3_RAT;tr|A0A0A6YW67|A0A0A6YW67_MOUSE;tr|J3QS39|J3QS39_HUMAN;tr|E9Q9J0|E9Q9J0_MOUSE;tr|J3QTR3|J3QTR3_HUMAN;tr|F5H6Q2|F5H6Q2_HUMAN;sp|P62987|RL40_HUMAN;sp|P62986|RL40_RAT;sp|P62984|RL40_MOUSE;tr|F5GYU3|F5GYU3_HUMAN;tr|F5H2Z3|F5H2Z3_HUMAN;tr|F5H265|F5H265_HUMAN;tr|B4DV12|B4DV12_HUMAN;tr|F5H388|F5H388_HUMAN;sp|P62983|RS27A_MOU…	tr|M0R1V7|M0R1V7_HUMAN	49	63	yes	no	3	0.004233	65.472	1	1		1			1
QLEQLQGERGALDAELK	ACLDQLRKQLEQLQGE	GALDAELKACRDQEEE	K	Q	L	L	K	A	2	1	0	1	0	3	3	2	0	0	4	1	0	0	0	0	0	0	0	0	0	0	17	0	1896.9905	sp|Q8N1N4-2|K2C78_HUMAN;sp|Q8N1N4|K2C78_HUMAN;CON__Q8N1N4-2;CON__Q7RTT2	sp|Q8N1N4-2|K2C78_HUMAN	62	78	yes	no	3	2.0895E-06	86.548	1	1	1	1
QNASLQAAITDAEQRGELALK	SQTENLKKQNASLQAA	QRGELALKDAQAKVDE	K	Q	N	L	K	D	5	1	1	1	0	3	2	1	0	1	3	1	0	0	0	1	1	0	0	0	0	0	21	0	2226.1604	sp|Q8N1N4-2|K2C78_HUMAN;sp|Q8N1N4|K2C78_HUMAN;CON__Q8N1N4-2;CON__Q7RTT2	sp|Q8N1N4-2|K2C78_HUMAN	239	259	yes	no	3	6.9814E-05	59.512	1	1	1
QQIQNDLNQWK	KQRLECEKQQIQNDLN	QNDLNQWKTQYSRKEE	K	Q	Q	W	K	T	0	0	2	1	0	4	0	0	0	1	1	1	0	0	0	0	0	1	0	0	0	0	11	0	1413.7001	sp|P15924|DESP_HUMAN;sp|P15924-3|DESP_HUMAN;sp|P15924-2|DESP_HUMAN;sp|F1LMV6|DESP_RAT	sp|P15924|DESP_HUMAN	1858	1868	no	no	2	3.1123E-05	144.09	1	1	1	1
QSLEEAAK	SEDNARHKQSLEEAAK	QSLEEAAKTIQDKNKE	K	Q	S	A	K	T	2	0	0	0	0	1	2	0	0	0	1	1	0	0	0	1	0	0	0	0	0	0	8	0	874.43961	sp|P15924|DESP_HUMAN;sp|P15924-3|DESP_HUMAN;sp|F1LMV6|DESP_RAT	sp|P15924|DESP_HUMAN	1311	1318	no	no	2	0.013189	85.212	1	1
QTALVELLK	DTEKQIKKQTALVELL	TALVELLKHKPKATEE	K	Q	T	L	K	H	1	0	0	0	0	1	1	0	0	0	3	1	0	0	0	0	1	0	0	1	0	0	9	0	1013.6121	CON__P02769	CON__P02769	549	557	yes	yes	2	0.01952	90.657				1
QVHPDTGISSK	VYVYKVLKQVHPDTGI	PDTGISSKAMGIMNSF	K	Q	V	S	K	A	0	0	0	1	0	1	0	1	1	1	0	1	0	0	1	2	1	0	0	1	0	0	11	0	1167.5884	sp|Q00715|H2B1_RAT;tr|G3V9C7|G3V9C7_RAT;tr|A0A8I6AGQ8|A0A8I6AGQ8_RAT;tr|A0A8I5ZLH6|A0A8I5ZLH6_RAT;sp|Q99880|H2B1L_HUMAN;sp|Q99879|H2B1M_HUMAN;sp|Q99877|H2B1N_HUMAN;sp|Q93079|H2B1H_HUMAN;sp|Q8CGP2|H2B1P_MOUSE;sp|Q8CGP1|H2B1K_MOUSE;sp|Q6ZWY9|H2B1C_MOUSE;sp|Q64525|H2B2B_MOUSE;sp|Q64478|H2B1H_MOUSE;sp|Q64475|H2B1B_MOUSE;sp|Q5QNW6|H2B2F_HUMAN;sp|P62807|H2B1C_HUMAN;sp|P58876|H2B1D_HUMAN;sp|P57053|H2BFS…	sp|Q00715|H2B1_RAT	48	58	yes	no	2;3	2.4543E-33	197.79							1
RDPTAEQFQEELEK	LRFESTMKRDPTAEQF	QFQEELEKFQQAIDSR	K	R	D	E	K	F	1	1	0	1	0	2	4	0	0	0	1	1	0	1	1	0	1	0	0	0	0	0	14	0	1718.8111	sp|P31944|CASPE_HUMAN	sp|P31944|CASPE_HUMAN	54	67	yes	yes	3	2.6931E-06	90.707	1	1	1	1			1
REYENELAK	LQEEGTRKREYENELA	EYENELAKVRNHYNEE	K	R	E	A	K	V	1	1	1	0	0	0	3	0	0	0	1	1	0	0	0	0	0	0	1	0	0	0	9	0	1150.5619	sp|P15924|DESP_HUMAN;sp|P15924-3|DESP_HUMAN;sp|P15924-2|DESP_HUMAN;sp|F1LMV6|DESP_RAT	sp|P15924|DESP_HUMAN	1186	1194	no	no	2	0.010397	100.25	1	1	1	1
RISGLIYEETRGVLK	LARRGGVKRISGLIYE	EETRGVLKVFLENVIR	K	R	I	L	K	V	0	2	0	0	0	0	2	2	0	2	2	1	0	0	0	1	1	0	1	1	0	0	15	0	1732.9836	sp|P62806|H4_MOUSE;sp|P62805|H4_HUMAN;sp|P62804|H4_RAT	sp|P62806|H4_MOUSE	46	60	yes	no	3	0.041205	19.715							1
RISNSTSPTSFVAWGGGAGTTHLNVQWQPSGGVTEPGSSGSPIYSPEK	HHPNVAEKRISNSTSP	SPIYSPEKRVLGQLHG	K	R	I	E	K	R	2	1	2	0	0	2	2	8	1	2	1	1	0	1	5	9	5	2	1	3	0	0	48	0	4872.338	CON__P15636	CON__P15636	361	408	yes	yes	4;5;6	7.8118E-61	125.05	11	11	6	10			8
RLDSELK	SELKATRKRLDSELKE	KRLDSELKELRQELMQ	K	R	L	L	K	E	0	1	0	1	0	0	1	0	0	0	2	1	0	0	0	1	0	0	0	0	0	0	7	0	859.47633	tr|A0A8I5KU25|A0A8I5KU25_HUMAN;tr|A0A8I5QKK4|A0A8I5QKK4_HUMAN;tr|A0A8I5KSV3|A0A8I5KSV3_HUMAN;tr|A0A8I5KVX9|A0A8I5KVX9_HUMAN;tr|A0A8I5QJ69|A0A8I5QJ69_HUMAN;sp|Q08378-4|GOGA3_HUMAN;tr|A0A8I5KYV8|A0A8I5KYV8_HUMAN;tr|A0A8I5KQ98|A0A8I5KQ98_HUMAN;tr|A0A8I5KTE5|A0A8I5KTE5_HUMAN;tr|A0A8I5QKX6|A0A8I5QKX6_HUMAN;tr|A0A8I5KXF8|A0A8I5KXF8_HUMAN;tr|A0A8I5KQH9|A0A8I5KQH9_HUMAN;tr|A0A8I5KSF0|A0A8I5KSF0_HUMAN;sp|…	tr|A0A8I5KU25|A0A8I5KU25_HUMAN	702	708	yes	no	2	4.1928E-10	139.31	1	1	1				1
RLSERLEEK	TRLGDNRKRLSERLEE	LSERLEEKEDNEEGVY	K	R	L	E	K	E	0	2	0	0	0	0	3	0	0	0	2	1	0	0	0	1	0	0	0	0	0	0	9	0	1158.6357	sp|P20930|FILA_HUMAN;CON__P20930	sp|P20930|FILA_HUMAN	199	207	yes	no	3	0.015643	71.349	1	1
RRVVIVDPETNK	SQKNTLRKRRVVIVDP	IVDPETNKEMSVQEAY	K	R	R	N	K	E	0	2	1	1	0	0	1	0	0	1	0	1	0	0	1	0	1	0	0	3	0	0	12	0	1424.81	sp|P15924|DESP_HUMAN;sp|P15924-3|DESP_HUMAN;sp|P15924-2|DESP_HUMAN;sp|F1LMV6|DESP_RAT	sp|P15924|DESP_HUMAN	2464	2475	no	no	3	0.030138	56.205		1
RTAAENDFVTLK	KYEDEINKRTAAENDF	ENDFVTLKKDVDNAYM	K	R	T	L	K	K	2	1	1	1	0	0	1	0	0	0	1	1	0	1	0	0	2	0	0	1	0	0	12	0	1363.7096	sp|P35908|K22E_HUMAN;CON__P35908	sp|P35908|K22E_HUMAN	275	286	yes	no	2;3	2.0312E-58	197.73	11	14	2	2			2
RTAAENEFVTLK	KYEDEINKRTAAENEF	ENEFVTLKKDVDAAYM	K	R	T	L	K	K	2	1	1	0	0	0	2	0	0	0	1	1	0	1	0	0	2	0	0	1	0	0	12	0	1377.7252	sp|P48668|K2C6C_HUMAN;sp|P02538|K2C6A_HUMAN;CON__P48668;CON__P04259;CON__P02538;sp|P50446|K2C6A_MOUSE;CON__P50446;sp|P04259|K2C6B_HUMAN	sp|P48668|K2C6C_HUMAN	260	271	no	no	2;3	1.5998E-15	163.45	2	2	2	2			2
RTNAENEFVTIK	KYEDEINKRTNAENEF	ENEFVTIKKDVDGAYM	K	R	T	I	K	K	1	1	2	0	0	0	2	0	0	1	0	1	0	1	0	0	2	0	0	1	0	0	12	0	1420.731	sp|P04264|K2C1_HUMAN;CON__P04264	sp|P04264|K2C1_HUMAN	277	288	no	no	2;3	8.4936E-59	156.01	7	13	2	2			2
RTNAENEFVTIKK	KYEDEINKRTNAENEF	NEFVTIKKDVDGAYMT	K	R	T	K	K	D	1	1	2	0	0	0	2	0	0	1	0	2	0	1	0	0	2	0	0	1	0	0	13	1	1548.826	sp|P04264|K2C1_HUMAN;CON__P04264	sp|P04264|K2C1_HUMAN	277	289	no	no	3	0.0002584	94.023	2	1	1	1			1
RTTAENEFVMLK	KYEDEINKRTTAENEF	ENEFVMLKKDVDAAYM	K	R	T	L	K	K	1	1	1	0	0	0	2	0	0	0	1	1	1	1	0	0	2	0	0	1	0	0	12	0	1437.7286	sp|P13647|K2C5_HUMAN;CON__P13647;sp|Q6P6Q2|K2C5_RAT;CON__Q5XQN5;tr|F7FFV2|F7FFV2_RAT;sp|Q922U2|K2C5_MOUSE;CON__Q922U2;tr|F8W0C6|F8W0C6_HUMAN;tr|H0YIN9|H0YIN9_HUMAN	sp|P13647|K2C5_HUMAN	265	276	yes	no	2;3	5.6856E-05	108.43	3	4	3	2			3
RYLDGLTAERTSQNSELNNMQDLVEDYK	QGYIDSLKRYLDGLTA	QDLVEDYKKKYEDEIN	K	R	Y	Y	K	K	1	2	3	3	0	2	3	1	0	0	4	1	1	0	0	2	2	0	2	1	0	0	28	0	3301.5521	sp|P35908|K22E_HUMAN;CON__P35908	sp|P35908|K22E_HUMAN	238	265	yes	no	3;4	5.8517E-71	168.11	2	2	4	2			1
SAIYQLEEEYENLLK	IKADLREKSAIYQLEE	EEYENLLKASFERMDH	K	S	A	L	K	A	1	0	1	0	0	1	4	0	0	1	3	1	0	0	0	1	0	0	2	0	0	0	15	0	1840.9095	sp|P15924|DESP_HUMAN;sp|P15924-3|DESP_HUMAN;sp|P15924-2|DESP_HUMAN;sp|F1LMV6|DESP_RAT	sp|P15924|DESP_HUMAN	246	260	no	no	2	0.021212	57.019	1	1
SDLEMQYETLQEELMALK	LDNLTMEKSDLEMQYE	QEELMALKKNHKEEMS	K	S	D	L	K	K	1	0	0	1	0	2	4	0	0	0	4	1	2	0	0	1	1	0	1	0	0	0	18	0	2170.0174	sp|P35527|K1C9_HUMAN;CON__P35527;tr|K7EQQ3|K7EQQ3_HUMAN	sp|P35527|K1C9_HUMAN	272	289	yes	no	2;3	6.1715E-94	227.57	8	8	8	8			7
SDQSRLDSELK	RRRVDQLKSDQSRLDS	SRLDSELKNMQDMVED	K	S	D	L	K	N	0	1	0	2	0	1	1	0	0	0	2	1	0	0	0	3	0	0	0	0	0	0	11	0	1276.6259	sp|P04264|K2C1_HUMAN;CON__P04264	sp|P04264|K2C1_HUMAN	247	257	no	no	2;3	1.0254E-67	212.28	4	3	3	3			3
SEITELRRNVQALEIELQSQLALK	IEQISSYKSEITELRR	LQSQLALKQSLEASLA	K	S	E	L	K	Q	2	2	1	0	0	3	4	0	0	2	5	1	0	0	0	2	1	0	0	1	0	0	24	0	2780.5396	sp|P13645|K1C10_HUMAN;CON__P13645;tr|A0A1B0GVI3|A0A1B0GVI3_HUMAN	sp|P13645|K1C10_HUMAN	363	386	yes	no	3;4	1.7427E-07	75.797	1	1	3	2
SGTLACTGSLVNNTANDRK	RAVGAYSKSGTLACTG	NNTANDRKMYFLTAHH	K	S	G	R	K	M	2	1	3	1	1	0	0	2	0	0	2	1	0	0	0	2	3	0	0	1	0	0	19	0	1977.9538	CON__P15636	CON__P15636	236	254	yes	yes	2;3	2.9389E-227	231.77	1	1	2	1			2
SKAEAESLYQSK	QYEDIAQKSKAEAESL	AESLYQSKYEELQITA	K	S	K	S	K	Y	2	0	0	0	0	1	2	0	0	0	1	2	0	0	0	3	0	0	1	0	0	0	12	1	1339.662	sp|P04264|K2C1_HUMAN;CON__P04264	sp|P04264|K2C1_HUMAN	365	376	yes	no	2	0.0052739	110.08	1	1
SLLATMK	KNDLNLKKSLLATMKT	KSLLATMKTELQKAQQ	K	S	L	M	K	T	1	0	0	0	0	0	0	0	0	0	2	1	1	0	0	1	1	0	0	0	0	0	7	0	762.43096	sp|P15924|DESP_HUMAN;sp|P15924-3|DESP_HUMAN;sp|P15924-2|DESP_HUMAN;sp|F1LMV6|DESP_RAT	sp|P15924|DESP_HUMAN	823	829	no	no	2	0.0098417	84.244	1	1
SLNNQFASFIDK	SREREQIKSLNNQFAS	QFASFIDKVRFLEQQN	K	S	L	D	K	V	1	0	2	1	0	1	0	0	0	1	1	1	0	2	0	2	0	0	0	0	0	0	12	0	1382.683	sp|P04264|K2C1_HUMAN;CON__P04264	sp|P04264|K2C1_HUMAN	186	197	no	no	2	1.8822E-72	199.09	2	2	2	2			1
SLPGQNEDLVLTGYQVDK	YMHLKVFKSLPGQNED	LTGYQVDKNKDDELTG	K	S	L	D	K	N	0	0	1	2	0	2	1	2	0	0	3	1	0	0	1	1	1	0	1	2	0	0	18	0	1974.9898	sp|P01040|CYTA_HUMAN	sp|P01040|CYTA_HUMAN	72	89	yes	yes	2;3	2.7222E-07	105.19	1	1	1	2			2
SLYYYIQQDTK	EFKRKYGKSLYYYIQQ	YYIQQDTKGDYQKALL	K	S	L	T	K	G	0	0	0	1	0	2	0	0	0	1	1	1	0	0	0	1	1	0	3	0	0	0	11	0	1420.6874	tr|B0V2N5|B0V2N5_MOUSE;sp|P07356|ANXA2_MOUSE	tr|B0V2N5|B0V2N5_MOUSE	247	257	no	no	2	0.0020152	75.509	1	1	1
SNTQAERSIIGMIDMFHK	________________	GMIDMFHKYTRRDDKI	M	S	N	H	K	Y	1	1	1	1	0	1	1	1	1	3	0	1	2	1	0	2	1	0	0	0	0	0	18	0	2077.0085	sp|P31151|S10A7_HUMAN;sp|Q86SG5|S1A7A_HUMAN	sp|P31151|S10A7_HUMAN	2	19	yes	no	3	0.00020316	54.103			1
SNVLLQGASQASSMGTAGLASFSK	PDKPSLNKSNVLLQGA	AGLASFSKIDLPAGAA	K	S	N	S	K	I	4	0	1	0	0	2	0	3	0	0	3	1	1	1	0	6	1	0	0	1	0	0	24	0	2311.1478	tr|A0A140LJ44|A0A140LJ44_MOUSE;sp|Q7TSH4|CP110_MOUSE	tr|A0A140LJ44|A0A140LJ44_MOUSE	135	158	yes	no	3	0.0011902	26.417	1	1	1	1			1
SPDDPSRYISPDQLADLYK	GKYDLDFKSPDDPSRY	DQLADLYKSFIKDYPV	K	S	P	Y	K	S	1	1	0	4	0	1	0	0	0	1	2	1	0	0	3	3	0	0	2	0	0	0	19	0	2179.0433	sp|P06733-2|ENOA_HUMAN;tr|A0A2R8Y6G6|A0A2R8Y6G6_HUMAN;sp|P06733|ENOA_HUMAN	sp|P06733-2|ENOA_HUMAN	170	188	yes	no	3	0.0005461	66.977	2
SRAEAESWYQTK	QYELIAQKSRAEAESW	AESWYQTKYEELQVTA	K	S	R	T	K	Y	2	1	0	0	0	1	2	0	0	0	0	1	0	0	0	2	1	1	1	0	0	0	12	0	1454.679	tr|A0A0G2JW69|A0A0G2JW69_RAT;tr|A0A8I5ZR22|A0A8I5ZR22_RAT;sp|Q8VED5|K2C79_MOUSE;CON__Q8VED5	tr|A0A0G2JW69|A0A0G2JW69_RAT	298	309	yes	no	2;3	4.3089E-06	111.63	2	2	2	1
SREREQIK	DPEIQKVKSREREQIK	SREREQIKSLNNQFAS	K	S	R	I	K	S	0	2	0	0	0	1	2	0	0	1	0	1	0	0	0	1	0	0	0	0	0	0	8	0	1044.5676	sp|P04264|K2C1_HUMAN;CON__P04264	sp|P04264|K2C1_HUMAN	178	185	no	no	2	0.0098075	89.698
STDAYELK	KLLTEFNKSTDAYELK	STDAYELKIANKLFGE	K	S	T	L	K	I	1	0	0	1	0	0	1	0	0	0	1	1	0	0	0	1	1	0	1	0	0	0	8	0	925.43928	sp|P29508|SPB3_HUMAN;sp|P29508-2|SPB3_HUMAN;sp|P48594|SPB4_HUMAN;tr|H0Y5H9|H0Y5H9_HUMAN	sp|P29508|SPB3_HUMAN	95	102	yes	no	2	0.039636	68.383		1
STLEAETRVK	EDELNRAKSTLEAETR	LEAETRVKQRLECEKQ	K	S	T	V	K	Q	1	1	0	0	0	0	2	0	0	0	1	1	0	0	0	1	2	0	0	1	0	0	10	0	1132.6088	sp|P15924|DESP_HUMAN;sp|P15924-3|DESP_HUMAN;sp|P15924-2|DESP_HUMAN	sp|P15924|DESP_HUMAN	1841	1850	yes	no	2;3	3.8532E-21	157.96	3	1		1			1
STMQELNSRLASYLDK	GILTANEKSTMQELNS	RLASYLDKVQALEEAN	K	S	T	D	K	V	1	1	1	1	0	1	1	0	0	0	3	1	1	0	0	3	1	0	1	0	0	0	16	0	1854.9146	sp|P35527|K1C9_HUMAN;CON__P35527	sp|P35527|K1C9_HUMAN	155	170	yes	no	2;3	2.0475E-20	157.09	4	4	3	3			3
SVEDRFDQQK	EDEKRRRKSVEDRFDQ	EDRFDQQKNDYDQLQK	K	S	V	Q	K	N	0	1	0	2	0	2	1	0	0	0	0	1	0	1	0	1	0	0	0	1	0	0	10	0	1250.5891	sp|P15924|DESP_HUMAN;sp|P15924-3|DESP_HUMAN;sp|P15924-2|DESP_HUMAN	sp|P15924|DESP_HUMAN	1127	1136	yes	no	2;3	0.0085412	103.55	2	1
SVQNDSQALAEVLNQLK	TVKINELKSVQNDSQA	AEVLNQLKDMLANFRG	K	S	V	L	K	D	2	0	2	1	0	3	1	0	0	0	3	1	0	0	0	2	0	0	0	2	0	0	17	0	1855.964	sp|F1LMV6|DESP_RAT	sp|F1LMV6|DESP_RAT	718	734	no	no	2	0.0026895	66.989	1	1		1			1
SVRYSSSK	________________	SVRYSSSKHYSSSRSG	M	S	V	S	K	H	0	1	0	0	0	0	0	0	0	0	0	1	0	0	0	4	0	0	1	1	0	0	8	0	912.46649	sp|P13645|K1C10_HUMAN;CON__P13645;tr|A0A1B0GVI3|A0A1B0GVI3_HUMAN	sp|P13645|K1C10_HUMAN	2	9	yes	no	2	2.0693E-28	162.49	1	1	1	1			1
SYSPYDMLESIK	QKVFERYKSYSPYDML	YDMLESIKKEVKGDLE	K	S	Y	I	K	K	0	0	0	1	0	0	1	0	0	1	1	1	1	0	1	3	0	0	2	0	0	0	12	0	1431.6592	tr|B0V2N5|B0V2N5_MOUSE;sp|P07356|ANXA2_MOUSE;tr|A0A8I6G714|A0A8I6G714_RAT	tr|B0V2N5|B0V2N5_MOUSE	167	178	yes	no	2	0.04683	61.65			1
TAFQEALDAAGDK	MVKQIESKTAFQEALD	ALDAAGDKLVVVDFSA	K	T	A	D	K	L	4	0	0	2	0	1	1	1	0	0	1	1	0	1	0	0	1	0	0	0	0	0	13	0	1335.6307	sp|P10599-2|THIO_HUMAN;sp|P10599|THIO_HUMAN	sp|P10599-2|THIO_HUMAN	9	21	yes	no	2	3.3897E-15	136.48	1	1	1	1			1
TDLLESQLMLLRKDLAEYQKTCEDLK	LKLTYEAKTDLLESQL	QKTCEDLKERLKHKES	K	T	D	L	K	E	1	1	0	3	1	2	3	0	0	0	7	3	1	0	0	1	2	0	1	0	0	0	26	2	3152.6097	tr|Q05DD9|Q05DD9_MOUSE;tr|E9Q2E2|E9Q2E2_MOUSE;sp|Q80UF4|SDCG8_MOUSE	tr|Q05DD9|Q05DD9_MOUSE	240	265	yes	no	2	0.041216	0						1
TEELNREVATNSELVQSGK	AEEWFFTKTEELNREV	SELVQSGKSEISELRR	K	T	E	G	K	S	1	1	2	0	0	1	4	1	0	0	2	1	0	0	0	2	2	0	0	2	0	0	19	0	2103.0444	sp|P02533|K1C14_HUMAN;CON__P02533;tr|A0A0G2JW58|A0A0G2JW58_RAT;tr|A0A0G2JT54|A0A0G2JT54_RAT;sp|Q6IFV1|K1C14_RAT;tr|K7ESE1|K7ESE1_HUMAN;sp|Q61781|K1C14_MOUSE;tr|A0A8I5ZN82|A0A8I5ZN82_RAT;tr|A0A0G2K9Q9|A0A0G2K9Q9_RAT;sp|Q9QWL7|K1C17_MOUSE;sp|Q6IFU8|K1C17_RAT;CON__Q9QWL7;sp|Q04695|K1C17_HUMAN;CON__Q04695	sp|P02533|K1C14_HUMAN	310	328	no	no	2;3	9.9092E-184	220.1	5	2	2	1			1
TGSQYDIQDAIDK	RVVLVDRKTGSQYDIQ	DIQDAIDKGLVDRKFF	K	T	G	D	K	G	1	0	0	3	0	2	0	1	0	2	0	1	0	0	0	1	1	0	1	0	0	0	13	0	1452.6733	sp|P15924|DESP_HUMAN;sp|P15924-3|DESP_HUMAN;sp|P15924-2|DESP_HUMAN;sp|F1LMV6|DESP_RAT	sp|P15924|DESP_HUMAN	2524	2536	no	no	2	0.010797	71.555		1
TIEDLRNK	KDYSPYFKTIEDLRNK	TIEDLRNKILTATVDN	K	T	I	N	K	I	0	1	1	1	0	0	1	0	0	1	1	1	0	0	0	0	1	0	0	0	0	0	8	0	987.53491	sp|P02533|K1C14_HUMAN;CON__P02533;sp|Q6IFU7|K1C42_RAT;sp|P08779|K1C16_HUMAN;CON__P08779	sp|P02533|K1C14_HUMAN	168	175	no	no	2	3.4823E-06	129.65	1	1	1	1			1
TIEDRNIK	SATASSKKTIEDRNIK	TIEDRNIKNKKSTNNR	K	T	I	I	K	N	0	1	1	1	0	0	1	0	0	2	0	1	0	0	0	0	1	0	0	0	0	0	8	0	987.53491	tr|A0A0C4DG83|A0A0C4DG83_HUMAN;sp|Q49MG5-2|MAP9_HUMAN;tr|A2VCS9|A2VCS9_HUMAN;tr|E7ETZ8|E7ETZ8_HUMAN;sp|Q49MG5|MAP9_HUMAN	tr|A0A0C4DG83|A0A0C4DG83_HUMAN	352	359	yes	no	2	0.0078791	81.635
TIEELQQK	PSYQSYFKTIEELQQK	TIEELQQKILCAKAEN	K	T	I	Q	K	I	0	0	0	0	0	2	2	0	0	1	1	1	0	0	0	0	1	0	0	0	0	0	8	0	987.52368	CON__O76011;sp|Q14525|KT33B_HUMAN;sp|O76009|KT33A_HUMAN;CON__Q6NTB9;CON__Q14525;CON__O76009;sp|Q15323|K1H1_HUMAN;CON__Q9UE12;CON__Q15323;tr|A0A140TA69|A0A140TA69_HUMAN;tr|A0A140TA62|A0A140TA62_HUMAN;sp|O76011|KRT34_HUMAN;CON__Q8IUT8	CON__O76011	109	116	yes	no	2	0.0020605	70.268
TITLEVEPSDTIENVK	FVKTLTGKTITLEVEP	SDTIENVKAKIQDKEG	K	T	I	V	K	A	0	0	1	1	0	0	3	0	0	2	1	1	0	0	1	1	3	0	0	2	0	0	16	0	1786.92	tr|M0R1V7|M0R1V7_HUMAN;tr|A0A8I6AN99|A0A8I6AN99_RAT;tr|A0A8I6A5Y3|A0A8I6A5Y3_RAT;tr|A0A0A6YW67|A0A0A6YW67_MOUSE;tr|J3QS39|J3QS39_HUMAN;tr|E9Q9J0|E9Q9J0_MOUSE;tr|J3QTR3|J3QTR3_HUMAN;tr|F5H6Q2|F5H6Q2_HUMAN;sp|P62987|RL40_HUMAN;sp|P62986|RL40_RAT;sp|P62984|RL40_MOUSE;tr|F5GYU3|F5GYU3_HUMAN;tr|F5H2Z3|F5H2Z3_HUMAN;tr|F5H265|F5H265_HUMAN;tr|B4DV12|B4DV12_HUMAN;tr|F5H388|F5H388_HUMAN;sp|P62983|RS27A_MOU…	tr|M0R1V7|M0R1V7_HUMAN	12	27	yes	no	2	1.0687E-99	212.89	1	1	1	1			1
TLDMFSHITTLK	TNLVLEHKTLDMFSHI	FSHITTLKIDQKPLPT	K	T	L	L	K	I	0	0	0	1	0	0	0	0	1	1	2	1	1	1	0	1	3	0	0	0	0	0	12	0	1405.7275	tr|A0A8I6A0Z2|A0A8I6A0Z2_RAT;tr|D4A254|D4A254_RAT	tr|A0A8I6A0Z2|A0A8I6A0Z2_RAT	625	636	yes	no	2	0.014023	59.35	1
TLLDIDNTRMTLDDFRIK	DLTVGNNKTLLDIDNT	TLDDFRIKFEMEQNLR	K	T	L	I	K	F	0	2	1	4	0	0	0	0	0	2	3	1	1	1	0	0	3	0	0	0	0	0	18	0	2179.1307	sp|P35527|K1C9_HUMAN;CON__P35527	sp|P35527|K1C9_HUMAN	225	242	yes	no	3;4	5.6598E-26	126.63	4	4	4	7			4
TLNDMRQEYEQLIAK	APGKDLTKTLNDMRQE	EYEQLIAKNRKDIENQ	K	T	L	A	K	N	1	1	1	1	0	2	2	0	0	1	2	1	1	0	0	0	1	0	1	0	0	0	15	0	1850.9196	sp|P35527|K1C9_HUMAN;CON__P35527;tr|K7EQQ3|K7EQQ3_HUMAN	sp|P35527|K1C9_HUMAN	322	336	yes	no	2;3	8.4019E-35	168.02	7	7	4	3			3
TNPEIQSTLRK	VQEGKARKTNPEIQST	EIQSTLRKRLYLQ___	K	T	N	R	K	R	0	1	1	0	0	1	1	0	0	1	1	1	0	0	1	1	2	0	0	0	0	0	11	0	1285.699	sp|P31944|CASPE_HUMAN	sp|P31944|CASPE_HUMAN	227	237	yes	yes	3	0.009212	75.819	1	1
TNQLNLQNTATK	VTPTSGGKTNQLNLQN	NLQNTATKAIIQGLMP	K	T	N	T	K	A	1	0	3	0	0	2	0	0	0	0	2	1	0	0	0	0	3	0	0	0	0	0	12	0	1344.6997	tr|Q4G0W3|Q4G0W3_HUMAN;sp|Q05707-3|COEA1_HUMAN;sp|Q05707-2|COEA1_HUMAN;sp|Q05707|COEA1_HUMAN	tr|Q4G0W3|Q4G0W3_HUMAN	72	83	yes	no	2	0.00012871	90.653
TQVVAGTNYYIK	KLEAVQYKTQVVAGTN	AGTNYYIKVRAGDNKY	K	T	Q	I	K	V	1	0	1	0	0	1	0	1	0	1	0	1	0	0	0	0	2	0	2	2	0	0	12	0	1355.7085	sp|P01040|CYTA_HUMAN;tr|C9J0E4|C9J0E4_HUMAN	sp|P01040|CYTA_HUMAN	45	56	yes	no	2	3.8203E-10	136.96	1
TSMQSVLQEWK	LTQVNQLKTSMQSVLQ	QSVLQEWKIYDQLYDE	K	T	S	W	K	I	0	0	0	0	0	2	1	0	0	0	1	1	1	0	0	2	1	1	0	1	0	0	11	0	1335.6493	tr|G3V4T3|G3V4T3_HUMAN;sp|Q8WXH0-7|SYNE2_HUMAN;tr|A0A0C4DGK3|A0A0C4DGK3_HUMAN;tr|G3V5X4|G3V5X4_HUMAN;sp|Q8WXH0|SYNE2_HUMAN;sp|Q8WXH0-2|SYNE2_HUMAN	tr|G3V4T3|G3V4T3_HUMAN	246	256	yes	no	2	0.009291	70.919	1	1
TTSIRQFTSSSSIK	________________	FTSSSSIKGSSGLGGG	M	T	T	I	K	G	0	1	0	0	0	1	0	0	0	2	0	1	0	1	0	5	3	0	0	0	0	0	14	0	1541.8049	sp|Q04695|K1C17_HUMAN;CON__Q04695	sp|Q04695|K1C17_HUMAN	2	15	yes	no	2	0.013159	54.471				1			1
TVMENFVAFVDK	KATEEQLKTVMENFVA	NFVAFVDKCCAADDKE	K	T	V	D	K	C	1	0	1	1	0	0	1	0	0	0	0	1	1	2	0	0	1	0	0	3	0	0	12	0	1398.6853	CON__P02769	CON__P02769	569	580	yes	yes	2	6.0418E-15	137.17			2	2		1
TVTAMDVVYALK	YTEHAKRKTVTAMDVV	MDVVYALKRQGRTLYG	K	T	V	L	K	R	2	0	0	1	0	0	0	0	0	0	1	1	1	0	0	0	2	0	1	3	0	0	12	0	1309.6952	sp|P62806|H4_MOUSE;sp|P62805|H4_HUMAN;sp|P62804|H4_RAT	sp|P62806|H4_MOUSE	81	92	yes	no	2	0.002341	85.377							2
TYVVTGNMGSNDK	PVFRPGSKTYVVTGNM	GNMGSNDKVGDFVATD	K	T	Y	D	K	V	0	0	2	1	0	0	0	2	0	0	0	1	1	0	0	1	2	0	1	2	0	0	13	0	1384.6293	sp|Q02413|DSG1_HUMAN	sp|Q02413|DSG1_HUMAN	391	403	yes	yes	2	0.011769	59.542	1	1
VAGMLAVGK	PSIIGKLKVAGMLAVG	AGMLAVGKEVNLVLLL	K	V	A	G	K	E	2	0	0	0	0	0	0	2	0	0	1	1	1	0	0	0	0	0	0	2	0	0	9	0	844.48406	sp|Q08188|TGM3_HUMAN;tr|A0A494C0J7|A0A494C0J7_HUMAN	sp|Q08188|TGM3_HUMAN	489	497	yes	no	2	0.022449	54.205	1
VDALMDEINFMK	NKVELEAKVDALMDEI	MDEINFMKMFFDAELS	K	V	D	M	K	M	1	0	1	2	0	0	1	0	0	1	1	1	2	1	0	0	0	0	0	1	0	0	12	0	1424.668	sp|P13647|K2C5_HUMAN;CON__P13647;sp|Q6P6Q2|K2C5_RAT;CON__Q5XQN5;tr|F7FFV2|F7FFV2_RAT;tr|H0YIN9|H0YIN9_HUMAN	sp|P13647|K2C5_HUMAN	293	304	yes	no	2	1.2232E-77	197.27	4	4	4	5			4
VDLESRVDTLTGEVNFLK	VDAAYVSKVDLESRVD	TGEVNFLKYLFLTELS	K	V	D	L	K	Y	0	1	1	2	0	0	2	1	0	0	3	1	0	1	0	1	2	0	0	3	0	0	18	0	2034.0633	sp|Q7Z794|K2C1B_HUMAN;CON__Q7Z794	sp|Q7Z794|K2C1B_HUMAN	283	300	yes	no	3	7.4127E-08	69.522	1		1				1
VDLLNQEIEFLK	IKVELQSKVDLLNQEI	NQEIEFLKVLYDAEIS	K	V	D	L	K	V	0	0	1	1	0	1	2	0	0	1	3	1	0	1	0	0	0	0	0	1	0	0	12	0	1459.7922	sp|P35908|K22E_HUMAN;CON__P35908	sp|P35908|K22E_HUMAN	303	314	yes	no	2;3	8.3469E-75	203.02	1	2	1	1			1
VDPEIQNVK	LLQPLNVKVDPEIQNV	DPEIQNVKAQEREQIK	K	V	D	V	K	A	0	0	1	1	0	1	1	0	0	1	0	1	0	0	1	0	0	0	0	2	0	0	9	0	1040.5502	sp|P35908|K22E_HUMAN;CON__P35908;tr|A0A0G2JWX4|A0A0G2JWX4_RAT;sp|Q6IG02|K22E_RAT;sp|Q3TTY5|K22E_MOUSE;CON__Q3TTY5	sp|P35908|K22E_HUMAN	167	175	yes	no	2	7.4136E-20	143.61	1	1	1	1			1
VEESYDLK	DLHLPRFKVEESYDLK	VEESYDLKDTLRTMGM	K	V	E	L	K	D	0	0	0	1	0	0	2	0	0	0	1	1	0	0	0	1	0	0	1	1	0	0	8	0	981.46549	sp|P29508|SPB3_HUMAN;sp|P29508-2|SPB3_HUMAN	sp|P29508|SPB3_HUMAN	289	296	yes	no	2	0.010831	98.523	1	1	1	1			1
VIEHIMEDLDTNADK	KKENKNEKVIEHIMED	DLDTNADKQLSFEEFI	K	V	I	D	K	Q	1	0	1	3	0	0	2	0	1	2	1	1	1	0	0	0	1	0	0	1	0	0	15	0	1741.8193	sp|P06702|S10A9_HUMAN	sp|P06702|S10A9_HUMAN	58	72	yes	yes	2;3	3.6452E-21	156.81	6	5	3	3			2
VIPELNGK	GAAEAVGKVIPELNGK	VIPELNGKLTGMAFHV	K	V	I	G	K	L	0	0	1	0	0	0	1	1	0	1	1	1	0	0	1	0	0	0	0	1	0	0	8	0	868.50182	tr|D3ZME3|D3ZME3_RAT;tr|A0A8I5ZWK4|A0A8I5ZWK4_RAT;tr|F1LUI2|F1LUI2_RAT;tr|F1M269|F1M269_RAT;tr|E7EUT5|E7EUT5_HUMAN;tr|D3ZEN2|D3ZEN2_RAT;tr|S4R257|S4R257_MOUSE;tr|F1M2N4|F1M2N4_RAT;tr|M0R7H7|M0R7H7_RAT;tr|A0A8I6B4A1|A0A8I6B4A1_RAT;sp|P04406-2|G3P_HUMAN;tr|A0A0G2JWC0|A0A0G2JWC0_RAT;tr|E9PTV9|E9PTV9_RAT;tr|F1M4G6|F1M4G6_RAT;tr|A0A8I5ZXG9|A0A8I5ZXG9_RAT;tr|A0A8L2QM97|A0A8L2QM97_RAT;tr|S4R1W1|S4R1W1_M…	tr|D3ZME3|D3ZME3_RAT	88	95	yes	no	2	7.372E-05	74.415	1	1
VLEIPYK	SLEDVQAKVLEIPYKG	KVLEIPYKGKDLSMIV	K	V	L	Y	K	G	0	0	0	0	0	0	1	0	0	1	1	1	0	0	1	0	0	0	1	1	0	0	7	0	860.50076	sp|P29508|SPB3_HUMAN;sp|P48594|SPB4_HUMAN;tr|H0Y5H9|H0Y5H9_HUMAN;tr|C9JZ65|C9JZ65_HUMAN	sp|P29508|SPB3_HUMAN	231	237	yes	no	2	0.0044955	75.311	1	1
VLPVPQK	VLSLSQSKVLPVPQKA	KVLPVPQKAVPYPQRD	K	V	L	Q	K	A	0	0	0	0	0	1	0	0	0	0	1	1	0	0	2	0	0	0	0	2	0	0	7	0	779.49052	CON__P02666	CON__P02666	170	176	yes	yes	2	0.0016695	77.72	1	1			1
VLVLDTDYK	IDALNENKVLVLDTDY	LVLDTDYKKYLLFCME	K	V	L	Y	K	K	0	0	0	2	0	0	0	0	0	0	2	1	0	0	0	0	1	0	1	2	0	0	9	0	1064.5754	CON__P02754	CON__P02754	92	100	yes	yes	2	0.0017676	116.73	1	1
VLYDAEISQIHQSVTDTNVILSMDNSRNLDLDSIIAEVK	NQEIEFLKVLYDAEIS	DSIIAEVKAQYEEIAQ	K	V	L	V	K	A	2	1	3	5	0	2	2	0	1	5	4	1	1	0	0	5	2	0	1	4	0	0	39	0	4358.1952	sp|P35908|K22E_HUMAN;CON__P35908	sp|P35908|K22E_HUMAN	315	353	yes	no	4;5	4.7728E-29	84.822	1	2	1	2			1
VPQVSTPTLVEVSRSLGK	LIVRYTRKVPQVSTPT	EVSRSLGKVGTRCCTK	K	V	P	G	K	V	0	1	0	0	0	1	1	1	0	0	2	1	0	0	2	3	2	0	0	4	0	0	18	0	1896.068	CON__P02769	CON__P02769	438	455	yes	yes	2;3	1.2752E-77	164.53			2	2			1
VQALEEANNDLENK	RLASYLDKVQALEEAN	ANNDLENKIQDWYDKK	K	V	Q	N	K	I	2	0	3	1	0	1	3	0	0	0	2	1	0	0	0	0	0	0	0	1	0	0	14	0	1585.7584	sp|P35527|K1C9_HUMAN;CON__P35527	sp|P35527|K1C9_HUMAN	171	184	yes	no	2;3	1.431E-122	227.37	2	2	2	2			3
VQDQDLPNTPHSK	DVEILRMKVQDQDLPN	LPNTPHSKAVYKILQG	K	V	Q	S	K	A	0	0	1	2	0	2	0	0	1	0	1	1	0	0	2	1	1	0	0	1	0	0	13	0	1477.7161	sp|Q08554-2|DSC1_HUMAN;sp|Q08554|DSC1_HUMAN	sp|Q08554-2|DSC1_HUMAN	377	389	yes	no	3	0.00028754	103.11	1	1	1	1			1
VQFLEQQNK	KFASFIDKVQFLEQQN	QFLEQQNKVLDTKWAL	K	V	Q	N	K	V	0	0	1	0	0	3	1	0	0	0	1	1	0	1	0	0	0	0	0	1	0	0	9	0	1132.5877	tr|A0A2R8VHP3|A0A2R8VHP3_MOUSE	tr|A0A2R8VHP3|A0A2R8VHP3_MOUSE	131	139	no	no	2	2.2949E-65	196.25	1	1	1	1			1
VRALEEANADLEVK	RLASYLDKVRALEEAN	ANADLEVKIRDWYQRQ	K	V	R	V	K	I	3	1	1	1	0	0	3	0	0	0	2	1	0	0	0	0	0	0	0	2	0	0	14	0	1555.8206	sp|P02533|K1C14_HUMAN;CON__P02533;sp|P08779|K1C16_HUMAN;CON__P08779	sp|P02533|K1C14_HUMAN	133	146	no	no	2;3	3.3584E-40	173.59	12	13	2	2			5
VRALEEANTELEVK	RLATYLDKVRALEEAN	ANTELEVKIRDWYQRQ	K	V	R	V	K	I	2	1	1	0	0	0	4	0	0	0	2	1	0	0	0	0	1	0	0	2	0	0	14	0	1599.8468	sp|Q61781|K1C14_MOUSE;tr|A0A8I5ZN82|A0A8I5ZN82_RAT;tr|A0A0G2K9Q9|A0A0G2K9Q9_RAT;sp|Q9QWL7|K1C17_MOUSE;sp|Q6IFU8|K1C17_RAT;CON__Q9QWL7;sp|Q04695|K1C17_HUMAN;CON__Q04695;tr|K7EPJ9|K7EPJ9_HUMAN	sp|Q61781|K1C14_MOUSE	139	152	no	no	2;3	5.2397E-18	119.17	2	2	2	1
VRALEESNYELEGK	RLASYLDKVRALEESN	SNYELEGKIKEWYEKH	K	V	R	G	K	I	1	1	1	0	0	0	4	1	0	0	2	1	0	0	0	1	0	0	1	1	0	0	14	0	1635.8104	sp|P13645|K1C10_HUMAN;CON__P13645;tr|A0A1B0GVI3|A0A1B0GVI3_HUMAN;sp|P02535-3|K1C10_MOUSE;tr|A2A513|A2A513_MOUSE;sp|P02535-2|K1C10_MOUSE;sp|P02535|K1C10_MOUSE;CON__P02535-1	sp|P13645|K1C10_HUMAN	164	177	yes	no	2;3	7.5142E-112	252.42	10	9	9	14			12
VRFLEQQNK	KFASFIDKVRFLEQQN	RFLEQQNKVLDTKWTL	K	V	R	N	K	V	0	1	1	0	0	2	1	0	0	0	1	1	0	1	0	0	0	0	0	1	0	0	9	0	1160.6302	sp|P48668|K2C6C_HUMAN;sp|P02538|K2C6A_HUMAN;CON__P48668;CON__P04259;CON__P02538;sp|P50446|K2C6A_MOUSE;CON__P50446;tr|Q3UV11|Q3UV11_MOUSE;sp|Q9Z331|K2C6B_MOUSE;sp|Q5XKE5|K2C79_HUMAN;CON__Q5XKE5;sp|O95678|K2C75_HUMAN;CON__O95678;tr|F8VUG2|F8VUG2_HUMAN;tr|F8W1U3|F8W1U3_HUMAN;tr|A0A8I6G4D8|A0A8I6G4D8_RAT;sp|Q10758|K2C8_RAT;sp|P05787|K2C8_HUMAN;CON__P05787;sp|P11679|K2C8_MOUSE;sp|P05787-2|K2C8_HUMAN;s…	sp|P13647|K2C5_HUMAN	186	194	no	no	2	3.8843E-53	195.06	1	1	1	1			1
VRFLEQQNQVLQTK	KFASFIDKVRFLEQQN	QNQVLQTKWELLQQMN	K	V	R	T	K	W	0	1	1	0	0	4	1	0	0	0	2	1	0	1	0	0	1	0	0	2	0	0	14	0	1729.9475	sp|P35908|K22E_HUMAN;CON__P35908;sp|Q6IFZ9|K2C74_MOUSE;sp|Q9R0H5|K2C71_MOUSE;CON__Q9R0H5;tr|A0A0G2JXH6|A0A0G2JXH6_RAT;tr|A0A8L2UIP9|A0A8L2UIP9_RAT;sp|Q6NXH9|K2C73_MOUSE;CON__Q6NXH9;sp|Q6IG03|K2C73_RAT;sp|P04264|K2C1_HUMAN;CON__P04264;sp|Q7Z794|K2C1B_HUMAN;CON__Q7Z794	sp|P35908|K22E_HUMAN	196	209	no	no	2;3	2.0693E-150	241.84	11	6	3	2			2
VTATDLDEPDTLHTRLK	RSGTSVGKVTATDLDE	DTLHTRLKYKILQQIP	K	V	T	L	K	Y	1	1	0	3	0	0	1	0	1	0	3	1	0	0	1	0	4	0	0	1	0	0	17	0	1923.9902	sp|Q08554-2|DSC1_HUMAN;sp|Q08554|DSC1_HUMAN	sp|Q08554-2|DSC1_HUMAN	264	280	yes	no	3	0.011918	35.176							1
VTIAQGGVLPNIQAVLLPK	ELNKLLGKVTIAQGGV	IQAVLLPKKTESQKTK	K	V	T	P	K	K	2	0	1	0	0	2	0	2	0	2	3	1	0	0	2	0	1	0	0	3	0	0	19	0	1930.1615	tr|H0YFX9|H0YFX9_HUMAN;sp|Q99878|H2A1J_HUMAN;sp|Q96KK5|H2A1H_HUMAN;sp|Q9BTM1|H2AJ_HUMAN;sp|Q64523|H2A2C_MOUSE;sp|Q16777|H2A2C_HUMAN;sp|Q6GSS7|H2A2A_MOUSE;sp|Q6FI13|H2A2A_HUMAN;sp|P20671|H2A1D_HUMAN;sp|P0CC09|H2A2A_RAT;sp|P0C0S8|H2A1_HUMAN;sp|P02262|H2A1_RAT;tr|A0A0U1RR32|A0A0U1RR32_HUMAN;tr|A0A0U1RRH7|A0A0U1RRH7_HUMAN;tr|A0A8I5ZS24|A0A8I5ZS24_RAT;tr|A0A8I6AWT3|A0A8I6AWT3_RAT	tr|H0YFX9|H0YFX9_HUMAN	64	82	yes	no	2;3	1.1833E-05	74.611							2
VTMQNLNDRLASYLDK	GLLSGNEKVTMQNLND	RLASYLDKVRALEESN	K	V	T	D	K	V	1	1	2	2	0	1	0	0	0	0	3	1	1	0	0	1	1	0	1	1	0	0	16	0	1879.9462	sp|P13645|K1C10_HUMAN;CON__P13645;tr|A0A1B0GVI3|A0A1B0GVI3_HUMAN;sp|Q61414|K1C15_MOUSE;tr|B1AQ77|B1AQ77_MOUSE;CON__A2A4G1;sp|P02533|K1C14_HUMAN;CON__P02533;sp|P08779|K1C16_HUMAN;CON__P08779	sp|P13645|K1C10_HUMAN	148	163	no	no	2;3	2.9829E-135	227.91	5	5	3	3			3
VVSTHEQVLRTK	VMDVHDGKVVSTHEQV	HEQVLRTKN_______	K	V	V	T	K	N	0	1	0	0	0	1	1	0	1	0	1	1	0	0	0	1	2	0	0	3	0	0	12	0	1395.7834	sp|P02533|K1C14_HUMAN;CON__P02533;tr|A0A0G2JW58|A0A0G2JW58_RAT;tr|A0A0G2JT54|A0A0G2JT54_RAT;sp|Q6IFV1|K1C14_RAT;sp|Q61781|K1C14_MOUSE	sp|P02533|K1C14_HUMAN	460	471	no	no	3	0.0019195	85.554	1	1	1
WTLLQEQGTK	QNKVLDTKWTLLQEQG	LLQEQGTKTVRQNLEP	K	W	T	T	K	T	0	0	0	0	0	2	1	1	0	0	2	1	0	0	0	0	2	1	0	0	0	0	10	0	1202.6295	sp|P48668|K2C6C_HUMAN;sp|P02538|K2C6A_HUMAN;CON__P48668;CON__P04259;CON__P02538;sp|P13647|K2C5_HUMAN;CON__P13647;sp|Q6P6Q2|K2C5_RAT;tr|F7FFV2|F7FFV2_RAT;tr|F8W0C6|F8W0C6_HUMAN;sp|P04259|K2C6B_HUMAN	sp|P13647|K2C5_HUMAN	200	209	no	no	2	3.3135E-81	211.48	2	1	1	1			1
YEDEINK	LVEDYKKKYEDEINKR	KYEDEINKRTAAENDF	K	Y	E	N	K	R	0	0	1	1	0	0	2	0	0	1	0	1	0	0	0	0	0	0	1	0	0	0	7	0	909.40798	sp|P35908|K22E_HUMAN;CON__P35908;tr|A0A0G2JWX4|A0A0G2JWX4_RAT;sp|Q6IG02|K22E_RAT;sp|Q3TTY5|K22E_MOUSE;CON__Q3TTY5;sp|P04264|K2C1_HUMAN;CON__P04264;sp|P48668|K2C6C_HUMAN;sp|P02538|K2C6A_HUMAN;CON__P48668;CON__P04259;CON__P02538;sp|P50446|K2C6A_MOUSE;CON__P50446;tr|Q3UV11|Q3UV11_MOUSE;sp|Q9Z331|K2C6B_MOUSE;sp|Q5XKE5|K2C79_HUMAN;CON__Q5XKE5;tr|F8VUG2|F8VUG2_HUMAN;tr|F8W1U3|F8W1U3_HUMAN;tr|A0A8I6G4D8…	sp|P35908|K22E_HUMAN	268	274	no	no	1;2	9.463E-19	148.21	5	6	3	2			2
YEEEIHRRTAAENEFVVLK	VVEDFKNKYEEEIHRR	ENEFVVLKKDVDAAYM	K	Y	E	L	K	K	2	2	1	0	0	0	5	0	1	1	1	1	0	1	0	0	1	0	1	2	0	0	19	0	2332.1812	tr|A0A0G2JVA8|A0A0G2JVA8_RAT;tr|E9Q1Z0|E9Q1Z0_MOUSE	tr|A0A0G2JVA8|A0A0G2JVA8_RAT	231	249	yes	no	4	0.026033	19.553	7	4		1			2
YEELQITAGRHGDDLRNTK	AESWYQTKYEELQITA	GDDLRNTKQEIAEINR	K	Y	E	T	K	Q	1	2	1	2	0	1	2	2	1	1	2	1	0	0	0	0	2	0	1	0	0	0	19	0	2215.0982	sp|P04259|K2C6B_HUMAN;tr|A0A8I6G380|A0A8I6G380_RAT;tr|A0A8I5ZMI8|A0A8I5ZMI8_RAT;sp|Q4FZU2|K2C6A_RAT;tr|A0A8I6AP90|A0A8I6AP90_RAT;tr|A0A0G2JUG1|A0A0G2JUG1_RAT	sp|P04259|K2C6B_HUMAN	360	378	no	no	4	0.0079412	31.818				1
YEELQITAGRHGDSVRNSK	AESLYQSKYEELQITA	GDSVRNSKIEISELNR	K	Y	E	S	K	I	1	2	1	1	0	1	2	2	1	1	1	1	0	0	0	2	1	0	1	1	0	0	19	0	2159.0719	sp|P04264|K2C1_HUMAN;CON__P04264	sp|P04264|K2C1_HUMAN	377	395	yes	no	3;4;5	1.4624E-39	146.58	8	9	5	2			3
YEELQQTAGRHGDDLRNTK	AESWYQTKYEELQQTA	GDDLRNTKHEISEMNR	K	Y	E	T	K	H	1	2	1	2	0	2	2	2	1	0	2	1	0	0	0	0	2	0	1	0	0	0	19	0	2230.0727	sp|P13647|K2C5_HUMAN;CON__P13647;sp|Q6P6Q2|K2C5_RAT;CON__Q5XQN5;tr|F7FFV2|F7FFV2_RAT;sp|Q922U2|K2C5_MOUSE;CON__Q922U2;tr|H0YI76|H0YI76_HUMAN	sp|P13647|K2C5_HUMAN	365	383	yes	no	3;4;5	7.4216E-27	136.35	3	3	3	4			3
YEELQVTAGRHGDDLRNTK	AESWYQTKYEELQVTA	GDDLRNTKQEIAEINR	K	Y	E	T	K	Q	1	2	1	2	0	1	2	2	1	0	2	1	0	0	0	0	2	0	1	1	0	0	19	0	2201.0825	sp|P48668|K2C6C_HUMAN;sp|P02538|K2C6A_HUMAN;CON__P48668;CON__P04259;CON__P02538;sp|P50446|K2C6A_MOUSE;CON__P50446;tr|Q3UV11|Q3UV11_MOUSE;sp|Q9Z331|K2C6B_MOUSE;sp|O95678|K2C75_HUMAN;CON__O95678;sp|Q6IG05|K2C75_RAT;sp|Q8BGZ7|K2C75_MOUSE;CON__Q8BGZ7	sp|P48668|K2C6C_HUMAN	360	378	no	no	4;5	2.9488E-19	125.18	2	2	2	1			1
YEELQVTVGRHGDSLK	AEALYHSKYEELQVTV	GRHGDSLKEIKIEISE	K	Y	E	L	K	E	0	1	0	1	0	1	2	2	1	0	2	1	0	0	0	1	1	0	1	2	0	0	16	0	1829.9272	sp|P35908|K22E_HUMAN;CON__P35908	sp|P35908|K22E_HUMAN	375	390	yes	no	3;4	2.6222E-52	139.6	2	2	2	2			2
YETEINITK	EMSNLRNKYETEINIT	ETEINITKTTIKEISM	K	Y	E	T	K	T	0	0	1	0	0	0	2	0	0	2	0	1	0	0	0	0	2	0	1	0	0	0	9	0	1109.5605	sp|P15924|DESP_HUMAN;sp|P15924-3|DESP_HUMAN;sp|F1LMV6|DESP_RAT	sp|P15924|DESP_HUMAN	1210	1218	no	no	2	0.011895	87.308	1	1
YPEGSDQERQVFQK	MDVTDKYKYPEGSDQE	QERQVFQKALGKLKPN	K	Y	P	Q	K	A	0	1	0	1	0	3	2	1	0	0	0	1	0	1	1	1	0	0	1	1	0	0	14	0	1709.8009	sp|Q08188|TGM3_HUMAN;tr|A0A494C0J7|A0A494C0J7_HUMAN	sp|Q08188|TGM3_HUMAN	442	455	yes	no	3	0.021681	32.624
YTLPPGVDPTQVSSSLSPEGTLTVEAPMPK	ISRCFTRKYTLPPGVD	TVEAPMPKLATQSNEI	K	Y	T	P	K	L	1	0	0	1	0	1	2	2	0	0	3	1	1	0	6	4	4	0	1	3	0	0	30	0	3097.5529	sp|P04792|HSPB1_HUMAN;tr|A0A6Q8PGK1|A0A6Q8PGK1_HUMAN	sp|P04792|HSPB1_HUMAN	142	171	yes	no	3	0.022894	20.652		1
[truncated: 28 more columns]
