# Supplementary material for: An Integrated Approach to Protein Discovery and Detection From Complex Biofluids
Source: Mol Cell Proteomics. 2023 Jun 9;22(7):100590. doi: 10.1016/j.mcpro.2023.100590 (PMC10388710; doi:10.1016/j.mcpro.2023.100590)
Supplement: Supplemental Data S12 [file mmc12.txt]

Protein IDs	Majority protein IDs	Peptide counts (all)	Peptide counts (razor+unique)	Peptide counts (unique)	Fasta headers	Number of proteins	Peptides	Razor + unique peptides	Unique peptides	Peptides 1_s_trap_1	Peptides 1_s_trap_2	Peptides 3_s_trap_1	Peptides 3_s_trap_2	Peptides 5_digest_1	Peptides 5_digest_2	Peptides 5_s_trap_1	Peptides 5_s_trap_2	Peptides 7_digest_1	Peptides 7_digest_2	Peptides 7_s_trap_1	Peptides 7_s_trap_2	Razor + unique peptides 1_s_trap_1	Razor + unique peptides 1_s_trap_2	Razor + unique peptides 3_s_trap_1	Razor + unique peptides 3_s_trap_2	Razor + unique peptides 5_digest_1	Razor + unique peptides 5_digest_2	Razor + unique peptides 5_s_trap_1	Razor + unique peptides 5_s_trap_2	Razor + unique peptides 7_digest_1	Razor + unique peptides 7_digest_2	Razor + unique peptides 7_s_trap_1	Razor + unique peptides 7_s_trap_2	Unique peptides 1_s_trap_1	Unique peptides 1_s_trap_2	Unique peptides 3_s_trap_1	Unique peptides 3_s_trap_2	Unique peptides 5_digest_1	Unique peptides 5_digest_2	Unique peptides 5_s_trap_1	Unique peptides 5_s_trap_2	Unique peptides 7_digest_1	Unique peptides 7_digest_2	Unique peptides 7_s_trap_1	Unique peptides 7_s_trap_2	Sequence coverage [%]	Unique + razor sequence coverage [%]	Unique sequence coverage [%]	Mol. weight [kDa]
sp|O43790|KRT86_HUMAN;CON__O43790;sp|P78385|KRT83_HUMAN;CON__Q6NT21;CON__P78385;sp|Q14533|KRT81_HUMAN;CON__Q14533;sp|A6NCN2|KR87P_HUMAN;tr|E9Q1Y9|E9Q1Y9_MOUSE;CON__Q61726;sp|Q9ERE2|KRT81_MOUSE;sp|P97861|KRT86_MOUSE;sp|Q6IMF0|KRT87_MOUSE;sp|Q9Z2T6|KRT85_MOUSE;sp|P78386|KRT85_HUMAN;CON__P78386;tr|F5GYI5|F5GYI5_HUMAN	sp|O43790|KRT86_HUMAN;CON__O43790;sp|P78385|KRT83_HUMAN;CON__Q6NT21;CON__P78385;sp|Q14533|KRT81_HUMAN;CON__Q14533;sp|A6NCN2|KR87P_HUMAN;tr|E9Q1Y9|E9Q1Y9_MOUSE;CON__Q61726;sp|Q9ERE2|KRT81_MOUSE;sp|P97861|KRT86_MOUSE;sp|Q6IMF0|KRT87_MOUSE;sp|Q9Z2T6|KRT85_MOUSE;sp|P78386|KRT85_HUMAN;CON__P78386	3;3;3;3;3;3;3;2;2;2;2;2;2;2;2;2;1	2;2;2;2;2;2;2;2;1;1;1;1;1;1;1;1;1	2;2;2;2;2;2;2;2;1;1;1;1;1;1;1;1;1	;;;;;;;;;;;;;;;	17	3	2	2	1	1	1	1	0	0	1	1	0	0	2	3	0	0	0	0	0	0	0	0	0	0	1	2	0	0	0	0	0	0	0	0	0	0	1	2	8.4	6.6	6.6	53.5
CON__O76011;sp|Q14525|KT33B_HUMAN;sp|O76009|KT33A_HUMAN;CON__Q6NTB9;CON__Q14525;CON__O76009;sp|Q15323|K1H1_HUMAN;CON__Q9UE12;CON__Q15323;tr|A0A140TA69|A0A140TA69_HUMAN;tr|A0A140TA62|A0A140TA62_HUMAN;sp|O76011|KRT34_HUMAN;CON__Q8IUT8	CON__O76011;sp|Q14525|KT33B_HUMAN;sp|O76009|KT33A_HUMAN;CON__Q6NTB9;CON__Q14525;CON__O76009;sp|Q15323|K1H1_HUMAN;CON__Q9UE12;CON__Q15323;tr|A0A140TA69|A0A140TA69_HUMAN;tr|A0A140TA62|A0A140TA62_HUMAN;sp|O76011|KRT34_HUMAN;CON__Q8IUT8	1;1;1;1;1;1;1;1;1;1;1;1;1	1;1;1;1;1;1;1;1;1;1;1;1;1	1;1;1;1;1;1;1;1;1;1;1;1;1	;;;;;;;;;;;;	13	1	1	1	0	0	0	0	0	0	0	0	0	0	1	0	0	0	0	0	0	0	0	0	0	0	1	0	0	0	0	0	0	0	0	0	0	0	1	0	2	2	2	44.689
sp|O76014|KRT37_HUMAN;sp|O76015|KRT38_HUMAN;CON__O76015;CON__O76014	sp|O76014|KRT37_HUMAN;sp|O76015|KRT38_HUMAN;CON__O76015;CON__O76014	1;1;1;1	1;1;1;1	1;1;1;1	;;;	4	1	1	1	1	1	0	0	0	0	0	0	0	0	1	1	1	1	0	0	0	0	0	0	0	0	1	1	1	1	0	0	0	0	0	0	0	0	1	1	2	2	2	49.747
sp|P02533|K1C14_HUMAN;CON__P02533;tr|A0A0G2JW58|A0A0G2JW58_RAT;tr|A0A0G2JT54|A0A0G2JT54_RAT;sp|Q6IFV1|K1C14_RAT;sp|Q6IFU7|K1C42_RAT;tr|K7ESE1|K7ESE1_HUMAN;tr|A0A8I6A5I5|A0A8I6A5I5_RAT;tr|A0A0G2JXJ9|A0A0G2JXJ9_RAT;sp|Q9Z2K1|K1C16_MOUSE;CON__Q9Z2K1;CON__Q3ZAW8;tr|K7EMS3|K7EMS3_HUMAN;tr|C9JM50|C9JM50_HUMAN;sp|P08727|K1C19_HUMAN;CON__P08727;sp|Q63279|K1C19_RAT;sp|P19001|K1C19_MOUSE;CON__P19001;tr|Q6I…	sp|P02533|K1C14_HUMAN;CON__P02533	10;10;4;4;4;3;2;2;2;2;2;2;1;1;1;1;1;1;1;1;1	9;9;4;4;4;3;2;2;2;2;2;2;1;1;1;1;1;1;1;1;1	1;1;0;0;0;0;0;0;0;0;0;0;0;0;0;0;0;0;0;0;0	;	21	10	9	1	10	10	10	9	0	0	9	8	0	0	10	9	9	9	9	8	0	0	8	7	0	0	9	8	1	1	1	1	0	0	1	1	0	0	1	1	27.8	24.4	5.9	51.561
sp|P48668|K2C6C_HUMAN;sp|P02538|K2C6A_HUMAN;CON__P48668;CON__P04259;CON__P02538;sp|P50446|K2C6A_MOUSE;CON__P50446;tr|Q3UV11|Q3UV11_MOUSE;sp|Q9Z331|K2C6B_MOUSE;sp|Q5XKE5|K2C79_HUMAN;CON__Q5XKE5;sp|O95678|K2C75_HUMAN;CON__O95678;tr|F8VUG2|F8VUG2_HUMAN;tr|F8W1U3|F8W1U3_HUMAN;tr|A0A8I6G4D8|A0A8I6G4D8_RAT;sp|Q10758|K2C8_RAT;sp|P05787|K2C8_HUMAN;CON__P05787;sp|P11679|K2C8_MOUSE;sp|P05787-2|K2C8_HUMAN;s…	sp|P48668|K2C6C_HUMAN;sp|P02538|K2C6A_HUMAN;CON__P48668;CON__P04259;CON__P02538;sp|P50446|K2C6A_MOUSE;CON__P50446;tr|Q3UV11|Q3UV11_MOUSE;sp|Q9Z331|K2C6B_MOUSE	12;12;12;12;12;9;9;7;7;5;5;5;5;4;4;4;4;4;4;4;4;4;4;4;3;3;3;3;3;3;3;2;2;2;2;2;2;2;2;2;2;2;2;2;2;2;2;2;2;2;2;2;1;1;1;1;1;1;1;1;1;1;1;1;1;1;1;1;1;1;1;1;1;1;1;1;1;1;1;1;1;1;1;1;1;1;1;1;1;1;1;1;1;1;1;1;1;1;1;1	5;5;5;5;5;4;4;3;3;0;0;1;1;0;0;0;0;0;0;0;0;1;1;1;0;0;0;0;0;0;0;0;0;0;0;0;0;0;0;0;0;0;0;0;0;0;0;0;0;0;0;0;0;0;0;0;0;0;0;0;0;0;0;0;0;0;0;0;0;0;0;0;0;0;0;0;0;0;0;0;0;0;0;0;0;0;0;0;0;0;0;0;0;0;0;0;0;0;0;0	0;0;0;0;0;0;0;0;0;0;0;0;0;0;0;0;0;0;0;0;0;0;0;0;0;0;0;0;0;0;0;0;0;0;0;0;0;0;0;0;0;0;0;0;0;0;0;0;0;0;0;0;0;0;0;0;0;0;0;0;0;0;0;0;0;0;0;0;0;0;0;0;0;0;0;0;0;0;0;0;0;0;0;0;0;0;0;0;0;0;0;0;0;0;0;0;0;0;0;0	;;;;;;;;	100	12	5	0	10	11	11	11	0	0	10	10	0	0	12	12	4	4	4	4	0	0	4	4	0	0	5	5	0	0	0	0	0	0	0	0	0	0	0	0	22.5	12.6	0	60.024
CON__P02663	CON__P02663	1	1	1		1	1	1	1	1	1	1	1	0	0	1	1	0	0	1	1	1	1	1	1	0	0	1	1	0	0	1	1	1	1	1	1	0	0	1	1	0	0	1	1	5.3	5.3	5.3	24.348
CON__P02666	CON__P02666	1	1	1		1	1	1	1	1	1	0	0	1	0	0	0	0	0	1	1	1	1	0	0	1	0	0	0	0	0	1	1	1	1	0	0	1	0	0	0	0	0	1	1	3.3	3.3	3.3	23.583
CON__P02668	CON__P02668	1	1	1		1	1	1	1	1	1	0	0	0	0	0	0	0	0	0	0	1	1	0	0	0	0	0	0	0	0	0	0	1	1	0	0	0	0	0	0	0	0	0	0	4.7	4.7	4.7	18.974
CON__P02754	CON__P02754	3	3	3		1	3	3	3	2	2	0	0	0	0	2	2	0	0	1	1	2	2	0	0	0	0	2	2	0	0	1	1	2	2	0	0	0	0	2	2	0	0	1	1	15.4	15.4	15.4	18.281
CON__P02769	CON__P02769	13	13	12		1	13	13	12	2	2	11	11	0	1	4	4	0	0	4	4	2	2	11	11	0	1	4	4	0	0	4	4	1	1	10	10	0	1	4	4	0	0	3	3	22.9	22.9	21.7	69.293
sp|P08779|K1C16_HUMAN;CON__P08779;tr|K7ENW6|K7ENW6_HUMAN	sp|P08779|K1C16_HUMAN;CON__P08779	7;7;2	2;2;1	1;1;0	;	3	7	2	1	7	7	7	7	0	0	6	5	0	0	7	7	2	2	2	2	0	0	1	1	0	0	2	2	1	1	1	1	0	0	1	1	0	0	1	1	19.5	7.6	5.9	51.267
sp|P13645|K1C10_HUMAN;CON__P13645;tr|A0A1B0GVI3|A0A1B0GVI3_HUMAN;sp|Q6IFW6|K1C10_RAT;tr|A0A0G2K2V6|A0A0G2K2V6_RAT;sp|Q61414|K1C15_MOUSE;tr|B1AQ77|B1AQ77_MOUSE;CON__A2A4G1;sp|Q7Z3Y7|K1C28_HUMAN;CON__Q7Z3Y7;tr|K7EQH6|K7EQH6_HUMAN;tr|C9JTG5|C9JTG5_HUMAN;sp|P19012-2|K1C15_HUMAN;tr|A8MT21|A8MT21_HUMAN;sp|P08730-2|K1C13_MOUSE;tr|Q6IFW7|Q6IFW7_RAT;sp|P08730|K1C13_MOUSE;CON__P08730-1;sp|Q6IFV4|K1C13_RAT;…	sp|P13645|K1C10_HUMAN;CON__P13645;tr|A0A1B0GVI3|A0A1B0GVI3_HUMAN	11;11;11;3;3;2;2;2;2;2;1;1;1;1;1;1;1;1;1;1;1;1;1;1;1;1;1;1	11;11;11;3;3;2;2;2;2;2;1;1;1;1;1;1;1;1;1;1;1;1;1;1;1;1;1;1	9;9;9;2;2;0;0;0;1;1;0;0;0;0;0;0;0;0;0;0;0;0;0;1;1;1;1;1	;;	28	11	11	9	9	10	9	9	0	0	8	8	0	0	7	8	9	10	9	9	0	0	8	8	0	0	7	8	8	9	8	8	0	0	7	7	0	0	6	6	34.2	34.2	30.1	58.826
sp|P13647|K2C5_HUMAN;CON__P13647;sp|Q6P6Q2|K2C5_RAT;CON__Q5XQN5;tr|F7FFV2|F7FFV2_RAT;sp|Q922U2|K2C5_MOUSE;CON__Q922U2;tr|F8W0C6|F8W0C6_HUMAN;tr|H0YI76|H0YI76_HUMAN;tr|H0YIN9|H0YIN9_HUMAN	sp|P13647|K2C5_HUMAN;CON__P13647;sp|Q6P6Q2|K2C5_RAT;CON__Q5XQN5;tr|F7FFV2|F7FFV2_RAT;sp|Q922U2|K2C5_MOUSE;CON__Q922U2;tr|F8W0C6|F8W0C6_HUMAN	13;13;10;10;9;8;8;7;5;4	10;10;7;7;7;5;5;5;4;4	6;6;3;4;3;2;2;1;4;3	;;;;;;;	10	13	10	6	11	13	12	12	0	0	11	11	0	0	12	12	8	10	9	9	0	0	8	8	0	0	9	9	5	6	5	5	0	0	5	5	0	0	5	5	25.6	22.4	16.1	62.378
CON__P15636	CON__P15636	3	3	3		1	3	3	3	2	2	2	2	0	0	3	3	0	0	3	3	2	2	2	2	0	0	3	3	0	0	3	3	2	2	2	2	0	0	3	3	0	0	3	3	14.9	14.9	14.9	68.124
sp|P20930|FILA_HUMAN;CON__P20930	sp|P20930|FILA_HUMAN;CON__P20930	6;6	6;6	6;6	;	2	6	6	6	6	6	3	4	0	0	2	2	0	0	3	3	6	6	3	4	0	0	2	2	0	0	3	3	6	6	3	4	0	0	2	2	0	0	3	3	1.7	1.7	1.7	435.16
sp|P35527|K1C9_HUMAN;CON__P35527;tr|K7EQQ3|K7EQQ3_HUMAN	sp|P35527|K1C9_HUMAN;CON__P35527;tr|K7EQQ3|K7EQQ3_HUMAN	12;12;6	12;12;6	12;12;6	;;	3	12	12	12	12	12	12	12	0	0	12	12	0	0	12	12	12	12	12	12	0	0	12	12	0	0	12	12	12	12	12	12	0	0	12	12	0	0	12	12	33.9	33.9	33.9	62.064
sp|P35908|K22E_HUMAN;CON__P35908;tr|A0A0G2JWX4|A0A0G2JWX4_RAT;sp|Q6IG02|K22E_RAT;sp|Q3TTY5|K22E_MOUSE;CON__Q3TTY5;sp|Q6IFZ9|K2C74_MOUSE;sp|Q9R0H5|K2C71_MOUSE;CON__Q9R0H5;tr|A0A0G2JXH6|A0A0G2JXH6_RAT;tr|A0A8L2UIP9|A0A8L2UIP9_RAT;sp|Q6NXH9|K2C73_MOUSE;CON__Q6NXH9;sp|Q6IG03|K2C73_RAT;tr|H0YID6|H0YID6_HUMAN;tr|H0YHD9|H0YHD9_HUMAN;tr|F8VS61|F8VS61_HUMAN;sp|Q86Y46-2|K2C73_HUMAN;sp|Q3SY84|K2C71_HUMAN;CO…	sp|P35908|K22E_HUMAN;CON__P35908	19;19;4;4;4;4;2;2;2;2;2;2;2;2;1;1;1;1;1;1;1;1;1;1;1;1	19;19;4;4;4;4;2;2;2;2;2;2;2;2;1;1;1;1;1;1;1;1;1;1;1;1	13;13;1;1;1;1;0;0;0;0;0;0;0;0;0;0;0;0;0;0;0;0;0;0;0;0	;	26	19	19	13	19	19	19	19	0	0	19	19	0	0	18	17	19	19	19	19	0	0	19	19	0	0	18	17	13	13	13	13	0	0	13	13	0	0	12	11	43.3	43.3	35.2	65.432
sp|Q04695|K1C17_HUMAN;CON__Q04695;tr|K7EPJ9|K7EPJ9_HUMAN	sp|Q04695|K1C17_HUMAN;CON__Q04695;tr|K7EPJ9|K7EPJ9_HUMAN	5;5;3	2;2;1	2;2;1	;;	3	5	2	2	4	4	4	5	0	0	3	3	0	0	2	3	1	1	1	2	0	0	1	1	0	0	0	1	1	1	1	2	0	0	1	1	0	0	0	1	19	9.7	9.7	48.105
sp|Q9NSB2|KRT84_HUMAN;CON__Q9NSB2;CON__Q6ISB0	sp|Q9NSB2|KRT84_HUMAN;CON__Q9NSB2;CON__Q6ISB0	3;3;3	1;1;1	1;1;1	;;	3	3	1	1	2	2	2	2	0	0	3	2	0	0	2	2	0	0	0	0	0	0	1	0	0	0	0	0	0	0	0	0	0	0	1	0	0	0	0	0	4.7	2	2	64.842
sp|Q8N1N4-2|K2C78_HUMAN;sp|Q8N1N4|K2C78_HUMAN;CON__Q8N1N4-2;CON__Q7RTT2	sp|Q8N1N4-2|K2C78_HUMAN;sp|Q8N1N4|K2C78_HUMAN;CON__Q8N1N4-2;CON__Q7RTT2	3;3;3;3	2;2;2;2	2;2;2;2	;;;	4	3	2	2	3	3	3	2	0	0	1	1	0	0	1	1	2	2	2	1	0	0	0	0	0	0	0	0	2	2	2	1	0	0	0	0	0	0	0	0	11.5	9.3	9.3	45.017
sp|Q7Z794|K2C1B_HUMAN;CON__Q7Z794	sp|Q7Z794|K2C1B_HUMAN;CON__Q7Z794	6;6	3;3	2;2	;	2	6	3	2	4	4	4	4	0	0	4	3	0	0	5	4	1	1	1	1	0	0	1	0	0	0	2	1	1	0	1	1	0	0	1	0	0	0	1	1	11.8	6.9	5.2	61.901
tr|A0A0G2JW69|A0A0G2JW69_RAT;tr|A0A8I5ZR22|A0A8I5ZR22_RAT;sp|Q8VED5|K2C79_MOUSE;CON__Q8VED5	tr|A0A0G2JW69|A0A0G2JW69_RAT;tr|A0A8I5ZR22|A0A8I5ZR22_RAT;sp|Q8VED5|K2C79_MOUSE;CON__Q8VED5	5;5;5;5	1;1;1;1	1;1;1;1	;;;	4	5	1	1	4	5	5	5	0	0	3	3	0	0	4	4	1	1	1	1	0	0	0	0	0	0	0	0	1	1	1	1	0	0	0	0	0	0	0	0	7.4	2.4	2.4	54.531
tr|A0A494BAF3|A0A494BAF3_MOUSE;tr|A0A494BB99|A0A494BB99_MOUSE;sp|E9Q7R9|CFA43_MOUSE	tr|A0A494BAF3|A0A494BAF3_MOUSE;tr|A0A494BB99|A0A494BB99_MOUSE;sp|E9Q7R9|CFA43_MOUSE	1;1;1	1;1;1	1;1;1	;;	3	1	1	1	1	1	0	0	0	0	0	0	0	0	0	0	1	1	0	0	0	0	0	0	0	0	0	0	1	1	0	0	0	0	0	0	0	0	0	0	4.2	4.2	4.2	47.476
sp|F1LMV6|DESP_RAT	sp|F1LMV6|DESP_RAT	20	1	0		1	20	1	0	17	18	7	7	0	0	5	2	0	0	3	6	1	1	0	1	0	0	1	0	0	0	0	0	0	0	0	0	0	0	0	0	0	0	0	0	7.9	0.6	0	332.39
sp|Q00715|H2B1_RAT;tr|G3V9C7|G3V9C7_RAT;tr|A0A8I6AGQ8|A0A8I6AGQ8_RAT;tr|A0A8I5ZLH6|A0A8I5ZLH6_RAT;sp|Q99880|H2B1L_HUMAN;sp|Q99879|H2B1M_HUMAN;sp|Q99877|H2B1N_HUMAN;sp|Q93079|H2B1H_HUMAN;sp|Q8CGP2|H2B1P_MOUSE;sp|Q8CGP1|H2B1K_MOUSE;sp|Q6ZWY9|H2B1C_MOUSE;sp|Q64525|H2B2B_MOUSE;sp|Q64478|H2B1H_MOUSE;sp|Q64475|H2B1B_MOUSE;sp|Q5QNW6|H2B2F_HUMAN;sp|P62807|H2B1C_HUMAN;sp|P58876|H2B1D_HUMAN;sp|P57053|H2BFS…	sp|Q00715|H2B1_RAT;tr|G3V9C7|G3V9C7_RAT;tr|A0A8I6AGQ8|A0A8I6AGQ8_RAT;tr|A0A8I5ZLH6|A0A8I5ZLH6_RAT;sp|Q99880|H2B1L_HUMAN;sp|Q99879|H2B1M_HUMAN;sp|Q99877|H2B1N_HUMAN;sp|Q93079|H2B1H_HUMAN;sp|Q8CGP2|H2B1P_MOUSE;sp|Q8CGP1|H2B1K_MOUSE;sp|Q6ZWY9|H2B1C_MOUSE;sp|Q64525|H2B2B_MOUSE;sp|Q64478|H2B1H_MOUSE;sp|Q64475|H2B1B_MOUSE;sp|Q5QNW6|H2B2F_HUMAN;sp|P62807|H2B1C_HUMAN;sp|P58876|H2B1D_HUMAN;sp|P57053|H2BFS…	2;2;2;2;2;2;2;2;2;2;2;2;2;2;2;2;2;2;2;2;2;2;2;2;2;2;2;2;2;2;2;2;1;1;1;1;1;1;1;1;1;1;1;1;1;1	2;2;2;2;2;2;2;2;2;2;2;2;2;2;2;2;2;2;2;2;2;2;2;2;2;2;2;2;2;2;2;2;1;1;1;1;1;1;1;1;1;1;1;1;1;1	2;2;2;2;2;2;2;2;2;2;2;2;2;2;2;2;2;2;2;2;2;2;2;2;2;2;2;2;2;2;2;2;1;1;1;1;1;1;1;1;1;1;1;1;1;1	;;;;;;;;;;;;;;;;;;;;;;;;;;;;;;;;;;;;;;;;;;;;;	46	2	2	2	0	0	0	0	0	0	2	2	0	0	2	2	0	0	0	0	0	0	2	2	0	0	2	2	0	0	0	0	0	0	2	2	0	0	2	2	16	16	16	13.99
sp|P01040|CYTA_HUMAN;tr|C9J0E4|C9J0E4_HUMAN	sp|P01040|CYTA_HUMAN	4;1	4;1	4;1		2	4	4	4	3	2	2	1	0	0	1	1	0	0	4	2	3	2	2	1	0	0	1	1	0	0	4	2	3	2	2	1	0	0	1	1	0	0	4	2	39.8	39.8	39.8	11.006
tr|H0YFX9|H0YFX9_HUMAN;sp|Q99878|H2A1J_HUMAN;sp|Q96KK5|H2A1H_HUMAN;sp|Q9BTM1|H2AJ_HUMAN;sp|Q64523|H2A2C_MOUSE;sp|Q16777|H2A2C_HUMAN;sp|Q6GSS7|H2A2A_MOUSE;sp|Q6FI13|H2A2A_HUMAN;sp|P20671|H2A1D_HUMAN;sp|P0CC09|H2A2A_RAT;sp|P0C0S8|H2A1_HUMAN;sp|P02262|H2A1_RAT;tr|A0A0U1RR32|A0A0U1RR32_HUMAN;tr|A0A0U1RRH7|A0A0U1RRH7_HUMAN;tr|A0A8I5ZS24|A0A8I5ZS24_RAT;tr|A0A8I6AWT3|A0A8I6AWT3_RAT	tr|H0YFX9|H0YFX9_HUMAN;sp|Q99878|H2A1J_HUMAN;sp|Q96KK5|H2A1H_HUMAN;sp|Q9BTM1|H2AJ_HUMAN;sp|Q64523|H2A2C_MOUSE;sp|Q16777|H2A2C_HUMAN;sp|Q6GSS7|H2A2A_MOUSE;sp|Q6FI13|H2A2A_HUMAN;sp|P20671|H2A1D_HUMAN;sp|P0CC09|H2A2A_RAT;sp|P0C0S8|H2A1_HUMAN;sp|P02262|H2A1_RAT;tr|A0A0U1RR32|A0A0U1RR32_HUMAN;tr|A0A0U1RRH7|A0A0U1RRH7_HUMAN;tr|A0A8I5ZS24|A0A8I5ZS24_RAT;tr|A0A8I6AWT3|A0A8I6AWT3_RAT	1;1;1;1;1;1;1;1;1;1;1;1;1;1;1;1	1;1;1;1;1;1;1;1;1;1;1;1;1;1;1;1	1;1;1;1;1;1;1;1;1;1;1;1;1;1;1;1	;;;;;;;;;;;;;;;	16	1	1	1	0	0	0	0	0	0	1	1	0	0	0	0	0	0	0	0	0	0	1	1	0	0	0	0	0	0	0	0	0	0	1	1	0	0	0	0	20.7	20.7	20.7	9.9755
tr|H3BR68|H3BR68_HUMAN;tr|H3BQN4|H3BQN4_HUMAN;sp|P04075|ALDOA_HUMAN;tr|J3KPS3|J3KPS3_HUMAN;sp|P04075-2|ALDOA_HUMAN	tr|H3BR68|H3BR68_HUMAN;tr|H3BQN4|H3BQN4_HUMAN;sp|P04075|ALDOA_HUMAN;tr|J3KPS3|J3KPS3_HUMAN;sp|P04075-2|ALDOA_HUMAN	1;1;1;1;1	1;1;1;1;1	1;1;1;1;1	;;;;	5	1	1	1	0	1	0	0	0	0	0	0	0	0	0	0	0	1	0	0	0	0	0	0	0	0	0	0	0	1	0	0	0	0	0	0	0	0	0	0	6.2	6.2	6.2	13.667
sp|P04259|K2C6B_HUMAN	sp|P04259|K2C6B_HUMAN	12	1	0		1	12	1	0	9	10	10	11	0	0	9	9	0	0	11	11	0	0	0	1	0	0	0	0	0	0	0	0	0	0	0	0	0	0	0	0	0	0	0	0	22.5	3.4	0	60.066
sp|P04264|K2C1_HUMAN;CON__P04264	sp|P04264|K2C1_HUMAN;CON__P04264	18;17	16;15	10;10	;	2	18	16	10	15	15	16	15	0	0	14	15	0	0	14	13	13	13	14	13	0	0	12	13	0	0	12	11	8	8	9	8	0	0	7	7	0	0	7	7	27.6	24.4	16.3	66.038
tr|D3ZME3|D3ZME3_RAT;tr|A0A8I5ZWK4|A0A8I5ZWK4_RAT;tr|F1LUI2|F1LUI2_RAT;tr|F1M269|F1M269_RAT;tr|E7EUT5|E7EUT5_HUMAN;tr|D3ZEN2|D3ZEN2_RAT;tr|S4R257|S4R257_MOUSE;tr|F1M2N4|F1M2N4_RAT;tr|M0R7H7|M0R7H7_RAT;tr|A0A8I6B4A1|A0A8I6B4A1_RAT;sp|P04406-2|G3P_HUMAN;tr|A0A0G2JWC0|A0A0G2JWC0_RAT;tr|E9PTV9|E9PTV9_RAT;tr|F1M4G6|F1M4G6_RAT;tr|A0A8I5ZXG9|A0A8I5ZXG9_RAT;tr|A0A8L2QM97|A0A8L2QM97_RAT;tr|S4R1W1|S4R1W1_M…	tr|D3ZME3|D3ZME3_RAT;tr|A0A8I5ZWK4|A0A8I5ZWK4_RAT;tr|F1LUI2|F1LUI2_RAT;tr|F1M269|F1M269_RAT;tr|E7EUT5|E7EUT5_HUMAN;tr|D3ZEN2|D3ZEN2_RAT;tr|S4R257|S4R257_MOUSE;tr|F1M2N4|F1M2N4_RAT;tr|M0R7H7|M0R7H7_RAT;tr|A0A8I6B4A1|A0A8I6B4A1_RAT;sp|P04406-2|G3P_HUMAN;tr|A0A0G2JWC0|A0A0G2JWC0_RAT;tr|E9PTV9|E9PTV9_RAT;tr|F1M4G6|F1M4G6_RAT;tr|A0A8I5ZXG9|A0A8I5ZXG9_RAT;tr|A0A8L2QM97|A0A8L2QM97_RAT;tr|S4R1W1|S4R1W1_M…	1;1;1;1;1;1;1;1;1;1;1;1;1;1;1;1;1;1;1;1;1;1;1;1;1;1;1;1;1;1;1	1;1;1;1;1;1;1;1;1;1;1;1;1;1;1;1;1;1;1;1;1;1;1;1;1;1;1;1;1;1;1	1;1;1;1;1;1;1;1;1;1;1;1;1;1;1;1;1;1;1;1;1;1;1;1;1;1;1;1;1;1;1	;;;;;;;;;;;;;;;;;;;;;;;;;;;;;;	31	1	1	1	1	1	0	0	0	0	0	0	0	0	0	0	1	1	0	0	0	0	0	0	0	0	0	0	1	1	0	0	0	0	0	0	0	0	0	0	3.9	3.9	3.9	22.053
sp|P04792|HSPB1_HUMAN;tr|A0A6Q8PHJ6|A0A6Q8PHJ6_HUMAN;tr|A0A6Q8PFK8|A0A6Q8PFK8_HUMAN;tr|A0A6Q8PGK1|A0A6Q8PGK1_HUMAN	sp|P04792|HSPB1_HUMAN;tr|A0A6Q8PHJ6|A0A6Q8PHJ6_HUMAN;tr|A0A6Q8PFK8|A0A6Q8PFK8_HUMAN;tr|A0A6Q8PGK1|A0A6Q8PGK1_HUMAN	2;1;1;1	2;1;1;1	2;1;1;1	;;;	4	2	2	2	0	2	0	0	0	0	0	0	0	0	0	0	0	2	0	0	0	0	0	0	0	0	0	0	0	2	0	0	0	0	0	0	0	0	0	0	19	19	19	22.782
sp|P05109|S10A8_HUMAN	sp|P05109|S10A8_HUMAN	5	5	5		1	5	5	5	4	3	1	2	1	1	1	1	0	0	2	3	4	3	1	2	1	1	1	1	0	0	2	3	4	3	1	2	1	1	1	1	0	0	2	3	45.2	45.2	45.2	10.834
sp|P06702|S10A9_HUMAN	sp|P06702|S10A9_HUMAN	2	2	2		1	2	2	2	2	2	2	2	1	0	1	1	0	0	2	2	2	2	2	2	1	0	1	1	0	0	2	2	2	2	2	2	1	0	1	1	0	0	2	2	24.6	24.6	24.6	13.242
sp|P06733-2|ENOA_HUMAN;tr|A0A2R8Y6G6|A0A2R8Y6G6_HUMAN;sp|P06733|ENOA_HUMAN;tr|B0QZL1|B0QZL1_MOUSE;tr|A0A8I6GJ97|A0A8I6GJ97_RAT;tr|A0A8I6ASH7|A0A8I6ASH7_RAT;tr|Q6PHC1|Q6PHC1_MOUSE;tr|A0A8L2QCV1|A0A8L2QCV1_RAT;tr|A0A8I6AR18|A0A8I6AR18_RAT;tr|M0R5J4|M0R5J4_RAT;tr|A0A8I6ART9|A0A8I6ART9_RAT;sp|P17182|ENOA_MOUSE;sp|P04764|ENOA_RAT	sp|P06733-2|ENOA_HUMAN;tr|A0A2R8Y6G6|A0A2R8Y6G6_HUMAN;sp|P06733|ENOA_HUMAN;tr|B0QZL1|B0QZL1_MOUSE;tr|A0A8I6GJ97|A0A8I6GJ97_RAT;tr|A0A8I6ASH7|A0A8I6ASH7_RAT;tr|Q6PHC1|Q6PHC1_MOUSE;tr|A0A8L2QCV1|A0A8L2QCV1_RAT;tr|A0A8I6AR18|A0A8I6AR18_RAT;tr|M0R5J4|M0R5J4_RAT;tr|A0A8I6ART9|A0A8I6ART9_RAT;sp|P17182|ENOA_MOUSE;sp|P04764|ENOA_RAT	2;2;2;1;1;1;1;1;1;1;1;1;1	2;2;2;1;1;1;1;1;1;1;1;1;1	2;2;2;1;1;1;1;1;1;1;1;1;1	;;;;;;;;;;;;	13	2	2	2	1	1	0	0	0	0	0	0	0	0	1	0	1	1	0	0	0	0	0	0	0	0	1	0	1	1	0	0	0	0	0	0	0	0	1	0	11.1	11.1	11.1	36.928
tr|B0V2N5|B0V2N5_MOUSE;sp|P07356|ANXA2_MOUSE;tr|A0A8I6G714|A0A8I6G714_RAT	tr|B0V2N5|B0V2N5_MOUSE;sp|P07356|ANXA2_MOUSE	3;3;1	3;3;1	1;1;1	;	3	3	3	1	1	1	2	0	0	0	0	3	0	0	0	0	1	1	2	0	0	0	0	3	0	0	0	0	0	0	1	0	0	0	0	1	0	0	0	0	12.9	12.9	4.4	31.263
tr|M0R1V7|M0R1V7_HUMAN;tr|A0A8I6AN99|A0A8I6AN99_RAT;tr|A0A8I6A5Y3|A0A8I6A5Y3_RAT;tr|A0A0A6YW67|A0A0A6YW67_MOUSE;tr|J3QS39|J3QS39_HUMAN;tr|E9Q9J0|E9Q9J0_MOUSE;tr|J3QTR3|J3QTR3_HUMAN;tr|F5H6Q2|F5H6Q2_HUMAN;sp|P62987|RL40_HUMAN;sp|P62986|RL40_RAT;sp|P62984|RL40_MOUSE;tr|F5GYU3|F5GYU3_HUMAN;tr|F5H2Z3|F5H2Z3_HUMAN;tr|F5H265|F5H265_HUMAN;tr|B4DV12|B4DV12_HUMAN;tr|F5H388|F5H388_HUMAN;sp|P62983|RS27A_MOU…	tr|M0R1V7|M0R1V7_HUMAN;tr|A0A8I6AN99|A0A8I6AN99_RAT;tr|A0A8I6A5Y3|A0A8I6A5Y3_RAT;tr|A0A0A6YW67|A0A0A6YW67_MOUSE;tr|J3QS39|J3QS39_HUMAN;tr|E9Q9J0|E9Q9J0_MOUSE;tr|J3QTR3|J3QTR3_HUMAN;tr|F5H6Q2|F5H6Q2_HUMAN;sp|P62987|RL40_HUMAN;sp|P62986|RL40_RAT;sp|P62984|RL40_MOUSE;tr|F5GYU3|F5GYU3_HUMAN;tr|F5H2Z3|F5H2Z3_HUMAN;tr|F5H265|F5H265_HUMAN;tr|B4DV12|B4DV12_HUMAN;tr|F5H388|F5H388_HUMAN;sp|P62983|RS27A_MOU…	2;2;2;2;2;2;2;2;2;2;2;2;2;2;2;2;2;2;2;2;2;2;2;2;2;2;2;2;2;2;2;2;2;2;2;2;2;1;1;1;1;1;1;1;1	2;2;2;2;2;2;2;2;2;2;2;2;2;2;2;2;2;2;2;2;2;2;2;2;2;2;2;2;2;2;2;2;2;2;2;2;2;1;1;1;1;1;1;1;1	2;2;2;2;2;2;2;2;2;2;2;2;2;2;2;2;2;2;2;2;2;2;2;2;2;2;2;2;2;2;2;2;2;2;2;2;2;1;1;1;1;1;1;1;1	;;;;;;;;;;;;;;;;;;;;;;;;;;;;;;;;;;;;;;;;;;;;	45	2	2	2	2	2	1	2	0	0	2	2	0	0	1	2	2	2	1	2	0	0	2	2	0	0	1	2	2	2	1	2	0	0	2	2	0	0	1	2	49.2	49.2	49.2	7.1321
tr|A0A0G2K654|A0A0G2K654_RAT;sp|P15864|H12_MOUSE;sp|P16403|H12_HUMAN;sp|P15865|H14_RAT;sp|P10412|H14_HUMAN;tr|M0R7B4|M0R7B4_RAT;sp|P43277|H13_MOUSE;sp|P16402|H13_HUMAN;sp|P43274|H14_MOUSE;sp|P22492|H1T_HUMAN;sp|Q07133|H1T_MOUSE;sp|P06349|H1T_RAT;tr|I7HFT9|I7HFT9_MOUSE;sp|P43275|H11_MOUSE;sp|D4A3K5|H11_RAT;sp|Q02539|H11_HUMAN	tr|A0A0G2K654|A0A0G2K654_RAT;sp|P15864|H12_MOUSE;sp|P16403|H12_HUMAN;sp|P15865|H14_RAT;sp|P10412|H14_HUMAN;tr|M0R7B4|M0R7B4_RAT;sp|P43277|H13_MOUSE;sp|P16402|H13_HUMAN;sp|P43274|H14_MOUSE	3;3;3;3;3;3;3;3;2;1;1;1;1;1;1;1	3;3;3;3;3;3;3;3;2;1;1;1;1;1;1;1	3;3;3;3;3;3;3;3;2;1;1;1;1;1;1;1	;;;;;;;;	16	3	3	3	0	0	0	0	0	0	1	3	0	0	0	0	0	0	0	0	0	0	1	3	0	0	0	0	0	0	0	0	0	0	1	3	0	0	0	0	16	16	16	21.316
sp|P10599-2|THIO_HUMAN;sp|P10599|THIO_HUMAN	sp|P10599-2|THIO_HUMAN;sp|P10599|THIO_HUMAN	1;1	1;1	1;1	;	2	1	1	1	1	1	1	1	0	0	1	1	0	0	1	1	1	1	1	1	0	0	1	1	0	0	1	1	1	1	1	1	0	0	1	1	0	0	1	1	15.3	15.3	15.3	9.4519
sp|Q6P0K8|PLAK_RAT;sp|Q02257|PLAK_MOUSE;sp|P14923|PLAK_HUMAN;tr|A0A8L2R4T1|A0A8L2R4T1_RAT;tr|C9JTX4|C9JTX4_HUMAN;tr|C9J826|C9J826_HUMAN;tr|C9JK18|C9JK18_HUMAN;tr|C9JKY1|C9JKY1_HUMAN	sp|Q6P0K8|PLAK_RAT;sp|Q02257|PLAK_MOUSE;sp|P14923|PLAK_HUMAN;tr|A0A8L2R4T1|A0A8L2R4T1_RAT;tr|C9JTX4|C9JTX4_HUMAN;tr|C9J826|C9J826_HUMAN;tr|C9JK18|C9JK18_HUMAN;tr|C9JKY1|C9JKY1_HUMAN	3;3;3;3;2;2;2;2	3;3;3;3;2;2;2;2	3;3;3;3;2;2;2;2	;;;;;;;	8	3	3	3	2	3	0	0	0	0	1	0	0	0	2	2	2	3	0	0	0	0	1	0	0	0	2	2	2	3	0	0	0	0	1	0	0	0	2	2	4.6	4.6	4.6	81.8
sp|P15924|DESP_HUMAN;sp|P15924-3|DESP_HUMAN;sp|P15924-2|DESP_HUMAN	sp|P15924|DESP_HUMAN;sp|P15924-3|DESP_HUMAN;sp|P15924-2|DESP_HUMAN	27;23;21	27;23;21	7;6;6	;;	3	27	27	7	24	25	9	8	0	0	7	5	0	0	5	9	24	25	9	8	0	0	7	5	0	0	5	9	7	7	2	2	0	0	3	3	0	0	2	3	10.7	10.7	3	331.77
sp|P18437|HMGN2_RAT	sp|P18437|HMGN2_RAT	1	1	1		1	1	1	1	0	0	0	0	0	0	1	1	0	0	0	0	0	0	0	0	0	0	1	1	0	0	0	0	0	0	0	0	0	0	1	1	0	0	0	0	13.3	13.3	13.3	9.3654
sp|P29508|SPB3_HUMAN;sp|P29508-2|SPB3_HUMAN;sp|P48594|SPB4_HUMAN;tr|H0Y5H9|H0Y5H9_HUMAN;tr|C9JZ65|C9JZ65_HUMAN;tr|D3ZKA0|D3ZKA0_RAT	sp|P29508|SPB3_HUMAN;sp|P29508-2|SPB3_HUMAN;sp|P48594|SPB4_HUMAN;tr|H0Y5H9|H0Y5H9_HUMAN	8;6;6;5;3;1	8;6;6;5;3;1	8;6;6;5;3;1	;;;	6	8	8	8	5	7	3	2	0	0	1	0	0	0	5	5	5	7	3	2	0	0	1	0	0	0	5	5	5	7	3	2	0	0	1	0	0	0	5	5	22.8	22.8	22.8	44.564
sp|P31025|LCN1_HUMAN	sp|P31025|LCN1_HUMAN	1	1	1		1	1	1	1	1	1	0	0	0	0	0	0	0	0	0	0	1	1	0	0	0	0	0	0	0	0	0	0	1	1	0	0	0	0	0	0	0	0	0	0	6.2	6.2	6.2	19.25
sp|P31151|S10A7_HUMAN;sp|Q86SG5|S1A7A_HUMAN	sp|P31151|S10A7_HUMAN;sp|Q86SG5|S1A7A_HUMAN	2;1	2;1	2;1	;	2	2	2	2	1	1	2	1	0	0	0	1	0	0	2	2	1	1	2	1	0	0	0	1	0	0	2	2	1	1	2	1	0	0	0	1	0	0	2	2	28.7	28.7	28.7	11.471
sp|P31944|CASPE_HUMAN	sp|P31944|CASPE_HUMAN	3	3	3		1	3	3	3	3	3	1	2	0	0	1	1	0	0	2	2	3	3	1	2	0	0	1	1	0	0	2	2	3	3	1	2	0	0	1	1	0	0	2	2	14.9	14.9	14.9	27.679
tr|B1AXW4|B1AXW4_MOUSE;tr|B1AXW5|B1AXW5_MOUSE;tr|A0A0A0MSI0|A0A0A0MSI0_HUMAN;tr|B1AXW6|B1AXW6_MOUSE;tr|A0A0G2K3Z9|A0A0G2K3Z9_RAT;sp|Q63716|PRDX1_RAT;sp|Q06830|PRDX1_HUMAN;sp|P35700|PRDX1_MOUSE	tr|B1AXW4|B1AXW4_MOUSE;tr|B1AXW5|B1AXW5_MOUSE;tr|A0A0A0MSI0|A0A0A0MSI0_HUMAN;tr|B1AXW6|B1AXW6_MOUSE;tr|A0A0G2K3Z9|A0A0G2K3Z9_RAT;sp|Q63716|PRDX1_RAT;sp|Q06830|PRDX1_HUMAN;sp|P35700|PRDX1_MOUSE	1;1;1;1;1;1;1;1	1;1;1;1;1;1;1;1	1;1;1;1;1;1;1;1	;;;;;;;	8	1	1	1	1	1	0	0	0	0	0	0	0	0	0	0	1	1	0	0	0	0	0	0	0	0	0	0	1	1	0	0	0	0	0	0	0	0	0	0	8.9	8.9	8.9	13.632
tr|A0A2R8YFE2|A0A2R8YFE2_HUMAN;tr|F8WGM8|F8WGM8_MOUSE;tr|B1ATY1|B1ATY1_MOUSE;tr|A0A8I6AQR0|A0A8I6AQR0_RAT;tr|E9Q1F2|E9Q1F2_MOUSE;tr|A0A8I6G8Y4|A0A8I6G8Y4_RAT;tr|A0A804HKV3|A0A804HKV3_HUMAN;tr|A0A6Q8PFE4|A0A6Q8PFE4_HUMAN;sp|P63267-2|ACTH_HUMAN;tr|E7EVS6|E7EVS6_HUMAN;tr|I3L4N8|I3L4N8_HUMAN;tr|A6NL76|A6NL76_HUMAN;tr|A0A8I5Y704|A0A8I5Y704_RAT;tr|A0A804GS07|A0A804GS07_HUMAN;tr|A0A8I5ZXG0|A0A8I5ZXG0_RA…	tr|A0A2R8YFE2|A0A2R8YFE2_HUMAN;tr|F8WGM8|F8WGM8_MOUSE;tr|B1ATY1|B1ATY1_MOUSE;tr|A0A8I6AQR0|A0A8I6AQR0_RAT;tr|E9Q1F2|E9Q1F2_MOUSE;tr|A0A8I6G8Y4|A0A8I6G8Y4_RAT;tr|A0A804HKV3|A0A804HKV3_HUMAN;tr|A0A6Q8PFE4|A0A6Q8PFE4_HUMAN;sp|P63267-2|ACTH_HUMAN;tr|E7EVS6|E7EVS6_HUMAN;tr|I3L4N8|I3L4N8_HUMAN;tr|A6NL76|A6NL76_HUMAN;tr|A0A8I5Y704|A0A8I5Y704_RAT;tr|A0A804GS07|A0A804GS07_HUMAN;tr|A0A8I5ZXG0|A0A8I5ZXG0_RA…	1;1;1;1;1;1;1;1;1;1;1;1;1;1;1;1;1;1;1;1;1;1;1;1;1;1;1;1;1;1;1;1;1;1;1;1;1;1	1;1;1;1;1;1;1;1;1;1;1;1;1;1;1;1;1;1;1;1;1;1;1;1;1;1;1;1;1;1;1;1;1;1;1;1;1;1	1;1;1;1;1;1;1;1;1;1;1;1;1;1;1;1;1;1;1;1;1;1;1;1;1;1;1;1;1;1;1;1;1;1;1;1;1;1	;;;;;;;;;;;;;;;;;;;;;;;;;;;;;;;;;;;;;	38	1	1	1	1	1	1	0	0	0	0	0	0	0	0	0	1	1	1	0	0	0	0	0	0	0	0	0	1	1	1	0	0	0	0	0	0	0	0	0	13.9	13.9	13.9	8.677
sp|P62806|H4_MOUSE;sp|P62805|H4_HUMAN;sp|P62804|H4_RAT	sp|P62806|H4_MOUSE;sp|P62805|H4_HUMAN;sp|P62804|H4_RAT	2;2;2	2;2;2	2;2;2	;;	3	2	2	2	0	0	0	0	0	0	2	1	0	0	1	1	0	0	0	0	0	0	2	1	0	0	1	1	0	0	0	0	0	0	2	1	0	0	1	1	26.2	26.2	26.2	11.367
sp|P81605|DCD_HUMAN;sp|P81605-2|DCD_HUMAN	sp|P81605|DCD_HUMAN;sp|P81605-2|DCD_HUMAN	2;1	2;1	2;1	;	2	2	2	2	1	2	1	1	0	0	1	1	0	0	1	1	1	2	1	1	0	0	1	1	0	0	1	1	1	2	1	1	0	0	1	1	0	0	1	1	16.4	16.4	16.4	11.284
sp|Q01469|FABP5_HUMAN;tr|I6L8B7|I6L8B7_HUMAN	sp|Q01469|FABP5_HUMAN	3;1	3;1	3;1		2	3	3	3	3	3	1	1	0	0	1	1	0	0	1	1	3	3	1	1	0	0	1	1	0	0	1	1	3	3	1	1	0	0	1	1	0	0	1	1	24.4	24.4	24.4	15.164
sp|Q02413|DSG1_HUMAN;sp|Q02413-2|DSG1_HUMAN;sp|Q7TSF0|DSG1C_MOUSE;sp|Q61495|DSG1A_MOUSE;tr|D3ZM39|D3ZM39_RAT;sp|Q7TSF1|DSG1B_MOUSE	sp|Q02413|DSG1_HUMAN	3;1;1;1;1;1	3;1;1;1;1;1	3;1;1;1;1;1		6	3	3	3	2	2	0	0	0	0	0	1	0	0	1	1	2	2	0	0	0	0	0	1	0	0	1	1	2	2	0	0	0	0	0	1	0	0	1	1	2.9	2.9	2.9	113.75
tr|Q4G0W3|Q4G0W3_HUMAN;sp|Q05707-3|COEA1_HUMAN;sp|Q05707-2|COEA1_HUMAN;sp|Q05707|COEA1_HUMAN	tr|Q4G0W3|Q4G0W3_HUMAN;sp|Q05707-3|COEA1_HUMAN;sp|Q05707-2|COEA1_HUMAN;sp|Q05707|COEA1_HUMAN	1;1;1;1	1;1;1;1	1;1;1;1	;;;	4	1	1	1	0	0	0	0	0	0	0	1	0	0	1	1	0	0	0	0	0	0	0	1	0	0	1	1	0	0	0	0	0	0	0	1	0	0	1	1	2.2	2.2	2.2	59.163
sp|Q08188|TGM3_HUMAN;tr|A0A494C0J7|A0A494C0J7_HUMAN	sp|Q08188|TGM3_HUMAN;tr|A0A494C0J7|A0A494C0J7_HUMAN	2;2	2;2	2;2	;	2	2	2	2	1	0	0	0	0	0	0	0	0	0	1	1	1	0	0	0	0	0	0	0	0	0	1	1	1	0	0	0	0	0	0	0	0	0	1	1	3.3	3.3	3.3	76.631
tr|A0A8I5KU25|A0A8I5KU25_HUMAN;tr|A0A8I5QKK4|A0A8I5QKK4_HUMAN;tr|A0A8I5KSV3|A0A8I5KSV3_HUMAN;tr|A0A8I5KVX9|A0A8I5KVX9_HUMAN;tr|A0A8I5QJ69|A0A8I5QJ69_HUMAN;sp|Q08378-4|GOGA3_HUMAN;tr|A0A8I5KYV8|A0A8I5KYV8_HUMAN;tr|A0A8I5KQ98|A0A8I5KQ98_HUMAN;tr|A0A8I5KTE5|A0A8I5KTE5_HUMAN;tr|A0A8I5QKX6|A0A8I5QKX6_HUMAN;tr|A0A8I5KXF8|A0A8I5KXF8_HUMAN;tr|A0A8I5KQH9|A0A8I5KQH9_HUMAN;tr|A0A8I5KSF0|A0A8I5KSF0_HUMAN;sp|…	tr|A0A8I5KU25|A0A8I5KU25_HUMAN;tr|A0A8I5QKK4|A0A8I5QKK4_HUMAN;tr|A0A8I5KSV3|A0A8I5KSV3_HUMAN;tr|A0A8I5KVX9|A0A8I5KVX9_HUMAN;tr|A0A8I5QJ69|A0A8I5QJ69_HUMAN;sp|Q08378-4|GOGA3_HUMAN;tr|A0A8I5KYV8|A0A8I5KYV8_HUMAN;tr|A0A8I5KQ98|A0A8I5KQ98_HUMAN;tr|A0A8I5KTE5|A0A8I5KTE5_HUMAN;tr|A0A8I5QKX6|A0A8I5QKX6_HUMAN;tr|A0A8I5KXF8|A0A8I5KXF8_HUMAN;tr|A0A8I5KQH9|A0A8I5KQH9_HUMAN;tr|A0A8I5KSF0|A0A8I5KSF0_HUMAN;sp|…	1;1;1;1;1;1;1;1;1;1;1;1;1;1;1;1	1;1;1;1;1;1;1;1;1;1;1;1;1;1;1;1	1;1;1;1;1;1;1;1;1;1;1;1;1;1;1;1	;;;;;;;;;;;;;;;	16	1	1	1	1	1	1	0	0	0	1	1	0	0	1	1	1	1	1	0	0	0	1	1	0	0	1	1	1	1	1	0	0	0	1	1	0	0	1	1	0.9	0.9	0.9	86.244
sp|Q08554-2|DSC1_HUMAN;sp|Q08554|DSC1_HUMAN;tr|A0A8I6GE75|A0A8I6GE75_RAT;tr|A0A0G2KA90|A0A0G2KA90_RAT	sp|Q08554-2|DSC1_HUMAN;sp|Q08554|DSC1_HUMAN	4;4;1;1	4;4;1;1	4;4;1;1	;	4	4	4	4	2	3	1	1	0	0	2	1	0	0	2	1	2	3	1	1	0	0	2	1	0	0	2	1	2	3	1	1	0	0	2	1	0	0	2	1	6.7	6.7	6.7	93.834
tr|A0A5F9ZHX5|A0A5F9ZHX5_HUMAN;tr|F1LPP8|F1LPP8_RAT;tr|A0A8I5ZZ60|A0A8I5ZZ60_RAT;tr|F7C528|F7C528_MOUSE;sp|Q12873-2|CHD3_HUMAN;sp|Q12873|CHD3_HUMAN;tr|E9Q614|E9Q614_MOUSE;tr|A0A8I6AF31|A0A8I6AF31_RAT;tr|B1AR17|B1AR17_MOUSE;sp|Q12873-3|CHD3_HUMAN;tr|A0A8I6GIY0|A0A8I6GIY0_RAT;tr|A0A8V8TR54|A0A8V8TR54_HUMAN	tr|A0A5F9ZHX5|A0A5F9ZHX5_HUMAN;tr|F1LPP8|F1LPP8_RAT;tr|A0A8I5ZZ60|A0A8I5ZZ60_RAT;tr|F7C528|F7C528_MOUSE;sp|Q12873-2|CHD3_HUMAN;sp|Q12873|CHD3_HUMAN;tr|E9Q614|E9Q614_MOUSE;tr|A0A8I6AF31|A0A8I6AF31_RAT;tr|B1AR17|B1AR17_MOUSE;sp|Q12873-3|CHD3_HUMAN;tr|A0A8I6GIY0|A0A8I6GIY0_RAT;tr|A0A8V8TR54|A0A8V8TR54_HUMAN	1;1;1;1;1;1;1;1;1;1;1;1	1;1;1;1;1;1;1;1;1;1;1;1	1;1;1;1;1;1;1;1;1;1;1;1	;;;;;;;;;;;	12	1	1	1	1	1	0	1	0	0	0	0	0	0	0	1	1	1	0	1	0	0	0	0	0	0	0	1	1	1	0	1	0	0	0	0	0	0	0	1	0.7	0.7	0.7	155.13
tr|A0A8I5KXY1|A0A8I5KXY1_HUMAN;tr|A0A8I5KPM1|A0A8I5KPM1_HUMAN;tr|A0A8I5KUU7|A0A8I5KUU7_HUMAN;tr|A0A8I5KQZ1|A0A8I5KQZ1_HUMAN;tr|A0A3B3ISR7|A0A3B3ISR7_HUMAN;tr|E9PIF2|E9PIF2_HUMAN;tr|D3ZBY5|D3ZBY5_RAT;sp|Q80Y44|DDX10_MOUSE;sp|Q13206|DDX10_HUMAN;tr|A0A8I5KSH6|A0A8I5KSH6_HUMAN	tr|A0A8I5KXY1|A0A8I5KXY1_HUMAN;tr|A0A8I5KPM1|A0A8I5KPM1_HUMAN;tr|A0A8I5KUU7|A0A8I5KUU7_HUMAN;tr|A0A8I5KQZ1|A0A8I5KQZ1_HUMAN;tr|A0A3B3ISR7|A0A3B3ISR7_HUMAN;tr|E9PIF2|E9PIF2_HUMAN;tr|D3ZBY5|D3ZBY5_RAT;sp|Q80Y44|DDX10_MOUSE;sp|Q13206|DDX10_HUMAN;tr|A0A8I5KSH6|A0A8I5KSH6_HUMAN	1;1;1;1;1;1;1;1;1;1	1;1;1;1;1;1;1;1;1;1	1;1;1;1;1;1;1;1;1;1	;;;;;;;;;	10	1	1	1	0	0	1	1	0	0	0	0	0	0	0	0	0	0	1	1	0	0	0	0	0	0	0	0	0	0	1	1	0	0	0	0	0	0	0	0	1.6	1.6	1.6	51.654
tr|K7ESE8|K7ESE8_HUMAN;sp|Q13867|BLMH_HUMAN	tr|K7ESE8|K7ESE8_HUMAN;sp|Q13867|BLMH_HUMAN	1;1	1;1	1;1	;	2	1	1	1	1	1	0	0	0	0	0	0	0	0	0	0	1	1	0	0	0	0	0	0	0	0	0	0	1	1	0	0	0	0	0	0	0	0	0	0	3.9	3.9	3.9	26.738
tr|F8WEP5|F8WEP5_HUMAN;sp|Q147U7|SMCO1_HUMAN	tr|F8WEP5|F8WEP5_HUMAN;sp|Q147U7|SMCO1_HUMAN	1;1	1;1	1;1	;	2	1	1	1	0	0	0	0	0	0	0	0	0	0	0	1	0	0	0	0	0	0	0	0	0	0	0	1	0	0	0	0	0	0	0	0	0	0	0	1	33.3	33.3	33.3	4.1729
tr|Q2L6G8|Q2L6G8_HUMAN;tr|G8JLG2|G8JLG2_HUMAN;sp|Q15517|CDSN_HUMAN;tr|A0A8I5ZKH8|A0A8I5ZKH8_RAT;sp|Q7TPC1|CDSN_MOUSE	tr|Q2L6G8|Q2L6G8_HUMAN;tr|G8JLG2|G8JLG2_HUMAN;sp|Q15517|CDSN_HUMAN;tr|A0A8I5ZKH8|A0A8I5ZKH8_RAT;sp|Q7TPC1|CDSN_MOUSE	2;2;2;1;1	2;2;2;1;1	2;2;2;1;1	;;;;	5	2	2	2	1	1	1	1	0	0	2	1	0	0	1	1	1	1	1	1	0	0	2	1	0	0	1	1	1	1	1	1	0	0	2	1	0	0	1	1	5.1	5.1	5.1	51.539
tr|A0A0C4DG83|A0A0C4DG83_HUMAN;sp|Q49MG5-2|MAP9_HUMAN;tr|A2VCS9|A2VCS9_HUMAN;tr|E7ETZ8|E7ETZ8_HUMAN;sp|Q49MG5|MAP9_HUMAN	tr|A0A0C4DG83|A0A0C4DG83_HUMAN;sp|Q49MG5-2|MAP9_HUMAN;tr|A2VCS9|A2VCS9_HUMAN;tr|E7ETZ8|E7ETZ8_HUMAN;sp|Q49MG5|MAP9_HUMAN	1;1;1;1;1	1;1;1;1;1	1;1;1;1;1	;;;;	5	1	1	1	0	0	0	0	0	0	0	0	0	0	1	1	0	0	0	0	0	0	0	0	0	0	1	1	0	0	0	0	0	0	0	0	0	0	1	1	2.1	2.1	2.1	41.51
tr|A0A8I6G380|A0A8I6G380_RAT;tr|A0A8I5ZMI8|A0A8I5ZMI8_RAT;sp|Q4FZU2|K2C6A_RAT;tr|A0A8I6AP90|A0A8I6AP90_RAT;tr|A0A0G2JUG1|A0A0G2JUG1_RAT	tr|A0A8I6G380|A0A8I6G380_RAT;tr|A0A8I5ZMI8|A0A8I5ZMI8_RAT;sp|Q4FZU2|K2C6A_RAT;tr|A0A8I6AP90|A0A8I6AP90_RAT;tr|A0A0G2JUG1|A0A0G2JUG1_RAT	6;6;6;5;4	1;1;1;1;1	1;1;1;1;1	;;;;	5	6	1	1	5	5	4	5	0	0	4	4	0	0	4	4	1	1	0	0	0	0	0	0	0	0	0	0	1	1	0	0	0	0	0	0	0	0	0	0	11.4	1.6	1.6	59.426
tr|E9Q161|E9Q161_MOUSE;tr|A0A087WT15|A0A087WT15_HUMAN;tr|A0A096LP10|A0A096LP10_HUMAN;tr|Q8BML3|Q8BML3_MOUSE;sp|Q9NP73-2|ALG13_HUMAN;sp|Q9D8C3-2|ALG13_MOUSE;sp|Q5I0K7|ALG13_RAT	tr|E9Q161|E9Q161_MOUSE;tr|A0A087WT15|A0A087WT15_HUMAN;tr|A0A096LP10|A0A096LP10_HUMAN;tr|Q8BML3|Q8BML3_MOUSE;sp|Q9NP73-2|ALG13_HUMAN;sp|Q9D8C3-2|ALG13_MOUSE;sp|Q5I0K7|ALG13_RAT	1;1;1;1;1;1;1	1;1;1;1;1;1;1	1;1;1;1;1;1;1	;;;;;;	7	1	1	1	0	0	1	0	0	0	0	0	0	0	0	0	0	0	1	0	0	0	0	0	0	0	0	0	0	0	1	0	0	0	0	0	0	0	0	0	11.5	11.5	11.5	6.912
tr|J3KP30|J3KP30_HUMAN;sp|Q5QJE6|TDIF2_HUMAN	tr|J3KP30|J3KP30_HUMAN;sp|Q5QJE6|TDIF2_HUMAN	1;1	1;1	1;1	;	2	1	1	1	1	0	0	1	0	0	0	0	0	0	0	0	1	0	0	1	0	0	0	0	0	0	0	0	1	0	0	1	0	0	0	0	0	0	0	0	1.8	1.8	1.8	66.174
sp|Q61781|K1C14_MOUSE;tr|A0A8I5ZN82|A0A8I5ZN82_RAT;tr|A0A0G2K9Q9|A0A0G2K9Q9_RAT;sp|Q9QWL7|K1C17_MOUSE;sp|Q6IFU8|K1C17_RAT;CON__Q9QWL7	sp|Q61781|K1C14_MOUSE;tr|A0A8I5ZN82|A0A8I5ZN82_RAT;tr|A0A0G2K9Q9|A0A0G2K9Q9_RAT;sp|Q9QWL7|K1C17_MOUSE;sp|Q6IFU8|K1C17_RAT;CON__Q9QWL7	5;3;3;3;3;3	1;1;1;1;1;1	0;0;0;0;0;0	;;;;;	6	5	1	0	5	5	5	4	0	0	3	3	0	0	4	3	1	1	1	1	0	0	0	0	0	0	0	0	0	0	0	0	0	0	0	0	0	0	0	0	12.2	2.9	0	52.866
tr|A0A140LJ44|A0A140LJ44_MOUSE;sp|Q7TSH4|CP110_MOUSE	tr|A0A140LJ44|A0A140LJ44_MOUSE;sp|Q7TSH4|CP110_MOUSE	1;1	1;1	1;1	;	2	1	1	1	1	1	1	1	0	0	1	1	0	0	0	0	1	1	1	1	0	0	1	1	0	0	0	0	1	1	1	1	0	0	1	1	0	0	0	0	3	3	3	87.994
tr|Q05DD9|Q05DD9_MOUSE;tr|E9Q2E2|E9Q2E2_MOUSE;sp|Q80UF4|SDCG8_MOUSE	tr|Q05DD9|Q05DD9_MOUSE;tr|E9Q2E2|E9Q2E2_MOUSE;sp|Q80UF4|SDCG8_MOUSE	2;2;2	2;2;2	2;2;2	;;	3	2	2	2	1	1	0	0	0	1	0	0	0	0	0	0	1	1	0	0	0	1	0	0	0	0	0	0	1	1	0	0	0	1	0	0	0	0	0	0	7.1	7.1	7.1	41.656
tr|G3V4T3|G3V4T3_HUMAN;sp|Q8WXH0-7|SYNE2_HUMAN;tr|A0A0C4DGK3|A0A0C4DGK3_HUMAN;tr|G3V5X4|G3V5X4_HUMAN;sp|Q8WXH0|SYNE2_HUMAN;sp|Q8WXH0-2|SYNE2_HUMAN	tr|G3V4T3|G3V4T3_HUMAN;sp|Q8WXH0-7|SYNE2_HUMAN;tr|A0A0C4DGK3|A0A0C4DGK3_HUMAN;tr|G3V5X4|G3V5X4_HUMAN;sp|Q8WXH0|SYNE2_HUMAN;sp|Q8WXH0-2|SYNE2_HUMAN	1;1;1;1;1;1	1;1;1;1;1;1	1;1;1;1;1;1	;;;;;	6	1	1	1	1	1	0	0	0	0	0	0	0	0	0	0	1	1	0	0	0	0	0	0	0	0	0	0	1	1	0	0	0	0	0	0	0	0	0	0	1	1	1	131.23
sp|Q8WZ42-3|TITIN_HUMAN;sp|Q8WZ42-10|TITIN_HUMAN;tr|A0A0A0MRA3|A0A0A0MRA3_HUMAN;sp|Q8WZ42-9|TITIN_HUMAN;sp|Q8WZ42-5|TITIN_HUMAN;sp|Q8WZ42-2|TITIN_HUMAN;sp|Q8WZ42|TITIN_HUMAN;sp|Q8WZ42-8|TITIN_HUMAN;sp|Q8WZ42-13|TITIN_HUMAN;tr|A0A0A0MTS7|A0A0A0MTS7_HUMAN;sp|Q8WZ42-12|TITIN_HUMAN	sp|Q8WZ42-3|TITIN_HUMAN;sp|Q8WZ42-10|TITIN_HUMAN;tr|A0A0A0MRA3|A0A0A0MRA3_HUMAN;sp|Q8WZ42-9|TITIN_HUMAN;sp|Q8WZ42-5|TITIN_HUMAN;sp|Q8WZ42-2|TITIN_HUMAN;sp|Q8WZ42|TITIN_HUMAN;sp|Q8WZ42-8|TITIN_HUMAN;sp|Q8WZ42-13|TITIN_HUMAN;tr|A0A0A0MTS7|A0A0A0MTS7_HUMAN;sp|Q8WZ42-12|TITIN_HUMAN	1;1;1;1;1;1;1;1;1;1;1	1;1;1;1;1;1;1;1;1;1;1	1;1;1;1;1;1;1;1;1;1;1	;;;;;;;;;;	11	1	1	1	1	1	0	0	0	0	0	0	0	0	0	0	1	1	0	0	0	0	0	0	0	0	0	0	1	1	0	0	0	0	0	0	0	0	0	0	0.1	0.1	0.1	2992.9
sp|Q96P63|SPB12_HUMAN;sp|Q96P63-2|SPB12_HUMAN	sp|Q96P63|SPB12_HUMAN;sp|Q96P63-2|SPB12_HUMAN	1;1	1;1	1;1	;	2	1	1	1	0	1	0	1	0	0	0	0	0	0	0	0	0	1	0	1	0	0	0	0	0	0	0	0	0	1	0	1	0	0	0	0	0	0	0	0	2.5	2.5	2.5	46.276
sp|Q9NSI6|BRWD1_HUMAN	sp|Q9NSI6|BRWD1_HUMAN	1	1	1		1	1	1	1	0	0	0	0	0	0	0	0	0	0	1	1	0	0	0	0	0	0	0	0	0	0	1	1	0	0	0	0	0	0	0	0	0	0	1	1	0.3	0.3	0.3	262.93
sp|Q9NZT1|CALL5_HUMAN	sp|Q9NZT1|CALL5_HUMAN	5	5	5		1	5	5	5	5	5	4	5	0	0	5	4	0	0	3	4	5	5	4	5	0	0	5	4	0	0	3	4	5	5	4	5	0	0	5	4	0	0	3	4	47.3	47.3	47.3	15.892
tr|A0A0A0MY14|A0A0A0MY14_RAT	tr|A0A0A0MY14|A0A0A0MY14_RAT	1	1	1		1	1	1	1	0	0	1	1	0	0	0	0	0	0	0	0	0	0	1	1	0	0	0	0	0	0	0	0	0	0	1	1	0	0	0	0	0	0	0	0	14.5	14.5	14.5	7.862
tr|A0A0G2JVA8|A0A0G2JVA8_RAT;tr|E9Q1Z0|E9Q1Z0_MOUSE	tr|A0A0G2JVA8|A0A0G2JVA8_RAT;tr|E9Q1Z0|E9Q1Z0_MOUSE	4;4	1;1	1;1	;	2	4	1	1	4	4	3	4	0	0	4	3	0	0	3	3	1	1	0	1	0	0	1	0	0	0	0	0	1	1	0	1	0	0	1	0	0	0	0	0	8.2	3.5	3.5	58.095
tr|A0A2R8VHP3|A0A2R8VHP3_MOUSE	tr|A0A2R8VHP3|A0A2R8VHP3_MOUSE	3	1	0		1	3	1	0	3	3	3	3	0	0	3	3	0	0	3	3	1	1	1	1	0	0	1	1	0	0	1	1	0	0	0	0	0	0	0	0	0	0	0	0	4.3	1.7	0	57.919
tr|A0A7I2V4N4|A0A7I2V4N4_HUMAN	tr|A0A7I2V4N4|A0A7I2V4N4_HUMAN	1	1	1		1	1	1	1	1	0	0	0	0	0	0	0	0	0	0	0	1	0	0	0	0	0	0	0	0	0	0	0	1	0	0	0	0	0	0	0	0	0	0	0	3.3	3.3	3.3	64.209
tr|A0A8I6A0Z2|A0A8I6A0Z2_RAT;tr|D4A254|D4A254_RAT	tr|A0A8I6A0Z2|A0A8I6A0Z2_RAT;tr|D4A254|D4A254_RAT	1;1	1;1	1;1	;	2	1	1	1	1	0	0	0	0	0	0	1	0	0	0	1	1	0	0	0	0	0	0	1	0	0	0	1	1	0	0	0	0	0	0	1	0	0	0	1	1	1	1	132.12
[truncated: 42 more columns]
