# Supplementary material for: An Integrated Approach to Protein Discovery and Detection From Complex Biofluids
Source: Mol Cell Proteomics. 2023 Jun 9;22(7):100590. doi: 10.1016/j.mcpro.2023.100590 (PMC10388710; doi:10.1016/j.mcpro.2023.100590)
Supplement: Supplemental Data S13 [file mmc13.txt]

Protein.IDs	Majority.protein.IDs	Peptide.counts..all.	Peptide.counts..razor.unique.	Peptide.counts..unique.	Fasta.headers	Number.of.proteins	Peptides	Razor...unique.peptides	Unique.peptides	Peptides.1_s_trap_1	Peptides.1_s_trap_2	Peptides.3_s_trap_1	Peptides.3_s_trap_2	Peptides.5_digest_1	Peptides.5_digest_2	Peptides.5_s_trap_1	Peptides.5_s_trap_2	Peptides.7_digest_1	Peptides.7_digest_2	Peptides.7_s_trap_1	Peptides.7_s_trap_2	Razor...unique.peptides.1_s_trap_1	Razor...unique.peptides.1_s_trap_2	Razor...unique.peptides.3_s_trap_1	Razor...unique.peptides.3_s_trap_2	Razor...unique.peptides.5_digest_1	Razor...unique.peptides.5_digest_2	Razor...unique.peptides.5_s_trap_1	Razor...unique.peptides.5_s_trap_2	Razor...unique.peptides.7_digest_1	Razor...unique.peptides.7_digest_2	Razor...unique.peptides.7_s_trap_1	Razor...unique.peptides.7_s_trap_2	Unique.peptides.1_s_trap_1	Unique.peptides.1_s_trap_2	Unique.peptides.3_s_trap_1	Unique.peptides.3_s_trap_2	Unique.peptides.5_digest_1	Unique.peptides.5_digest_2	Unique.peptides.5_s_trap_1	Unique.peptides.5_s_trap_2	Unique.peptides.7_digest_1	Unique.peptides.7_digest_2	Unique.peptides.7_s_trap_1	Unique.peptides.7_s_trap_2	Sequence.coverage....	Unique...razor.sequence.coverage....	Unique.sequence.coverage....	Mol..weight..kDa.
sp|P31944|CASPE_HUMAN	sp|P31944|CASPE_HUMAN	3	3	3		1	3	3	3	3	3	1	2	0	0	1	1	0	0	2	2	3	3	1	2	0	0	1	1	0	0	2	2	3	3	1	2	0	0	1	1	0	0	2	2	14.9	14.9	14.9	27.679
sp|P04792|HSPB1_HUMAN;tr|A0A6Q8PHJ6|A0A6Q8PHJ6_HUMAN;tr|A0A6Q8PFK8|A0A6Q8PFK8_HUMAN;tr|A0A6Q8PGK1|A0A6Q8PGK1_HUMAN	sp|P04792|HSPB1_HUMAN;tr|A0A6Q8PHJ6|A0A6Q8PHJ6_HUMAN;tr|A0A6Q8PFK8|A0A6Q8PFK8_HUMAN;tr|A0A6Q8PGK1|A0A6Q8PGK1_HUMAN	2;1;1;1	2;1;1;1	2;1;1;1	;;;	4	2	2	2	0	2	0	0	0	0	0	0	0	0	0	0	0	2	0	0	0	0	0	0	0	0	0	0	0	2	0	0	0	0	0	0	0	0	0	0	19	19	19	22.782
tr|A0A0G2K654|A0A0G2K654_RAT;sp|P15864|H12_MOUSE;sp|P16403|H12_HUMAN;sp|P15865|H14_RAT;sp|P10412|H14_HUMAN;tr|M0R7B4|M0R7B4_RAT;sp|P43277|H13_MOUSE;sp|P16402|H13_HUMAN;sp|P43274|H14_MOUSE;sp|P22492|H1T_HUMAN;sp|Q07133|H1T_MOUSE;sp|P06349|H1T_RAT;tr|I7HFT9|I7HFT9_MOUSE;sp|P43275|H11_MOUSE;sp|D4A3K5|H11_RAT;sp|Q02539|H11_HUMAN	tr|A0A0G2K654|A0A0G2K654_RAT;sp|P15864|H12_MOUSE;sp|P16403|H12_HUMAN;sp|P15865|H14_RAT;sp|P10412|H14_HUMAN;tr|M0R7B4|M0R7B4_RAT;sp|P43277|H13_MOUSE;sp|P16402|H13_HUMAN;sp|P43274|H14_MOUSE	3;3;3;3;3;3;3;3;2;1;1;1;1;1;1;1	3;3;3;3;3;3;3;3;2;1;1;1;1;1;1;1	3;3;3;3;3;3;3;3;2;1;1;1;1;1;1;1	;;;;;;;;	16	3	3	3	0	0	0	0	0	0	1	3	0	0	0	0	0	0	0	0	0	0	1	3	0	0	0	0	0	0	0	0	0	0	1	3	0	0	0	0	16	16	16	21.316
sp|Q9NZT1|CALL5_HUMAN	sp|Q9NZT1|CALL5_HUMAN	5	5	5		1	5	5	5	5	5	4	5	0	0	5	4	0	0	3	4	5	5	4	5	0	0	5	4	0	0	3	4	5	5	4	5	0	0	5	4	0	0	3	4	47.3	47.3	47.3	15.892
sp|Q01469|FABP5_HUMAN;tr|I6L8B7|I6L8B7_HUMAN	sp|Q01469|FABP5_HUMAN	3;1	3;1	3;1		2	3	3	3	3	3	1	1	0	0	1	1	0	0	1	1	3	3	1	1	0	0	1	1	0	0	1	1	3	3	1	1	0	0	1	1	0	0	1	1	24.4	24.4	24.4	15.164
sp|Q00715|H2B1_RAT;tr|G3V9C7|G3V9C7_RAT;tr|A0A8I6AGQ8|A0A8I6AGQ8_RAT;tr|A0A8I5ZLH6|A0A8I5ZLH6_RAT;sp|Q99880|H2B1L_HUMAN;sp|Q99879|H2B1M_HUMAN;sp|Q99877|H2B1N_HUMAN;sp|Q93079|H2B1H_HUMAN;sp|Q8CGP2|H2B1P_MOUSE;sp|Q8CGP1|H2B1K_MOUSE;sp|Q6ZWY9|H2B1C_MOUSE;sp|Q64525|H2B2B_MOUSE;sp|Q64478|H2B1H_MOUSE;sp|Q64475|H2B1B_MOUSE;sp|Q5QNW6|H2B2F_HUMAN;sp|P62807|H2B1C_HUMAN;sp|P58876|H2B1D_HUMAN;sp|P57053|H2BFS…	sp|Q00715|H2B1_RAT;tr|G3V9C7|G3V9C7_RAT;tr|A0A8I6AGQ8|A0A8I6AGQ8_RAT;tr|A0A8I5ZLH6|A0A8I5ZLH6_RAT;sp|Q99880|H2B1L_HUMAN;sp|Q99879|H2B1M_HUMAN;sp|Q99877|H2B1N_HUMAN;sp|Q93079|H2B1H_HUMAN;sp|Q8CGP2|H2B1P_MOUSE;sp|Q8CGP1|H2B1K_MOUSE;sp|Q6ZWY9|H2B1C_MOUSE;sp|Q64525|H2B2B_MOUSE;sp|Q64478|H2B1H_MOUSE;sp|Q64475|H2B1B_MOUSE;sp|Q5QNW6|H2B2F_HUMAN;sp|P62807|H2B1C_HUMAN;sp|P58876|H2B1D_HUMAN;sp|P57053|H2BFS…	2;2;2;2;2;2;2;2;2;2;2;2;2;2;2;2;2;2;2;2;2;2;2;2;2;2;2;2;2;2;2;2;1;1;1;1;1;1;1;1;1;1;1;1;1;1	2;2;2;2;2;2;2;2;2;2;2;2;2;2;2;2;2;2;2;2;2;2;2;2;2;2;2;2;2;2;2;2;1;1;1;1;1;1;1;1;1;1;1;1;1;1	2;2;2;2;2;2;2;2;2;2;2;2;2;2;2;2;2;2;2;2;2;2;2;2;2;2;2;2;2;2;2;2;1;1;1;1;1;1;1;1;1;1;1;1;1;1	;;;;;;;;;;;;;;;;;;;;;;;;;;;;;;;;;;;;;;;;;;;;;	46	2	2	2	0	0	0	0	0	0	2	2	0	0	2	2	0	0	0	0	0	0	2	2	0	0	2	2	0	0	0	0	0	0	2	2	0	0	2	2	16	16	16	13.99
sp|P06702|S10A9_HUMAN	sp|P06702|S10A9_HUMAN	2	2	2		1	2	2	2	2	2	2	2	1	0	1	1	0	0	2	2	2	2	2	2	1	0	1	1	0	0	2	2	2	2	2	2	1	0	1	1	0	0	2	2	24.6	24.6	24.6	13.242
sp|P31151|S10A7_HUMAN;sp|Q86SG5|S1A7A_HUMAN	sp|P31151|S10A7_HUMAN;sp|Q86SG5|S1A7A_HUMAN	2;1	2;1	2;1	;	2	2	2	2	1	1	2	1	0	0	0	1	0	0	2	2	1	1	2	1	0	0	0	1	0	0	2	2	1	1	2	1	0	0	0	1	0	0	2	2	28.7	28.7	28.7	11.471
sp|P62806|H4_MOUSE;sp|P62805|H4_HUMAN;sp|P62804|H4_RAT	sp|P62806|H4_MOUSE;sp|P62805|H4_HUMAN;sp|P62804|H4_RAT	2;2;2	2;2;2	2;2;2	;;	3	2	2	2	0	0	0	0	0	0	2	1	0	0	1	1	0	0	0	0	0	0	2	1	0	0	1	1	0	0	0	0	0	0	2	1	0	0	1	1	26.2	26.2	26.2	11.367
sp|P81605|DCD_HUMAN;sp|P81605-2|DCD_HUMAN	sp|P81605|DCD_HUMAN;sp|P81605-2|DCD_HUMAN	2;1	2;1	2;1	;	2	2	2	2	1	2	1	1	0	0	1	1	0	0	1	1	1	2	1	1	0	0	1	1	0	0	1	1	1	2	1	1	0	0	1	1	0	0	1	1	16.4	16.4	16.4	11.284
sp|P01040|CYTA_HUMAN;tr|C9J0E4|C9J0E4_HUMAN	sp|P01040|CYTA_HUMAN	4;1	4;1	4;1		2	4	4	4	3	2	2	1	0	0	1	1	0	0	4	2	3	2	2	1	0	0	1	1	0	0	4	2	3	2	2	1	0	0	1	1	0	0	4	2	39.8	39.8	39.8	11.006
sp|P05109|S10A8_HUMAN	sp|P05109|S10A8_HUMAN	5	5	5		1	5	5	5	4	3	1	2	1	1	1	1	0	0	2	3	4	3	1	2	1	1	1	1	0	0	2	3	4	3	1	2	1	1	1	1	0	0	2	3	45.2	45.2	45.2	10.834
tr|M0R1V7|M0R1V7_HUMAN;tr|A0A8I6AN99|A0A8I6AN99_RAT;tr|A0A8I6A5Y3|A0A8I6A5Y3_RAT;tr|A0A0A6YW67|A0A0A6YW67_MOUSE;tr|J3QS39|J3QS39_HUMAN;tr|E9Q9J0|E9Q9J0_MOUSE;tr|J3QTR3|J3QTR3_HUMAN;tr|F5H6Q2|F5H6Q2_HUMAN;sp|P62987|RL40_HUMAN;sp|P62986|RL40_RAT;sp|P62984|RL40_MOUSE;tr|F5GYU3|F5GYU3_HUMAN;tr|F5H2Z3|F5H2Z3_HUMAN;tr|F5H265|F5H265_HUMAN;tr|B4DV12|B4DV12_HUMAN;tr|F5H388|F5H388_HUMAN;sp|P62983|RS27A_MOU…	tr|M0R1V7|M0R1V7_HUMAN;tr|A0A8I6AN99|A0A8I6AN99_RAT;tr|A0A8I6A5Y3|A0A8I6A5Y3_RAT;tr|A0A0A6YW67|A0A0A6YW67_MOUSE;tr|J3QS39|J3QS39_HUMAN;tr|E9Q9J0|E9Q9J0_MOUSE;tr|J3QTR3|J3QTR3_HUMAN;tr|F5H6Q2|F5H6Q2_HUMAN;sp|P62987|RL40_HUMAN;sp|P62986|RL40_RAT;sp|P62984|RL40_MOUSE;tr|F5GYU3|F5GYU3_HUMAN;tr|F5H2Z3|F5H2Z3_HUMAN;tr|F5H265|F5H265_HUMAN;tr|B4DV12|B4DV12_HUMAN;tr|F5H388|F5H388_HUMAN;sp|P62983|RS27A_MOU…	2;2;2;2;2;2;2;2;2;2;2;2;2;2;2;2;2;2;2;2;2;2;2;2;2;2;2;2;2;2;2;2;2;2;2;2;2;1;1;1;1;1;1;1;1	2;2;2;2;2;2;2;2;2;2;2;2;2;2;2;2;2;2;2;2;2;2;2;2;2;2;2;2;2;2;2;2;2;2;2;2;2;1;1;1;1;1;1;1;1	2;2;2;2;2;2;2;2;2;2;2;2;2;2;2;2;2;2;2;2;2;2;2;2;2;2;2;2;2;2;2;2;2;2;2;2;2;1;1;1;1;1;1;1;1	;;;;;;;;;;;;;;;;;;;;;;;;;;;;;;;;;;;;;;;;;;;;	45	2	2	2	2	2	1	2	0	0	2	2	0	0	1	2	2	2	1	2	0	0	2	2	0	0	1	2	2	2	1	2	0	0	2	2	0	0	1	2	49.2	49.2	49.2	7.1321
[truncated: 43 more columns]
