# Supplementary material for: An Integrated Approach to Protein Discovery and Detection From Complex Biofluids
Source: Mol Cell Proteomics. 2023 Jun 9;22(7):100590. doi: 10.1016/j.mcpro.2023.100590 (PMC10388710; doi:10.1016/j.mcpro.2023.100590)
Supplement: Supplemental Data S14 [file mmc14.txt]

Raw file	Experiment	Enzyme	Enzyme mode	Enzyme first search	Enzyme mode first search	Use enzyme first search	Variable modifications	Multi modifications	Variable modifications first search	Use variable modifications first search	Requantify	Multiplicity	Max. missed cleavages	Labels0	LC-MS run type	Time-dependent recalibration	MS	MS/MS	MS3	MS/MS Submitted	MS/MS Submitted (SIL)	MS/MS Submitted (ISO)	MS/MS Submitted (PEAK)	MS/MS Identified	MS/MS Identified (SIL)	MS/MS Identified (ISO)	MS/MS Identified (PEAK)	MS/MS Identified [%]	MS/MS Identified (SIL) [%]	MS/MS Identified (ISO) [%]	MS/MS Identified (PEAK) [%]	Peptide Sequences Identified	Peaks	Peaks Sequenced	Peaks Sequenced [%]	Peaks Repeatedly Sequenced	Peaks Repeatedly Sequenced [%]	Isotope Patterns	Isotope Patterns Sequenced	Isotope Patterns Sequenced (z>1)	Isotope Patterns Sequenced [%]	Isotope Patterns Sequenced (z>1) [%]	Isotope Patterns Repeatedly Sequenced	Isotope Patterns Repeatedly Sequenced [%]	Recalibrated	Av. Absolute Mass Deviation [ppm]	Mass Standard Deviation [ppm]	Av. Absolute Mass Deviation [mDa]	Mass Standard Deviation [mDa]
wk1_s_trap_1	1_s_trap_1	LysC	Specific			False	Oxidation (M);Acetyl (Protein N-term)			False	False	1	2		Standard		16757	9383	0	13041	5725	0	7316	1158	1100	0	58	8.88	19.21	NaN	0.79	184	1004568	6300	0.63	1406	22.32	32740	2874	2597	8.78	15.32	1283	44.64	+	0.51231	0.81712	0.35734	0.60903
wk1_s_trap_2	1_s_trap_2	LysC	Specific			False	Oxidation (M);Acetyl (Protein N-term)			False	False	1	2		Standard		16876	9131	0	12267	5995	0	6272	1166	1126	0	40	9.51	18.78	NaN	0.64	189	1041946	5973	0.57	1505	25.2	37131	2915	2614	7.85	13.97	1374	47.14	+	0.53784	0.81777	0.37314	0.59602
wk3_s_trap_1	3_s_trap_1	LysC	Specific			False	Oxidation (M);Acetyl (Protein N-term)			False	False	1	2		Standard		16940	8084	0	11777	4391	0	7386	707	684	0	23	6	15.58	NaN	0.31	144	1086420	5544	0.51	1066	19.23	38362	2255	1868	5.88	14.14	1006	44.61	+	0.50643	0.82864	0.38375	0.68778
wk3_s_trap_2	3_s_trap_2	LysC	Specific			False	Oxidation (M);Acetyl (Protein N-term)			False	False	1	2		Standard		17032	7990	0	11285	4695	0	6590	746	734	0	12	6.61	15.63	NaN	0.18	142	1108216	5442	0.49	1139	20.93	41810	2389	2024	5.71	14.09	1061	44.41	+	0.58509	0.87227	0.42241	0.67712
wk5_s_trap_1	5_s_trap_1	LysC	Specific			False	Oxidation (M);Acetyl (Protein N-term)			False	False	1	2		Standard		17390	6696	0	9494	3898	0	5596	556	540	0	16	5.86	13.85	NaN	0.29	127	991203	4667	0.47	1006	21.56	26509	2026	1788	7.64	12.6	944	46.59	+	0.48646	0.75824	0.34508	0.56372
wk5_s_trap_2	5_s_trap_2	LysC	Specific			False	Oxidation (M);Acetyl (Protein N-term)			False	False	1	2		Standard		17457	6522	0	8854	4190	0	4664	571	559	0	12	6.45	13.34	NaN	0.26	123	1021681	4464	0.44	1078	24.15	29016	2154	1921	7.42	12.45	997	46.29	+	0.43452	0.64685	0.31526	0.49446
wk7_s_trap_1	7_s_trap_1	LysC	Specific			False	Oxidation (M);Acetyl (Protein N-term)			False	False	1	2		Standard		17753	5825	0	7224	4426	0	2798	1236	1179	0	57	17.11	26.64	NaN	2.04	141	1049481	3359	0.32	1034	30.78	39435	1937	1790	4.91	9.24	904	46.67	+	0.4637	0.73465	0.31798	0.5345
wk7_s_trap_2	7_s_trap_2	LysC	Specific			False	Oxidation (M);Acetyl (Protein N-term)			False	False	1	2		Standard		17879	5412	0	6559	4265	0	2294	1219	1169	0	50	18.59	27.41	NaN	2.18	142	1083998	2948	0.27	1031	34.97	43075	1804	1634	4.19	7.79	887	49.17	+	0.45856	0.75177	0.31134	0.54768
wk5_digest_1	5_digest_1	LysC	Specific			False	Oxidation (M);Acetyl (Protein N-term)			False	False	1	2		Standard		19124	970	0	1585	355	0	1230	5	5	0	0	0.32	1.41	NaN	0	3	911137	713	0.08	121	16.97	20956	236	127	1.13	2.91	77	32.63	+	0.58924	0.79576	0.31977	0.43843
wk5_digest_2	5_digest_2	LysC	Specific			False	Oxidation (M);Acetyl (Protein N-term)			False	False	1	2		Standard		19188	773	0	1235	311	0	924	5	5	0	0	0.4	1.61	NaN	0	3	914640	564	0.06	105	18.62	21131	191	98	0.9	2.43	67	35.08	+	2.4553	2.7501	2.5871	3.6314
wk7_digest_1	7_digest_1	LysC	Specific			False	Oxidation (M);Acetyl (Protein N-term)			False	False	1	2		Standard		19270	457	0	694	220	0	474	0	0	0	0	0	0	NaN	0	0	925200	335	0.04	69	20.6	21264	137	52	0.64	1.5	53	38.69	+
wk7_digest_2	7_digest_2	LysC	Specific			False	Oxidation (M);Acetyl (Protein N-term)			False	False	1	2		Standard		19296	322	0	472	172	0	300	0	0	0	0	0	0	NaN	0	0	923722	242	0.03	50	20.66	21473	111	46	0.52	1.35	40	36.04	+
1_s_trap_1																																184
1_s_trap_2																																189
3_s_trap_1																																144
3_s_trap_2																																142
5_digest_1																																3
5_digest_2																																3
5_s_trap_1																																127
5_s_trap_2																																123
7_digest_1																																0
7_digest_2																																0
7_s_trap_1																																141
7_s_trap_2																																142
Total																	214962	61565	0	84487	38643	0	45844	7369	7101	0	268	8.72	18.38	NaN	0.58	250	12062212					372902	19029	16559	5.1	11.15	8693	45.68		0.50485	0.79424	0.35858	0.61381
[truncated: 1 more columns]
